# Supplementary material for: In silico Identification and Taxonomic Distribution of Plant Class C GH9 Endoglucanases
Source: Front Plant Sci. 2016 Aug 12;7:1185. doi: 10.3389/fpls.2016.01185 (PMC4981690; doi:10.3389/fpls.2016.01185)
Supplement: Supplementary file 1 [file DataSheet1.ZIP › Text T1.hmm]

HMMER3/b [3.0 | March 2010]
NAME  E5Tx1D
LENG  520
ALPH  amino
RF    no
CS    no
MAP   yes
DATE  Wed Oct 21 05:32:55 2015
NSEQ  26
EFFN  0.802979
CKSUM 3152339915
STATS LOCAL MSV      -11.7418  0.69783
STATS LOCAL VITERBI  -12.8218  0.69783
STATS LOCAL FORWARD   -6.3252  0.69783
HMM          A        C        D        E        F        G        H        I        K        L        M        N        P        Q        R        S        T        V        W        Y   
            m->m     m->i     m->d     i->m     i->i     d->m     d->d
  COMPO   2.43361  4.23694  2.93160  2.77252  3.25492  2.76154  3.68633  2.97571  2.72089  2.50673  3.66791  3.04458  3.30056  3.10147  3.00587  2.57231  2.86260  2.73148  4.28336  3.22075
          2.68593  4.42201  2.77373  2.73166  3.46449  2.40503  3.72607  3.29432  2.67746  2.69271  4.24547  2.90405  2.73769  3.18110  2.89749  2.37927  2.77570  2.98593  4.58191  3.61483
          0.64049  1.40523  1.47992  3.31246  0.03711  0.00000        *
      1   2.65720  4.20962  3.82896  3.26584  3.11096  3.72403  4.02686  1.91924  3.16910  2.00211  2.86719  3.59060  4.08981  3.45136  3.44471  2.62275  2.89746  2.14108  4.84435  3.61911     66 - -
          2.68618  4.42225  2.77519  2.73123  3.46354  2.40513  3.72494  3.29354  2.67741  2.69355  4.24690  2.90347  2.73739  3.18146  2.89801  2.37887  2.77519  2.98518  4.58477  3.61503
          0.03283  3.82859  4.55094  0.61958  0.77255  0.38607  1.13856
      2   2.91674  4.37821  4.27893  3.71142  3.21988  4.04250  4.36732  1.92941  3.54728  1.82431  1.70696  3.98699  4.36717  3.81258  3.55180  3.35370  3.15450  2.11539  5.01212  3.85393     67 - -
          2.68618  4.42225  2.77519  2.73123  3.46354  2.40513  3.72494  3.29354  2.67741  2.69355  4.24690  2.90347  2.73739  3.18146  2.89801  2.37887  2.77519  2.98518  4.58477  3.61503
          0.02587  4.06355  4.78590  0.61958  0.77255  0.47705  0.96919
      3   2.02606  3.97301  3.35912  2.79382  3.57381  3.50618  3.78129  2.89494  2.45596  2.62635  3.40434  3.22085  3.90650  3.05975  2.84673  2.75660  2.81793  2.23371  4.98879  3.74131     68 - -
          2.68618  4.42225  2.77519  2.73123  3.46354  2.40513  3.72494  3.29354  2.67741  2.69355  4.24690  2.90347  2.73739  3.18146  2.89801  2.37887  2.77519  2.98518  4.58477  3.61503
          0.05604  4.07630  3.28269  0.61958  0.77255  0.48576  0.95510
      4   2.57592  3.88636  3.06335  2.46623  3.85911  3.24193  3.23590  3.25674  2.44206  2.82532  3.73335  2.94749  3.69271  2.83004  2.69234  2.19338  2.75061  2.91241  5.17683  3.72818     69 - -
          2.68618  4.42225  2.77519  2.73123  3.46354  2.40513  3.72494  3.29354  2.67741  2.69355  4.24690  2.90347  2.73739  3.18146  2.89801  2.37887  2.77519  2.98518  4.58477  3.61503
          0.02631  4.04658  4.76893  0.61958  0.77255  0.51803  0.90559
      5   2.42010  4.19604  3.12969  2.56833  3.29191  3.34906  3.19755  3.13799  2.42195  2.79796  3.65035  2.98214  3.84236  2.88236  2.50866  2.55182  2.80392  2.76080  5.10254  3.64586     70 - -
          2.68618  4.42225  2.77519  2.73123  3.46354  2.40513  3.72494  3.29354  2.67741  2.69355  4.24690  2.90347  2.73739  3.18146  2.89801  2.37887  2.77519  2.98518  4.58477  3.61503
          0.03981  4.04658  3.83770  0.61958  0.77255  0.51803  0.90559
      6   2.48105  4.30165  3.12178  2.56329  3.77214  3.33673  3.54026  3.15903  2.20463  2.55354  3.66761  2.86739  3.83668  2.87695  2.94961  2.51611  2.62518  2.65892  5.11795  3.82971     71 - -
          2.68618  4.42225  2.77519  2.73123  3.46354  2.40513  3.72494  3.29354  2.67741  2.69355  4.24690  2.90347  2.73739  3.18146  2.89801  2.37887  2.77519  2.98518  4.58477  3.61503
          0.02667  4.03344  4.75579  0.61958  0.77255  0.47975  0.96480
      7   2.50974  3.95007  3.64649  3.07559  3.31188  2.94158  3.87423  2.31491  3.00644  2.19638  3.11145  3.24888  3.96648  3.28552  3.30556  2.63629  2.68917  2.24974  4.78867  3.57352     72 - -
          2.68632  4.42163  2.77544  2.73148  3.46263  2.40511  3.72519  3.29307  2.67755  2.69355  4.24682  2.90367  2.73749  3.18171  2.89825  2.37893  2.77507  2.98459  4.58305  3.61527
          0.57699  1.55483  1.48196  1.76423  0.18792  0.49985  0.93298
      8   2.26967  4.23595  3.50203  2.93876  3.37372  3.53829  3.83657  2.30194  2.85440  2.27008  3.10083  3.32348  3.56375  3.17574  3.08082  2.80388  2.79318  2.29617  4.87130  3.64561     82 - -
          2.68618  4.42225  2.77519  2.73123  3.46354  2.40513  3.72494  3.29354  2.67741  2.69355  4.24690  2.90347  2.73739  3.18146  2.89801  2.37887  2.77519  2.98518  4.58477  3.61503
          0.05075  3.81657  3.59433  0.61958  0.77255  0.46513  0.98901
      9   2.16204  3.88789  3.36702  2.68434  3.01265  3.49274  3.76696  2.82372  2.76474  2.48776  3.42264  3.13063  3.88641  3.07585  3.13182  2.45952  2.66490  2.58995  4.89658  3.53058     83 - -
          2.68618  4.42225  2.77519  2.73123  3.46354  2.40513  3.72494  3.29354  2.67741  2.69355  4.24690  2.90347  2.73739  3.18146  2.89801  2.37887  2.77519  2.98518  4.58477  3.61503
          0.02799  3.98575  4.70810  0.61958  0.77255  0.43197  1.04761
     10   2.37060  4.06094  3.41501  2.84998  3.46462  3.10119  3.79538  2.67729  2.74554  2.27441  3.21474  3.26153  3.60624  3.11313  3.16789  2.43467  2.61934  2.54711  4.90238  3.66401     84 - -
          2.68618  4.42225  2.77519  2.73123  3.46354  2.40513  3.72494  3.29354  2.67741  2.69355  4.24690  2.90347  2.73739  3.18146  2.89801  2.37887  2.77519  2.98518  4.58477  3.61503
          0.02553  4.07630  4.79865  0.61958  0.77255  0.48576  0.95510
     11   2.38779  4.13127  3.79144  3.21427  3.24096  3.62835  3.91849  2.43207  3.11508  1.77906  3.23485  3.51306  4.00422  3.38410  3.24582  2.73537  2.68209  2.25251  4.20706  3.53347     85 - -
          2.68618  4.42225  2.77519  2.73123  3.46354  2.40513  3.72494  3.29354  2.67741  2.69355  4.24690  2.90347  2.73739  3.18146  2.89801  2.37887  2.77519  2.98518  4.58477  3.61503
          0.02553  4.07630  4.79865  0.61958  0.77255  0.48576  0.95510
     12   2.48709  4.15413  3.84689  3.27218  3.26705  3.67967  3.97888  2.34582  3.09775  1.80912  3.01107  3.56973  3.65341  3.44254  3.43176  2.87895  2.84610  1.98616  4.78945  3.58693     86 - -
          2.68618  4.42225  2.77519  2.73123  3.46354  2.40513  3.72494  3.29354  2.67741  2.69355  4.24690  2.90347  2.73739  3.18146  2.89801  2.37887  2.77519  2.98518  4.58477  3.61503
          0.02553  4.07630  4.79865  0.61958  0.77255  0.48576  0.95510
     13   2.38745  4.21093  4.29920  3.71884  2.72384  3.93780  4.25734  2.04669  3.60190  1.58427  2.81762  3.93189  4.26972  3.80017  3.77150  3.23760  2.92337  2.03730  4.86161  3.69680     87 - -
          2.68618  4.42225  2.77519  2.73123  3.46354  2.40513  3.72494  3.29354  2.67741  2.69355  4.24690  2.90347  2.73739  3.18146  2.89801  2.37887  2.77519  2.98518  4.58477  3.61503
          0.03862  4.07630  3.86747  0.61958  0.77255  0.48576  0.95510
     14   2.47021  4.47174  3.07678  2.65269  3.53319  2.79129  3.71692  2.76608  2.62912  2.60121  3.57167  3.04002  3.86655  2.79328  3.04005  2.55967  2.73702  2.45754  5.03474  3.76502     88 - -
          2.68618  4.42225  2.77519  2.73123  3.46354  2.40513  3.72494  3.29354  2.67741  2.69355  4.24690  2.90347  2.73739  3.18146  2.89801  2.37887  2.77519  2.98518  4.58477  3.61503
          0.02587  4.06355  4.78590  0.61958  0.77255  0.49985  0.93298
     15   2.62737  4.11267  3.69368  3.43940  2.52864  3.73162  4.03146  2.13914  3.33253  1.83004  2.94994  3.68150  4.09262  3.56268  3.53854  2.93831  2.78562  2.16345  4.73388  3.53838     89 - -
          2.68618  4.42225  2.77519  2.73123  3.46354  2.40513  3.72494  3.29354  2.67741  2.69355  4.24690  2.90347  2.73739  3.18146  2.89801  2.37887  2.77519  2.98518  4.58477  3.61503
          0.02587  4.06355  4.78590  0.61958  0.77255  0.49985  0.93298
     16   2.37461  3.85044  3.98429  3.40392  2.76612  3.21703  3.98970  2.15359  3.29467  1.91822  3.18533  3.63664  4.04732  3.52763  3.49884  2.88131  2.81534  2.18372  4.70543  3.50868     90 - -
          2.68618  4.42225  2.77519  2.73123  3.46354  2.40513  3.72494  3.29354  2.67741  2.69355  4.24690  2.90347  2.73739  3.18146  2.89801  2.37887  2.77519  2.98518  4.58477  3.61503
          0.02587  4.06355  4.78590  0.61958  0.77255  0.49985  0.93298
     17   2.43417  4.18795  3.63646  3.06568  2.94766  3.46801  3.87077  2.56391  2.87500  1.97985  3.19675  3.41393  3.97056  3.27712  3.29333  2.77852  2.36732  2.42478  4.79212  3.57548     91 - -
          2.68618  4.42225  2.77519  2.73123  3.46354  2.40513  3.72494  3.29354  2.67741  2.69355  4.24690  2.90347  2.73739  3.18146  2.89801  2.37887  2.77519  2.98518  4.58477  3.61503
          0.02587  4.06355  4.78590  0.61958  0.77255  0.47705  0.96919
     18   2.81030  4.24511  4.30583  3.72349  2.60122  3.95289  4.25670  2.27791  3.60360  1.40249  2.66158  3.94203  3.96165  3.79293  3.76994  3.25169  2.90748  2.08454  4.84122  3.68346     92 - -
          2.68618  4.42225  2.77519  2.73123  3.46354  2.40513  3.72494  3.29354  2.67741  2.69355  4.24690  2.90347  2.73739  3.18146  2.89801  2.37887  2.77519  2.98518  4.58477  3.61503
          0.02553  4.07630  4.79865  0.61958  0.77255  0.48576  0.95510
     19   2.38656  3.60811  3.90740  3.33043  3.13879  3.65132  3.97241  2.01720  3.23281  2.13855  3.22102  3.59033  3.66349  3.47811  3.46189  2.74527  2.60606  2.16047  4.73447  3.53479     93 - -
          2.68618  4.42225  2.77519  2.73123  3.46354  2.40513  3.72494  3.29354  2.67741  2.69355  4.24690  2.90347  2.73739  3.18146  2.89801  2.37887  2.77519  2.98518  4.58477  3.61503
          0.02553  4.07630  4.79865  0.61958  0.77255  0.48576  0.95510
     20   2.57166  4.32337  3.40072  2.83669  3.07855  3.53598  3.78757  2.73057  2.79051  2.32867  3.42613  2.94362  3.26998  2.82891  3.15435  2.68809  2.80450  2.20834  4.90129  3.65902     94 - -
          2.68618  4.42225  2.77519  2.73123  3.46354  2.40513  3.72494  3.29354  2.67741  2.69355  4.24690  2.90347  2.73739  3.18146  2.89801  2.37887  2.77519  2.98518  4.58477  3.61503
          0.02553  4.07630  4.79865  0.61958  0.77255  0.48576  0.95510
     21   2.57231  3.89190  3.19580  2.58607  3.69178  3.18669  3.71153  3.06927  2.25571  2.45695  3.60753  3.10543  3.45831  2.94060  3.01369  2.48171  2.75031  2.55544  5.06648  3.79257     95 - -
          2.68618  4.42225  2.77519  2.73123  3.46354  2.40513  3.72494  3.29354  2.67741  2.69355  4.24690  2.90347  2.73739  3.18146  2.89801  2.37887  2.77519  2.98518  4.58477  3.61503
          0.02553  4.07630  4.79865  0.61958  0.77255  0.48576  0.95510
     22   2.13181  3.80656  3.70222  3.13222  3.00219  3.58763  3.90241  2.50828  3.05772  2.10657  3.29055  3.33373  3.97942  3.33089  3.34371  2.75434  2.41168  2.39768  4.78687  3.57440     96 - -
          2.68618  4.42225  2.77519  2.73123  3.46354  2.40513  3.72494  3.29354  2.67741  2.69355  4.24690  2.90347  2.73739  3.18146  2.89801  2.37887  2.77519  2.98518  4.58477  3.61503
          0.02553  4.07630  4.79865  0.61958  0.77255  0.48576  0.95510
     23   2.48277  4.22623  3.56102  2.99161  2.99387  3.21713  3.84127  2.70149  2.92323  2.19814  3.33525  3.36249  3.95336  3.21943  2.80513  2.70604  2.80235  2.09294  4.81769  3.47500     97 - -
          2.68618  4.42225  2.77519  2.73123  3.46354  2.40513  3.72494  3.29354  2.67741  2.69355  4.24690  2.90347  2.73739  3.18146  2.89801  2.37887  2.77519  2.98518  4.58477  3.61503
          0.04041  4.07630  3.78837  0.61958  0.77255  0.48576  0.95510
     24   2.33158  4.43854  2.98264  2.40379  4.00948  3.13554  3.50788  3.42305  2.43950  2.93960  3.85104  2.81846  2.75025  2.63974  2.89431  2.46322  2.81784  3.10103  5.28247  3.95466     98 - -
          2.68618  4.42225  2.77519  2.73123  3.46354  2.40513  3.72494  3.29354  2.67741  2.69355  4.24690  2.90347  2.73739  3.18146  2.89801  2.37887  2.77519  2.98518  4.58477  3.61503
          0.05295  4.06181  3.37091  0.61958  0.77255  0.50175  0.93006
     25   2.51413  3.98862  3.18206  2.62138  3.69484  2.74477  3.69927  2.95997  2.58248  2.64336  3.60879  3.09101  3.60600  2.92503  2.51083  2.48429  2.79881  2.81107  5.06553  3.55184     99 - -
          2.68618  4.42225  2.77519  2.73123  3.46354  2.40513  3.72494  3.29354  2.67741  2.69355  4.24690  2.90347  2.73739  3.18146  2.89801  2.37887  2.77519  2.98518  4.58477  3.61503
          0.16803  4.03547  1.98782  0.61958  0.77255  0.52959  0.88879
     26   2.52746  4.06539  3.32247  2.76792  2.92737  3.14601  2.82750  2.75258  2.71905  2.55833  3.44665  3.18740  3.86399  3.04045  3.08923  2.49524  2.77086  2.61940  4.85896  3.57144    100 - -
          2.68599  4.42231  2.77544  2.73147  3.46310  2.40534  3.72255  3.29371  2.67750  2.69370  4.24714  2.90346  2.73723  3.18170  2.89804  2.37873  2.77530  2.98524  4.58501  3.61527
          0.46574  1.19474  2.66578  1.60875  0.22332  0.60510  0.78971
     27   2.17773  4.43532  2.79637  2.57097  4.09367  2.58399  3.79803  3.49756  2.68578  3.14319  3.97171  2.99346  2.51772  2.99483  3.11204  2.48951  2.43316  3.09441  5.39831  4.10323    119 - -
          2.68618  4.42225  2.77519  2.73123  3.46354  2.40513  3.72494  3.29354  2.67741  2.69355  4.24690  2.90347  2.73739  3.18146  2.89801  2.37887  2.77519  2.98518  4.58477  3.61503
          0.03146  3.87064  4.59299  0.61958  0.77255  0.52645  0.89330
     28   2.28529  4.63856  2.93910  2.48375  4.09561  2.65409  3.69970  3.51568  2.40501  3.12514  3.94140  2.73135  2.86718  2.86553  2.96574  2.34109  2.79950  3.04859  5.36453  4.04424    120 - -
          2.68618  4.42225  2.77519  2.73123  3.46354  2.40513  3.72494  3.29354  2.67741  2.69355  4.24690  2.90347  2.73739  3.18146  2.89801  2.37887  2.77519  2.98518  4.58477  3.61503
          0.02835  3.97317  4.69551  0.61958  0.77255  0.42577  1.05921
     29   2.61418  4.92443  2.43806  2.36028  3.80054  3.39125  2.51458  3.63254  2.38729  3.19447  3.98950  2.89396  3.51625  2.48932  2.86122  2.61523  2.84736  3.27627  5.37043  3.72004    121 - -
          2.68618  4.42225  2.77519  2.73123  3.46354  2.40513  3.72494  3.29354  2.67741  2.69355  4.24690  2.90347  2.73739  3.18146  2.89801  2.37887  2.77519  2.98518  4.58477  3.61503
          0.02553  4.07630  4.79865  0.61958  0.77255  0.48576  0.95510
     30   2.89903  5.38894  1.52638  2.17247  4.74304  3.25175  3.79492  4.27391  2.78475  3.78547  4.62181  1.74007  3.86374  2.95938  3.35907  2.64266  3.19737  3.83755  5.93757  4.44910    122 - -
          2.68618  4.42225  2.77519  2.73123  3.46354  2.40513  3.72494  3.29354  2.67741  2.69355  4.24690  2.90347  2.73739  3.18146  2.89801  2.37887  2.77519  2.98518  4.58477  3.61503
          0.02553  4.07630  4.79865  0.61958  0.77255  0.48576  0.95510
     31   3.55436  4.96023  4.14539  3.91716  2.33050  4.07247  3.73301  3.53667  3.76913  2.93679  4.19123  3.98339  4.54349  4.02531  3.90911  3.66896  3.84313  3.41741  3.98061  0.68413    123 - -
          2.68618  4.42225  2.77519  2.73123  3.46354  2.40513  3.72494  3.29354  2.67741  2.69355  4.24690  2.90347  2.73739  3.18146  2.89801  2.37887  2.77519  2.98518  4.58477  3.61503
          0.02553  4.07630  4.79865  0.61958  0.77255  0.48576  0.95510
     32   2.45414  4.85832  2.93332  2.40856  4.15049  2.84098  3.38969  3.57700  2.33584  3.15427  3.95641  2.65296  3.80484  2.75982  2.50846  2.52949  2.41227  3.22918  5.36954  4.02622    124 - -
          2.68618  4.42225  2.77519  2.73123  3.46354  2.40513  3.72494  3.29354  2.67741  2.69355  4.24690  2.90347  2.73739  3.18146  2.89801  2.37887  2.77519  2.98518  4.58477  3.61503
          0.02553  4.07630  4.79865  0.61958  0.77255  0.48576  0.95510
     33   2.59905  4.91711  2.33727  2.13791  4.18993  3.39014  3.59545  3.44581  2.31018  2.82549  3.56474  2.78494  3.78886  2.62330  2.84145  2.60077  2.83100  3.26760  5.39383  4.03045    125 - -
          2.68618  4.42225  2.77519  2.73123  3.46354  2.40513  3.72494  3.29354  2.67741  2.69355  4.24690  2.90347  2.73739  3.18146  2.89801  2.37887  2.77519  2.98518  4.58477  3.61503
          0.02553  4.07630  4.79865  0.61958  0.77255  0.48576  0.95510
     34   0.90088  4.19323  3.56508  3.34472  4.28332  3.00099  4.37021  3.53474  3.37940  3.37357  4.27553  3.43277  3.77065  3.68512  3.63924  2.32347  2.78964  3.06616  5.68723  4.46816    126 - -
          2.68618  4.42225  2.77519  2.73123  3.46354  2.40513  3.72494  3.29354  2.67741  2.69355  4.24690  2.90347  2.73739  3.18146  2.89801  2.37887  2.77519  2.98518  4.58477  3.61503
          0.02553  4.07630  4.79865  0.61958  0.77255  0.48576  0.95510
     35   3.39130  4.79582  4.51600  4.16145  3.22554  4.23882  4.75367  2.44542  3.92728  0.65948  3.19313  4.41714  4.64210  4.24638  4.06808  3.84062  3.67793  2.53480  5.17388  3.94269    127 - -
          2.68618  4.42225  2.77519  2.73123  3.46354  2.40513  3.72494  3.29354  2.67741  2.69355  4.24690  2.90347  2.73739  3.18146  2.89801  2.37887  2.77519  2.98518  4.58477  3.61503
          0.02553  4.07630  4.79865  0.61958  0.77255  0.48576  0.95510
     36   2.39806  4.95968  2.78644  2.19429  4.25161  3.22956  3.02838  3.69434  2.36229  3.24415  4.03073  2.88503  3.79507  2.72898  2.49005  2.21212  2.85532  3.32495  5.43541  4.06828    128 - -
          2.68618  4.42225  2.77519  2.73123  3.46354  2.40513  3.72494  3.29354  2.67741  2.69355  4.24690  2.90347  2.73739  3.18146  2.89801  2.37887  2.77519  2.98518  4.58477  3.61503
          0.02553  4.07630  4.79865  0.61958  0.77255  0.48576  0.95510
     37   3.16980  5.13101  3.35863  2.94796  4.56440  3.63173  3.88880  4.00778  0.78953  3.53070  4.48573  3.36167  4.12143  3.07200  2.49221  3.20113  3.41014  3.70574  5.53858  4.38300    129 - -
          2.68618  4.42225  2.77519  2.73123  3.46354  2.40513  3.72494  3.29354  2.67741  2.69355  4.24690  2.90347  2.73739  3.18146  2.89801  2.37887  2.77519  2.98518  4.58477  3.61503
          0.02553  4.07630  4.79865  0.61958  0.77255  0.48576  0.95510
     38   1.57306  4.20107  3.49330  3.21660  4.34012  2.98065  4.28278  3.70810  3.26742  3.44280  4.28562  3.35656  3.73566  3.56003  3.57119  1.25279  2.75354  3.17598  5.69611  4.47772    130 - -
          2.68618  4.42225  2.77519  2.73123  3.46354  2.40513  3.72494  3.29354  2.67741  2.69355  4.24690  2.90347  2.73739  3.18146  2.89801  2.37887  2.77519  2.98518  4.58477  3.61503
          0.02553  4.07630  4.79865  0.61958  0.77255  0.48576  0.95510
     39   3.10375  4.44715  4.73309  4.17456  2.72460  4.35825  4.67909  1.38114  4.05041  1.43578  3.06206  4.38310  4.61709  4.20503  4.18777  3.69293  3.17379  2.01615  5.10196  3.92836    131 - -
          2.68618  4.42225  2.77519  2.73123  3.46354  2.40513  3.72494  3.29354  2.67741  2.69355  4.24690  2.90347  2.73739  3.18146  2.89801  2.37887  2.77519  2.98518  4.58477  3.61503
          0.02553  4.07630  4.79865  0.61958  0.77255  0.48576  0.95510
     40   2.77791  4.31558  3.97337  3.39125  3.23267  3.83947  4.10077  2.39474  3.01934  1.37470  2.55983  3.70392  4.18262  3.52115  3.28694  3.12608  3.00662  2.38601  4.88870  3.70815    132 - -
          2.68618  4.42225  2.77519  2.73123  3.46354  2.40513  3.72494  3.29354  2.67741  2.69355  4.24690  2.90347  2.73739  3.18146  2.89801  2.37887  2.77519  2.98518  4.58477  3.61503
          0.02553  4.07630  4.79865  0.61958  0.77255  0.48576  0.95510
     41   3.61541  4.87944  4.62635  4.30623  0.89788  4.39240  3.56909  3.23257  4.15330  2.55121  3.84189  4.11417  4.71084  4.15369  4.20072  3.77211  3.84476  3.18528  3.71880  1.75116    133 - -
          2.68618  4.42225  2.77519  2.73123  3.46354  2.40513  3.72494  3.29354  2.67741  2.69355  4.24690  2.90347  2.73739  3.18146  2.89801  2.37887  2.77519  2.98518  4.58477  3.61503
          0.02553  4.07630  4.79865  0.61958  0.77255  0.48576  0.95510
     42   3.62652  4.88414  4.63742  4.31917  0.90717  4.39988  3.55874  3.25208  4.16533  2.57156  3.85880  4.11527  4.71606  4.15812  4.20837  3.77783  3.85444  3.20116  3.70598  1.70617    134 - -
          2.68618  4.42225  2.77519  2.73123  3.46354  2.40513  3.72494  3.29354  2.67741  2.69355  4.24690  2.90347  2.73739  3.18146  2.89801  2.37887  2.77519  2.98518  4.58477  3.61503
          0.02553  4.07630  4.79865  0.61958  0.77255  0.48576  0.95510
     43   2.89198  5.36257  2.36084  1.35894  4.66282  3.31239  3.73819  4.15636  2.59506  3.66060  4.48914  2.16229  3.87244  2.68316  3.08316  2.81304  3.15729  3.75281  5.81085  4.37308    135 - -
          2.68618  4.42225  2.77519  2.73123  3.46354  2.40513  3.72494  3.29354  2.67741  2.69355  4.24690  2.90347  2.73739  3.18146  2.89801  2.37887  2.77519  2.98518  4.58477  3.61503
          0.02553  4.07630  4.79865  0.61958  0.77255  0.48576  0.95510
     44   1.41700  4.22246  3.45196  3.23188  4.41263  1.44382  4.33355  3.78360  3.34677  3.51651  4.36109  3.37375  3.75018  3.61995  3.64480  2.46829  2.78865  3.23312  5.74845  4.55507    136 - -
          2.68618  4.42225  2.77519  2.73123  3.46354  2.40513  3.72494  3.29354  2.67741  2.69355  4.24690  2.90347  2.73739  3.18146  2.89801  2.37887  2.77519  2.98518  4.58477  3.61503
          0.02553  4.07630  4.79865  0.61958  0.77255  0.48576  0.95510
     45   3.05939  5.04112  3.05421  2.81719  4.23593  3.51137  3.97553  3.90301  2.62487  3.38447  4.41144  3.27690  4.07085  0.91065  2.90292  3.10077  3.35848  3.62140  5.47372  4.18313    137 - -
          2.68618  4.42225  2.77519  2.73123  3.46354  2.40513  3.72494  3.29354  2.67741  2.69355  4.24690  2.90347  2.73739  3.18146  2.89801  2.37887  2.77519  2.98518  4.58477  3.61503
          0.02553  4.07630  4.79865  0.61958  0.77255  0.48576  0.95510
     46   3.13321  5.16262  3.57291  2.92500  4.61260  3.71473  3.69090  3.97821  1.80161  3.43578  4.33426  3.29992  4.10514  2.83878  1.06005  3.14761  3.30889  3.67505  5.47287  4.32091    138 - -
          2.68618  4.42225  2.77519  2.73123  3.46354  2.40513  3.72494  3.29354  2.67741  2.69355  4.24690  2.90347  2.73739  3.18146  2.89801  2.37887  2.77519  2.98518  4.58477  3.61503
          0.02553  4.07630  4.79865  0.61958  0.77255  0.48576  0.95510
     47   2.42718  4.34773  3.39674  3.22693  4.28624  3.07448  4.32861  3.83892  3.31469  3.54499  4.45694  3.41527  3.83113  3.64870  3.59094  0.82046  2.92347  3.32863  5.64317  4.37225    139 - -
          2.68618  4.42225  2.77519  2.73123  3.46354  2.40513  3.72494  3.29354  2.67741  2.69355  4.24690  2.90347  2.73739  3.18146  2.89801  2.37887  2.77519  2.98518  4.58477  3.61503
          0.02553  4.07630  4.79865  0.61958  0.77255  0.48576  0.95510
     48   2.93840  4.68880  3.65354  3.58120  4.71063  0.47403  4.68455  4.36423  3.78992  3.99128  4.97199  3.81850  4.08617  4.09829  3.99929  3.11690  3.43549  3.85316  5.74737  4.82099    140 - -
          2.68618  4.42225  2.77519  2.73123  3.46354  2.40513  3.72494  3.29354  2.67741  2.69355  4.24690  2.90347  2.73739  3.18146  2.89801  2.37887  2.77519  2.98518  4.58477  3.61503
          0.02553  4.07630  4.79865  0.61958  0.77255  0.48576  0.95510
     49   2.67646  4.76556  3.12942  2.56616  3.97339  3.48856  3.65291  3.39703  1.65533  3.00887  3.85541  3.05047  3.59598  2.82653  2.63692  2.73395  2.90082  2.87008  5.23589  3.11695    141 - -
          2.68618  4.42225  2.77519  2.73123  3.46354  2.40513  3.72494  3.29354  2.67741  2.69355  4.24690  2.90347  2.73739  3.18146  2.89801  2.37887  2.77519  2.98518  4.58477  3.61503
          0.02553  4.07630  4.79865  0.61958  0.77255  0.48576  0.95510
     50   3.39130  4.79582  4.51600  4.16145  3.22554  4.23882  4.75367  2.44542  3.92728  0.65948  3.19313  4.41714  4.64210  4.24638  4.06808  3.84062  3.67793  2.53480  5.17388  3.94269    142 - -
          2.68618  4.42225  2.77519  2.73123  3.46354  2.40513  3.72494  3.29354  2.67741  2.69355  4.24690  2.90347  2.73739  3.18146  2.89801  2.37887  2.77519  2.98518  4.58477  3.61503
          0.02553  4.07630  4.79865  0.61958  0.77255  0.48576  0.95510
     51   3.04481  4.76311  3.67478  3.54665  4.51664  3.43932  4.60342  4.11951  3.62240  3.72214  4.78374  3.83064  0.52299  4.00484  3.84084  3.21969  3.50328  3.74074  5.64249  4.64155    143 - -
          2.68618  4.42225  2.77519  2.73123  3.46354  2.40513  3.72494  3.29354  2.67741  2.69355  4.24690  2.90347  2.73739  3.18146  2.89801  2.37887  2.77519  2.98518  4.58477  3.61503
          0.02553  4.07630  4.79865  0.61958  0.77255  0.48576  0.95510
     52   2.51589  4.87682  2.94349  2.39817  4.15623  3.06213  3.03829  3.58494  2.08373  3.15659  3.95434  2.92192  3.14803  2.74026  2.70031  2.44998  2.83658  3.04376  5.36686  4.01988    144 - -
          2.68618  4.42225  2.77519  2.73123  3.46354  2.40513  3.72494  3.29354  2.67741  2.69355  4.24690  2.90347  2.73739  3.18146  2.89801  2.37887  2.77519  2.98518  4.58477  3.61503
          0.02553  4.07630  4.79865  0.61958  0.77255  0.48576  0.95510
     53   2.72479  5.15025  2.19805  2.25656  4.44642  3.32660  2.70331  3.93608  2.50043  3.45933  4.25174  2.19469  3.81667  2.79946  3.00723  2.21805  2.97765  3.53705  5.62289  4.20520    145 - -
          2.68618  4.42225  2.77519  2.73123  3.46354  2.40513  3.72494  3.29354  2.67741  2.69355  4.24690  2.90347  2.73739  3.18146  2.89801  2.37887  2.77519  2.98518  4.58477  3.61503
          0.02553  4.07630  4.79865  0.61958  0.77255  0.48576  0.95510
     54   2.84349  5.10875  2.66257  2.41757  4.40838  3.37877  3.73935  3.95679  2.43809  3.48325  4.33597  2.23161  3.90514  1.52097  2.80776  2.82467  3.11201  3.58469  5.58244  4.20880    146 - -
          2.68618  4.42225  2.77519  2.73123  3.46354  2.40513  3.72494  3.29354  2.67741  2.69355  4.24690  2.90347  2.73739  3.18146  2.89801  2.37887  2.77519  2.98518  4.58477  3.61503
          0.02553  4.07630  4.79865  0.61958  0.77255  0.48576  0.95510
     55   2.90083  5.10329  3.10152  2.61003  4.47790  3.54304  3.65335  3.90301  2.10127  3.39340  4.23533  2.35179  3.96289  2.61783  1.47201  2.89597  3.11224  3.55818  5.48422  4.22180    147 - -
          2.68618  4.42225  2.77519  2.73123  3.46354  2.40513  3.72494  3.29354  2.67741  2.69355  4.24690  2.90347  2.73739  3.18146  2.89801  2.37887  2.77519  2.98518  4.58477  3.61503
          0.02553  4.07630  4.79865  0.61958  0.77255  0.48576  0.95510
     56   2.95810  4.39706  4.75345  4.20782  3.45639  4.40668  4.84104  1.59851  4.10208  1.73614  3.10061  4.43288  4.68369  4.31744  4.28139  3.75148  3.31793  1.22822  5.35338  4.19076    148 - -
          2.68618  4.42225  2.77519  2.73123  3.46354  2.40513  3.72494  3.29354  2.67741  2.69355  4.24690  2.90347  2.73739  3.18146  2.89801  2.37887  2.77519  2.98518  4.58477  3.61503
          0.02553  4.07630  4.79865  0.61958  0.77255  0.48576  0.95510
     57   2.38064  4.82996  2.95185  2.45118  4.16868  3.38685  3.65117  3.58649  2.05050  3.16982  3.98035  2.95852  3.81921  2.56188  2.81424  2.17340  2.49043  3.23732  5.38545  4.05609    149 - -
          2.68618  4.42225  2.77519  2.73123  3.46354  2.40513  3.72494  3.29354  2.67741  2.69355  4.24690  2.90347  2.73739  3.18146  2.89801  2.37887  2.77519  2.98518  4.58477  3.61503
          0.02553  4.07630  4.79865  0.61958  0.77255  0.48576  0.95510
     58   3.69658  4.99462  4.41715  4.17696  2.90495  3.97071  4.17420  3.73399  3.89749  3.09158  4.35753  4.28614  4.50636  4.27443  3.98835  3.89815  4.00835  3.62980  0.55830  2.89715    150 - -
          2.68618  4.42225  2.77519  2.73123  3.46354  2.40513  3.72494  3.29354  2.67741  2.69355  4.24690  2.90347  2.73739  3.18146  2.89801  2.37887  2.77519  2.98518  4.58477  3.61503
          0.02553  4.07630  4.79865  0.61958  0.77255  0.48576  0.95510
     59   3.24906  5.06467  3.76183  3.23608  4.47164  3.69176  3.99189  4.03155  2.34659  3.51057  4.50946  3.57810  4.18808  3.20561  0.70737  3.32590  3.50345  3.74767  5.47417  4.35910    151 - -
          2.68618  4.42225  2.77519  2.73123  3.46354  2.40513  3.72494  3.29354  2.67741  2.69355  4.24690  2.90347  2.73739  3.18146  2.89801  2.37887  2.77519  2.98518  4.58477  3.61503
          0.02553  4.07630  4.79865  0.61958  0.77255  0.48576  0.95510
     60   2.25591  4.78512  2.88337  2.38008  4.15909  2.11102  3.70141  3.57560  2.36451  3.17475  3.99671  2.96624  3.82497  2.86302  2.77208  2.46467  2.88691  3.22702  5.40630  4.08115    152 - -
          2.68618  4.42225  2.77519  2.73123  3.46354  2.40513  3.72494  3.29354  2.67741  2.69355  4.24690  2.90347  2.73739  3.18146  2.89801  2.37887  2.77519  2.98518  4.58477  3.61503
          0.02553  4.07630  4.79865  0.61958  0.77255  0.48576  0.95510
     61   2.85444  5.31302  1.72299  2.19452  4.68758  3.25748  3.77844  4.20356  2.73944  3.72066  4.54672  1.68180  3.85308  2.93816  3.29786  2.46991  3.14940  3.77107  5.87953  4.41050    153 - -
          2.68618  4.42225  2.77519  2.73123  3.46354  2.40513  3.72494  3.29354  2.67741  2.69355  4.24690  2.90347  2.73739  3.18146  2.89801  2.37887  2.77519  2.98518  4.58477  3.61503
          0.02553  4.07630  4.79865  0.61958  0.77255  0.48576  0.95510
     62   2.42718  4.34773  3.39674  3.22693  4.28624  3.07448  4.32861  3.83892  3.31469  3.54499  4.45694  3.41527  3.83113  3.64870  3.59094  0.82046  2.92347  3.32863  5.64317  4.37225    154 - -
          2.68618  4.42225  2.77519  2.73123  3.46354  2.40513  3.72494  3.29354  2.67741  2.69355  4.24690  2.90347  2.73739  3.18146  2.89801  2.37887  2.77519  2.98518  4.58477  3.61503
          0.02553  4.07630  4.79865  0.61958  0.77255  0.48576  0.95510
     63   1.76675  2.95855  3.84359  3.47784  4.18827  1.35968  4.36020  3.51676  3.42519  3.28365  4.13487  3.47693  3.73230  3.69216  3.67957  2.42342  2.70917  3.02912  5.58323  4.40781    155 - -
          2.68618  4.42225  2.77519  2.73123  3.46354  2.40513  3.72494  3.29354  2.67741  2.69355  4.24690  2.90347  2.73739  3.18146  2.89801  2.37887  2.77519  2.98518  4.58477  3.61503
          0.02553  4.07630  4.79865  0.61958  0.77255  0.48576  0.95510
     64   3.36127  4.74093  4.73526  4.22418  3.09454  4.49905  4.80598  2.24468  3.97629  0.76878  2.74072  4.50117  4.74068  4.21598  4.12580  3.89072  3.60254  2.36955  5.16980  4.01105    156 - -
          2.68618  4.42225  2.77519  2.73123  3.46354  2.40513  3.72494  3.29354  2.67741  2.69355  4.24690  2.90347  2.73739  3.18146  2.89801  2.37887  2.77519  2.98518  4.58477  3.61503
          0.02553  4.07630  4.79865  0.61958  0.77255  0.48576  0.95510
     65   2.47390  4.78425  2.99375  2.44099  4.02283  3.42206  3.40461  3.28451  2.40502  2.91150  3.85874  2.72019  3.81368  2.52117  2.71064  2.14237  2.82765  3.11864  5.28406  3.78869    157 - -
          2.68618  4.42225  2.77519  2.73123  3.46354  2.40513  3.72494  3.29354  2.67741  2.69355  4.24690  2.90347  2.73739  3.18146  2.89801  2.37887  2.77519  2.98518  4.58477  3.61503
          0.02553  4.07630  4.79865  0.61958  0.77255  0.48576  0.95510
     66   3.22157  5.36626  0.66453  2.48558  4.77371  3.37682  4.12814  4.41106  3.25351  3.98478  4.97196  3.05046  4.04440  3.37085  3.79392  3.16407  3.56607  4.03000  5.90130  4.61890    158 - -
          2.68618  4.42225  2.77519  2.73123  3.46354  2.40513  3.72494  3.29354  2.67741  2.69355  4.24690  2.90347  2.73739  3.18146  2.89801  2.37887  2.77519  2.98518  4.58477  3.61503
          0.02553  4.07630  4.79865  0.61958  0.77255  0.48576  0.95510
     67   2.93840  4.68880  3.65354  3.58120  4.71063  0.47403  4.68455  4.36423  3.78992  3.99128  4.97199  3.81850  4.08617  4.09829  3.99929  3.11690  3.43549  3.85316  5.74737  4.82099    159 - -
          2.68618  4.42225  2.77519  2.73123  3.46354  2.40513  3.72494  3.29354  2.67741  2.69355  4.24690  2.90347  2.73739  3.18146  2.89801  2.37887  2.77519  2.98518  4.58477  3.61503
          0.02553  4.07630  4.79865  0.61958  0.77255  0.48576  0.95510
     68   2.53278  4.71907  3.11313  2.56486  3.98983  3.45306  3.67776  3.17678  1.78309  2.72907  3.84578  3.04819  3.86337  2.85037  2.78023  2.28031  2.87686  3.04871  5.26454  3.96945    160 - -
          2.68626  4.42233  2.77505  2.73125  3.46362  2.40498  3.72502  3.29362  2.67740  2.69363  4.24698  2.90354  2.73737  3.18140  2.89809  2.37876  2.77522  2.98520  4.58485  3.61511
          0.15940  1.97253  4.79865  1.11995  0.39497  0.48576  0.95510
     69   2.02628  4.36229  3.35083  2.79464  3.43009  3.35870  3.78908  2.80218  2.75525  2.45436  3.50785  3.21752  3.89234  2.99045  3.13429  2.34727  2.60821  2.59046  4.98200  3.73327    165 - -
          2.68618  4.42225  2.77519  2.73123  3.46354  2.40513  3.72494  3.29354  2.67741  2.69355  4.24690  2.90347  2.73739  3.18146  2.89801  2.37887  2.77519  2.98518  4.58477  3.61503
          0.02553  4.07630  4.79865  0.61958  0.77255  0.48576  0.95510
     70   2.25112  4.46878  3.13379  2.58511  3.19856  3.48756  3.71874  3.01279  2.63506  2.57201  3.26628  2.92093  3.87241  2.85860  3.04447  2.43931  2.80591  2.75991  5.02475  3.32279    166 - -
          2.68618  4.42225  2.77519  2.73123  3.46354  2.40513  3.72494  3.29354  2.67741  2.69355  4.24690  2.90347  2.73739  3.18146  2.89801  2.37887  2.77519  2.98518  4.58477  3.61503
          0.02553  4.07630  4.79865  0.61958  0.77255  0.48576  0.95510
     71   2.59400  4.66006  3.06744  2.51904  3.61061  2.51362  2.93002  3.26496  2.41927  2.90282  3.56180  2.77516  3.83879  2.84707  2.92987  2.66721  2.82563  2.97644  5.15547  3.31992    167 - -
          2.68618  4.42225  2.77519  2.73123  3.46354  2.40513  3.72494  3.29354  2.67741  2.69355  4.24690  2.90347  2.73739  3.18146  2.89801  2.37887  2.77519  2.98518  4.58477  3.61503
          0.02553  4.07630  4.79865  0.61958  0.77255  0.48576  0.95510
     72   2.59637  4.36790  3.67741  3.13873  3.58756  3.70102  4.04169  2.29996  2.45106  2.48916  3.50372  3.51179  4.10874  3.36069  3.26362  3.00077  2.96658  1.48008  5.11359  3.88265    168 - -
          2.68618  4.42225  2.77519  2.73123  3.46354  2.40513  3.72494  3.29354  2.67741  2.69355  4.24690  2.90347  2.73739  3.18146  2.89801  2.37887  2.77519  2.98518  4.58477  3.61503
          0.02553  4.07630  4.79865  0.61958  0.77255  0.48576  0.95510
     73   2.92901  5.42232  1.21006  2.16292  4.78087  3.24164  3.81851  4.32193  2.84085  3.83601  4.68488  2.21138  3.87248  2.98996  3.42940  2.65512  3.23643  3.88177  5.98632  4.48462    169 - -
          2.68618  4.42225  2.77519  2.73123  3.46354  2.40513  3.72494  3.29354  2.67741  2.69355  4.24690  2.90347  2.73739  3.18146  2.89801  2.37887  2.77519  2.98518  4.58477  3.61503
          0.02553  4.07630  4.79865  0.61958  0.77255  0.48576  0.95510
     74   3.39130  4.79582  4.51600  4.16145  3.22554  4.23882  4.75367  2.44542  3.92728  0.65948  3.19313  4.41714  4.64210  4.24638  4.06808  3.84062  3.67793  2.53480  5.17388  3.94269    170 - -
          2.68618  4.42225  2.77519  2.73123  3.46354  2.40513  3.72494  3.29354  2.67741  2.69355  4.24690  2.90347  2.73739  3.18146  2.89801  2.37887  2.77519  2.98518  4.58477  3.61503
          0.02553  4.07630  4.79865  0.61958  0.77255  0.48576  0.95510
     75   2.67272  4.22998  3.95277  3.40453  3.45677  3.72869  4.17238  2.18450  3.30509  2.37368  3.17600  3.69092  4.15064  3.59547  3.57402  2.77996  2.55984  1.40755  5.02774  3.81576    171 - -
          2.68618  4.42225  2.77519  2.73123  3.46354  2.40513  3.72494  3.29354  2.67741  2.69355  4.24690  2.90347  2.73739  3.18146  2.89801  2.37887  2.77519  2.98518  4.58477  3.61503
          0.02553  4.07630  4.79865  0.61958  0.77255  0.48576  0.95510
     76   2.93840  4.68880  3.65354  3.58120  4.71063  0.47403  4.68455  4.36423  3.78992  3.99128  4.97199  3.81850  4.08617  4.09829  3.99929  3.11690  3.43549  3.85316  5.74737  4.82099    172 - -
          2.68618  4.42225  2.77519  2.73123  3.46354  2.40513  3.72494  3.29354  2.67741  2.69355  4.24690  2.90347  2.73739  3.18146  2.89801  2.37887  2.77519  2.98518  4.58477  3.61503
          0.02553  4.07630  4.79865  0.61958  0.77255  0.48576  0.95510
     77   2.93840  4.68880  3.65354  3.58120  4.71063  0.47403  4.68455  4.36423  3.78992  3.99128  4.97199  3.81850  4.08617  4.09829  3.99929  3.11690  3.43549  3.85316  5.74737  4.82099    173 - -
          2.68618  4.42225  2.77519  2.73123  3.46354  2.40513  3.72494  3.29354  2.67741  2.69355  4.24690  2.90347  2.73739  3.18146  2.89801  2.37887  2.77519  2.98518  4.58477  3.61503
          0.02553  4.07630  4.79865  0.61958  0.77255  0.48576  0.95510
     78   3.60565  4.93049  4.43398  4.12122  1.93090  4.31246  3.54319  3.37522  3.97216  2.73569  4.00365  4.02186  4.66695  4.05873  4.07749  3.71023  3.84773  3.28852  3.71795  0.80946    174 - -
          2.68618  4.42225  2.77519  2.73123  3.46354  2.40513  3.72494  3.29354  2.67741  2.69355  4.24690  2.90347  2.73739  3.18146  2.89801  2.37887  2.77519  2.98518  4.58477  3.61503
          0.02553  4.07630  4.79865  0.61958  0.77255  0.48576  0.95510
     79   3.55436  4.96023  4.14539  3.91716  2.33050  4.07247  3.73301  3.53667  3.76913  2.93679  4.19123  3.98339  4.54349  4.02531  3.90911  3.66896  3.84313  3.41741  3.98061  0.68413    175 - -
          2.68618  4.42225  2.77519  2.73123  3.46354  2.40513  3.72494  3.29354  2.67741  2.69355  4.24690  2.90347  2.73739  3.18146  2.89801  2.37887  2.77519  2.98518  4.58477  3.61503
          0.02553  4.07630  4.79865  0.61958  0.77255  0.48576  0.95510
     80   3.22157  5.36626  0.66453  2.48558  4.77371  3.37682  4.12814  4.41106  3.25351  3.98478  4.97196  3.05046  4.04440  3.37085  3.79392  3.16407  3.56607  4.03000  5.90130  4.61890    176 - -
          2.68618  4.42225  2.77519  2.73123  3.46354  2.40513  3.72494  3.29354  2.67741  2.69355  4.24690  2.90347  2.73739  3.18146  2.89801  2.37887  2.77519  2.98518  4.58477  3.61503
          0.02553  4.07630  4.79865  0.61958  0.77255  0.48576  0.95510
     81   0.75563  4.30609  3.68104  3.48742  4.26654  3.12411  4.48374  3.42340  3.50924  3.29514  4.30842  3.58181  3.88312  3.83245  3.74231  2.65661  2.94838  3.04204  5.67304  4.49770    177 - -
          2.68618  4.42225  2.77519  2.73123  3.46354  2.40513  3.72494  3.29354  2.67741  2.69355  4.24690  2.90347  2.73739  3.18146  2.89801  2.37887  2.77519  2.98518  4.58477  3.61503
          0.02553  4.07630  4.79865  0.61958  0.77255  0.48576  0.95510
     82   2.93840  4.68880  3.65354  3.58120  4.71063  0.47403  4.68455  4.36423  3.78992  3.99128  4.97199  3.81850  4.08617  4.09829  3.99929  3.11690  3.43549  3.85316  5.74737  4.82099    178 - -
          2.68618  4.42225  2.77519  2.73123  3.46354  2.40513  3.72494  3.29354  2.67741  2.69355  4.24690  2.90347  2.73739  3.18146  2.89801  2.37887  2.77519  2.98518  4.58477  3.61503
          0.02553  4.07630  4.79865  0.61958  0.77255  0.48576  0.95510
     83   3.22157  5.36626  0.66453  2.48558  4.77371  3.37682  4.12814  4.41106  3.25351  3.98478  4.97196  3.05046  4.04440  3.37085  3.79392  3.16407  3.56607  4.03000  5.90130  4.61890    179 - -
          2.68618  4.42225  2.77519  2.73123  3.46354  2.40513  3.72494  3.29354  2.67741  2.69355  4.24690  2.90347  2.73739  3.18146  2.89801  2.37887  2.77519  2.98518  4.58477  3.61503
          0.02553  4.07630  4.79865  0.61958  0.77255  0.48576  0.95510
     84   1.94525  4.60338  2.85757  2.65515  4.33938  3.17113  3.97506  3.75088  2.86075  3.43867  4.30127  1.42471  3.82605  3.18668  3.25800  2.64074  2.94479  3.32004  5.64156  4.31211    180 - -
          2.68618  4.42225  2.77519  2.73123  3.46354  2.40513  3.72494  3.29354  2.67741  2.69355  4.24690  2.90347  2.73739  3.18146  2.89801  2.37887  2.77519  2.98518  4.58477  3.61503
          0.02553  4.07630  4.79865  0.61958  0.77255  0.48576  0.95510
     85   3.12847  4.43213  4.85285  4.33247  3.56417  4.50115  5.02024  1.45948  4.22296  2.06575  3.16912  4.55604  4.78495  4.46856  4.41469  3.87218  3.38368  1.05751  5.52076  4.33429    181 - -
          2.68618  4.42225  2.77519  2.73123  3.46354  2.40513  3.72494  3.29354  2.67741  2.69355  4.24690  2.90347  2.73739  3.18146  2.89801  2.37887  2.77519  2.98518  4.58477  3.61503
          0.02553  4.07630  4.79865  0.61958  0.77255  0.48576  0.95510
     86   3.16980  5.13101  3.35863  2.94796  4.56440  3.63173  3.88880  4.00778  0.78953  3.53070  4.48573  3.36167  4.12143  3.07200  2.49221  3.20113  3.41014  3.70574  5.53858  4.38300    182 - -
          2.68618  4.42225  2.77519  2.73123  3.46354  2.40513  3.72494  3.29354  2.67741  2.69355  4.24690  2.90347  2.73739  3.18146  2.89801  2.37887  2.77519  2.98518  4.58477  3.61503
          0.02553  4.07630  4.79865  0.61958  0.77255  0.48576  0.95510
     87   3.52916  4.87253  4.51895  4.27634  0.72903  4.16244  3.98417  3.03261  4.17942  2.35753  3.73516  4.25476  4.61960  4.29213  4.24853  3.78565  3.83200  3.03758  4.18062  2.52530    183 - -
          2.68618  4.42225  2.77519  2.73123  3.46354  2.40513  3.72494  3.29354  2.67741  2.69355  4.24690  2.90347  2.73739  3.18146  2.89801  2.37887  2.77519  2.98518  4.58477  3.61503
          0.02553  4.07630  4.79865  0.61958  0.77255  0.48576  0.95510
     88   2.62147  4.76806  2.82685  2.47895  4.14275  1.95446  3.29676  3.62272  2.57334  3.22585  4.05705  2.27201  3.83084  2.92607  3.00457  2.66852  2.91468  3.03089  5.42308  4.07367    184 - -
          2.68618  4.42225  2.77519  2.73123  3.46354  2.40513  3.72494  3.29354  2.67741  2.69355  4.24690  2.90347  2.73739  3.18146  2.89801  2.37887  2.77519  2.98518  4.58477  3.61503
          0.02553  4.07630  4.79865  0.61958  0.77255  0.48576  0.95510
     89   3.22185  4.55911  4.63357  4.14758  1.47303  4.24936  3.87109  2.70692  3.98191  1.48592  3.28392  4.13114  4.54046  4.05079  4.05495  3.57902  3.44347  2.71184  3.22299  2.48850    185 - -
          2.68618  4.42225  2.77519  2.73123  3.46354  2.40513  3.72494  3.29354  2.67741  2.69355  4.24690  2.90347  2.73739  3.18146  2.89801  2.37887  2.77519  2.98518  4.58477  3.61503
          0.02553  4.07630  4.79865  0.61958  0.77255  0.48576  0.95510
     90   3.04481  4.76311  3.67478  3.54665  4.51664  3.43932  4.60342  4.11951  3.62240  3.72214  4.78374  3.83064  0.52299  4.00484  3.84084  3.21969  3.50328  3.74074  5.64249  4.64155    186 - -
          2.68618  4.42225  2.77519  2.73123  3.46354  2.40513  3.72494  3.29354  2.67741  2.69355  4.24690  2.90347  2.73739  3.18146  2.89801  2.37887  2.77519  2.98518  4.58477  3.61503
          0.02553  4.07630  4.79865  0.61958  0.77255  0.48576  0.95510
     91   2.34574  4.32258  3.48301  3.01081  3.54601  3.23251  3.93295  2.84125  2.89356  2.53914  1.76368  3.36352  3.95390  3.08409  3.19698  2.80812  2.87110  2.62424  5.02199  3.79262    187 - -
          2.68618  4.42225  2.77519  2.73123  3.46354  2.40513  3.72494  3.29354  2.67741  2.69355  4.24690  2.90347  2.73739  3.18146  2.89801  2.37887  2.77519  2.98518  4.58477  3.61503
          0.02553  4.07630  4.79865  0.61958  0.77255  0.48576  0.95510
     92   1.00611  4.17928  3.55188  3.29869  4.30811  2.98002  4.33218  3.63160  3.34026  3.40851  4.27041  3.39869  3.74476  3.63195  3.61882  2.00567  2.75835  3.12303  5.68657  4.47635    188 - -
          2.68618  4.42225  2.77519  2.73123  3.46354  2.40513  3.72494  3.29354  2.67741  2.69355  4.24690  2.90347  2.73739  3.18146  2.89801  2.37887  2.77519  2.98518  4.58477  3.61503
          0.02553  4.07630  4.79865  0.61958  0.77255  0.48576  0.95510
     93   3.62858  4.88503  4.63943  4.32156  0.90909  4.40124  3.55695  3.25558  4.16756  2.57517  3.86184  4.11552  4.71703  4.15897  4.20979  3.77891  3.85625  3.20403  3.70373  1.69778    189 - -
          2.68618  4.42225  2.77519  2.73123  3.46354  2.40513  3.72494  3.29354  2.67741  2.69355  4.24690  2.90347  2.73739  3.18146  2.89801  2.37887  2.77519  2.98518  4.58477  3.61503
          0.02553  4.07630  4.79865  0.61958  0.77255  0.48576  0.95510
     94   1.97059  4.20899  3.52147  3.16574  4.20557  3.03160  4.19892  3.53106  3.16552  3.27855  4.12677  3.34365  3.74990  3.47146  3.48315  1.95493  1.40566  3.06695  5.57127  4.35669    190 - -
          2.68618  4.42225  2.77519  2.73123  3.46354  2.40513  3.72494  3.29354  2.67741  2.69355  4.24690  2.90347  2.73739  3.18146  2.89801  2.37887  2.77519  2.98518  4.58477  3.61503
          0.02553  4.07630  4.79865  0.61958  0.77255  0.48576  0.95510
     95   2.76926  4.27392  4.04715  3.48011  3.33669  3.88017  4.21309  2.13888  3.38639  2.00420  2.60119  3.78310  4.23534  3.65003  3.64310  3.17089  2.07320  1.85087  4.98600  3.79664    191 - -
          2.68618  4.42225  2.77519  2.73123  3.46354  2.40513  3.72494  3.29354  2.67741  2.69355  4.24690  2.90347  2.73739  3.18146  2.89801  2.37887  2.77519  2.98518  4.58477  3.61503
          0.02553  4.07630  4.79865  0.61958  0.77255  0.48576  0.95510
     96   2.35461  4.25792  3.48570  3.22602  4.18222  3.07435  4.26241  3.42655  3.19978  3.25885  4.17953  3.39565  3.80702  3.56053  3.47447  2.37995  1.06550  3.01504  5.58770  4.34630    192 - -
          2.68618  4.42225  2.77519  2.73123  3.46354  2.40513  3.72494  3.29354  2.67741  2.69355  4.24690  2.90347  2.73739  3.18146  2.89801  2.37887  2.77519  2.98518  4.58477  3.61503
          0.02553  4.07630  4.79865  0.61958  0.77255  0.48576  0.95510
     97   3.27174  4.66453  4.66259  4.12121  3.10039  4.42313  4.72063  2.25778  3.91376  1.22040  1.53157  4.40233  4.66552  4.13198  4.07378  3.78078  3.50478  2.36971  5.13480  4.00655    193 - -
          2.68618  4.42225  2.77519  2.73123  3.46354  2.40513  3.72494  3.29354  2.67741  2.69355  4.24690  2.90347  2.73739  3.18146  2.89801  2.37887  2.77519  2.98518  4.58477  3.61503
          0.02553  4.07630  4.79865  0.61958  0.77255  0.48576  0.95510
     98   3.36181  4.72035  4.80379  4.25934  3.07813  4.54890  4.83563  2.24027  4.05687  0.84171  2.26667  4.54111  4.74871  4.23304  4.19528  3.91321  3.58850  2.38654  5.17043  4.07386    194 - -
          2.68618  4.42225  2.77519  2.73123  3.46354  2.40513  3.72494  3.29354  2.67741  2.69355  4.24690  2.90347  2.73739  3.18146  2.89801  2.37887  2.77519  2.98518  4.58477  3.61503
          0.02553  4.07630  4.79865  0.61958  0.77255  0.48576  0.95510
     99   1.77265  4.20958  3.46838  3.20861  4.35331  2.98108  4.28702  3.72454  3.26854  3.46053  4.30673  3.35322  3.73874  3.56449  3.57050  1.12362  2.76205  3.18917  5.70892  4.48610    195 - -
          2.68618  4.42225  2.77519  2.73123  3.46354  2.40513  3.72494  3.29354  2.67741  2.69355  4.24690  2.90347  2.73739  3.18146  2.89801  2.37887  2.77519  2.98518  4.58477  3.61503
          0.02553  4.07630  4.79865  0.61958  0.77255  0.48576  0.95510
    100   3.69658  4.99462  4.41715  4.17696  2.90495  3.97071  4.17420  3.73399  3.89749  3.09158  4.35753  4.28614  4.50636  4.27443  3.98835  3.89815  4.00835  3.62980  0.55830  2.89715    196 - -
          2.68618  4.42225  2.77519  2.73123  3.46354  2.40513  3.72494  3.29354  2.67741  2.69355  4.24690  2.90347  2.73739  3.18146  2.89801  2.37887  2.77519  2.98518  4.58477  3.61503
          0.02553  4.07630  4.79865  0.61958  0.77255  0.48576  0.95510
    101   2.10658  4.32844  3.19761  2.95082  4.34792  3.03856  4.13728  3.78198  3.06856  3.45999  4.29056  2.90962  3.75733  3.38029  3.41745  1.13365  2.80750  3.26224  5.67131  4.40863    197 - -
          2.68618  4.42225  2.77519  2.73123  3.46354  2.40513  3.72494  3.29354  2.67741  2.69355  4.24690  2.90347  2.73739  3.18146  2.89801  2.37887  2.77519  2.98518  4.58477  3.61503
          0.02553  4.07630  4.79865  0.61958  0.77255  0.48576  0.95510
    102   2.59993  4.29118  4.39091  3.84963  3.54576  4.08727  4.55707  1.58865  3.75261  2.22288  3.41771  4.09524  4.45313  4.02002  3.98346  3.41932  2.72827  1.31662  5.26104  4.05569    198 - -
          2.68618  4.42225  2.77519  2.73123  3.46354  2.40513  3.72494  3.29354  2.67741  2.69355  4.24690  2.90347  2.73739  3.18146  2.89801  2.37887  2.77519  2.98518  4.58477  3.61503
          0.02553  4.07630  4.79865  0.61958  0.77255  0.48576  0.95510
    103   3.21512  4.51827  4.89031  4.37294  3.41638  4.56232  5.02295  1.06963  4.22923  1.67035  3.22581  4.60825  4.81691  4.45769  4.40058  3.94072  3.46556  1.70133  5.44296  4.27062    199 - -
          2.68618  4.42225  2.77519  2.73123  3.46354  2.40513  3.72494  3.29354  2.67741  2.69355  4.24690  2.90347  2.73739  3.18146  2.89801  2.37887  2.77519  2.98518  4.58477  3.61503
          0.02553  4.07630  4.79865  0.61958  0.77255  0.48576  0.95510
    104   2.99093  5.49853  1.99574  1.07153  4.79752  3.27989  3.82145  4.30430  2.81641  3.82671  4.68908  2.76026  3.89718  2.99166  3.38423  2.88606  3.28010  3.89275  5.97077  4.49707    200 - -
          2.68618  4.42225  2.77519  2.73123  3.46354  2.40513  3.72494  3.29354  2.67741  2.69355  4.24690  2.90347  2.73739  3.18146  2.89801  2.37887  2.77519  2.98518  4.58477  3.61503
          0.02553  4.07630  4.79865  0.61958  0.77255  0.48576  0.95510
    105   3.72144  4.94366  4.67513  4.37690  1.44666  4.44595  3.49604  3.40944  4.22115  2.72857  4.00354  4.11452  4.75413  4.17897  4.24821  3.81999  3.94318  3.33529  3.63080  0.96729    201 - -
          2.68618  4.42225  2.77519  2.73123  3.46354  2.40513  3.72494  3.29354  2.67741  2.69355  4.24690  2.90347  2.73739  3.18146  2.89801  2.37887  2.77519  2.98518  4.58477  3.61503
          0.02553  4.07630  4.79865  0.61958  0.77255  0.48576  0.95510
    106   2.69167  4.90720  2.69145  2.30738  4.29976  1.91764  3.73225  3.73008  2.41884  3.31239  4.13923  2.91786  3.84225  2.75486  2.97725  2.18405  2.97022  3.36627  5.52773  4.18144    202 - -
          2.68618  4.42225  2.77519  2.73123  3.46354  2.40513  3.72494  3.29354  2.67741  2.69355  4.24690  2.90347  2.73739  3.18146  2.89801  2.37887  2.77519  2.98518  4.58477  3.61503
          0.02553  4.07630  4.79865  0.61958  0.77255  0.48576  0.95510
    107   2.26627  4.95394  2.82052  2.25769  4.25198  3.15416  3.59810  3.69306  2.06044  3.24080  4.02612  2.89241  3.79514  2.72291  2.54879  2.45676  2.71148  3.32278  5.42916  4.06566    203 - -
          2.68618  4.42225  2.77519  2.73123  3.46354  2.40513  3.72494  3.29354  2.67741  2.69355  4.24690  2.90347  2.73739  3.18146  2.89801  2.37887  2.77519  2.98518  4.58477  3.61503
          0.02553  4.07630  4.79865  0.61958  0.77255  0.48576  0.95510
    108   2.64434  4.99326  2.94081  2.22303  4.30040  3.41915  3.58543  3.73822  2.00565  2.99006  4.05133  2.79211  3.81036  2.36048  2.50318  2.50288  2.81249  3.26368  5.43585  4.08395    204 - -
          2.68618  4.42225  2.77519  2.73123  3.46354  2.40513  3.72494  3.29354  2.67741  2.69355  4.24690  2.90347  2.73739  3.18146  2.89801  2.37887  2.77519  2.98518  4.58477  3.61503
          0.02553  4.07630  4.79865  0.61958  0.77255  0.48576  0.95510
    109   2.84481  4.31241  4.18978  3.62428  3.03037  3.94173  4.14700  2.14308  3.48208  1.92014  1.86206  3.86804  4.27414  3.71799  3.68026  3.24030  3.07562  2.33996  4.72886  2.54679    205 - -
          2.68618  4.42225  2.77519  2.73123  3.46354  2.40513  3.72494  3.29354  2.67741  2.69355  4.24690  2.90347  2.73739  3.18146  2.89801  2.37887  2.77519  2.98518  4.58477  3.61503
          0.02553  4.07630  4.79865  0.61958  0.77255  0.48576  0.95510
    110   2.41318  5.01127  2.74059  2.01964  4.30377  2.49836  3.36560  3.74917  2.29957  3.29704  4.09030  2.86764  3.80864  2.65702  2.87782  2.47938  2.90188  3.37838  5.48821  4.11370    206 - -
          2.68618  4.42225  2.77519  2.73123  3.46354  2.40513  3.72494  3.29354  2.67741  2.69355  4.24690  2.90347  2.73739  3.18146  2.89801  2.37887  2.77519  2.98518  4.58477  3.61503
          0.02553  4.07630  4.79865  0.61958  0.77255  0.48576  0.95510
    111   1.91578  4.74244  2.92235  2.36795  4.12509  3.18565  3.69217  3.54709  2.50725  3.14856  3.96232  2.70623  3.24007  2.85019  2.88076  2.33982  2.77006  3.19222  5.38480  4.05323    207 - -
          2.68618  4.42225  2.77519  2.73123  3.46354  2.40513  3.72494  3.29354  2.67741  2.69355  4.24690  2.90347  2.73739  3.18146  2.89801  2.37887  2.77519  2.98518  4.58477  3.61503
          0.25111  4.07630  1.58429  0.61958  0.77255  0.48576  0.95510
    112   1.58028  4.10419  3.46206  3.06361  3.96649  2.98238  4.06101  3.19222  3.03173  3.01318  3.89152  3.25751  3.67305  3.34452  3.34806  2.09023  2.29243  2.59948  5.36433  4.14748    208 - -
          2.68618  4.42225  2.77519  2.73123  3.46354  2.40513  3.72494  3.29354  2.67741  2.69355  4.24690  2.90347  2.73739  3.18146  2.89801  2.37887  2.77519  2.98518  4.58477  3.61503
          0.03189  3.85709  4.57943  0.61958  0.77255  0.68494  0.70143
    113   2.42451  4.42677  2.78559  2.64605  4.25781  1.45083  3.96592  3.78739  2.90054  3.43582  4.29925  2.50039  3.71022  3.21339  3.26728  2.53843  2.85974  3.30376  5.54438  4.25346    209 - -
          2.68618  4.42225  2.77519  2.73123  3.46354  2.40513  3.72494  3.29354  2.67741  2.69355  4.24690  2.90347  2.73739  3.18146  2.89801  2.37887  2.77519  2.98518  4.58477  3.61503
          0.03189  3.85709  4.57943  0.61958  0.77255  0.37875  1.15427
    114   2.89926  5.30170  2.47061  1.35551  4.59853  3.35547  3.73406  4.07655  2.50856  3.58322  4.42987  2.84365  3.89394  2.14750  2.93837  2.83592  3.15581  3.69729  5.73268  4.33574    210 - -
          2.68618  4.42225  2.77519  2.73123  3.46354  2.40513  3.72494  3.29354  2.67741  2.69355  4.24690  2.90347  2.73739  3.18146  2.89801  2.37887  2.77519  2.98518  4.58477  3.61503
          0.02553  4.07630  4.79865  0.61958  0.77255  0.48576  0.95510
    115   3.16113  4.59042  4.47788  3.91653  3.12356  4.29921  4.56156  2.13500  3.71068  0.92484  2.84576  4.21813  4.55737  3.67517  3.90081  3.62452  3.38740  2.36404  5.08411  3.94715    211 - -
          2.68618  4.42225  2.77519  2.73123  3.46354  2.40513  3.72494  3.29354  2.67741  2.69355  4.24690  2.90347  2.73739  3.18146  2.89801  2.37887  2.77519  2.98518  4.58477  3.61503
          0.02553  4.07630  4.79865  0.61958  0.77255  0.48576  0.95510
    116   2.53055  4.88588  2.91289  2.31325  4.16069  2.77667  3.60203  3.59378  2.33763  3.06239  3.95786  2.56390  3.50639  2.64325  2.73659  2.43797  2.69979  3.11347  5.37493  4.01916    212 - -
          2.68618  4.42225  2.77519  2.73123  3.46354  2.40513  3.72494  3.29354  2.67741  2.69355  4.24690  2.90347  2.73739  3.18146  2.89801  2.37887  2.77519  2.98518  4.58477  3.61503
          0.02553  4.07630  4.79865  0.61958  0.77255  0.48576  0.95510
    117   2.74605  4.97186  2.79047  2.36563  3.97136  3.42470  2.18588  3.66729  2.43993  3.23097  4.07053  2.12313  3.87465  2.84336  2.85433  2.74847  2.98382  3.33705  5.28132  3.53959    213 - -
          2.68618  4.42225  2.77519  2.73123  3.46354  2.40513  3.72494  3.29354  2.67741  2.69355  4.24690  2.90347  2.73739  3.18146  2.89801  2.37887  2.77519  2.98518  4.58477  3.61503
          0.02553  4.07630  4.79865  0.61958  0.77255  0.48576  0.95510
    118   1.49685  4.30310  3.87113  3.38698  3.64529  3.55195  4.26577  2.40348  3.29424  2.25301  3.55864  3.64829  4.09295  3.61363  3.58618  2.92196  2.96174  1.88254  5.25711  4.03092    214 - -
          2.68618  4.42225  2.77519  2.73123  3.46354  2.40513  3.72494  3.29354  2.67741  2.69355  4.24690  2.90347  2.73739  3.18146  2.89801  2.37887  2.77519  2.98518  4.58477  3.61503
          0.02553  4.07630  4.79865  0.61958  0.77255  0.48576  0.95510
    119   2.62699  4.68599  3.12968  2.51634  3.90142  3.47614  3.65688  3.10992  1.95798  2.91995  3.26700  3.04400  3.85904  2.65396  2.58864  2.70006  2.85232  2.59788  5.19568  3.90569    215 - -
          2.68618  4.42225  2.77519  2.73123  3.46354  2.40513  3.72494  3.29354  2.67741  2.69355  4.24690  2.90347  2.73739  3.18146  2.89801  2.37887  2.77519  2.98518  4.58477  3.61503
          0.02553  4.07630  4.79865  0.61958  0.77255  0.48576  0.95510
    120   2.34292  5.21919  2.01951  1.91917  4.52631  3.32621  3.64839  4.00757  2.28216  3.50896  4.28873  2.67978  3.81016  2.67849  2.99084  2.57037  2.97845  3.59276  5.66653  4.23898    216 - -
          2.68618  4.42225  2.77519  2.73123  3.46354  2.40513  3.72494  3.29354  2.67741  2.69355  4.24690  2.90347  2.73739  3.18146  2.89801  2.37887  2.77519  2.98518  4.58477  3.61503
          0.02553  4.07630  4.79865  0.61958  0.77255  0.48576  0.95510
    121   1.53236  4.32350  3.75320  3.24009  3.59205  3.58486  4.14169  2.27788  3.14603  2.20486  3.50644  3.55936  4.07346  3.47516  3.45692  2.92073  2.79876  2.26999  5.16802  3.94254    217 - -
          2.68618  4.42225  2.77519  2.73123  3.46354  2.40513  3.72494  3.29354  2.67741  2.69355  4.24690  2.90347  2.73739  3.18146  2.89801  2.37887  2.77519  2.98518  4.58477  3.61503
          0.02553  4.07630  4.79865  0.61958  0.77255  0.48576  0.95510
    122   3.16824  4.46156  4.91148  4.40597  3.56339  4.55355  5.09810  1.09598  4.28964  1.98747  3.36067  4.62546  4.83303  4.53809  4.47599  3.93914  3.42700  1.37086  5.56253  4.37042    218 - -
          2.68618  4.42225  2.77519  2.73123  3.46354  2.40513  3.72494  3.29354  2.67741  2.69355  4.24690  2.90347  2.73739  3.18146  2.89801  2.37887  2.77519  2.98518  4.58477  3.61503
          0.02553  4.07630  4.79865  0.61958  0.77255  0.48576  0.95510
    123   3.01762  5.17690  3.39832  2.75908  4.63810  3.38092  3.63678  3.99185  1.32355  3.43964  4.29116  3.18178  4.03100  2.76780  1.64776  3.01011  3.19602  3.65717  5.49203  4.30326    219 - -
          2.68618  4.42225  2.77519  2.73123  3.46354  2.40513  3.72494  3.29354  2.67741  2.69355  4.24690  2.90347  2.73739  3.18146  2.89801  2.37887  2.77519  2.98518  4.58477  3.61503
          0.02553  4.07630  4.79865  0.61958  0.77255  0.48576  0.95510
    124   3.45769  4.85548  4.31276  3.94930  2.27574  4.13269  3.67946  3.35031  3.63422  2.72056  3.94909  3.97614  4.53690  3.93486  3.76996  3.61297  3.71057  3.25240  1.02590  2.14722    220 - -
          2.68618  4.42225  2.77519  2.73123  3.46354  2.40513  3.72494  3.29354  2.67741  2.69355  4.24690  2.90347  2.73739  3.18146  2.89801  2.37887  2.77519  2.98518  4.58477  3.61503
          0.02553  4.07630  4.79865  0.61958  0.77255  0.48576  0.95510
    125   1.76514  4.20486  3.40398  3.16898  4.42837  1.34610  4.29022  3.84765  3.29539  3.53590  4.35177  3.32422  3.72068  3.56037  3.61187  2.11481  2.75006  3.25958  5.76097  4.55104    221 - -
          2.68618  4.42225  2.77519  2.73123  3.46354  2.40513  3.72494  3.29354  2.67741  2.69355  4.24690  2.90347  2.73739  3.18146  2.89801  2.37887  2.77519  2.98518  4.58477  3.61503
          0.02553  4.07630  4.79865  0.61958  0.77255  0.48576  0.95510
    126   1.85132  4.20001  3.56767  3.24078  4.18744  3.04378  4.25179  3.40490  3.22507  3.23682  4.11787  3.38948  3.77145  3.54127  3.51876  2.39407  1.26902  2.97823  5.58043  4.37117    222 - -
          2.68618  4.42225  2.77519  2.73123  3.46354  2.40513  3.72494  3.29354  2.67741  2.69355  4.24690  2.90347  2.73739  3.18146  2.89801  2.37887  2.77519  2.98518  4.58477  3.61503
          0.02553  4.07630  4.79865  0.61958  0.77255  0.48576  0.95510
    127   3.02527  5.57890  1.02579  2.04973  4.87356  3.24554  3.84442  4.41526  2.91191  3.92918  4.80534  2.55394  3.89715  3.02418  3.52529  2.90351  3.33187  3.98506  6.07817  4.55272    223 - -
          2.68618  4.42225  2.77519  2.73123  3.46354  2.40513  3.72494  3.29354  2.67741  2.69355  4.24690  2.90347  2.73739  3.18146  2.89801  2.37887  2.77519  2.98518  4.58477  3.61503
          0.02553  4.07630  4.79865  0.61958  0.77255  0.48576  0.95510
    128   3.69797  4.94202  4.62346  4.31747  1.61810  4.42108  3.50359  3.40132  4.16570  2.72803  4.00183  4.09412  4.73690  4.15121  4.21303  3.79687  3.92299  3.32509  3.64601  0.88722    224 - -
          2.68618  4.42225  2.77519  2.73123  3.46354  2.40513  3.72494  3.29354  2.67741  2.69355  4.24690  2.90347  2.73739  3.18146  2.89801  2.37887  2.77519  2.98518  4.58477  3.61503
          0.02553  4.07630  4.79865  0.61958  0.77255  0.48576  0.95510
    129   3.33036  4.66385  4.85332  4.30185  2.06223  4.52344  4.62344  2.30206  4.16299  0.95629  2.71220  4.50725  4.71532  4.23854  4.26398  3.86443  3.54765  2.45079  4.88630  3.60236    225 - -
          2.68618  4.42225  2.77519  2.73123  3.46354  2.40513  3.72494  3.29354  2.67741  2.69355  4.24690  2.90347  2.73739  3.18146  2.89801  2.37887  2.77519  2.98518  4.58477  3.61503
          0.02553  4.07630  4.79865  0.61958  0.77255  0.48576  0.95510
    130   2.74454  4.50864  4.47414  3.94971  3.26113  4.22378  4.63005  1.95926  3.78764  1.03950  3.10091  4.22056  4.54620  4.04414  3.98587  3.57460  3.33230  2.11402  5.19182  4.03957    226 - -
          2.68618  4.42225  2.77519  2.73123  3.46354  2.40513  3.72494  3.29354  2.67741  2.69355  4.24690  2.90347  2.73739  3.18146  2.89801  2.37887  2.77519  2.98518  4.58477  3.61503
          0.02553  4.07630  4.79865  0.61958  0.77255  0.48576  0.95510
    131   3.09387  5.18928  3.43295  2.83312  4.63899  3.68008  3.67598  4.00567  1.02943  3.45731  4.34017  3.23770  4.07396  2.81735  1.99398  3.09299  3.27322  3.68822  5.49685  4.32414    227 - -
          2.68609  4.42153  2.77523  2.73127  3.46357  2.40516  3.72498  3.29358  2.67744  2.69358  4.24693  2.90350  2.73743  3.18150  2.89804  2.37890  2.77491  2.98522  4.58481  3.61507
          0.29329  1.40262  4.79865  0.22397  1.60615  0.48576  0.95510
    132   1.38620  4.31121  3.78120  3.34912  2.36730  3.46837  4.11565  2.74316  3.29940  2.48030  3.56799  3.58290  4.03171  3.58151  3.57629  2.85820  2.95378  2.55182  4.94067  3.56582    229 - -
          2.68618  4.42225  2.77519  2.73123  3.46354  2.40513  3.72494  3.29354  2.67741  2.69355  4.24690  2.90347  2.73739  3.18146  2.89801  2.37887  2.77519  2.98518  4.58477  3.61503
          0.02553  4.07630  4.79865  0.61958  0.77255  0.48576  0.95510
    133   2.66020  4.83053  2.85818  2.46518  4.10568  3.37197  2.48785  3.59975  2.47852  3.19442  4.02645  2.28428  3.84582  2.87169  2.89360  2.69403  2.18995  3.25782  5.37411  4.01903    230 - -
          2.68618  4.42225  2.77519  2.73123  3.46354  2.40513  3.72494  3.29354  2.67741  2.69355  4.24690  2.90347  2.73739  3.18146  2.89801  2.37887  2.77519  2.98518  4.58477  3.61503
          0.02553  4.07630  4.79865  0.61958  0.77255  0.48576  0.95510
    134   1.81814  4.38122  3.24567  2.81691  4.17759  3.13014  3.95607  3.59106  2.84508  3.23853  4.05870  2.97813  2.52067  3.16427  3.24369  1.90656  2.48584  3.15015  5.48952  4.22172    231 - -
          2.68618  4.42225  2.77519  2.73123  3.46354  2.40513  3.72494  3.29354  2.67741  2.69355  4.24690  2.90347  2.73739  3.18146  2.89801  2.37887  2.77519  2.98518  4.58477  3.61503
          0.02553  4.07630  4.79865  0.61958  0.77255  0.48576  0.95510
    135   2.51710  4.82617  2.94588  2.11684  4.08434  3.40590  3.33742  3.40428  2.36242  3.09683  3.90550  2.93449  3.80613  2.76470  2.80367  2.23585  2.46140  3.09085  5.32798  3.98854    232 - -
          2.68618  4.42225  2.77519  2.73123  3.46354  2.40513  3.72494  3.29354  2.67741  2.69355  4.24690  2.90347  2.73739  3.18146  2.89801  2.37887  2.77519  2.98518  4.58477  3.61503
          0.02553  4.07630  4.79865  0.61958  0.77255  0.48576  0.95510
    136   2.04982  4.62776  2.77677  2.48437  4.18968  3.23988  3.84099  3.59050  2.72306  3.23347  4.07018  3.02019  1.87166  3.03354  3.15799  2.50889  2.88583  3.21108  5.48766  4.17537    233 - -
          2.68618  4.42225  2.77519  2.73123  3.46354  2.40513  3.72494  3.29354  2.67741  2.69355  4.24690  2.90347  2.73739  3.18146  2.89801  2.37887  2.77519  2.98518  4.58477  3.61503
          0.02553  4.07630  4.79865  0.61958  0.77255  0.48576  0.95510
    137   2.66934  5.01885  2.04688  2.30424  4.30889  2.73734  3.64911  3.76690  2.47426  3.32138  4.11843  2.44777  3.80757  2.78684  2.97026  2.65255  2.69051  3.39331  5.51543  3.39147    234 - -
          2.68624  4.42231  2.77499  2.73129  3.46360  2.40519  3.72500  3.29306  2.67747  2.69361  4.24696  2.90353  2.73745  3.18152  2.89807  2.37885  2.77499  2.98524  4.58483  3.61509
          0.15940  1.97253  4.79865  0.91684  0.51046  0.48576  0.95510
    138   2.55107  4.57199  3.03062  2.60365  3.77474  3.47091  3.69716  3.13376  2.41029  2.71765  3.67258  3.08176  3.86415  2.90651  2.57084  2.70299  2.41009  2.26742  5.12405  3.84311    238 - -
          2.68618  4.42225  2.77519  2.73123  3.46354  2.40513  3.72494  3.29354  2.67741  2.69355  4.24690  2.90347  2.73739  3.18146  2.89801  2.37887  2.77519  2.98518  4.58477  3.61503
          0.02553  4.07630  4.79865  0.61958  0.77255  0.48576  0.95510
    139   3.27552  4.58393  4.92017  4.37726  3.24560  4.58744  4.96741  1.54489  4.23763  1.08637  3.03918  4.62224  4.79777  4.39262  4.37652  3.95059  3.51102  1.89043  5.31233  4.20694    239 - -
          2.68618  4.42225  2.77519  2.73123  3.46354  2.40513  3.72494  3.29354  2.67741  2.69355  4.24690  2.90347  2.73739  3.18146  2.89801  2.37887  2.77519  2.98518  4.58477  3.61503
          0.02553  4.07630  4.79865  0.61958  0.77255  0.48576  0.95510
    140   2.54793  4.31711  3.84052  3.30116  2.48706  3.75071  3.45128  2.77851  3.20954  2.44934  3.42212  3.56764  4.12279  3.46107  3.46915  3.03158  2.99072  2.33491  4.34315  1.74315    240 - -
          2.68618  4.42225  2.77519  2.73123  3.46354  2.40513  3.72494  3.29354  2.67741  2.69355  4.24690  2.90347  2.73739  3.18146  2.89801  2.37887  2.77519  2.98518  4.58477  3.61503
          0.02553  4.07630  4.79865  0.61958  0.77255  0.48576  0.95510
    141   1.84524  4.19925  3.60688  3.14294  3.82115  2.52659  4.08105  3.08208  3.10767  2.88300  3.76632  3.37666  3.82066  3.39944  3.42816  2.45110  2.47693  1.87585  5.24857  4.03274    241 - -
          2.68618  4.42225  2.77519  2.73123  3.46354  2.40513  3.72494  3.29354  2.67741  2.69355  4.24690  2.90347  2.73739  3.18146  2.89801  2.37887  2.77519  2.98518  4.58477  3.61503
          0.02553  4.07630  4.79865  0.61958  0.77255  0.48576  0.95510
    142   2.81038  5.18905  2.54915  1.90073  4.51988  2.86996  3.69974  3.97899  2.46869  3.50087  4.31890  2.85070  3.86288  1.71719  2.90743  2.76677  3.06416  3.59398  5.66079  4.27568    242 - -
          2.68618  4.42225  2.77519  2.73123  3.46354  2.40513  3.72494  3.29354  2.67741  2.69355  4.24690  2.90347  2.73739  3.18146  2.89801  2.37887  2.77519  2.98518  4.58477  3.61503
          0.02553  4.07630  4.79865  0.61958  0.77255  0.48576  0.95510
    143   2.97195  4.46347  4.40381  4.07780  3.70743  3.93054  4.84699  2.06289  3.94880  2.36186  3.64588  4.23369  4.48303  4.29599  4.14104  3.45053  3.33063  0.80178  5.52482  4.26719    243 - -
          2.68618  4.42225  2.77519  2.73123  3.46354  2.40513  3.72494  3.29354  2.67741  2.69355  4.24690  2.90347  2.73739  3.18146  2.89801  2.37887  2.77519  2.98518  4.58477  3.61503
          0.02553  4.07630  4.79865  0.61958  0.77255  0.48576  0.95510
    144   2.36295  4.39571  3.35168  3.24522  4.51437  0.80921  4.42432  3.97438  3.44786  3.68864  4.59328  3.45062  3.85976  3.74299  3.72179  2.66130  2.99553  3.43478  5.78109  4.62392    244 - -
          2.68618  4.42225  2.77519  2.73123  3.46354  2.40513  3.72494  3.29354  2.67741  2.69355  4.24690  2.90347  2.73739  3.18146  2.89801  2.37887  2.77519  2.98518  4.58477  3.61503
          0.02553  4.07630  4.79865  0.61958  0.77255  0.48576  0.95510
    145   2.73875  5.09743  1.55083  2.28389  4.41154  3.32447  3.69836  3.57336  2.36093  3.42411  4.23805  2.83520  3.83286  2.84559  3.04248  2.43187  3.00070  3.48125  5.61660  4.21477    245 - -
          2.68618  4.42225  2.77519  2.73123  3.46354  2.40513  3.72494  3.29354  2.67741  2.69355  4.24690  2.90347  2.73739  3.18146  2.89801  2.37887  2.77519  2.98518  4.58477  3.61503
          0.02553  4.07630  4.79865  0.61958  0.77255  0.48576  0.95510
    146   2.02653  4.30655  3.25552  2.98320  4.37155  1.52028  4.15604  3.78953  3.10518  3.45630  4.28073  3.24640  2.26713  3.39627  3.46243  2.48209  2.79114  3.26028  5.68431  4.44702    246 - -
          2.68618  4.42225  2.77519  2.73123  3.46354  2.40513  3.72494  3.29354  2.67741  2.69355  4.24690  2.90347  2.73739  3.18146  2.89801  2.37887  2.77519  2.98518  4.58477  3.61503
          0.02553  4.07630  4.79865  0.61958  0.77255  0.48576  0.95510
    147   2.63343  4.93166  2.30271  2.34791  3.78641  3.23295  3.62987  3.64101  2.43974  3.21401  4.01584  2.08955  3.80442  2.77131  2.92196  2.63443  2.74819  3.28717  5.41337  3.68546    247 - -
          2.68618  4.42225  2.77519  2.73123  3.46354  2.40513  3.72494  3.29354  2.67741  2.69355  4.24690  2.90347  2.73739  3.18146  2.89801  2.37887  2.77519  2.98518  4.58477  3.61503
          0.02553  4.07630  4.79865  0.61958  0.77255  0.48576  0.95510
    148   2.27140  4.39744  3.31153  2.77245  3.70801  3.39085  3.80991  3.05165  2.73177  2.76058  3.24498  3.18776  3.85729  2.97195  3.11955  2.13945  2.15151  2.64023  5.10266  3.84594    248 - -
          2.68624  4.42241  2.77512  2.73139  3.46370  2.40493  3.72510  3.29370  2.67757  2.69371  4.24706  2.90312  2.73719  3.18162  2.89817  2.37871  2.77493  2.98534  4.58493  3.61519
          0.15940  1.97253  4.79865  1.67109  0.20831  0.48576  0.95510
    149   3.22157  5.36626  0.66453  2.48558  4.77371  3.37682  4.12814  4.41106  3.25351  3.98478  4.97196  3.05046  4.04440  3.37085  3.79392  3.16407  3.56607  4.03000  5.90130  4.61890    257 - -
          2.68618  4.42225  2.77519  2.73123  3.46354  2.40513  3.72494  3.29354  2.67741  2.69355  4.24690  2.90347  2.73739  3.18146  2.89801  2.37887  2.77519  2.98518  4.58477  3.61503
          0.02553  4.07630  4.79865  0.61958  0.77255  0.48576  0.95510
    150   3.24338  5.01631  3.34863  3.13361  3.44665  3.63629  0.77650  3.97805  2.97198  3.44418  4.50677  3.53282  4.20231  3.50383  3.22307  3.31359  3.55562  3.70950  4.90789  3.39272    258 - -
          2.68618  4.42225  2.77519  2.73123  3.46354  2.40513  3.72494  3.29354  2.67741  2.69355  4.24690  2.90347  2.73739  3.18146  2.89801  2.37887  2.77519  2.98518  4.58477  3.61503
          0.02553  4.07630  4.79865  0.61958  0.77255  0.48576  0.95510
    151   2.57915  4.80338  2.99840  2.47043  4.03852  3.44169  3.63600  3.45556  2.23170  3.05738  3.88260  2.58897  3.83948  2.65036  2.63743  2.51321  2.86783  3.14165  5.29021  2.60134    259 - -
          2.68618  4.42225  2.77519  2.73123  3.46354  2.40513  3.72494  3.29354  2.67741  2.69355  4.24690  2.90347  2.73739  3.18146  2.89801  2.37887  2.77519  2.98518  4.58477  3.61503
          0.02553  4.07630  4.79865  0.61958  0.77255  0.48576  0.95510
    152   2.84036  0.60646  4.40010  4.18962  4.13973  3.41610  4.79241  3.32219  4.01951  3.22614  4.35570  4.12289  4.13856  4.35745  4.10605  3.11172  3.32463  3.05175  5.50723  4.42467    260 - -
          2.68618  4.42225  2.77519  2.73123  3.46354  2.40513  3.72494  3.29354  2.67741  2.69355  4.24690  2.90347  2.73739  3.18146  2.89801  2.37887  2.77519  2.98518  4.58477  3.61503
          0.02553  4.07630  4.79865  0.61958  0.77255  0.48576  0.95510
    153   3.69658  4.99462  4.41715  4.17696  2.90495  3.97071  4.17420  3.73399  3.89749  3.09158  4.35753  4.28614  4.50636  4.27443  3.98835  3.89815  4.00835  3.62980  0.55830  2.89715    261 - -
          2.68618  4.42225  2.77519  2.73123  3.46354  2.40513  3.72494  3.29354  2.67741  2.69355  4.24690  2.90347  2.73739  3.18146  2.89801  2.37887  2.77519  2.98518  4.58477  3.61503
          0.02553  4.07630  4.79865  0.61958  0.77255  0.48576  0.95510
    154   2.64565  4.83633  2.94957  1.88135  4.06674  3.43231  3.64555  3.46001  2.40388  3.05014  3.03984  2.96451  3.83899  2.35207  2.83130  2.67629  2.87762  3.02873  5.32918  4.00128    262 - -
          2.68618  4.42225  2.77519  2.73123  3.46354  2.40513  3.72494  3.29354  2.67741  2.69355  4.24690  2.90347  2.73739  3.18146  2.89801  2.37887  2.77519  2.98518  4.58477  3.61503
          0.02553  4.07630  4.79865  0.61958  0.77255  0.48576  0.95510
    155   3.24906  5.06467  3.76183  3.23608  4.47164  3.69176  3.99189  4.03155  2.34659  3.51057  4.50946  3.57810  4.18808  3.20561  0.70737  3.32590  3.50345  3.74767  5.47417  4.35910    263 - -
          2.68618  4.42225  2.77519  2.73123  3.46354  2.40513  3.72494  3.29354  2.67741  2.69355  4.24690  2.90347  2.73739  3.18146  2.89801  2.37887  2.77519  2.98518  4.58477  3.61503
          0.02553  4.07630  4.79865  0.61958  0.77255  0.48576  0.95510
    156   3.04481  4.76311  3.67478  3.54665  4.51664  3.43932  4.60342  4.11951  3.62240  3.72214  4.78374  3.83064  0.52299  4.00484  3.84084  3.21969  3.50328  3.74074  5.64249  4.64155    264 - -
          2.68618  4.42225  2.77519  2.73123  3.46354  2.40513  3.72494  3.29354  2.67741  2.69355  4.24690  2.90347  2.73739  3.18146  2.89801  2.37887  2.77519  2.98518  4.58477  3.61503
          0.02553  4.07630  4.79865  0.61958  0.77255  0.48576  0.95510
    157   3.14270  5.28124  2.59339  0.76663  4.65535  3.41643  4.02732  4.15068  2.93477  3.73708  4.70725  3.06840  4.03225  3.24197  3.36109  3.10725  3.45015  3.81534  5.78830  4.51687    265 - -
          2.68618  4.42225  2.77519  2.73123  3.46354  2.40513  3.72494  3.29354  2.67741  2.69355  4.24690  2.90347  2.73739  3.18146  2.89801  2.37887  2.77519  2.98518  4.58477  3.61503
          0.02553  4.07630  4.79865  0.61958  0.77255  0.48576  0.95510
    158   3.22157  5.36626  0.66453  2.48558  4.77371  3.37682  4.12814  4.41106  3.25351  3.98478  4.97196  3.05046  4.04440  3.37085  3.79392  3.16407  3.56607  4.03000  5.90130  4.61890    266 - -
          2.68618  4.42225  2.77519  2.73123  3.46354  2.40513  3.72494  3.29354  2.67741  2.69355  4.24690  2.90347  2.73739  3.18146  2.89801  2.37887  2.77519  2.98518  4.58477  3.61503
          0.02553  4.07630  4.79865  0.61958  0.77255  0.48576  0.95510
    159   3.17028  4.55186  4.65474  4.11470  3.20357  4.36474  4.72907  1.71958  3.94294  1.64413  1.53887  4.37244  4.63677  4.15928  4.10970  3.71769  3.41197  2.13182  5.18872  4.05703    267 - -
          2.68618  4.42225  2.77519  2.73123  3.46354  2.40513  3.72494  3.29354  2.67741  2.69355  4.24690  2.90347  2.73739  3.18146  2.89801  2.37887  2.77519  2.98518  4.58477  3.61503
          0.02553  4.07630  4.79865  0.61958  0.77255  0.48576  0.95510
    160   2.77826  5.04679  1.32826  2.32653  4.52377  3.25598  3.84828  3.91131  2.80492  3.55929  4.42611  2.86703  3.86331  3.02558  3.32318  2.76801  2.23738  3.52381  5.77802  4.36936    268 - -
          2.68618  4.42225  2.77519  2.73123  3.46354  2.40513  3.72494  3.29354  2.67741  2.69355  4.24690  2.90347  2.73739  3.18146  2.89801  2.37887  2.77519  2.98518  4.58477  3.61503
          0.02553  4.07630  4.79865  0.61958  0.77255  0.48576  0.95510
    161   2.64784  4.42760  3.45559  3.01524  3.32484  3.48697  3.88591  2.97762  2.92444  2.69105  3.66956  3.36635  3.98749  3.28980  3.24021  2.84028  1.57154  2.74734  4.84975  2.47573    269 - -
          2.68618  4.42225  2.77519  2.73123  3.46354  2.40513  3.72494  3.29354  2.67741  2.69355  4.24690  2.90347  2.73739  3.18146  2.89801  2.37887  2.77519  2.98518  4.58477  3.61503
          0.02553  4.07630  4.79865  0.61958  0.77255  0.48576  0.95510
    162   2.52015  4.75171  2.82994  2.44673  3.99342  3.41337  3.63327  3.31632  2.38037  2.83791  3.83749  2.83300  2.74446  2.79140  2.83539  2.34898  2.81950  2.88481  5.27097  3.94382    270 - -
          2.68618  4.42225  2.77519  2.73123  3.46354  2.40513  3.72494  3.29354  2.67741  2.69355  4.24690  2.90347  2.73739  3.18146  2.89801  2.37887  2.77519  2.98518  4.58477  3.61503
          0.02553  4.07630  4.79865  0.61958  0.77255  0.48576  0.95510
    163   3.24906  5.06467  3.76183  3.23608  4.47164  3.69176  3.99189  4.03155  2.34659  3.51057  4.50946  3.57810  4.18808  3.20561  0.70737  3.32590  3.50345  3.74767  5.47417  4.35910    271 - -
          2.68618  4.42225  2.77519  2.73123  3.46354  2.40513  3.72494  3.29354  2.67741  2.69355  4.24690  2.90347  2.73739  3.18146  2.89801  2.37887  2.77519  2.98518  4.58477  3.61503
          0.02553  4.07630  4.79865  0.61958  0.77255  0.48576  0.95510
    164   2.41024  4.80808  2.92181  2.42214  4.10967  3.37894  3.38213  3.53306  2.43671  3.12553  3.93488  2.70735  2.90281  2.62938  2.89405  2.41814  2.37671  3.19069  5.35599  4.01655    272 - -
          2.68618  4.42225  2.77519  2.73123  3.46354  2.40513  3.72494  3.29354  2.67741  2.69355  4.24690  2.90347  2.73739  3.18146  2.89801  2.37887  2.77519  2.98518  4.58477  3.61503
          0.02553  4.07630  4.79865  0.61958  0.77255  0.48576  0.95510
    165   2.11632  4.30983  4.17223  3.70346  3.65240  3.77434  4.51101  2.09246  3.59746  2.28466  3.53649  3.91866  4.28672  3.90684  3.84964  3.16006  3.07886  1.20297  5.35620  4.13502    273 - -
          2.68618  4.42225  2.77519  2.73123  3.46354  2.40513  3.72494  3.29354  2.67741  2.69355  4.24690  2.90347  2.73739  3.18146  2.89801  2.37887  2.77519  2.98518  4.58477  3.61503
          0.02553  4.07630  4.79865  0.61958  0.77255  0.48576  0.95510
    166   2.90235  4.47962  3.87715  3.39513  2.41992  3.82161  3.73981  2.89907  3.29548  2.51896  3.57820  3.63254  4.22131  3.55456  3.55121  3.13549  2.54437  2.73003  4.21931  1.41055    274 - -
          2.68618  4.42225  2.77519  2.73123  3.46354  2.40513  3.72494  3.29354  2.67741  2.69355  4.24690  2.90347  2.73739  3.18146  2.89801  2.37887  2.77519  2.98518  4.58477  3.61503
          0.02553  4.07630  4.79865  0.61958  0.77255  0.48576  0.95510
    167   2.64730  5.01431  2.79568  2.17618  4.32326  3.40930  3.58739  3.76643  1.84507  3.29141  4.07206  2.89841  3.80730  2.70593  2.39382  2.58132  2.77649  3.38718  5.45591  3.60557    275 - -
          2.68618  4.42225  2.77519  2.73123  3.46354  2.40513  3.72494  3.29354  2.67741  2.69355  4.24690  2.90347  2.73739  3.18146  2.89801  2.37887  2.77519  2.98518  4.58477  3.61503
          0.02553  4.07630  4.79865  0.61958  0.77255  0.48576  0.95510
    168   2.72146  2.86309  4.26623  3.69195  3.30194  3.88606  4.24413  1.72347  3.26096  2.10350  3.25491  3.89367  4.24536  3.79662  3.73974  3.19234  2.96243  1.69618  4.90044  3.70619    276 - -
          2.68618  4.42225  2.77519  2.73123  3.46354  2.40513  3.72494  3.29354  2.67741  2.69355  4.24690  2.90347  2.73739  3.18146  2.89801  2.37887  2.77519  2.98518  4.58477  3.61503
          0.02553  4.07630  4.79865  0.61958  0.77255  0.48576  0.95510
    169   2.70921  5.09607  1.84120  2.27344  4.42149  3.32000  3.24397  3.89181  2.52100  3.42962  4.22669  2.70485  3.81555  2.81528  3.02718  2.14109  2.70102  3.49824  5.61089  4.20489    277 - -
          2.68618  4.42225  2.77519  2.73123  3.46354  2.40513  3.72494  3.29354  2.67741  2.69355  4.24690  2.90347  2.73739  3.18146  2.89801  2.37887  2.77519  2.98518  4.58477  3.61503
          0.02553  4.07630  4.79865  0.61958  0.77255  0.48576  0.95510
    170   2.43301  4.78358  2.97028  2.43797  4.05622  3.11734  3.50555  3.37931  2.32681  3.07376  3.88740  2.95207  2.74615  2.72884  2.81842  2.28583  2.72756  3.14346  5.31301  3.98119    278 - -
          2.68618  4.42225  2.77519  2.73123  3.46354  2.40513  3.72494  3.29354  2.67741  2.69355  4.24690  2.90347  2.73739  3.18146  2.89801  2.37887  2.77519  2.98518  4.58477  3.61503
          0.13358  4.07630  2.22499  0.61958  0.77255  0.48576  0.95510
    171   2.59204  4.95115  2.73630  2.33797  4.28147  3.15492  3.62054  3.71902  2.31934  3.27118  4.07512  2.24503  3.79546  2.37152  2.73028  2.32254  2.89682  3.35135  5.46079  4.10455    279 - -
          2.68618  4.42225  2.77519  2.73123  3.46354  2.40513  3.72494  3.29354  2.67741  2.69355  4.24690  2.90347  2.73739  3.18146  2.89801  2.37887  2.77519  2.98518  4.58477  3.61503
          0.05423  3.97114  3.38329  0.61958  0.77255  0.59171  0.80604
    172   2.63218  4.85649  2.80726  2.38961  4.16554  3.34644  3.09711  3.61387  2.37031  3.18802  4.00629  2.12676  3.79976  2.78123  2.64494  2.35173  2.77561  3.26462  5.38182  4.03968    280 - -
          2.68618  4.42225  2.77519  2.73123  3.46354  2.40513  3.72494  3.29354  2.67741  2.69355  4.24690  2.90347  2.73739  3.18146  2.89801  2.37887  2.77519  2.98518  4.58477  3.61503
          0.02914  3.94604  4.66839  0.61958  0.77255  0.61393  0.77919
    173   2.85066  4.59563  3.46581  3.31556  4.30419  3.27898  4.38687  3.86863  3.37917  3.48746  4.54055  3.61479  0.70154  3.76572  3.61627  3.02049  3.29805  3.50560  5.47047  4.42591    281 - -
          2.68618  4.42225  2.77519  2.73123  3.46354  2.40513  3.72494  3.29354  2.67741  2.69355  4.24690  2.90347  2.73739  3.18146  2.89801  2.37887  2.77519  2.98518  4.58477  3.61503
          0.02914  3.94604  4.66839  0.61958  0.77255  0.41323  1.08327
    174   2.33321  2.22723  3.93716  3.63079  4.21715  1.12014  4.46760  3.57017  3.56336  3.35030  4.23744  3.60506  3.81247  3.84676  3.77500  2.55138  2.83385  3.10468  5.57898  4.44061    282 - -
          2.68618  4.42225  2.77519  2.73123  3.46354  2.40513  3.72494  3.29354  2.67741  2.69355  4.24690  2.90347  2.73739  3.18146  2.89801  2.37887  2.77519  2.98518  4.58477  3.61503
          0.02553  4.07630  4.79865  0.61958  0.77255  0.48576  0.95510
    175   2.30345  4.24875  3.40631  3.16093  4.32954  3.00782  4.25646  3.71134  3.20483  3.44613  4.30872  3.33733  3.75753  3.53114  3.50436  1.01722  2.43793  3.19650  5.68747  4.44526    283 - -
          2.68618  4.42225  2.77519  2.73123  3.46354  2.40513  3.72494  3.29354  2.67741  2.69355  4.24690  2.90347  2.73739  3.18146  2.89801  2.37887  2.77519  2.98518  4.58477  3.61503
          0.02553  4.07630  4.79865  0.61958  0.77255  0.48576  0.95510
    176   3.01467  5.58343  1.10384  1.87938  4.89075  3.02875  3.83202  4.41625  2.88600  3.91781  4.78182  2.72057  3.89208  3.00537  3.50011  2.89240  3.31398  3.98284  6.07255  4.55725    284 - -
          2.68618  4.42225  2.77519  2.73123  3.46354  2.40513  3.72494  3.29354  2.67741  2.69355  4.24690  2.90347  2.73739  3.18146  2.89801  2.37887  2.77519  2.98518  4.58477  3.61503
          0.02553  4.07630  4.79865  0.61958  0.77255  0.48576  0.95510
    177   3.16246  4.50525  4.75851  4.22496  3.33718  4.43955  4.86267  1.89346  4.08577  1.27561  3.15714  4.46840  4.71196  4.30143  4.26094  3.79907  3.41042  1.36543  5.32225  4.16656    285 - -
          2.68618  4.42225  2.77519  2.73123  3.46354  2.40513  3.72494  3.29354  2.67741  2.69355  4.24690  2.90347  2.73739  3.18146  2.89801  2.37887  2.77519  2.98518  4.58477  3.61503
          0.02553  4.07630  4.79865  0.61958  0.77255  0.48576  0.95510
    178   0.75563  4.30609  3.68104  3.48742  4.26654  3.12411  4.48374  3.42340  3.50924  3.29514  4.30842  3.58181  3.88312  3.83245  3.74231  2.65661  2.94838  3.04204  5.67304  4.49770    286 - -
          2.68618  4.42225  2.77519  2.73123  3.46354  2.40513  3.72494  3.29354  2.67741  2.69355  4.24690  2.90347  2.73739  3.18146  2.89801  2.37887  2.77519  2.98518  4.58477  3.61503
          0.02553  4.07630  4.79865  0.61958  0.77255  0.48576  0.95510
    179   1.31276  4.21823  3.46395  3.23619  4.40207  1.57153  4.33053  3.77122  3.34350  3.50477  4.34894  3.37541  3.74897  3.61713  3.64155  2.46585  2.78447  3.22404  5.74004  4.54667    287 - -
          2.68618  4.42225  2.77519  2.73123  3.46354  2.40513  3.72494  3.29354  2.67741  2.69355  4.24690  2.90347  2.73739  3.18146  2.89801  2.37887  2.77519  2.98518  4.58477  3.61503
          0.02553  4.07630  4.79865  0.61958  0.77255  0.48576  0.95510
    180   3.00028  5.42322  2.17740  0.99884  4.73922  3.30092  3.84805  4.23240  2.81815  3.78287  4.66144  2.80869  3.91644  3.02569  3.35052  2.91231  3.29275  3.84006  5.91531  4.48010    288 - -
          2.68618  4.42225  2.77519  2.73123  3.46354  2.40513  3.72494  3.29354  2.67741  2.69355  4.24690  2.90347  2.73739  3.18146  2.89801  2.37887  2.77519  2.98518  4.58477  3.61503
          0.02553  4.07630  4.79865  0.61958  0.77255  0.48576  0.95510
    181   2.66371  4.23985  3.80907  3.24050  3.30163  3.71265  4.01185  2.32056  3.14879  2.21564  2.46977  3.56994  4.08468  3.43074  3.42930  2.98899  2.01252  2.24401  4.86636  3.41246    289 - -
          2.68618  4.42225  2.77519  2.73123  3.46354  2.40513  3.72494  3.29354  2.67741  2.69355  4.24690  2.90347  2.73739  3.18146  2.89801  2.37887  2.77519  2.98518  4.58477  3.61503
          0.02553  4.07630  4.79865  0.61958  0.77255  0.48576  0.95510
    182   0.75563  4.30609  3.68104  3.48742  4.26654  3.12411  4.48374  3.42340  3.50924  3.29514  4.30842  3.58181  3.88312  3.83245  3.74231  2.65661  2.94838  3.04204  5.67304  4.49770    290 - -
          2.68618  4.42225  2.77519  2.73123  3.46354  2.40513  3.72494  3.29354  2.67741  2.69355  4.24690  2.90347  2.73739  3.18146  2.89801  2.37887  2.77519  2.98518  4.58477  3.61503
          0.02553  4.07630  4.79865  0.61958  0.77255  0.48576  0.95510
    183   0.75563  4.30609  3.68104  3.48742  4.26654  3.12411  4.48374  3.42340  3.50924  3.29514  4.30842  3.58181  3.88312  3.83245  3.74231  2.65661  2.94838  3.04204  5.67304  4.49770    291 - -
          2.68618  4.42225  2.77519  2.73123  3.46354  2.40513  3.72494  3.29354  2.67741  2.69355  4.24690  2.90347  2.73739  3.18146  2.89801  2.37887  2.77519  2.98518  4.58477  3.61503
          0.02553  4.07630  4.79865  0.61958  0.77255  0.48576  0.95510
    184   0.88328  4.20266  3.57242  3.35868  4.27050  3.01332  4.38129  3.49577  3.38973  3.35323  4.27298  3.44626  3.78276  3.70042  3.64528  2.39047  2.80408  3.04412  5.68390  4.46137    292 - -
          2.68618  4.42225  2.77519  2.73123  3.46354  2.40513  3.72494  3.29354  2.67741  2.69355  4.24690  2.90347  2.73739  3.18146  2.89801  2.37887  2.77519  2.98518  4.58477  3.61503
          0.02553  4.07630  4.79865  0.61958  0.77255  0.48576  0.95510
    185   3.35231  4.69100  4.86442  4.29910  2.82579  4.57303  4.80691  2.25426  4.16196  0.89389  2.13611  4.56404  4.74432  4.25314  4.28011  3.91426  3.56821  2.41876  5.09719  3.98624    293 - -
          2.68618  4.42225  2.77519  2.73123  3.46354  2.40513  3.72494  3.29354  2.67741  2.69355  4.24690  2.90347  2.73739  3.18146  2.89801  2.37887  2.77519  2.98518  4.58477  3.61503
          0.02553  4.07630  4.79865  0.61958  0.77255  0.48576  0.95510
    186   0.90258  4.19252  3.56458  3.34356  4.28435  3.00004  4.36928  3.53804  3.37855  3.37513  4.27566  3.43170  3.76970  3.68381  3.63879  2.31709  2.78850  3.06805  5.68745  4.46871    294 - -
          2.68618  4.42225  2.77519  2.73123  3.46354  2.40513  3.72494  3.29354  2.67741  2.69355  4.24690  2.90347  2.73739  3.18146  2.89801  2.37887  2.77519  2.98518  4.58477  3.61503
          0.02553  4.07630  4.79865  0.61958  0.77255  0.48576  0.95510
    187   1.04968  4.17995  3.54755  3.28550  4.31080  2.97890  4.32177  3.64581  3.32730  3.41156  4.26774  3.39127  3.74138  3.61743  3.61109  1.90683  2.75425  3.13194  5.68469  4.47466    295 - -
          2.68618  4.42225  2.77519  2.73123  3.46354  2.40513  3.72494  3.29354  2.67741  2.69355  4.24690  2.90347  2.73739  3.18146  2.89801  2.37887  2.77519  2.98518  4.58477  3.61503
          0.02553  4.07630  4.79865  0.61958  0.77255  0.48576  0.95510
    188   0.75563  4.30609  3.68104  3.48742  4.26654  3.12411  4.48374  3.42340  3.50924  3.29514  4.30842  3.58181  3.88312  3.83245  3.74231  2.65661  2.94838  3.04204  5.67304  4.49770    296 - -
          2.68618  4.42225  2.77519  2.73123  3.46354  2.40513  3.72494  3.29354  2.67741  2.69355  4.24690  2.90347  2.73739  3.18146  2.89801  2.37887  2.77519  2.98518  4.58477  3.61503
          0.02553  4.07630  4.79865  0.61958  0.77255  0.48576  0.95510
    189   2.42718  4.34773  3.39674  3.22693  4.28624  3.07448  4.32861  3.83892  3.31469  3.54499  4.45694  3.41527  3.83113  3.64870  3.59094  0.82046  2.92347  3.32863  5.64317  4.37225    297 - -
          2.68618  4.42225  2.77519  2.73123  3.46354  2.40513  3.72494  3.29354  2.67741  2.69355  4.24690  2.90347  2.73739  3.18146  2.89801  2.37887  2.77519  2.98518  4.58477  3.61503
          0.02553  4.07630  4.79865  0.61958  0.77255  0.48576  0.95510
    190   3.24265  4.54764  4.89024  4.35404  3.32493  4.57501  4.96941  1.11221  4.19741  1.54043  2.98824  4.59862  4.80248  4.40358  4.35558  3.94142  3.48261  1.86273  5.36156  4.21443    298 - -
          2.68618  4.42225  2.77519  2.73123  3.46354  2.40513  3.72494  3.29354  2.67741  2.69355  4.24690  2.90347  2.73739  3.18146  2.89801  2.37887  2.77519  2.98518  4.58477  3.61503
          0.02553  4.07630  4.79865  0.61958  0.77255  0.48576  0.95510
    191   2.97195  4.46347  4.40381  4.07780  3.70743  3.93054  4.84699  2.06289  3.94880  2.36186  3.64588  4.23369  4.48303  4.29599  4.14104  3.45053  3.33063  0.80178  5.52482  4.26719    299 - -
          2.68618  4.42225  2.77519  2.73123  3.46354  2.40513  3.72494  3.29354  2.67741  2.69355  4.24690  2.90347  2.73739  3.18146  2.89801  2.37887  2.77519  2.98518  4.58477  3.61503
          0.02553  4.07630  4.79865  0.61958  0.77255  0.48576  0.95510
    192   3.52916  4.87253  4.51895  4.27634  0.72903  4.16244  3.98417  3.03261  4.17942  2.35753  3.73516  4.25476  4.61960  4.29213  4.24853  3.78565  3.83200  3.03758  4.18062  2.52530    300 - -
          2.68618  4.42225  2.77519  2.73123  3.46354  2.40513  3.72494  3.29354  2.67741  2.69355  4.24690  2.90347  2.73739  3.18146  2.89801  2.37887  2.77519  2.98518  4.58477  3.61503
          0.02553  4.07630  4.79865  0.61958  0.77255  0.48576  0.95510
    193   3.13411  5.23575  3.58093  2.87497  4.71760  3.73390  3.64372  4.05164  1.36697  3.47244  4.34716  3.26202  4.09272  2.77646  1.37756  3.12508  3.28903  3.73484  5.49387  4.34622    301 - -
          2.68618  4.42225  2.77519  2.73123  3.46354  2.40513  3.72494  3.29354  2.67741  2.69355  4.24690  2.90347  2.73739  3.18146  2.89801  2.37887  2.77519  2.98518  4.58477  3.61503
          0.02553  4.07630  4.79865  0.61958  0.77255  0.48576  0.95510
    194   2.66010  5.11425  2.22754  2.22129  4.43346  3.35914  3.60095  3.90297  2.10248  3.40610  4.17315  2.62285  3.79196  2.71573  2.60229  2.31515  2.83214  3.49322  5.55865  4.15794    302 - -
          2.68618  4.42225  2.77519  2.73123  3.46354  2.40513  3.72494  3.29354  2.67741  2.69355  4.24690  2.90347  2.73739  3.18146  2.89801  2.37887  2.77519  2.98518  4.58477  3.61503
          0.15940  4.07630  2.03734  0.61958  0.77255  0.48576  0.95510
    195   2.53666  3.68426  3.54641  2.97701  3.32405  3.53989  3.82181  2.48541  2.90419  2.31682  3.30718  3.34255  3.92577  3.20178  3.04554  2.27632  2.77401  2.27389  4.79363  3.31930    303 - -
          2.68618  4.42225  2.77519  2.73123  3.46354  2.40513  3.72494  3.29354  2.67741  2.69355  4.24690  2.90347  2.73739  3.18146  2.89801  2.37887  2.77519  2.98518  4.58477  3.61503
          0.02914  3.94604  4.66839  0.61958  0.77255  0.41323  1.08327
    196   2.94807  5.44107  1.50271  2.17371  4.76247  3.25563  3.82127  4.32284  2.83583  3.83719  4.69046  1.60510  3.88171  2.99389  3.41716  2.85324  3.25066  3.88945  5.96424  4.46894    304 - -
          2.68618  4.42225  2.77519  2.73123  3.46354  2.40513  3.72494  3.29354  2.67741  2.69355  4.24690  2.90347  2.73739  3.18146  2.89801  2.37887  2.77519  2.98518  4.58477  3.61503
          0.02553  4.07630  4.79865  0.61958  0.77255  0.48576  0.95510
    197   2.54221  4.81576  2.96866  2.51298  4.22479  3.37895  3.69482  3.63604  2.01533  3.21867  4.04120  3.00035  2.14409  2.84973  2.69226  2.46601  2.91405  3.28095  5.42455  4.11560    305 - -
          2.68618  4.42225  2.77519  2.73123  3.46354  2.40513  3.72494  3.29354  2.67741  2.69355  4.24690  2.90347  2.73739  3.18146  2.89801  2.37887  2.77519  2.98518  4.58477  3.61503
          0.02553  4.07630  4.79865  0.61958  0.77255  0.48576  0.95510
    198   2.12539  4.69650  3.00447  2.42041  3.98183  2.95219  3.67184  3.38715  2.37468  2.89154  3.83972  2.87746  3.81775  2.84196  2.93398  2.24090  2.82783  2.92966  5.27387  3.95824    306 - -
          2.68618  4.42225  2.77519  2.73123  3.46354  2.40513  3.72494  3.29354  2.67741  2.69355  4.24690  2.90347  2.73739  3.18146  2.89801  2.37887  2.77519  2.98518  4.58477  3.61503
          0.02553  4.07630  4.79865  0.61958  0.77255  0.48576  0.95510
    199   3.55436  4.96023  4.14539  3.91716  2.33050  4.07247  3.73301  3.53667  3.76913  2.93679  4.19123  3.98339  4.54349  4.02531  3.90911  3.66896  3.84313  3.41741  3.98061  0.68413    307 - -
          2.68618  4.42225  2.77519  2.73123  3.46354  2.40513  3.72494  3.29354  2.67741  2.69355  4.24690  2.90347  2.73739  3.18146  2.89801  2.37887  2.77519  2.98518  4.58477  3.61503
          0.02553  4.07630  4.79865  0.61958  0.77255  0.48576  0.95510
    200   1.92686  4.21984  3.44210  3.20115  4.36065  2.98357  4.29142  3.73694  3.27001  3.47491  4.32690  3.35095  3.74376  3.57055  3.56899  1.04651  2.77319  3.20097  5.71780  4.48881    308 - -
          2.68618  4.42225  2.77519  2.73123  3.46354  2.40513  3.72494  3.29354  2.67741  2.69355  4.24690  2.90347  2.73739  3.18146  2.89801  2.37887  2.77519  2.98518  4.58477  3.61503
          0.02553  4.07630  4.79865  0.61958  0.77255  0.48576  0.95510
    201   2.57237  5.03711  2.66298  2.31581  4.35026  3.19108  3.58381  3.80976  2.08296  3.32739  4.09492  2.63498  3.78308  2.38396  2.69813  2.47995  2.57255  3.41227  5.49047  4.10448    309 - -
          2.68618  4.42225  2.77519  2.73123  3.46354  2.40513  3.72494  3.29354  2.67741  2.69355  4.24690  2.90347  2.73739  3.18146  2.89801  2.37887  2.77519  2.98518  4.58477  3.61503
          0.02553  4.07630  4.79865  0.61958  0.77255  0.48576  0.95510
    202   2.64112  4.89978  2.97596  2.17596  4.17283  3.43194  3.45936  3.42966  1.90003  2.74862  3.96633  2.94397  3.82365  2.59181  2.73046  2.60182  2.76698  3.25229  5.36529  4.03196    310 - -
          2.68618  4.42225  2.77519  2.73123  3.46354  2.40513  3.72494  3.29354  2.67741  2.69355  4.24690  2.90347  2.73739  3.18146  2.89801  2.37887  2.77519  2.98518  4.58477  3.61503
          0.02553  4.07630  4.79865  0.61958  0.77255  0.48576  0.95510
    203   3.39130  4.79582  4.51600  4.16145  3.22554  4.23882  4.75367  2.44542  3.92728  0.65948  3.19313  4.41714  4.64210  4.24638  4.06808  3.84062  3.67793  2.53480  5.17388  3.94269    311 - -
          2.68618  4.42225  2.77519  2.73123  3.46354  2.40513  3.72494  3.29354  2.67741  2.69355  4.24690  2.90347  2.73739  3.18146  2.89801  2.37887  2.77519  2.98518  4.58477  3.61503
          0.02553  4.07630  4.79865  0.61958  0.77255  0.48576  0.95510
    204   3.21572  4.56367  4.77733  4.23950  3.25384  4.47063  4.86273  1.95777  4.09153  1.04755  3.06653  4.49336  4.72334  4.28603  4.25605  3.82996  3.45922  1.65286  5.28003  4.14828    312 - -
          2.68618  4.42225  2.77519  2.73123  3.46354  2.40513  3.72494  3.29354  2.67741  2.69355  4.24690  2.90347  2.73739  3.18146  2.89801  2.37887  2.77519  2.98518  4.58477  3.61503
          0.02553  4.07630  4.79865  0.61958  0.77255  0.48576  0.95510
    205   2.62437  5.04606  2.68521  2.32257  4.36264  3.20945  2.78902  3.82198  2.15818  3.33344  4.09909  2.69351  3.78526  2.50070  2.51830  2.52611  2.74256  3.42237  5.48993  4.10679    313 - -
          2.68618  4.42225  2.77519  2.73123  3.46354  2.40513  3.72494  3.29354  2.67741  2.69355  4.24690  2.90347  2.73739  3.18146  2.89801  2.37887  2.77519  2.98518  4.58477  3.61503
          0.02553  4.07630  4.79865  0.61958  0.77255  0.48576  0.95510
    206   2.58948  4.86082  2.95976  2.44508  4.16765  2.69729  2.68511  3.59140  2.35695  3.16724  3.97720  2.82470  3.82568  2.77861  2.36386  2.65652  2.57840  3.24700  5.37498  4.04495    314 - -
          2.68618  4.42225  2.77519  2.73123  3.46354  2.40513  3.72494  3.29354  2.67741  2.69355  4.24690  2.90347  2.73739  3.18146  2.89801  2.37887  2.77519  2.98518  4.58477  3.61503
          0.02553  4.07630  4.79865  0.61958  0.77255  0.48576  0.95510
    207   1.05315  4.18005  3.54719  3.28452  4.31098  2.97887  4.32102  3.64672  3.32633  3.41175  4.26756  3.39075  3.74118  3.61638  3.61050  1.89950  2.75401  3.13253  5.68456  4.47451    315 - -
          2.68618  4.42225  2.77519  2.73123  3.46354  2.40513  3.72494  3.29354  2.67741  2.69355  4.24690  2.90347  2.73739  3.18146  2.89801  2.37887  2.77519  2.98518  4.58477  3.61503
          0.02553  4.07630  4.79865  0.61958  0.77255  0.48576  0.95510
    208   2.59133  4.60442  3.12959  2.56415  3.79894  3.46494  3.43056  2.99603  2.19125  2.84012  3.46633  3.05207  3.85000  2.75189  2.62108  2.68373  2.64023  2.64612  5.13524  3.34202    316 - -
          2.68618  4.42225  2.77519  2.73123  3.46354  2.40513  3.72494  3.29354  2.67741  2.69355  4.24690  2.90347  2.73739  3.18146  2.89801  2.37887  2.77519  2.98518  4.58477  3.61503
          0.02553  4.07630  4.79865  0.61958  0.77255  0.48576  0.95510
    209   2.66422  4.92465  3.00469  2.44959  4.22705  3.44184  3.61020  3.64494  1.93964  3.20083  4.00557  2.96036  3.83679  2.31218  2.54716  2.50766  2.43388  3.14352  5.38918  4.06485    317 - -
          2.68618  4.42225  2.77519  2.73123  3.46354  2.40513  3.72494  3.29354  2.67741  2.69355  4.24690  2.90347  2.73739  3.18146  2.89801  2.37887  2.77519  2.98518  4.58477  3.61503
          0.02553  4.07630  4.79865  0.61958  0.77255  0.48576  0.95510
    210   3.14331  4.51855  4.67627  4.16870  3.32135  4.35297  4.81178  2.00167  4.00942  1.22727  3.16504  4.40631  4.66687  4.25116  4.18730  3.73058  3.40429  1.40269  5.29414  4.11637    318 - -
          2.68618  4.42225  2.77519  2.73123  3.46354  2.40513  3.72494  3.29354  2.67741  2.69355  4.24690  2.90347  2.73739  3.18146  2.89801  2.37887  2.77519  2.98518  4.58477  3.61503
          0.02553  4.07630  4.79865  0.61958  0.77255  0.48576  0.95510
    211   3.58291  4.86709  4.59196  4.26902  0.87893  4.36887  3.60744  3.16796  4.11916  2.48242  3.78701  4.11408  4.69594  4.14356  4.17960  3.75700  3.81787  3.13386  3.76516  1.88303    319 - -
          2.68618  4.42225  2.77519  2.73123  3.46354  2.40513  3.72494  3.29354  2.67741  2.69355  4.24690  2.90347  2.73739  3.18146  2.89801  2.37887  2.77519  2.98518  4.58477  3.61503
          0.02553  4.07630  4.79865  0.61958  0.77255  0.48576  0.95510
    212   2.41024  5.04726  2.43795  2.06168  4.36100  3.37186  3.57782  3.82431  2.14297  3.33680  3.85177  2.85122  3.77794  2.51956  2.70662  2.58950  2.78024  3.42150  5.49586  4.10499    320 - -
          2.68618  4.42225  2.77519  2.73123  3.46354  2.40513  3.72494  3.29354  2.67741  2.69355  4.24690  2.90347  2.73739  3.18146  2.89801  2.37887  2.77519  2.98518  4.58477  3.61503
          0.02553  4.07630  4.79865  0.61958  0.77255  0.48576  0.95510
    213   3.52916  4.87253  4.51895  4.27634  0.72903  4.16244  3.98417  3.03261  4.17942  2.35753  3.73516  4.25476  4.61960  4.29213  4.24853  3.78565  3.83200  3.03758  4.18062  2.52530    321 - -
          2.68618  4.42225  2.77519  2.73123  3.46354  2.40513  3.72494  3.29354  2.67741  2.69355  4.24690  2.90347  2.73739  3.18146  2.89801  2.37887  2.77519  2.98518  4.58477  3.61503
          0.02553  4.07630  4.79865  0.61958  0.77255  0.48576  0.95510
    214   0.98751  4.17221  3.52341  3.27364  4.34514  2.72312  4.32419  3.71634  3.33995  3.45209  4.28790  3.37914  3.73009  3.61828  3.62614  2.15734  2.74511  3.17279  5.70492  4.50534    322 - -
          2.68618  4.42225  2.77519  2.73123  3.46354  2.40513  3.72494  3.29354  2.67741  2.69355  4.24690  2.90347  2.73739  3.18146  2.89801  2.37887  2.77519  2.98518  4.58477  3.61503
          0.02553  4.07630  4.79865  0.61958  0.77255  0.48576  0.95510
    215   2.62158  4.94600  2.06548  2.36233  4.22972  3.38919  3.60580  3.66779  2.36242  3.13735  3.83098  2.72477  3.79918  2.73446  2.40057  2.61933  2.85619  3.13816  5.42207  4.05659    323 - -
          2.68618  4.42225  2.77519  2.73123  3.46354  2.40513  3.72494  3.29354  2.67741  2.69355  4.24690  2.90347  2.73739  3.18146  2.89801  2.37887  2.77519  2.98518  4.58477  3.61503
          0.02553  4.07630  4.79865  0.61958  0.77255  0.48576  0.95510
    216   2.68045  5.07793  2.54788  2.36260  4.40892  3.41111  3.59150  3.85624  1.79721  3.35972  4.13740  2.89394  3.81827  2.49941  2.40726  2.65488  2.63965  3.46414  5.50395  4.14253    324 - -
          2.68618  4.42225  2.77519  2.73123  3.46354  2.40513  3.72494  3.29354  2.67741  2.69355  4.24690  2.90347  2.73739  3.18146  2.89801  2.37887  2.77519  2.98518  4.58477  3.61503
          0.02553  4.07630  4.79865  0.61958  0.77255  0.48576  0.95510
    217   2.72510  4.75609  3.12216  2.61193  3.58871  3.52388  3.14989  3.37337  2.43952  2.97819  3.84810  2.93839  3.92054  2.44402  2.69013  2.78916  2.94941  3.09359  4.98635  2.10971    325 - -
          2.68618  4.42225  2.77519  2.73123  3.46354  2.40513  3.72494  3.29354  2.67741  2.69355  4.24690  2.90347  2.73739  3.18146  2.89801  2.37887  2.77519  2.98518  4.58477  3.61503
          0.02553  4.07630  4.79865  0.61958  0.77255  0.48576  0.95510
    218   3.08854  5.11362  3.48992  2.90160  4.47984  3.67496  3.71092  3.93041  2.00680  3.38521  4.30287  3.28542  4.08878  2.63397  1.05728  3.11207  3.28506  3.63241  5.44268  4.24898    326 - -
          2.68618  4.42225  2.77519  2.73123  3.46354  2.40513  3.72494  3.29354  2.67741  2.69355  4.24690  2.90347  2.73739  3.18146  2.89801  2.37887  2.77519  2.98518  4.58477  3.61503
          0.02553  4.07630  4.79865  0.61958  0.77255  0.48576  0.95510
    219   2.93840  4.68880  3.65354  3.58120  4.71063  0.47403  4.68455  4.36423  3.78992  3.99128  4.97199  3.81850  4.08617  4.09829  3.99929  3.11690  3.43549  3.85316  5.74737  4.82099    327 - -
          2.68618  4.42225  2.77519  2.73123  3.46354  2.40513  3.72494  3.29354  2.67741  2.69355  4.24690  2.90347  2.73739  3.18146  2.89801  2.37887  2.77519  2.98518  4.58477  3.61503
          0.02553  4.07630  4.79865  0.61958  0.77255  0.48576  0.95510
    220   2.39799  4.87818  3.02542  2.48719  4.23346  3.42264  3.63865  3.64783  2.07051  3.20994  4.01998  2.98502  3.63210  2.77827  2.14028  2.15747  2.89755  3.29538  5.40030  4.08640    328 - -
          2.68618  4.42225  2.77519  2.73123  3.46354  2.40513  3.72494  3.29354  2.67741  2.69355  4.24690  2.90347  2.73739  3.18146  2.89801  2.37887  2.77519  2.98518  4.58477  3.61503
          0.02553  4.07630  4.79865  0.61958  0.77255  0.48576  0.95510
    221   3.55436  4.96023  4.14539  3.91716  2.33050  4.07247  3.73301  3.53667  3.76913  2.93679  4.19123  3.98339  4.54349  4.02531  3.90911  3.66896  3.84313  3.41741  3.98061  0.68413    329 - -
          2.68618  4.42225  2.77519  2.73123  3.46354  2.40513  3.72494  3.29354  2.67741  2.69355  4.24690  2.90347  2.73739  3.18146  2.89801  2.37887  2.77519  2.98518  4.58477  3.61503
          0.02553  4.07630  4.79865  0.61958  0.77255  0.48576  0.95510
    222   2.74182  5.05604  1.98438  2.29688  4.47869  3.26776  3.77152  3.96275  2.67830  3.52174  4.34649  2.84041  3.83719  2.77064  3.18620  1.55438  3.04235  3.55561  5.70497  4.29413    330 - -
          2.68618  4.42225  2.77519  2.73123  3.46354  2.40513  3.72494  3.29354  2.67741  2.69355  4.24690  2.90347  2.73739  3.18146  2.89801  2.37887  2.77519  2.98518  4.58477  3.61503
          0.02553  4.07630  4.79865  0.61958  0.77255  0.48576  0.95510
    223   2.26372  4.85391  2.50726  2.38699  4.23222  3.16078  3.65696  3.67169  2.46273  3.24280  4.03712  2.48577  3.52759  2.79566  2.94071  2.19952  2.84815  3.02784  5.45123  4.09110    331 - -
          2.68618  4.42225  2.77519  2.73123  3.46354  2.40513  3.72494  3.29354  2.67741  2.69355  4.24690  2.90347  2.73739  3.18146  2.89801  2.37887  2.77519  2.98518  4.58477  3.61503
          0.02553  4.07630  4.79865  0.61958  0.77255  0.48576  0.95510
    224   2.30686  4.27654  3.28853  3.07628  4.44824  1.88963  4.25021  3.92466  3.23063  3.58625  4.40554  3.28986  3.74362  3.51060  3.56203  1.21376  2.79871  3.33276  5.76066  4.52674    332 - -
          2.68618  4.42225  2.77519  2.73123  3.46354  2.40513  3.72494  3.29354  2.67741  2.69355  4.24690  2.90347  2.73739  3.18146  2.89801  2.37887  2.77519  2.98518  4.58477  3.61503
          0.09580  4.07630  2.59849  0.61958  0.77255  0.48576  0.95510
    225   2.59244  4.19214  3.74638  3.20430  3.35353  3.05142  3.98679  2.03444  3.10213  1.85320  3.32342  3.51597  4.02372  3.40337  3.37833  2.80288  2.73061  2.27807  4.87707  3.66168    333 - -
          2.68618  4.42225  2.77519  2.73123  3.46354  2.40513  3.72494  3.29354  2.67741  2.69355  4.24690  2.90347  2.73739  3.18146  2.89801  2.37887  2.77519  2.98518  4.58477  3.61503
          0.02737  4.00787  4.73022  0.61958  0.77255  0.51996  0.90274
    226   2.45501  4.73962  2.96823  2.44407  3.99876  2.97026  3.39898  3.41057  2.39421  3.02268  3.84420  2.80323  3.80400  2.79421  2.79996  2.30646  2.38420  3.09155  5.27389  3.78915    334 - -
          2.68618  4.42225  2.77519  2.73123  3.46354  2.40513  3.72494  3.29354  2.67741  2.69355  4.24690  2.90347  2.73739  3.18146  2.89801  2.37887  2.77519  2.98518  4.58477  3.61503
          0.02676  4.02995  4.75230  0.61958  0.77255  0.53523  0.88076
    227   2.61189  4.87284  2.64721  2.15675  4.13159  3.37485  3.49677  3.55956  2.36593  3.14410  3.95100  2.82431  3.61496  2.76186  2.89373  2.22363  2.84881  2.60966  5.36989  4.01631    335 - -
          2.68618  4.42225  2.77519  2.73123  3.46354  2.40513  3.72494  3.29354  2.67741  2.69355  4.24690  2.90347  2.73739  3.18146  2.89801  2.37887  2.77519  2.98518  4.58477  3.61503
          0.02676  4.02995  4.75230  0.61958  0.77255  0.53523  0.88076
    228   1.55941  4.35620  3.26770  2.71113  3.87060  3.24759  3.89508  3.18572  2.81316  2.92074  3.79017  3.18975  3.23552  3.14333  3.18955  2.48295  2.78508  2.51633  5.25070  3.99634    336 - -
          2.68618  4.42225  2.77519  2.73123  3.46354  2.40513  3.72494  3.29354  2.67741  2.69355  4.24690  2.90347  2.73739  3.18146  2.89801  2.37887  2.77519  2.98518  4.58477  3.61503
          0.02676  4.02995  4.75230  0.61958  0.77255  0.53523  0.88076
    229   2.28849  4.60705  3.09040  2.48859  3.83595  3.43530  3.67883  3.21638  2.49389  2.87157  3.72252  3.04311  3.84267  2.52905  2.71573  2.51273  2.82907  2.34375  5.16325  3.87526    337 - -
          2.68618  4.42225  2.77519  2.73123  3.46354  2.40513  3.72494  3.29354  2.67741  2.69355  4.24690  2.90347  2.73739  3.18146  2.89801  2.37887  2.77519  2.98518  4.58477  3.61503
          0.02676  4.02995  4.75230  0.61958  0.77255  0.45603  1.00457
    230   2.57429  2.56681  3.37017  2.80754  3.49871  3.51511  3.75914  2.70782  2.38265  2.50892  3.45217  2.98907  3.89486  3.06464  3.08004  2.76749  2.71989  2.63021  4.88233  3.67631    338 - -
          2.68622  4.42229  2.77523  2.73127  3.46358  2.40517  3.72498  3.29358  2.67745  2.69359  4.24694  2.90350  2.73682  3.18150  2.89805  2.37891  2.77523  2.98522  4.58481  3.61507
          0.31110  1.35048  4.79865  0.21609  1.63814  0.48576  0.95510
    231   3.68920  4.91424  4.69168  4.38822  1.00796  4.43876  3.51542  3.34665  4.22992  2.66558  3.94229  4.12540  4.74565  4.18534  4.25040  3.81227  3.91135  3.28130  3.65081  1.42353    340 - -
          2.68618  4.42225  2.77519  2.73123  3.46354  2.40513  3.72494  3.29354  2.67741  2.69355  4.24690  2.90347  2.73739  3.18146  2.89801  2.37887  2.77519  2.98518  4.58477  3.61503
          0.02553  4.07630  4.79865  0.61958  0.77255  0.48576  0.95510
    232   3.20894  4.78377  3.84690  3.56958  2.34820  3.89631  3.65672  3.38294  3.44382  2.88345  4.03496  3.72401  4.37808  3.74619  3.64732  3.11068  3.50901  3.20726  3.99662  0.91421    341 - -
          2.68618  4.42225  2.77519  2.73123  3.46354  2.40513  3.72494  3.29354  2.67741  2.69355  4.24690  2.90347  2.73739  3.18146  2.89801  2.37887  2.77519  2.98518  4.58477  3.61503
          0.02553  4.07630  4.79865  0.61958  0.77255  0.48576  0.95510
    233   2.52903  2.33663  3.26311  2.75180  3.86280  3.01027  3.80677  3.25092  2.62901  2.91933  3.77781  2.46209  3.84889  3.03418  2.52138  2.66341  2.82990  2.94286  5.20768  3.94510    342 - -
          2.68618  4.42225  2.77519  2.73123  3.46354  2.40513  3.72494  3.29354  2.67741  2.69355  4.24690  2.90347  2.73739  3.18146  2.89801  2.37887  2.77519  2.98518  4.58477  3.61503
          0.02553  4.07630  4.79865  0.61958  0.77255  0.48576  0.95510
    234   2.60338  4.72020  2.33468  2.52300  4.39741  3.17954  3.93796  3.88354  2.88826  3.51417  4.36132  2.99336  3.82678  3.14103  3.34681  1.20968  2.98654  3.43803  5.68693  4.32660    343 - -
          2.68618  4.42225  2.77519  2.73123  3.46354  2.40513  3.72494  3.29354  2.67741  2.69355  4.24690  2.90347  2.73739  3.18146  2.89801  2.37887  2.77519  2.98518  4.58477  3.61503
          0.02553  4.07630  4.79865  0.61958  0.77255  0.48576  0.95510
    235   2.59495  4.15225  3.80794  3.24189  2.71157  3.63906  3.90537  2.58228  3.15320  2.33291  3.26704  3.52965  4.02203  3.41198  3.40855  2.71415  2.49386  2.06214  4.67299  2.48443    344 - -
          2.68618  4.42225  2.77519  2.73123  3.46354  2.40513  3.72494  3.29354  2.67741  2.69355  4.24690  2.90347  2.73739  3.18146  2.89801  2.37887  2.77519  2.98518  4.58477  3.61503
          0.02553  4.07630  4.79865  0.61958  0.77255  0.48576  0.95510
    236   2.53596  4.63621  2.85637  2.54638  4.11651  2.92747  3.77491  3.53851  2.62313  3.16325  3.62932  2.75804  3.80429  2.95498  3.06125  1.57834  2.84777  3.17181  5.40672  4.08967    345 - -
          2.68618  4.42225  2.77519  2.73123  3.46354  2.40513  3.72494  3.29354  2.67741  2.69355  4.24690  2.90347  2.73739  3.18146  2.89801  2.37887  2.77519  2.98518  4.58477  3.61503
          0.15940  4.07630  2.03734  0.61958  0.77255  0.48576  0.95510
    237   2.75798  4.52599  3.44681  3.35563  4.49633  0.62410  4.47128  4.11395  3.54690  3.75882  4.73526  3.61110  3.91949  3.86524  3.77475  2.93203  3.24494  3.62807  5.57193  4.60075    346 - -
          2.68618  4.42225  2.77519  2.73123  3.46354  2.40513  3.72494  3.29354  2.67741  2.69355  4.24690  2.90347  2.73739  3.18146  2.89801  2.37887  2.77519  2.98518  4.58477  3.61503
          0.02914  3.94604  4.66839  0.61958  0.77255  0.41323  1.08327
    238   3.62071  4.93226  4.46598  4.15154  1.89288  4.33258  3.53531  3.37692  4.00325  2.73149  4.00059  4.03355  4.67918  4.07276  4.10071  3.72438  3.85929  3.29244  3.70420  0.81542    347 - -
          2.68618  4.42225  2.77519  2.73123  3.46354  2.40513  3.72494  3.29354  2.67741  2.69355  4.24690  2.90347  2.73739  3.18146  2.89801  2.37887  2.77519  2.98518  4.58477  3.61503
          0.02553  4.07630  4.79865  0.61958  0.77255  0.48576  0.95510
    239   2.43321  4.78674  2.99409  2.39113  4.02384  3.16155  3.50899  3.43861  2.21358  3.04213  3.85922  2.77263  3.81584  2.39906  2.84527  2.63722  2.83067  3.11956  3.54195  3.69746    348 - -
          2.68618  4.42225  2.77519  2.73123  3.46354  2.40513  3.72494  3.29354  2.67741  2.69355  4.24690  2.90347  2.73739  3.18146  2.89801  2.37887  2.77519  2.98518  4.58477  3.61503
          0.02553  4.07630  4.79865  0.61958  0.77255  0.48576  0.95510
    240   3.22157  5.36626  0.66453  2.48558  4.77371  3.37682  4.12814  4.41106  3.25351  3.98478  4.97196  3.05046  4.04440  3.37085  3.79392  3.16407  3.56607  4.03000  5.90130  4.61890    349 - -
          2.68618  4.42225  2.77519  2.73123  3.46354  2.40513  3.72494  3.29354  2.67741  2.69355  4.24690  2.90347  2.73739  3.18146  2.89801  2.37887  2.77519  2.98518  4.58477  3.61503
          0.02553  4.07630  4.79865  0.61958  0.77255  0.48576  0.95510
    241   3.14270  5.28124  2.59339  0.76663  4.65535  3.41643  4.02732  4.15068  2.93477  3.73708  4.70725  3.06840  4.03225  3.24197  3.36109  3.10725  3.45015  3.81534  5.78830  4.51687    350 - -
          2.68618  4.42225  2.77519  2.73123  3.46354  2.40513  3.72494  3.29354  2.67741  2.69355  4.24690  2.90347  2.73739  3.18146  2.89801  2.37887  2.77519  2.98518  4.58477  3.61503
          0.02553  4.07630  4.79865  0.61958  0.77255  0.48576  0.95510
    242   3.22346  4.59435  4.59691  4.07922  2.14923  4.31498  4.19259  2.47525  3.93548  1.02248  3.07297  4.22263  4.57713  4.05642  4.06214  3.64413  3.44558  2.55227  4.48355  2.78608    351 - -
          2.68618  4.42225  2.77519  2.73123  3.46354  2.40513  3.72494  3.29354  2.67741  2.69355  4.24690  2.90347  2.73739  3.18146  2.89801  2.37887  2.77519  2.98518  4.58477  3.61503
          0.02553  4.07630  4.79865  0.61958  0.77255  0.48576  0.95510
    243   3.06198  4.45189  4.55060  3.98420  3.13381  4.25335  4.53232  1.91940  3.84748  1.10963  3.02324  4.22798  4.52485  4.03415  4.01339  3.57251  3.29063  2.02662  5.01579  3.42389    352 - -
          2.68618  4.42225  2.77519  2.73123  3.46354  2.40513  3.72494  3.29354  2.67741  2.69355  4.24690  2.90347  2.73739  3.18146  2.89801  2.37887  2.77519  2.98518  4.58477  3.61503
          0.02553  4.07630  4.79865  0.61958  0.77255  0.48576  0.95510
    244   3.69658  4.99462  4.41715  4.17696  2.90495  3.97071  4.17420  3.73399  3.89749  3.09158  4.35753  4.28614  4.50636  4.27443  3.98835  3.89815  4.00835  3.62980  0.55830  2.89715    353 - -
          2.68618  4.42225  2.77519  2.73123  3.46354  2.40513  3.72494  3.29354  2.67741  2.69355  4.24690  2.90347  2.73739  3.18146  2.89801  2.37887  2.77519  2.98518  4.58477  3.61503
          0.02553  4.07630  4.79865  0.61958  0.77255  0.48576  0.95510
    245   1.62269  4.23399  3.42558  3.22608  4.43483  1.25164  4.34393  3.80816  3.35872  3.54222  4.39030  3.37339  3.75564  3.63183  3.65461  2.47802  2.80214  3.25281  5.76633  4.57380    354 - -
          2.68618  4.42225  2.77519  2.73123  3.46354  2.40513  3.72494  3.29354  2.67741  2.69355  4.24690  2.90347  2.73739  3.18146  2.89801  2.37887  2.77519  2.98518  4.58477  3.61503
          0.02553  4.07630  4.79865  0.61958  0.77255  0.48576  0.95510
    246   1.13684  4.18326  3.48702  3.21716  4.36353  2.17088  4.29059  3.76603  3.29954  3.46747  4.28960  3.34985  3.72176  3.56922  3.60742  2.17508  2.73772  3.20532  5.70951  4.50600    355 - -
          2.68618  4.42225  2.77519  2.73123  3.46354  2.40513  3.72494  3.29354  2.67741  2.69355  4.24690  2.90347  2.73739  3.18146  2.89801  2.37887  2.77519  2.98518  4.58477  3.61503
          0.02553  4.07630  4.79865  0.61958  0.77255  0.48576  0.95510
    247   0.95817  4.18097  3.55632  3.31585  4.30273  2.98394  4.34629  3.60560  3.35628  3.40157  4.27406  3.40949  3.75134  3.65164  3.62764  2.13298  2.76643  3.10737  5.68867  4.47675    356 - -
          2.68618  4.42225  2.77519  2.73123  3.46354  2.40513  3.72494  3.29354  2.67741  2.69355  4.24690  2.90347  2.73739  3.18146  2.89801  2.37887  2.77519  2.98518  4.58477  3.61503
          0.02553  4.07630  4.79865  0.61958  0.77255  0.48576  0.95510
    248   3.69658  4.99462  4.41715  4.17696  2.90495  3.97071  4.17420  3.73399  3.89749  3.09158  4.35753  4.28614  4.50636  4.27443  3.98835  3.89815  4.00835  3.62980  0.55830  2.89715    357 - -
          2.68618  4.42225  2.77519  2.73123  3.46354  2.40513  3.72494  3.29354  2.67741  2.69355  4.24690  2.90347  2.73739  3.18146  2.89801  2.37887  2.77519  2.98518  4.58477  3.61503
          0.02553  4.07630  4.79865  0.61958  0.77255  0.48576  0.95510
    249   3.37508  4.70972  4.87935  4.31883  3.09523  4.61533  4.89757  2.07838  4.14457  0.81888  2.55349  4.60320  4.78643  4.28671  4.27864  3.96821  3.59630  2.30583  5.20626  4.13217    358 - -
          2.68618  4.42225  2.77519  2.73123  3.46354  2.40513  3.72494  3.29354  2.67741  2.69355  4.24690  2.90347  2.73739  3.18146  2.89801  2.37887  2.77519  2.98518  4.58477  3.61503
          0.02553  4.07630  4.79865  0.61958  0.77255  0.48576  0.95510
    250   3.04881  4.66165  3.81974  3.31775  2.24343  3.91444  2.43988  3.20808  3.21047  2.57008  3.77894  3.57647  4.27171  3.25033  3.49675  3.19409  3.27406  3.01742  4.01308  1.44923    359 - -
          2.68618  4.42225  2.77519  2.73123  3.46354  2.40513  3.72494  3.29354  2.67741  2.69355  4.24690  2.90347  2.73739  3.18146  2.89801  2.37887  2.77519  2.98518  4.58477  3.61503
          0.02553  4.07630  4.79865  0.61958  0.77255  0.48576  0.95510
    251   2.80101  4.99623  3.19255  2.58574  4.28495  3.54818  3.61503  3.70776  1.71131  3.23733  4.06626  3.06157  3.92154  2.44529  2.06850  2.81206  3.00315  3.38096  5.37519  2.86497    360 - -
          2.68618  4.42225  2.77519  2.73123  3.46354  2.40513  3.72494  3.29354  2.67741  2.69355  4.24690  2.90347  2.73739  3.18146  2.89801  2.37887  2.77519  2.98518  4.58477  3.61503
          0.02553  4.07630  4.79865  0.61958  0.77255  0.48576  0.95510
    252   0.75563  4.30609  3.68104  3.48742  4.26654  3.12411  4.48374  3.42340  3.50924  3.29514  4.30842  3.58181  3.88312  3.83245  3.74231  2.65661  2.94838  3.04204  5.67304  4.49770    361 - -
          2.68618  4.42225  2.77519  2.73123  3.46354  2.40513  3.72494  3.29354  2.67741  2.69355  4.24690  2.90347  2.73739  3.18146  2.89801  2.37887  2.77519  2.98518  4.58477  3.61503
          0.02553  4.07630  4.79865  0.61958  0.77255  0.48576  0.95510
    253   2.29207  4.24500  3.41428  3.08287  4.27275  2.79525  4.16876  3.66937  3.11586  3.36185  4.19155  3.29672  3.74235  3.42406  3.44961  1.54349  1.61549  3.16663  5.61189  4.38438    362 - -
          2.68618  4.42225  2.77519  2.73123  3.46354  2.40513  3.72494  3.29354  2.67741  2.69355  4.24690  2.90347  2.73739  3.18146  2.89801  2.37887  2.77519  2.98518  4.58477  3.61503
          0.02553  4.07630  4.79865  0.61958  0.77255  0.48576  0.95510
    254   2.66195  5.05825  2.57807  2.31161  4.36460  2.50722  3.61263  3.82031  2.31804  3.25710  4.12778  2.28546  3.80192  2.57623  2.61088  2.63692  2.89890  3.43214  5.51775  4.13348    363 - -
          2.68618  4.42225  2.77519  2.73123  3.46354  2.40513  3.72494  3.29354  2.67741  2.69355  4.24690  2.90347  2.73739  3.18146  2.89801  2.37887  2.77519  2.98518  4.58477  3.61503
          0.02553  4.07630  4.79865  0.61958  0.77255  0.48576  0.95510
    255   2.64697  5.18196  2.29156  2.14537  4.49318  3.15855  3.63630  3.96733  2.29742  3.47138  4.25013  1.96374  3.80916  2.75993  2.71032  2.66647  2.95848  3.55792  5.62818  4.21418    364 - -
          2.68618  4.42225  2.77519  2.73123  3.46354  2.40513  3.72494  3.29354  2.67741  2.69355  4.24690  2.90347  2.73739  3.18146  2.89801  2.37887  2.77519  2.98518  4.58477  3.61503
          0.02553  4.07630  4.79865  0.61958  0.77255  0.48576  0.95510
    256   2.59119  4.85913  2.94686  2.32391  4.12165  3.24883  3.60131  3.35839  2.37270  3.12795  3.76708  2.61529  3.48106  2.54861  2.51566  2.35431  2.82228  3.01244  5.34642  3.99760    365 - -
          2.68618  4.42225  2.77519  2.73123  3.46354  2.40513  3.72494  3.29354  2.67741  2.69355  4.24690  2.90347  2.73739  3.18146  2.89801  2.37887  2.77519  2.98518  4.58477  3.61503
          0.02553  4.07630  4.79865  0.61958  0.77255  0.48576  0.95510
    257   2.54610  4.65672  3.06856  2.51442  3.58067  3.44344  3.65715  3.26287  2.42045  2.90220  3.74104  2.90971  3.83365  2.68140  2.75390  2.17482  2.56952  2.97311  5.18248  3.26803    366 - -
          2.68618  4.42225  2.77519  2.73123  3.46354  2.40513  3.72494  3.29354  2.67741  2.69355  4.24690  2.90347  2.73739  3.18146  2.89801  2.37887  2.77519  2.98518  4.58477  3.61503
          0.02553  4.07630  4.79865  0.61958  0.77255  0.48576  0.95510
    258   3.55436  4.96023  4.14539  3.91716  2.33050  4.07247  3.73301  3.53667  3.76913  2.93679  4.19123  3.98339  4.54349  4.02531  3.90911  3.66896  3.84313  3.41741  3.98061  0.68413    367 - -
          2.68618  4.42225  2.77519  2.73123  3.46354  2.40513  3.72494  3.29354  2.67741  2.69355  4.24690  2.90347  2.73739  3.18146  2.89801  2.37887  2.77519  2.98518  4.58477  3.61503
          0.02553  4.07630  4.79865  0.61958  0.77255  0.48576  0.95510
    259   2.83067  4.44881  3.79966  3.24239  3.18237  3.79112  3.94840  2.69743  2.91228  1.31615  3.32807  3.57838  4.15770  3.36995  2.75891  3.09812  3.06069  2.59811  4.79395  3.15154    368 - -
          2.68618  4.42225  2.77519  2.73123  3.46354  2.40513  3.72494  3.29354  2.67741  2.69355  4.24690  2.90347  2.73739  3.18146  2.89801  2.37887  2.77519  2.98518  4.58477  3.61503
          0.02553  4.07630  4.79865  0.61958  0.77255  0.48576  0.95510
    260   2.53692  5.16591  2.43103  2.10253  4.47243  3.33863  3.63637  3.94500  2.39207  3.45510  4.23474  2.08085  3.80650  2.35836  2.94557  2.56271  2.88107  3.53908  5.61760  4.20399    369 - -
          2.68618  4.42225  2.77519  2.73123  3.46354  2.40513  3.72494  3.29354  2.67741  2.69355  4.24690  2.90347  2.73739  3.18146  2.89801  2.37887  2.77519  2.98518  4.58477  3.61503
          0.02553  4.07630  4.79865  0.61958  0.77255  0.48576  0.95510
    261   3.11633  4.53263  4.33834  3.83469  2.31323  4.12022  3.82697  2.61214  3.69917  1.66807  3.37641  3.94685  4.43888  3.85836  3.86409  3.43102  3.34234  2.65422  4.13811  1.49086    370 - -
          2.68618  4.42225  2.77519  2.73123  3.46354  2.40513  3.72494  3.29354  2.67741  2.69355  4.24690  2.90347  2.73739  3.18146  2.89801  2.37887  2.77519  2.98518  4.58477  3.61503
          0.02553  4.07630  4.79865  0.61958  0.77255  0.48576  0.95510
    262   2.27811  4.32008  4.37675  3.81811  3.18962  4.09392  4.46541  1.55206  3.71513  1.69665  3.21898  4.07042  4.42305  3.94558  3.92418  3.40922  3.14502  1.89338  5.09735  3.91708    371 - -
          2.68618  4.42225  2.77519  2.73123  3.46354  2.40513  3.72494  3.29354  2.67741  2.69355  4.24690  2.90347  2.73739  3.18146  2.89801  2.37887  2.77519  2.98518  4.58477  3.61503
          0.02553  4.07630  4.79865  0.61958  0.77255  0.48576  0.95510
    263   2.45793  4.70045  3.03218  2.48503  3.94028  2.92304  3.65005  3.19378  2.30492  2.96999  3.79896  2.86945  3.82101  2.60692  2.90767  2.56721  2.41009  2.79042  5.23619  3.92172    372 - -
          2.68618  4.42225  2.77519  2.73123  3.46354  2.40513  3.72494  3.29354  2.67741  2.69355  4.24690  2.90347  2.73739  3.18146  2.89801  2.37887  2.77519  2.98518  4.58477  3.61503
          0.02553  4.07630  4.79865  0.61958  0.77255  0.48576  0.95510
    264   2.54521  4.85650  2.95826  2.33104  4.11688  3.40930  3.44907  3.37656  2.20598  3.12206  3.56300  2.76116  3.79966  2.66114  2.60377  2.32565  2.58063  3.20115  5.34109  3.99603    373 - -
          2.68618  4.42225  2.77519  2.73123  3.46354  2.40513  3.72494  3.29354  2.67741  2.69355  4.24690  2.90347  2.73739  3.18146  2.89801  2.37887  2.77519  2.98518  4.58477  3.61503
          0.08390  4.07630  2.75655  0.61958  0.77255  0.48576  0.95510
    265   2.61505  4.73296  2.82269  2.51063  4.13511  3.28090  3.77624  3.61589  2.59181  3.01197  4.09766  1.68714  2.74378  2.96586  2.99913  2.67154  2.92913  3.25489  5.42906  4.07443    374 - -
          2.68618  4.42225  2.77519  2.73123  3.46354  2.40513  3.72494  3.29354  2.67741  2.69355  4.24690  2.90347  2.73739  3.18146  2.89801  2.37887  2.77519  2.98518  4.58477  3.61503
          0.07756  4.01945  2.87056  0.61958  0.77255  0.54580  0.86602
    266   2.40935  4.76614  2.69160  2.18807  4.21237  1.95104  3.73476  3.61574  2.47241  3.23364  4.07066  2.91268  3.79964  2.91131  3.00411  2.65478  2.75762  3.25533  5.47232  4.14077    375 - -
          2.68618  4.42225  2.77519  2.73123  3.46354  2.40513  3.72494  3.29354  2.67741  2.69355  4.24690  2.90347  2.73739  3.18146  2.89801  2.37887  2.77519  2.98518  4.58477  3.61503
          0.02843  3.97032  4.69266  0.61958  0.77255  0.59245  0.80513
    267   2.56282  4.61005  2.54772  2.50575  3.79994  3.42695  3.34007  2.95372  2.48616  2.62513  3.48807  3.00290  3.81581  2.64064  2.92348  2.64412  2.79432  2.68872  5.13651  3.83346    376 - -
          2.68618  4.42225  2.77519  2.73123  3.46354  2.40513  3.72494  3.29354  2.67741  2.69355  4.24690  2.90347  2.73739  3.18146  2.89801  2.37887  2.77519  2.98518  4.58477  3.61503
          0.02843  3.97032  4.69266  0.61958  0.77255  0.59245  0.80513
    268   1.73177  4.21909  3.56982  3.06494  3.64989  3.33105  3.99695  2.35589  3.00234  2.65079  3.58664  3.36684  3.87739  3.31652  3.33016  2.51570  2.46026  2.39982  5.11847  3.89203    377 - -
          2.68618  4.42225  2.77519  2.73123  3.46354  2.40513  3.72494  3.29354  2.67741  2.69355  4.24690  2.90347  2.73739  3.18146  2.89801  2.37887  2.77519  2.98518  4.58477  3.61503
          0.02843  3.97032  4.69266  0.61958  0.77255  0.49662  0.93799
    269   2.76101  4.46044  3.62521  3.04948  3.43364  3.71633  3.92661  2.66650  2.24931  1.62284  2.83409  3.44434  4.08018  3.22448  3.05303  2.99642  2.98830  2.54783  5.00424  3.78594    378 - -
          2.68618  4.42225  2.77519  2.73123  3.46354  2.40513  3.72494  3.29354  2.67741  2.69355  4.24690  2.90347  2.73739  3.18146  2.89801  2.37887  2.77519  2.98518  4.58477  3.61503
          0.02676  4.02995  4.75230  0.61958  0.77255  0.45603  1.00457
    270   2.72564  4.96188  2.91331  2.45476  4.25220  2.13822  2.72943  3.68383  2.26112  3.23995  4.05982  2.96510  3.86615  2.57661  2.49917  2.73269  2.95517  3.34319  5.41895  4.09615    379 - -
          2.68618  4.42225  2.77519  2.73123  3.46354  2.40513  3.72494  3.29354  2.67741  2.69355  4.24690  2.90347  2.73739  3.18146  2.89801  2.37887  2.77519  2.98518  4.58477  3.61503
          0.02553  4.07630  4.79865  0.61958  0.77255  0.48576  0.95510
    271   1.24220  4.18964  3.46612  3.20719  4.37895  1.84669  4.29272  3.77912  3.30059  3.48327  4.30595  3.34525  3.72302  3.56986  3.60966  2.27151  2.74275  3.21490  5.72278  4.51745    380 - -
          2.68618  4.42225  2.77519  2.73123  3.46354  2.40513  3.72494  3.29354  2.67741  2.69355  4.24690  2.90347  2.73739  3.18146  2.89801  2.37887  2.77519  2.98518  4.58477  3.61503
          0.02553  4.07630  4.79865  0.61958  0.77255  0.48576  0.95510
    272   2.52403  4.74648  2.59628  2.44908  4.01331  2.52148  3.65752  3.42907  2.48064  3.04429  3.86687  2.77317  3.81334  2.82077  2.93889  2.63458  2.38586  3.10755  4.07580  3.96768    381 - -
          2.68618  4.42225  2.77519  2.73123  3.46354  2.40513  3.72494  3.29354  2.67741  2.69355  4.24690  2.90347  2.73739  3.18146  2.89801  2.37887  2.77519  2.98518  4.58477  3.61503
          0.02553  4.07630  4.79865  0.61958  0.77255  0.48576  0.95510
    273   2.19469  5.07901  1.97058  2.15433  4.45853  2.48340  3.70867  3.92128  2.58253  3.46585  4.26805  2.82487  3.81744  2.85344  3.09911  2.46597  2.98664  3.51893  5.65630  4.24906    382 - -
          2.68618  4.42225  2.77519  2.73123  3.46354  2.40513  3.72494  3.29354  2.67741  2.69355  4.24690  2.90347  2.73739  3.18146  2.89801  2.37887  2.77519  2.98518  4.58477  3.61503
          0.02553  4.07630  4.79865  0.61958  0.77255  0.48576  0.95510
    274   2.58260  4.33764  3.05600  2.83597  2.67217  3.54160  3.77843  2.84221  2.79270  2.54268  3.43764  3.25415  3.92396  2.74173  3.15746  2.78576  2.53645  2.52541  3.20155  3.59646    383 - -
          2.68618  4.42225  2.77519  2.73123  3.46354  2.40513  3.72494  3.29354  2.67741  2.69355  4.24690  2.90347  2.73739  3.18146  2.89801  2.37887  2.77519  2.98518  4.58477  3.61503
          0.25111  4.07630  1.58429  0.61958  0.77255  0.48576  0.95510
    275   2.39042  4.27952  3.35970  2.81024  3.46927  3.41807  3.75344  2.85422  2.70361  2.55884  3.45049  3.20492  3.84812  3.06051  2.89996  2.31945  2.64838  2.51830  3.24450  3.64455    384 - -
          2.68626  4.42233  2.77501  2.73131  3.46362  2.40476  3.72502  3.29362  2.67749  2.69363  4.24698  2.90354  2.73722  3.18145  2.89809  2.37895  2.77527  2.98526  4.58485  3.61497
          0.20268  1.75331  4.57943  1.11995  0.39497  0.37875  1.15427
    276   2.50029  4.34360  2.93320  2.80629  3.48780  3.41948  3.77727  2.49766  2.76838  2.55595  2.92557  3.23309  3.37913  3.07990  3.14154  2.76900  2.80416  2.53701  4.91973  2.87461    389 - -
          2.68618  4.42225  2.77519  2.73123  3.46354  2.40513  3.72494  3.29354  2.67741  2.69355  4.24690  2.90347  2.73739  3.18146  2.89801  2.37887  2.77519  2.98518  4.58477  3.61503
          0.02553  4.07630  4.79865  0.61958  0.77255  0.48576  0.95510
    277   2.59739  4.84307  2.66725  2.39108  3.92508  2.73785  3.62610  3.54149  2.42772  3.12961  3.93486  2.44089  3.79970  2.77008  2.89958  2.47178  2.52367  3.19985  5.35629  3.58041    390 - -
          2.68618  4.42225  2.77519  2.73123  3.46354  2.40513  3.72494  3.29354  2.67741  2.69355  4.24690  2.90347  2.73739  3.18146  2.89801  2.37887  2.77519  2.98518  4.58477  3.61503
          0.02553  4.07630  4.79865  0.61958  0.77255  0.48576  0.95510
    278   2.58906  4.60271  3.11365  2.09553  3.79959  3.46075  3.68149  3.08045  2.52943  2.67669  3.53705  3.05050  3.85043  2.71567  2.95693  2.51163  2.74559  2.45605  5.14434  3.85188    391 - -
          2.68618  4.42225  2.77519  2.73123  3.46354  2.40513  3.72494  3.29354  2.67741  2.69355  4.24690  2.90347  2.73739  3.18146  2.89801  2.37887  2.77519  2.98518  4.58477  3.61503
          0.02553  4.07630  4.79865  0.61958  0.77255  0.48576  0.95510
    279   3.38410  4.72545  4.68490  4.24628  1.21770  4.39491  4.11377  2.53970  4.08940  1.51842  3.20916  4.30429  4.68154  4.18690  4.18967  3.77720  3.62271  2.61221  4.32731  2.73803    392 - -
          2.68618  4.42225  2.77519  2.73123  3.46354  2.40513  3.72494  3.29354  2.67741  2.69355  4.24690  2.90347  2.73739  3.18146  2.89801  2.37887  2.77519  2.98518  4.58477  3.61503
          0.02553  4.07630  4.79865  0.61958  0.77255  0.48576  0.95510
    280   2.30635  4.27654  3.28503  3.07450  4.45168  1.72755  4.25085  3.92798  3.23265  3.58899  4.40776  3.28859  3.74307  3.51101  3.56474  1.30694  2.79851  3.33455  5.76371  4.52999    393 - -
          2.68618  4.42225  2.77519  2.73123  3.46354  2.40513  3.72494  3.29354  2.67741  2.69355  4.24690  2.90347  2.73739  3.18146  2.89801  2.37887  2.77519  2.98518  4.58477  3.61503
          0.02553  4.07630  4.79865  0.61958  0.77255  0.48576  0.95510
    281   3.69658  4.99462  4.41715  4.17696  2.90495  3.97071  4.17420  3.73399  3.89749  3.09158  4.35753  4.28614  4.50636  4.27443  3.98835  3.89815  4.00835  3.62980  0.55830  2.89715    394 - -
          2.68618  4.42225  2.77519  2.73123  3.46354  2.40513  3.72494  3.29354  2.67741  2.69355  4.24690  2.90347  2.73739  3.18146  2.89801  2.37887  2.77519  2.98518  4.58477  3.61503
          0.02553  4.07630  4.79865  0.61958  0.77255  0.48576  0.95510
    282   3.22157  5.36626  0.66453  2.48558  4.77371  3.37682  4.12814  4.41106  3.25351  3.98478  4.97196  3.05046  4.04440  3.37085  3.79392  3.16407  3.56607  4.03000  5.90130  4.61890    395 - -
          2.68618  4.42225  2.77519  2.73123  3.46354  2.40513  3.72494  3.29354  2.67741  2.69355  4.24690  2.90347  2.73739  3.18146  2.89801  2.37887  2.77519  2.98518  4.58477  3.61503
          0.02553  4.07630  4.79865  0.61958  0.77255  0.48576  0.95510
    283   2.67907  4.88318  2.36001  2.38930  4.19608  3.33727  3.73450  3.57400  2.60156  3.23839  4.08130  1.84320  3.84187  2.90395  3.07679  2.70058  2.95304  2.47317  5.47939  4.11129    396 - -
          2.68618  4.42225  2.77519  2.73123  3.46354  2.40513  3.72494  3.29354  2.67741  2.69355  4.24690  2.90347  2.73739  3.18146  2.89801  2.37887  2.77519  2.98518  4.58477  3.61503
          0.02553  4.07630  4.79865  0.61958  0.77255  0.48576  0.95510
    284   3.16980  5.13101  3.35863  2.94796  4.56440  3.63173  3.88880  4.00778  0.78953  3.53070  4.48573  3.36167  4.12143  3.07200  2.49221  3.20113  3.41014  3.70574  5.53858  4.38300    397 - -
          2.68618  4.42225  2.77519  2.73123  3.46354  2.40513  3.72494  3.29354  2.67741  2.69355  4.24690  2.90347  2.73739  3.18146  2.89801  2.37887  2.77519  2.98518  4.58477  3.61503
          0.02553  4.07630  4.79865  0.61958  0.77255  0.48576  0.95510
    285   2.74179  4.39689  3.64615  3.09228  2.61413  3.69877  2.88995  2.89686  2.99081  2.11578  3.49932  3.43182  4.06801  3.29441  2.90346  2.95971  2.97057  2.68990  4.42204  2.14040    398 - -
          2.68618  4.42225  2.77519  2.73123  3.46354  2.40513  3.72494  3.29354  2.67741  2.69355  4.24690  2.90347  2.73739  3.18146  2.89801  2.37887  2.77519  2.98518  4.58477  3.61503
          0.02553  4.07630  4.79865  0.61958  0.77255  0.48576  0.95510
    286   1.48715  4.25933  3.51327  3.04914  3.93481  3.18045  4.05387  3.17627  3.01439  2.97170  3.85653  3.32096  2.74189  3.32779  3.36018  2.56031  2.45682  2.45754  5.33980  4.10991    399 - -
          2.68618  4.42225  2.77519  2.73123  3.46354  2.40513  3.72494  3.29354  2.67741  2.69355  4.24690  2.90347  2.73739  3.18146  2.89801  2.37887  2.77519  2.98518  4.58477  3.61503
          0.02553  4.07630  4.79865  0.61958  0.77255  0.48576  0.95510
    287   2.93840  4.68880  3.65354  3.58120  4.71063  0.47403  4.68455  4.36423  3.78992  3.99128  4.97199  3.81850  4.08617  4.09829  3.99929  3.11690  3.43549  3.85316  5.74737  4.82099    400 - -
          2.68618  4.42225  2.77519  2.73123  3.46354  2.40513  3.72494  3.29354  2.67741  2.69355  4.24690  2.90347  2.73739  3.18146  2.89801  2.37887  2.77519  2.98518  4.58477  3.61503
          0.02553  4.07630  4.79865  0.61958  0.77255  0.48576  0.95510
    288   1.79882  4.26037  3.92437  3.39860  3.58399  3.65413  4.23558  2.08382  3.32241  2.45695  3.49485  3.67890  4.13323  3.61561  3.61386  2.99109  2.62636  1.71535  5.16670  3.95189    401 - -
          2.68618  4.42225  2.77519  2.73123  3.46354  2.40513  3.72494  3.29354  2.67741  2.69355  4.24690  2.90347  2.73739  3.18146  2.89801  2.37887  2.77519  2.98518  4.58477  3.61503
          0.02553  4.07630  4.79865  0.61958  0.77255  0.48576  0.95510
    289   2.78660  5.11079  2.97897  2.46663  4.45270  3.48484  3.09606  3.87888  2.02468  3.37191  4.17589  2.67371  3.88565  1.82448  2.36689  2.76522  2.99859  3.51104  5.49221  4.18086    402 - -
          2.68618  4.42225  2.77519  2.73123  3.46354  2.40513  3.72494  3.29354  2.67741  2.69355  4.24690  2.90347  2.73739  3.18146  2.89801  2.37887  2.77519  2.98518  4.58477  3.61503
          0.02553  4.07630  4.79865  0.61958  0.77255  0.48576  0.95510
    290   2.89917  4.30912  4.38923  3.83883  3.47746  4.11549  4.53350  1.63726  3.73680  1.99558  3.34783  4.09572  4.45816  3.99662  3.96358  3.43825  2.36269  1.44870  5.21450  4.01892    403 - -
          2.68618  4.42225  2.77519  2.73123  3.46354  2.40513  3.72494  3.29354  2.67741  2.69355  4.24690  2.90347  2.73739  3.18146  2.89801  2.37887  2.77519  2.98518  4.58477  3.61503
          0.02553  4.07630  4.79865  0.61958  0.77255  0.48576  0.95510
    291   3.34106  4.73084  4.68324  4.21372  3.11478  4.44236  4.78721  2.16449  3.96579  0.77300  3.00673  4.47454  4.72710  4.22910  4.11720  3.86224  3.59744  2.32364  5.16285  3.95034    404 - -
          2.68618  4.42225  2.77519  2.73123  3.46354  2.40513  3.72494  3.29354  2.67741  2.69355  4.24690  2.90347  2.73739  3.18146  2.89801  2.37887  2.77519  2.98518  4.58477  3.61503
          0.02553  4.07630  4.79865  0.61958  0.77255  0.48576  0.95510
    292   2.53631  4.37005  4.43194  3.86638  3.28145  4.15480  4.50782  1.92950  3.75686  1.31331  2.91730  4.12580  4.46041  3.97169  3.95605  3.46858  3.19641  1.85482  5.10095  3.95466    405 - -
          2.68618  4.42225  2.77519  2.73123  3.46354  2.40513  3.72494  3.29354  2.67741  2.69355  4.24690  2.90347  2.73739  3.18146  2.89801  2.37887  2.77519  2.98518  4.58477  3.61503
          0.02553  4.07630  4.79865  0.61958  0.77255  0.48576  0.95510
    293   1.60453  4.19485  3.51993  3.20207  4.31912  2.98631  4.25419  3.67271  3.22986  3.40362  4.23829  3.34914  3.73064  3.52363  3.54258  1.31194  2.54646  3.15066  5.66988  4.45945    406 - -
          2.68618  4.42225  2.77519  2.73123  3.46354  2.40513  3.72494  3.29354  2.67741  2.69355  4.24690  2.90347  2.73739  3.18146  2.89801  2.37887  2.77519  2.98518  4.58477  3.61503
          0.02553  4.07630  4.79865  0.61958  0.77255  0.48576  0.95510
    294   3.02390  5.23439  3.35825  2.58306  4.68504  3.66174  3.61522  4.03507  1.35134  3.46160  4.30407  3.15316  4.02384  2.57310  1.70209  3.00051  3.19137  3.69466  5.50670  4.31073    407 - -
          2.68618  4.42225  2.77519  2.73123  3.46354  2.40513  3.72494  3.29354  2.67741  2.69355  4.24690  2.90347  2.73739  3.18146  2.89801  2.37887  2.77519  2.98518  4.58477  3.61503
          0.02553  4.07630  4.79865  0.61958  0.77255  0.48576  0.95510
    295   2.58330  4.54139  3.07685  2.21968  2.89401  3.47251  3.69504  3.10291  2.57288  2.43555  3.45342  3.01263  3.85968  2.91459  2.75171  2.62983  2.81470  2.83854  5.08252  3.79877    408 - -
          2.68620  4.42227  2.77521  2.73125  3.46356  2.40515  3.72496  3.29356  2.67743  2.69357  4.24692  2.90348  2.73741  3.18148  2.89766  2.37889  2.77521  2.98520  4.58479  3.61505
          0.15940  1.97253  4.79865  0.31827  1.29978  0.48576  0.95510
    296   2.53650  4.14866  4.04160  3.46784  2.53112  3.75301  4.02493  2.44483  3.35450  1.62563  3.16886  3.70274  4.11605  3.58414  3.55742  2.88349  2.89574  2.13551  4.68926  3.24118    410 - -
          2.68618  4.42225  2.77519  2.73123  3.46354  2.40513  3.72494  3.29354  2.67741  2.69355  4.24690  2.90347  2.73739  3.18146  2.89801  2.37887  2.77519  2.98518  4.58477  3.61503
          0.02553  4.07630  4.79865  0.61958  0.77255  0.48576  0.95510
    297   3.00177  4.39210  4.55526  3.97663  2.29241  4.16259  4.37886  2.34744  3.84556  1.23271  2.43473  4.16611  4.43859  3.97658  3.96835  3.47327  3.22430  2.27975  4.80805  3.29219    411 - -
          2.68618  4.42225  2.77519  2.73123  3.46354  2.40513  3.72494  3.29354  2.67741  2.69355  4.24690  2.90347  2.73739  3.18146  2.89801  2.37887  2.77519  2.98518  4.58477  3.61503
          0.02553  4.07630  4.79865  0.61958  0.77255  0.48576  0.95510
    298   2.57917  4.53106  3.09908  2.48286  3.71068  3.30570  3.69705  3.00563  2.57955  2.30069  3.21762  2.97281  3.85909  2.55240  2.99898  2.59793  2.81071  2.65755  5.07852  3.79893    412 - -
          2.68618  4.42225  2.77519  2.73123  3.46354  2.40513  3.72494  3.29354  2.67741  2.69355  4.24690  2.90347  2.73739  3.18146  2.89801  2.37887  2.77519  2.98518  4.58477  3.61503
          0.02553  4.07630  4.79865  0.61958  0.77255  0.48576  0.95510
    299   2.66662  4.90765  2.75134  2.40252  4.30590  2.08705  3.70341  3.74159  2.28580  3.31067  4.12499  2.74526  3.82979  2.65854  2.91739  2.19346  2.93868  3.36855  5.51267  4.16470    413 - -
          2.68618  4.42225  2.77519  2.73123  3.46354  2.40513  3.72494  3.29354  2.67741  2.69355  4.24690  2.90347  2.73739  3.18146  2.89801  2.37887  2.77519  2.98518  4.58477  3.61503
          0.02553  4.07630  4.79865  0.61958  0.77255  0.48576  0.95510
    300   2.66209  4.97508  2.88119  2.39845  4.32047  3.27529  3.62368  3.75564  1.81766  3.29397  4.08783  2.55292  2.85310  2.75251  2.67443  2.59993  2.78167  3.38122  5.46780  4.12071    414 - -
          2.68618  4.42225  2.77519  2.73123  3.46354  2.40513  3.72494  3.29354  2.67741  2.69355  4.24690  2.90347  2.73739  3.18146  2.89801  2.37887  2.77519  2.98518  4.58477  3.61503
          0.02553  4.07630  4.79865  0.61958  0.77255  0.48576  0.95510
    301   2.10866  4.76888  2.68142  2.43673  4.09048  2.68918  3.65928  3.51024  2.39979  3.00224  3.92408  2.88079  3.80068  2.81252  2.93483  2.43966  2.72678  3.06495  5.35076  4.01426    415 - -
          2.68618  4.42225  2.77519  2.73123  3.46354  2.40513  3.72494  3.29354  2.67741  2.69355  4.24690  2.90347  2.73739  3.18146  2.89801  2.37887  2.77519  2.98518  4.58477  3.61503
          0.31110  4.07630  1.38475  0.61958  0.77255  0.48576  0.95510
    302   2.59986  4.43448  3.14219  2.80130  3.18271  2.18796  3.73360  3.16075  2.80278  2.81187  3.76439  3.18351  3.86124  3.15863  3.13527  2.74416  2.91428  2.89310  4.69453  2.16671    416 - -
          2.68618  4.42225  2.77519  2.73123  3.46354  2.40513  3.72494  3.29354  2.67741  2.69355  4.24690  2.90347  2.73739  3.18146  2.89801  2.37887  2.77519  2.98518  4.58477  3.61503
          0.03383  3.79904  4.52139  0.61958  0.77255  0.72565  0.66167
    303   2.57646  4.69797  2.86432  2.27424  3.92840  3.35122  3.31682  3.34786  2.38299  2.96659  3.45865  2.76404  2.79117  2.77377  2.79864  2.62515  2.81540  3.04223  5.21249  3.89285    417 - -
          2.68618  4.42225  2.77519  2.73123  3.46354  2.40513  3.72494  3.29354  2.67741  2.69355  4.24690  2.90347  2.73739  3.18146  2.89801  2.37887  2.77519  2.98518  4.58477  3.61503
          0.03383  3.79904  4.52139  0.61958  0.77255  0.72565  0.66167
    304   2.79516  4.65667  3.16774  2.75160  2.74229  3.55560  2.57653  3.27131  2.65096  2.83208  3.79364  2.88505  3.97272  3.04943  2.98670  2.87513  3.03171  3.02926  4.31280  2.07465    418 - -
          2.68618  4.42225  2.77519  2.73123  3.46354  2.40513  3.72494  3.29354  2.67741  2.69355  4.24690  2.90347  2.73739  3.18146  2.89801  2.37887  2.77519  2.98518  4.58477  3.61503
          0.03383  3.79904  4.52139  0.61958  0.77255  0.72565  0.66167
    305   1.95996  4.69652  2.59859  1.85607  4.15039  3.19486  3.74337  3.42571  2.59287  3.15111  4.05189  2.88425  3.76927  2.93813  3.00617  2.65236  2.91740  3.10264  5.44929  4.12178    419 - -
          2.68618  4.42225  2.77519  2.73123  3.46354  2.40513  3.72494  3.29354  2.67741  2.69355  4.24690  2.90347  2.73739  3.18146  2.89801  2.37887  2.77519  2.98518  4.58477  3.61503
          0.03383  3.79904  4.52139  0.61958  0.77255  0.41947  1.07118
    306   2.69036  5.15438  2.43545  1.87456  4.46260  3.02186  3.61794  3.93629  2.22901  3.44299  4.22035  2.73394  2.84742  2.58987  2.91937  2.64377  2.93320  3.52810  5.60236  4.18864    420 - -
          2.68618  4.42225  2.77519  2.73123  3.46354  2.40513  3.72494  3.29354  2.67741  2.69355  4.24690  2.90347  2.73739  3.18146  2.89801  2.37887  2.77519  2.98518  4.58477  3.61503
          0.02676  4.02995  4.75230  0.61958  0.77255  0.45603  1.00457
    307   2.58118  4.57245  2.87622  2.41786  3.76002  3.46053  3.68435  2.70046  2.55424  2.80743  3.66040  2.82059  3.84947  2.89207  2.86607  2.62487  2.73902  2.37620  5.11420  3.55912    421 - -
          2.68618  4.42225  2.77519  2.73123  3.46354  2.40513  3.72494  3.29354  2.67741  2.69355  4.24690  2.90347  2.73739  3.18146  2.89801  2.37887  2.77519  2.98518  4.58477  3.61503
          0.02553  4.07630  4.79865  0.61958  0.77255  0.48576  0.95510
    308   3.36608  4.69983  4.78665  4.29607  1.71812  4.47348  4.38158  2.39627  4.14745  1.07036  3.02319  4.42939  4.71045  4.23209  4.24449  3.84151  3.59399  2.51691  4.61067  3.13923    422 - -
          2.68618  4.42225  2.77519  2.73123  3.46354  2.40513  3.72494  3.29354  2.67741  2.69355  4.24690  2.90347  2.73739  3.18146  2.89801  2.37887  2.77519  2.98518  4.58477  3.61503
          0.02553  4.07630  4.79865  0.61958  0.77255  0.48576  0.95510
    309   2.56542  5.09910  2.60465  1.93447  4.42014  3.36927  3.42237  3.88750  2.26006  3.38845  4.15253  2.84355  3.78917  2.32606  2.56689  2.48719  2.88129  3.47811  5.53767  4.14274    423 - -
          2.68618  4.42225  2.77519  2.73123  3.46354  2.40513  3.72494  3.29354  2.67741  2.69355  4.24690  2.90347  2.73739  3.18146  2.89801  2.37887  2.77519  2.98518  4.58477  3.61503
          0.02553  4.07630  4.79865  0.61958  0.77255  0.48576  0.95510
    310   2.55051  4.90065  2.83948  2.33028  4.17495  3.14615  3.59422  3.51358  2.13511  3.04175  3.96490  2.90157  3.66087  2.62392  2.71700  2.34953  2.49672  3.25348  5.38006  4.02180    424 - -
          2.68618  4.42225  2.77519  2.73123  3.46354  2.40513  3.72494  3.29354  2.67741  2.69355  4.24690  2.90347  2.73739  3.18146  2.89801  2.37887  2.77519  2.98518  4.58477  3.61503
          0.02553  4.07630  4.79865  0.61958  0.77255  0.48576  0.95510
    311   3.45216  4.75061  4.59541  4.20217  1.37395  4.32150  3.58465  2.84322  4.05098  2.51425  3.74132  4.06285  4.63078  4.07431  4.11950  3.66219  3.67435  3.03101  3.75811  1.28246    425 - -
          2.68618  4.42225  2.77519  2.73123  3.46354  2.40513  3.72494  3.29354  2.67741  2.69355  4.24690  2.90347  2.73739  3.18146  2.89801  2.37887  2.77519  2.98518  4.58477  3.61503
          0.02553  4.07630  4.79865  0.61958  0.77255  0.48576  0.95510
    312   2.84990  5.14658  3.14385  2.49107  4.52839  3.54976  2.52713  3.92877  1.67309  3.39599  4.20724  3.03693  3.92684  2.35709  2.12795  2.82862  3.04609  3.56623  5.48821  4.21692    426 - -
          2.68618  4.42225  2.77519  2.73123  3.46354  2.40513  3.72494  3.29354  2.67741  2.69355  4.24690  2.90347  2.73739  3.18146  2.89801  2.37887  2.77519  2.98518  4.58477  3.61503
          0.02553  4.07630  4.79865  0.61958  0.77255  0.48576  0.95510
    313   2.57347  4.97144  2.87664  2.24324  4.26642  3.28958  3.59073  3.71045  2.27754  3.25207  4.03361  2.45460  3.79266  2.32945  2.64152  2.47495  2.75502  3.08365  5.43515  4.06809    427 - -
          2.68618  4.42225  2.77519  2.73123  3.46354  2.40513  3.72494  3.29354  2.67741  2.69355  4.24690  2.90347  2.73739  3.18146  2.89801  2.37887  2.77519  2.98518  4.58477  3.61503
          0.02553  4.07630  4.79865  0.61958  0.77255  0.48576  0.95510
    314   2.66903  5.12528  2.58096  2.22645  4.45430  3.37708  2.96493  3.92118  2.01234  3.41308  4.17848  2.61895  3.79914  2.26068  2.71603  2.63123  2.90073  3.50926  5.55293  4.16203    428 - -
          2.68618  4.42225  2.77519  2.73123  3.46354  2.40513  3.72494  3.29354  2.67741  2.69355  4.24690  2.90347  2.73739  3.18146  2.89801  2.37887  2.77519  2.98518  4.58477  3.61503
          0.02553  4.07630  4.79865  0.61958  0.77255  0.48576  0.95510
    315   1.25123  4.18066  3.58638  3.23411  4.21275  3.01377  4.24157  3.52321  3.22956  3.28685  4.13652  3.37400  3.74460  3.52547  3.53473  2.15663  2.00209  3.05307  5.58627  4.38143    429 - -
          2.68618  4.42225  2.77519  2.73123  3.46354  2.40513  3.72494  3.29354  2.67741  2.69355  4.24690  2.90347  2.73739  3.18146  2.89801  2.37887  2.77519  2.98518  4.58477  3.61503
          0.02553  4.07630  4.79865  0.61958  0.77255  0.48576  0.95510
    316   2.88055  5.42958  1.61990  1.71197  4.73471  3.27544  3.74369  4.24229  2.69107  3.73504  4.54996  2.59204  3.85103  2.89280  3.26010  2.25727  3.15388  3.81240  5.89504  4.41391    430 - -
          2.68618  4.42225  2.77519  2.73123  3.46354  2.40513  3.72494  3.29354  2.67741  2.69355  4.24690  2.90347  2.73739  3.18146  2.89801  2.37887  2.77519  2.98518  4.58477  3.61503
          0.02553  4.07630  4.79865  0.61958  0.77255  0.48576  0.95510
    317   2.49662  4.59095  2.96208  2.55394  3.41962  3.25704  3.42935  2.63318  2.54872  2.83408  3.68389  2.49504  3.84441  2.88466  2.98302  2.43324  2.81550  2.90043  5.13322  3.83898    431 - -
          2.68618  4.42225  2.77519  2.73123  3.46354  2.40513  3.72494  3.29354  2.67741  2.69355  4.24690  2.90347  2.73739  3.18146  2.89801  2.37887  2.77519  2.98518  4.58477  3.61503
          0.02553  4.07630  4.79865  0.61958  0.77255  0.48576  0.95510
    318   2.92298  4.32765  4.38835  3.84577  1.65334  4.01719  3.99807  2.15496  3.71136  2.04174  3.21341  3.96390  4.34508  3.86488  3.84629  3.32642  3.15268  2.20056  4.38172  2.46616    432 - -
          2.68618  4.42225  2.77519  2.73123  3.46354  2.40513  3.72494  3.29354  2.67741  2.69355  4.24690  2.90347  2.73739  3.18146  2.89801  2.37887  2.77519  2.98518  4.58477  3.61503
          0.02553  4.07630  4.79865  0.61958  0.77255  0.48576  0.95510
    319   2.67530  4.35398  4.46258  3.90506  3.31499  4.14355  4.53322  1.59290  3.78303  1.91343  1.98172  4.14534  4.46570  4.00764  3.97430  3.46817  3.19175  1.89208  5.12503  3.97052    433 - -
          2.68618  4.42225  2.77519  2.73123  3.46354  2.40513  3.72494  3.29354  2.67741  2.69355  4.24690  2.90347  2.73739  3.18146  2.89801  2.37887  2.77519  2.98518  4.58477  3.61503
          0.02553  4.07630  4.79865  0.61958  0.77255  0.48576  0.95510
    320   2.84036  0.60646  4.40010  4.18962  4.13973  3.41610  4.79241  3.32219  4.01951  3.22614  4.35570  4.12289  4.13856  4.35745  4.10605  3.11172  3.32463  3.05175  5.50723  4.42467    434 - -
          2.68618  4.42225  2.77519  2.73123  3.46354  2.40513  3.72494  3.29354  2.67741  2.69355  4.24690  2.90347  2.73739  3.18146  2.89801  2.37887  2.77519  2.98518  4.58477  3.61503
          0.02553  4.07630  4.79865  0.61958  0.77255  0.48576  0.95510
    321   2.30647  4.60564  3.02353  2.62093  4.18002  3.05655  3.81168  3.59107  2.40499  3.21143  4.04025  3.06191  3.81336  2.99448  2.88344  1.53086  2.86255  3.20746  5.44639  4.15268    435 - -
          2.68618  4.42225  2.77519  2.73123  3.46354  2.40513  3.72494  3.29354  2.67741  2.69355  4.24690  2.90347  2.73739  3.18146  2.89801  2.37887  2.77519  2.98518  4.58477  3.61503
          0.02553  4.07630  4.79865  0.61958  0.77255  0.48576  0.95510
    322   2.64306  3.26004  4.30391  3.71169  2.97724  3.79227  4.10705  2.09492  3.56273  1.81154  2.91910  3.84540  4.14584  3.74430  3.67908  3.09323  2.87509  2.00704  4.68052  2.77700    436 - -
          2.68618  4.42225  2.77519  2.73123  3.46354  2.40513  3.72494  3.29354  2.67741  2.69355  4.24690  2.90347  2.73739  3.18146  2.89801  2.37887  2.77519  2.98518  4.58477  3.61503
          0.02553  4.07630  4.79865  0.61958  0.77255  0.48576  0.95510
    323   3.34936  4.66651  4.93054  4.36409  3.11260  4.62211  4.92175  1.87720  4.21795  0.90420  2.49438  4.63111  4.78775  4.32535  4.33687  3.97102  3.56885  2.24115  5.21576  4.16146    437 - -
          2.68618  4.42225  2.77519  2.73123  3.46354  2.40513  3.72494  3.29354  2.67741  2.69355  4.24690  2.90347  2.73739  3.18146  2.89801  2.37887  2.77519  2.98518  4.58477  3.61503
          0.02553  4.07630  4.79865  0.61958  0.77255  0.48576  0.95510
    324   2.53014  4.46610  3.25745  3.06345  4.47706  1.96069  4.26522  3.96725  3.22518  3.61170  4.47536  3.35899  1.19244  3.53580  3.55460  2.67959  2.99278  3.45157  5.70684  4.54048    438 - -
          2.68618  4.42225  2.77519  2.73123  3.46354  2.40513  3.72494  3.29354  2.67741  2.69355  4.24690  2.90347  2.73739  3.18146  2.89801  2.37887  2.77519  2.98518  4.58477  3.61503
          0.02553  4.07630  4.79865  0.61958  0.77255  0.48576  0.95510
    325   2.52812  4.75207  2.99201  2.40234  3.99847  2.58806  3.64710  2.91947  2.12073  3.01956  3.84633  2.72987  3.82659  2.81034  2.87264  2.65435  2.84227  2.98459  5.27484  3.95603    439 - -
          2.68618  4.42225  2.77519  2.73123  3.46354  2.40513  3.72494  3.29354  2.67741  2.69355  4.24690  2.90347  2.73739  3.18146  2.89801  2.37887  2.77519  2.98518  4.58477  3.61503
          0.13604  4.07630  2.20525  0.61958  0.77255  0.48576  0.95510
    326   2.54902  4.33956  3.04765  2.77598  2.73581  3.48654  3.76243  2.65807  2.74655  2.50916  3.45705  3.20296  3.88593  3.06044  3.12338  2.30233  2.60685  2.59890  4.92021  3.65800    440 - -
          2.68618  4.42225  2.77519  2.73123  3.46354  2.40513  3.72494  3.29354  2.67741  2.69355  4.24690  2.90347  2.73739  3.18146  2.89801  2.37887  2.77519  2.98518  4.58477  3.61503
          0.02848  3.96874  4.69109  0.61958  0.77255  0.44954  1.01589
    327   2.30274  4.63996  3.01947  2.52768  4.13367  2.72566  3.72712  3.55798  2.54460  3.16282  3.97183  2.73912  2.95992  2.88828  2.84965  2.21449  2.45814  3.17830  5.39653  4.07622    441 - -
          2.68618  4.42225  2.77519  2.73123  3.46354  2.40513  3.72494  3.29354  2.67741  2.69355  4.24690  2.90347  2.73739  3.18146  2.89801  2.37887  2.77519  2.98518  4.58477  3.61503
          0.02597  4.05951  4.78185  0.61958  0.77255  0.47438  0.97358
    328   2.37254  4.74307  3.00543  2.46073  3.96996  3.42528  3.22890  3.19199  2.28591  2.99913  3.82353  2.68704  3.81963  2.79879  2.88341  2.20211  2.82638  3.07265  5.25320  3.52284    442 - -
          2.68618  4.42225  2.77519  2.73123  3.46354  2.40513  3.72494  3.29354  2.67741  2.69355  4.24690  2.90347  2.73739  3.18146  2.89801  2.37887  2.77519  2.98518  4.58477  3.61503
          0.02553  4.07630  4.79865  0.61958  0.77255  0.48576  0.95510
    329   2.58230  4.61903  2.89412  2.53566  2.74941  3.44923  3.66793  3.08594  2.47323  2.86013  3.70482  3.03056  3.46768  2.75026  2.63453  2.50596  2.66349  2.92922  5.15249  3.85454    443 - -
          2.68618  4.42225  2.77519  2.73123  3.46354  2.40513  3.72494  3.29354  2.67741  2.69355  4.24690  2.90347  2.73739  3.18146  2.89801  2.37887  2.77519  2.98518  4.58477  3.61503
          0.02553  4.07630  4.79865  0.61958  0.77255  0.48576  0.95510
    330   2.70962  5.07622  2.53663  2.30268  4.41494  3.33615  3.67103  3.87390  2.47441  3.41125  4.21013  1.99456  3.82235  2.13581  2.95020  2.49134  2.78894  3.48449  5.58962  4.19969    444 - -
          2.68618  4.42225  2.77519  2.73123  3.46354  2.40513  3.72494  3.29354  2.67741  2.69355  4.24690  2.90347  2.73739  3.18146  2.89801  2.37887  2.77519  2.98518  4.58477  3.61503
          0.02553  4.07630  4.79865  0.61958  0.77255  0.48576  0.95510
    331   2.34373  4.34013  3.43322  2.87114  3.53302  3.52513  3.82640  2.50032  2.79120  2.57691  3.47963  3.27905  3.93088  3.12844  2.55654  2.71161  2.48896  2.18561  4.97045  3.73093    445 - -
          2.68618  4.42225  2.77519  2.73123  3.46354  2.40513  3.72494  3.29354  2.67741  2.69355  4.24690  2.90347  2.73739  3.18146  2.89801  2.37887  2.77519  2.98518  4.58477  3.61503
          0.15940  4.07630  2.03734  0.61958  0.77255  0.48576  0.95510
    332   2.75513  5.01285  2.80276  2.40733  4.31638  3.02672  3.28610  3.75700  2.08491  3.29005  4.11706  2.91867  3.84953  1.83734  2.58209  2.74585  2.98334  3.40984  5.44022  4.11914    446 - -
          2.68618  4.42225  2.77519  2.73123  3.46354  2.40513  3.72494  3.29354  2.67741  2.69355  4.24690  2.90347  2.73739  3.18146  2.89801  2.37887  2.77519  2.98518  4.58477  3.61503
          0.02914  3.94604  4.66839  0.61958  0.77255  0.61393  0.77919
    333   2.66120  4.62311  3.18766  2.63777  3.76165  3.48888  3.65425  3.21431  2.09875  2.85485  3.72661  3.09394  3.88248  2.86938  2.50397  2.75922  2.65200  2.94776  5.08429  2.44744    447 - -
          2.68618  4.42225  2.77519  2.73123  3.46354  2.40513  3.72494  3.29354  2.67741  2.69355  4.24690  2.90347  2.73739  3.18146  2.89801  2.37887  2.77519  2.98518  4.58477  3.61503
          0.02914  3.94604  4.66839  0.61958  0.77255  0.41323  1.08327
    334   2.31811  4.23980  3.46621  3.17300  4.21275  3.04632  4.22298  3.52974  3.16991  3.29990  4.17541  3.35453  3.77389  3.50536  3.46696  2.03825  1.19905  3.07814  5.58999  4.35875    448 - -
          2.68618  4.42225  2.77519  2.73123  3.46354  2.40513  3.72494  3.29354  2.67741  2.69355  4.24690  2.90347  2.73739  3.18146  2.89801  2.37887  2.77519  2.98518  4.58477  3.61503
          0.02553  4.07630  4.79865  0.61958  0.77255  0.48576  0.95510
    335   2.76426  5.01342  2.96609  2.48536  4.34855  3.46743  3.63688  3.76141  1.95084  3.29477  4.11337  2.84873  2.11198  2.62832  2.42235  2.76408  2.98773  3.41331  5.45410  4.15021    449 - -
          2.68618  4.42225  2.77519  2.73123  3.46354  2.40513  3.72494  3.29354  2.67741  2.69355  4.24690  2.90347  2.73739  3.18146  2.89801  2.37887  2.77519  2.98518  4.58477  3.61503
          0.02553  4.07630  4.79865  0.61958  0.77255  0.48576  0.95510
    336   2.93840  4.68880  3.65354  3.58120  4.71063  0.47403  4.68455  4.36423  3.78992  3.99128  4.97199  3.81850  4.08617  4.09829  3.99929  3.11690  3.43549  3.85316  5.74737  4.82099    450 - -
          2.68618  4.42225  2.77519  2.73123  3.46354  2.40513  3.72494  3.29354  2.67741  2.69355  4.24690  2.90347  2.73739  3.18146  2.89801  2.37887  2.77519  2.98518  4.58477  3.61503
          0.02553  4.07630  4.79865  0.61958  0.77255  0.48576  0.95510
    337   2.93840  4.68880  3.65354  3.58120  4.71063  0.47403  4.68455  4.36423  3.78992  3.99128  4.97199  3.81850  4.08617  4.09829  3.99929  3.11690  3.43549  3.85316  5.74737  4.82099    451 - -
          2.68618  4.42225  2.77519  2.73123  3.46354  2.40513  3.72494  3.29354  2.67741  2.69355  4.24690  2.90347  2.73739  3.18146  2.89801  2.37887  2.77519  2.98518  4.58477  3.61503
          0.02553  4.07630  4.79865  0.61958  0.77255  0.48576  0.95510
    338   3.36802  4.73653  4.77209  4.24428  3.08806  4.53182  4.82714  2.23861  4.01605  0.78231  2.59818  4.52618  4.75077  4.22744  4.16171  3.91035  3.60193  2.37360  5.17585  4.04693    452 - -
          2.68618  4.42225  2.77519  2.73123  3.46354  2.40513  3.72494  3.29354  2.67741  2.69355  4.24690  2.90347  2.73739  3.18146  2.89801  2.37887  2.77519  2.98518  4.58477  3.61503
          0.02553  4.07630  4.79865  0.61958  0.77255  0.48576  0.95510
    339   3.24365  4.55648  4.92059  4.35038  2.90686  4.52764  4.84045  1.47557  4.22868  1.21636  2.52631  4.56902  4.72333  4.31542  4.32895  3.86874  3.46574  2.14790  5.15799  4.07270    453 - -
          2.68618  4.42225  2.77519  2.73123  3.46354  2.40513  3.72494  3.29354  2.67741  2.69355  4.24690  2.90347  2.73739  3.18146  2.89801  2.37887  2.77519  2.98518  4.58477  3.61503
          0.02553  4.07630  4.79865  0.61958  0.77255  0.48576  0.95510
    340   2.62875  4.35176  3.45350  2.63643  2.51620  3.58581  3.77297  2.84357  2.84947  2.52906  3.44623  3.30595  3.96642  2.80241  3.19645  2.83937  2.86022  2.47751  4.73966  2.44241    454 - -
          2.68618  4.42225  2.77519  2.73123  3.46354  2.40513  3.72494  3.29354  2.67741  2.69355  4.24690  2.90347  2.73739  3.18146  2.89801  2.37887  2.77519  2.98518  4.58477  3.61503
          0.02553  4.07630  4.79865  0.61958  0.77255  0.48576  0.95510
    341   2.69863  4.81220  3.16116  2.56792  4.05228  3.50722  3.26716  3.45668  1.82985  2.49239  3.88859  3.05114  3.88497  2.79710  2.32218  2.74586  2.79824  3.15549  5.26908  3.68530    455 - -
          2.68618  4.42225  2.77519  2.73123  3.46354  2.40513  3.72494  3.29354  2.67741  2.69355  4.24690  2.90347  2.73739  3.18146  2.89801  2.37887  2.77519  2.98518  4.58477  3.61503
          0.02553  4.07630  4.79865  0.61958  0.77255  0.48576  0.95510
    342   2.48340  4.81014  2.98018  2.42649  4.06122  3.31558  3.61637  3.47877  2.39080  2.82183  3.53715  2.50226  3.43802  2.37191  2.66975  2.62557  2.77633  3.15048  5.30815  3.97375    456 - -
          2.68618  4.42225  2.77519  2.73123  3.46354  2.40513  3.72494  3.29354  2.67741  2.69355  4.24690  2.90347  2.73739  3.18146  2.89801  2.37887  2.77519  2.98518  4.58477  3.61503
          0.02553  4.07630  4.79865  0.61958  0.77255  0.48576  0.95510
    343   2.61141  5.00323  2.60447  2.32662  4.30798  2.96748  2.85656  3.76227  2.26564  3.29142  4.06346  2.86633  3.41186  2.70148  2.48181  2.47261  2.74475  3.37394  5.46455  4.08414    457 - -
          2.68618  4.42225  2.77519  2.73123  3.46354  2.40513  3.72494  3.29354  2.67741  2.69355  4.24690  2.90347  2.73739  3.18146  2.89801  2.37887  2.77519  2.98518  4.58477  3.61503
          0.02553  4.07630  4.79865  0.61958  0.77255  0.48576  0.95510
    344   2.59616  4.67190  2.91066  2.20392  3.88740  2.58867  3.67175  3.29322  2.51508  2.93241  3.77250  3.00278  3.83479  2.85702  2.95742  2.50978  2.83460  2.86753  3.26563  3.89783    458 - -
          2.68616  4.42229  2.77523  2.73127  3.46358  2.40517  3.72498  3.29358  2.67745  2.69359  4.24694  2.90350  2.73712  3.18150  2.89775  2.37891  2.77523  2.98522  4.58481  3.61507
          0.15940  1.97253  4.79865  0.66169  0.72563  0.48576  0.95510
    345   2.60791  4.17993  2.90032  2.33566  4.16036  3.37816  3.64133  3.58833  2.41585  3.17027  3.97609  2.43012  3.80746  2.35010  2.86606  2.08568  2.85530  3.23767  5.38736  4.04331    461 - -
          2.68618  4.42225  2.77519  2.73123  3.46354  2.40513  3.72494  3.29354  2.67741  2.69355  4.24690  2.90347  2.73739  3.18146  2.89801  2.37887  2.77519  2.98518  4.58477  3.61503
          0.02553  4.07630  4.79865  0.61958  0.77255  0.48576  0.95510
    346   2.67011  4.79472  2.73411  2.53952  4.38379  3.23962  3.90429  3.91089  2.76762  3.50887  4.36188  1.40160  2.44710  3.10147  3.18358  2.72128  3.02982  3.48287  5.63736  4.28799    462 - -
          2.68618  4.42225  2.77519  2.73123  3.46354  2.40513  3.72494  3.29354  2.67741  2.69355  4.24690  2.90347  2.73739  3.18146  2.89801  2.37887  2.77519  2.98518  4.58477  3.61503
          0.02553  4.07630  4.79865  0.61958  0.77255  0.48576  0.95510
    347   3.32634  4.65922  4.87596  4.30579  3.09043  4.57285  4.86112  2.03031  4.15698  1.00323  1.97170  4.57404  4.74860  4.27020  4.27979  3.91528  3.54474  2.30697  5.17605  4.12016    463 - -
          2.68618  4.42225  2.77519  2.73123  3.46354  2.40513  3.72494  3.29354  2.67741  2.69355  4.24690  2.90347  2.73739  3.18146  2.89801  2.37887  2.77519  2.98518  4.58477  3.61503
          0.02553  4.07630  4.79865  0.61958  0.77255  0.48576  0.95510
    348   3.05939  5.04112  3.05421  2.81719  4.23593  3.51137  3.97553  3.90301  2.62487  3.38447  4.41144  3.27690  4.07085  0.91065  2.90292  3.10077  3.35848  3.62140  5.47372  4.18313    464 - -
          2.68618  4.42225  2.77519  2.73123  3.46354  2.40513  3.72494  3.29354  2.67741  2.69355  4.24690  2.90347  2.73739  3.18146  2.89801  2.37887  2.77519  2.98518  4.58477  3.61503
          0.02553  4.07630  4.79865  0.61958  0.77255  0.48576  0.95510
    349   3.60364  4.90206  4.48701  4.12554  1.51572  4.35177  2.72280  3.48546  3.98733  2.85871  4.05188  3.99257  4.66563  4.02526  4.08844  3.69214  3.82003  3.35579  3.63292  1.06382    465 - -
          2.68618  4.42225  2.77519  2.73123  3.46354  2.40513  3.72494  3.29354  2.67741  2.69355  4.24690  2.90347  2.73739  3.18146  2.89801  2.37887  2.77519  2.98518  4.58477  3.61503
          0.02553  4.07630  4.79865  0.61958  0.77255  0.48576  0.95510
    350   2.61470  4.26226  4.02057  3.63502  3.75008  3.53370  4.46149  2.27938  3.52526  2.58261  3.67538  3.79101  4.13964  3.85762  3.76044  2.76649  2.79116  1.06713  5.38489  4.15261    466 - -
          2.68618  4.42225  2.77519  2.73123  3.46354  2.40513  3.72494  3.29354  2.67741  2.69355  4.24690  2.90347  2.73739  3.18146  2.89801  2.37887  2.77519  2.98518  4.58477  3.61503
          0.02553  4.07630  4.79865  0.61958  0.77255  0.48576  0.95510
    351   2.47524  4.28871  3.54642  3.10995  3.80308  3.31038  4.07994  2.86407  3.03997  2.80989  3.75384  3.13702  3.90404  3.38536  3.35628  2.69306  1.54968  2.04706  5.26409  4.02301    467 - -
          2.68618  4.42225  2.77519  2.73123  3.46354  2.40513  3.72494  3.29354  2.67741  2.69355  4.24690  2.90347  2.73739  3.18146  2.89801  2.37887  2.77519  2.98518  4.58477  3.61503
          0.02553  4.07630  4.79865  0.61958  0.77255  0.48576  0.95510
    352   2.37323  4.52413  2.92380  2.66909  4.38708  2.89524  3.96479  3.84125  2.85921  3.45851  4.27506  2.23142  3.77662  3.16236  3.27475  1.41393  2.86266  3.35226  5.66112  4.35406    468 - -
          2.68618  4.42225  2.77519  2.73123  3.46354  2.40513  3.72494  3.29354  2.67741  2.69355  4.24690  2.90347  2.73739  3.18146  2.89801  2.37887  2.77519  2.98518  4.58477  3.61503
          0.02553  4.07630  4.79865  0.61958  0.77255  0.48576  0.95510
    353   1.76791  4.28197  3.55437  3.01956  3.57200  3.46619  3.94555  2.47019  2.95506  2.36894  3.51887  3.37134  3.94075  3.27076  3.29208  2.58748  2.48045  2.48863  5.03894  3.80815    469 - -
          2.68618  4.42225  2.77519  2.73123  3.46354  2.40513  3.72494  3.29354  2.67741  2.69355  4.24690  2.90347  2.73739  3.18146  2.89801  2.37887  2.77519  2.98518  4.58477  3.61503
          0.02553  4.07630  4.79865  0.61958  0.77255  0.48576  0.95510
    354   1.67715  4.20954  3.52450  3.14629  4.22774  3.02216  4.18489  3.58323  3.14849  3.30492  4.14027  3.32980  3.73841  3.44746  3.47838  1.61630  1.95556  3.09974  5.58191  4.36507    470 - -
          2.68618  4.42225  2.77519  2.73123  3.46354  2.40513  3.72494  3.29354  2.67741  2.69355  4.24690  2.90347  2.73739  3.18146  2.89801  2.37887  2.77519  2.98518  4.58477  3.61503
          0.02553  4.07630  4.79865  0.61958  0.77255  0.48576  0.95510
    355   2.89267  4.37794  4.17775  3.65541  1.45557  3.92260  4.00408  2.54672  3.51950  2.03110  2.85503  3.85052  4.29198  3.74459  3.71508  2.99290  3.14077  2.46200  4.47803  2.99803    471 - -
          2.68618  4.42225  2.77519  2.73123  3.46354  2.40513  3.72494  3.29354  2.67741  2.69355  4.24690  2.90347  2.73739  3.18146  2.89801  2.37887  2.77519  2.98518  4.58477  3.61503
          0.02553  4.07630  4.79865  0.61958  0.77255  0.48576  0.95510
    356   3.24646  4.65341  4.65797  4.17580  3.17939  4.36589  4.79510  2.18010  3.97046  0.85456  3.03796  4.42603  4.67907  4.21600  4.13309  3.76791  3.51278  2.03388  5.21607  4.03882    472 - -
          2.68618  4.42225  2.77519  2.73123  3.46354  2.40513  3.72494  3.29354  2.67741  2.69355  4.24690  2.90347  2.73739  3.18146  2.89801  2.37887  2.77519  2.98518  4.58477  3.61503
          0.02553  4.07630  4.79865  0.61958  0.77255  0.48576  0.95510
    357   1.81798  4.37991  3.89377  3.45211  3.48638  3.64087  4.29202  2.47905  3.32690  1.41993  3.41769  3.71815  4.16038  3.66402  3.58656  3.03066  3.05542  2.35411  5.18124  3.95699    473 - -
          2.68618  4.42225  2.77519  2.73123  3.46354  2.40513  3.72494  3.29354  2.67741  2.69355  4.24690  2.90347  2.73739  3.18146  2.89801  2.37887  2.77519  2.98518  4.58477  3.61503
          0.02553  4.07630  4.79865  0.61958  0.77255  0.48576  0.95510
    358   2.31214  4.25037  3.75152  3.19687  3.01934  3.64352  4.01407  2.49861  3.12296  1.97750  3.33495  3.52880  4.05329  3.40867  3.42184  2.93321  2.06219  2.26032  4.92471  3.70560    474 - -
          2.68618  4.42225  2.77519  2.73123  3.46354  2.40513  3.72494  3.29354  2.67741  2.69355  4.24690  2.90347  2.73739  3.18146  2.89801  2.37887  2.77519  2.98518  4.58477  3.61503
          0.02553  4.07630  4.79865  0.61958  0.77255  0.48576  0.95510
    359   2.60220  4.25902  3.98298  3.41881  3.38993  3.83644  4.18134  2.15109  3.33205  1.96182  3.12057  3.73080  4.20460  3.60660  3.60348  3.12609  2.13632  1.78009  5.00052  3.79902    475 - -
          2.68618  4.42225  2.77519  2.73123  3.46354  2.40513  3.72494  3.29354  2.67741  2.69355  4.24690  2.90347  2.73739  3.18146  2.89801  2.37887  2.77519  2.98518  4.58477  3.61503
          0.02553  4.07630  4.79865  0.61958  0.77255  0.48576  0.95510
    360   3.69157  4.94128  4.61035  4.30270  1.65069  4.41437  3.50583  3.39877  4.15171  2.72759  4.00106  4.08898  4.73230  4.14426  4.20390  3.79082  3.91752  3.32201  3.65029  0.87542    476 - -
          2.68618  4.42225  2.77519  2.73123  3.46354  2.40513  3.72494  3.29354  2.67741  2.69355  4.24690  2.90347  2.73739  3.18146  2.89801  2.37887  2.77519  2.98518  4.58477  3.61503
          0.02553  4.07630  4.79865  0.61958  0.77255  0.48576  0.95510
    361   1.70813  4.19767  3.50897  3.19958  4.32964  2.98497  4.25753  3.68266  3.23155  3.41456  4.24987  3.34763  3.73115  3.52659  3.54334  1.23526  2.55423  3.15762  5.67934  4.46804    477 - -
          2.68618  4.42225  2.77519  2.73123  3.46354  2.40513  3.72494  3.29354  2.67741  2.69355  4.24690  2.90347  2.73739  3.18146  2.89801  2.37887  2.77519  2.98518  4.58477  3.61503
          0.02553  4.07630  4.79865  0.61958  0.77255  0.48576  0.95510
    362   2.77315  5.24183  1.78759  2.25478  4.56117  3.34185  3.66150  4.03793  1.93086  3.53387  4.32451  2.53399  3.83322  2.79116  2.77983  2.71567  3.01968  3.62771  5.67956  4.26647    478 - -
          2.68618  4.42225  2.77519  2.73123  3.46354  2.40513  3.72494  3.29354  2.67741  2.69355  4.24690  2.90347  2.73739  3.18146  2.89801  2.37887  2.77519  2.98518  4.58477  3.61503
          0.02553  4.07630  4.79865  0.61958  0.77255  0.48576  0.95510
    363   2.99489  4.57818  3.85621  3.36264  2.47196  3.88446  3.10055  2.86119  3.20360  2.64341  3.68420  3.60649  4.25547  3.50468  3.46066  3.18389  3.22759  2.71860  4.09734  1.29690    479 - -
          2.68618  4.42225  2.77519  2.73123  3.46354  2.40513  3.72494  3.29354  2.67741  2.69355  4.24690  2.90347  2.73739  3.18146  2.89801  2.37887  2.77519  2.98518  4.58477  3.61503
          0.02553  4.07630  4.79865  0.61958  0.77255  0.48576  0.95510
    364   3.36872  4.73237  4.78804  4.25304  3.08419  4.54347  4.83453  2.23794  4.03533  0.79590  2.49771  4.53597  4.75293  4.23198  4.17828  3.91610  3.59939  2.37810  5.17609  4.06139    480 - -
          2.68618  4.42225  2.77519  2.73123  3.46354  2.40513  3.72494  3.29354  2.67741  2.69355  4.24690  2.90347  2.73739  3.18146  2.89801  2.37887  2.77519  2.98518  4.58477  3.61503
          0.02553  4.07630  4.79865  0.61958  0.77255  0.48576  0.95510
    365   2.21081  4.88647  2.72153  2.27045  4.16646  3.11968  3.60855  3.60067  2.35395  3.17212  3.96638  2.80358  3.79139  2.74215  2.75381  2.39896  2.61352  3.07730  5.38450  4.02621    481 - -
          2.68618  4.42225  2.77519  2.73123  3.46354  2.40513  3.72494  3.29354  2.67741  2.69355  4.24690  2.90347  2.73739  3.18146  2.89801  2.37887  2.77519  2.98518  4.58477  3.61503
          0.02553  4.07630  4.79865  0.61958  0.77255  0.48576  0.95510
    366   2.06632  4.62921  3.05206  2.55181  4.01948  3.03615  3.19489  3.42921  2.54198  3.05477  3.88208  3.02590  3.80916  2.89844  2.84200  2.06846  2.61058  3.09088  5.31229  4.00606    482 - -
          2.68618  4.42225  2.77519  2.73123  3.46354  2.40513  3.72494  3.29354  2.67741  2.69355  4.24690  2.90347  2.73739  3.18146  2.89801  2.37887  2.77519  2.98518  4.58477  3.61503
          0.02553  4.07630  4.79865  0.61958  0.77255  0.48576  0.95510
    367   1.64898  4.58696  2.99475  2.59374  4.14445  2.91440  3.80946  3.55772  2.52355  3.18416  4.00956  2.57482  3.79804  2.99353  3.08112  2.45582  2.66359  3.17627  5.43223  4.12932    483 - -
          2.68618  4.42225  2.77519  2.73123  3.46354  2.40513  3.72494  3.29354  2.67741  2.69355  4.24690  2.90347  2.73739  3.18146  2.89801  2.37887  2.77519  2.98518  4.58477  3.61503
          0.02553  4.07630  4.79865  0.61958  0.77255  0.48576  0.95510
    368   2.50068  5.06788  2.35459  2.30232  4.38210  2.79178  3.39460  3.84511  2.21070  3.35872  4.12756  2.67567  3.78819  2.70883  2.43743  2.61120  2.87466  3.44420  5.51910  4.12746    484 - -
          2.68618  4.42225  2.77519  2.73123  3.46354  2.40513  3.72494  3.29354  2.67741  2.69355  4.24690  2.90347  2.73739  3.18146  2.89801  2.37887  2.77519  2.98518  4.58477  3.61503
          0.02553  4.07630  4.79865  0.61958  0.77255  0.48576  0.95510
    369   2.58282  4.54327  3.16642  2.60589  3.72956  2.97361  3.09557  2.78590  2.32480  2.77813  3.47252  3.08379  3.85944  2.91222  2.97678  2.69587  2.42452  2.68374  5.09109  3.81083    485 - -
          2.68618  4.42225  2.77519  2.73123  3.46354  2.40513  3.72494  3.29354  2.67741  2.69355  4.24690  2.90347  2.73739  3.18146  2.89801  2.37887  2.77519  2.98518  4.58477  3.61503
          0.02553  4.07630  4.79865  0.61958  0.77255  0.48576  0.95510
    370   2.53238  4.65552  2.98461  2.50820  3.87781  3.27483  3.66033  3.27651  2.49647  2.91504  3.75155  2.83810  2.96402  2.84137  2.76837  2.55826  2.51792  2.59394  5.19540  3.59740    486 - -
          2.68621  4.42228  2.77522  2.73126  3.46356  2.40485  3.72497  3.29357  2.67743  2.69357  4.24692  2.90349  2.73742  3.18149  2.89803  2.37889  2.77522  2.98521  4.58479  3.61506
          0.21399  1.69065  4.79865  0.27001  1.44125  0.48576  0.95510
    371   2.40296  3.51279  4.23653  3.64355  2.78203  3.73015  4.04136  2.31537  3.49438  1.94382  3.10583  3.77879  4.09274  3.68243  3.61576  3.02843  2.82766  1.95411  3.08758  3.43718    488 - -
          2.68618  4.42225  2.77519  2.73123  3.46354  2.40513  3.72494  3.29354  2.67741  2.69355  4.24690  2.90347  2.73739  3.18146  2.89801  2.37887  2.77519  2.98518  4.58477  3.61503
          0.02553  4.07630  4.79865  0.61958  0.77255  0.48576  0.95510
    372   2.60699  4.83045  2.96622  2.42323  4.08622  3.41557  3.61704  3.50683  2.17304  3.09653  3.90612  2.60100  3.33728  2.76202  2.66650  2.41799  2.69856  3.17524  5.32393  3.05745    489 - -
          2.68618  4.42225  2.77519  2.73123  3.46354  2.40513  3.72494  3.29354  2.67741  2.69355  4.24690  2.90347  2.73739  3.18146  2.89801  2.37887  2.77519  2.98518  4.58477  3.61503
          0.02553  4.07630  4.79865  0.61958  0.77255  0.48576  0.95510
    373   2.44321  0.92271  4.12638  3.85905  4.15314  2.55321  4.57532  3.44030  3.73089  3.29292  4.23499  3.76415  3.89716  4.03030  3.87922  2.68291  2.94225  3.04205  5.52438  4.40736    490 - -
          2.68618  4.42225  2.77519  2.73123  3.46354  2.40513  3.72494  3.29354  2.67741  2.69355  4.24690  2.90347  2.73739  3.18146  2.89801  2.37887  2.77519  2.98518  4.58477  3.61503
          0.02553  4.07630  4.79865  0.61958  0.77255  0.48576  0.95510
    374   2.10573  4.23279  3.31083  3.13094  4.47118  1.16552  4.30032  3.90375  3.30662  3.59226  4.41371  3.30708  3.73067  3.57297  3.61993  2.09784  2.77830  3.30337  5.80006  4.58042    491 - -
          2.68618  4.42225  2.77519  2.73123  3.46354  2.40513  3.72494  3.29354  2.67741  2.69355  4.24690  2.90347  2.73739  3.18146  2.89801  2.37887  2.77519  2.98518  4.58477  3.61503
          0.02553  4.07630  4.79865  0.61958  0.77255  0.48576  0.95510
    375   2.40796  4.63345  3.01526  2.48926  4.08985  2.66587  3.73951  3.50604  2.56996  3.12405  3.72633  2.92112  2.77518  2.91028  3.01216  1.97298  2.81881  3.14432  5.37141  4.05732    492 - -
          2.68618  4.42225  2.77519  2.73123  3.46354  2.40513  3.72494  3.29354  2.67741  2.69355  4.24690  2.90347  2.73739  3.18146  2.89801  2.37887  2.77519  2.98518  4.58477  3.61503
          0.02553  4.07630  4.79865  0.61958  0.77255  0.48576  0.95510
    376   2.55875  4.51187  3.18234  2.63075  3.73884  2.73089  3.72064  3.02899  2.60497  2.58347  3.52823  2.64321  3.85207  2.94186  3.02223  2.37933  2.65474  2.61415  5.10612  3.82764    493 - -
          2.68618  4.42225  2.77519  2.73123  3.46354  2.40513  3.72494  3.29354  2.67741  2.69355  4.24690  2.90347  2.73739  3.18146  2.89801  2.37887  2.77519  2.98518  4.58477  3.61503
          0.02553  4.07630  4.79865  0.61958  0.77255  0.48576  0.95510
    377   2.44288  4.33542  3.38005  2.81766  2.61515  3.52787  3.54898  2.84745  2.71745  2.46567  3.44042  2.94908  3.91201  3.08642  3.05585  2.65938  2.52093  2.45915  4.91235  3.66865    494 - -
          2.68618  4.42225  2.77519  2.73123  3.46354  2.40513  3.72494  3.29354  2.67741  2.69355  4.24690  2.90347  2.73739  3.18146  2.89801  2.37887  2.77519  2.98518  4.58477  3.61503
          0.02553  4.07630  4.79865  0.61958  0.77255  0.48576  0.95510
    378   2.44680  4.14655  4.08741  3.51553  2.63283  3.77793  4.04060  2.31749  3.40248  2.18528  3.20317  3.73648  4.14086  3.62733  3.59870  3.07041  2.90943  1.68853  4.68022  2.73022    495 - -
          2.68618  4.42225  2.77519  2.73123  3.46354  2.40513  3.72494  3.29354  2.67741  2.69355  4.24690  2.90347  2.73739  3.18146  2.89801  2.37887  2.77519  2.98518  4.58477  3.61503
          0.02553  4.07630  4.79865  0.61958  0.77255  0.48576  0.95510
    379   2.10765  4.33163  3.36479  2.89396  3.98222  3.18809  3.95728  3.33859  2.87063  2.81906  3.89330  3.22626  3.54820  3.19793  3.24462  1.80781  1.97217  2.97027  5.34466  4.09467    496 - -
          2.68618  4.42226  2.77520  2.73124  3.46354  2.40506  3.72495  3.29354  2.67741  2.69355  4.24690  2.90347  2.73740  3.18147  2.89801  2.37887  2.77520  2.98519  4.58477  3.61504
          0.06803  2.85547  4.79865  0.47050  0.98001  0.48576  0.95510
    380   2.14317  4.60000  3.04910  2.47734  4.01811  3.32577  3.75823  3.40639  2.58738  3.05245  3.89025  3.04927  2.45862  2.94553  2.91265  2.62933  2.23550  3.07167  5.32323  4.02625    498 - -
          2.68618  4.42225  2.77519  2.73123  3.46354  2.40513  3.72494  3.29354  2.67741  2.69355  4.24690  2.90347  2.73739  3.18146  2.89801  2.37887  2.77519  2.98518  4.58477  3.61503
          0.02553  4.07630  4.79865  0.61958  0.77255  0.48576  0.95510
    381   2.36500  5.07566  2.42928  2.09949  4.38516  3.35140  3.60975  3.85007  2.27030  3.37079  4.14393  2.59490  3.62757  2.72941  2.89437  2.27554  2.75338  3.45061  5.53993  4.14038    499 - -
          2.68618  4.42225  2.77519  2.73123  3.46354  2.40513  3.72494  3.29354  2.67741  2.69355  4.24690  2.90347  2.73739  3.18146  2.89801  2.37887  2.77519  2.98518  4.58477  3.61503
          0.02553  4.07630  4.79865  0.61958  0.77255  0.48576  0.95510
    382   2.52445  4.76456  3.00627  2.21316  4.00030  3.42673  3.62866  3.40901  2.35599  2.83890  3.84059  2.96651  3.81808  2.59901  2.66592  2.47508  2.62845  2.67095  5.26970  3.94625    500 - -
          2.68618  4.42225  2.77519  2.73123  3.46354  2.40513  3.72494  3.29354  2.67741  2.69355  4.24690  2.90347  2.73739  3.18146  2.89801  2.37887  2.77519  2.98518  4.58477  3.61503
          0.02553  4.07630  4.79865  0.61958  0.77255  0.48576  0.95510
    383   3.04654  4.48215  4.42589  3.90188  3.22117  4.17696  4.53555  1.92893  3.71536  1.05790  3.11909  4.16179  4.50575  3.99066  3.90828  3.32868  3.29796  2.14063  5.10022  3.89564    501 - -
          2.68618  4.42225  2.77519  2.73123  3.46354  2.40513  3.72494  3.29354  2.67741  2.69355  4.24690  2.90347  2.73739  3.18146  2.89801  2.37887  2.77519  2.98518  4.58477  3.61503
          0.02553  4.07630  4.79865  0.61958  0.77255  0.48576  0.95510
    384   2.68637  4.62882  3.29715  2.69926  3.82653  3.54502  3.69708  2.94326  2.23633  2.30070  3.71543  3.05654  3.92212  2.90378  1.99319  2.79594  2.90577  2.84456  5.13785  3.88168    502 - -
          2.68618  4.42225  2.77519  2.73123  3.46354  2.40513  3.72494  3.29354  2.67741  2.69355  4.24690  2.90347  2.73739  3.18146  2.89801  2.37887  2.77519  2.98518  4.58477  3.61503
          0.02553  4.07630  4.79865  0.61958  0.77255  0.48576  0.95510
    385   2.35742  4.97770  2.62700  2.24879  4.26810  3.22751  3.37751  3.59553  2.27039  3.25935  4.03582  2.65998  3.78117  2.66202  2.83836  2.24504  2.83711  3.33916  5.44397  3.88040    503 - -
          2.68618  4.42225  2.77519  2.73123  3.46354  2.40513  3.72494  3.29354  2.67741  2.69355  4.24690  2.90347  2.73739  3.18146  2.89801  2.37887  2.77519  2.98518  4.58477  3.61503
          0.02553  4.07630  4.79865  0.61958  0.77255  0.48576  0.95510
    386   2.71457  4.21035  4.03195  3.32975  1.93015  3.80305  4.05862  2.19866  3.34445  1.96095  3.15705  3.72208  4.15492  3.33735  3.56225  3.09027  2.94613  2.20696  4.73608  3.48810    504 - -
          2.68618  4.42225  2.77519  2.73123  3.46354  2.40513  3.72494  3.29354  2.67741  2.69355  4.24690  2.90347  2.73739  3.18146  2.89801  2.37887  2.77519  2.98518  4.58477  3.61503
          0.02553  4.07630  4.79865  0.61958  0.77255  0.48576  0.95510
    387   0.75563  4.30609  3.68104  3.48742  4.26654  3.12411  4.48374  3.42340  3.50924  3.29514  4.30842  3.58181  3.88312  3.83245  3.74231  2.65661  2.94838  3.04204  5.67304  4.49770    505 - -
          2.68618  4.42225  2.77519  2.73123  3.46354  2.40513  3.72494  3.29354  2.67741  2.69355  4.24690  2.90347  2.73739  3.18146  2.89801  2.37887  2.77519  2.98518  4.58477  3.61503
          0.02553  4.07630  4.79865  0.61958  0.77255  0.48576  0.95510
    388   3.04021  5.21097  3.28420  2.59230  4.64896  3.64568  3.64407  4.00124  1.12569  3.45302  4.31112  3.15785  4.03384  2.77761  2.03348  3.02419  3.21753  3.67168  5.51127  4.31439    506 - -
          2.68618  4.42225  2.77519  2.73123  3.46354  2.40513  3.72494  3.29354  2.67741  2.69355  4.24690  2.90347  2.73739  3.18146  2.89801  2.37887  2.77519  2.98518  4.58477  3.61503
          0.02553  4.07630  4.79865  0.61958  0.77255  0.48576  0.95510
    389   2.65261  4.82346  3.06968  2.51070  4.12523  3.44588  3.63960  3.52780  2.08946  2.98150  3.93800  3.00534  3.84943  2.78989  2.31139  2.20329  2.39648  3.20088  5.33221  4.02765    507 - -
          2.68618  4.42225  2.77519  2.73123  3.46354  2.40513  3.72494  3.29354  2.67741  2.69355  4.24690  2.90347  2.73739  3.18146  2.89801  2.37887  2.77519  2.98518  4.58477  3.61503
          0.02553  4.07630  4.79865  0.61958  0.77255  0.48576  0.95510
    390   3.05939  5.04112  3.05421  2.81719  4.23593  3.51137  3.97553  3.90301  2.62487  3.38447  4.41144  3.27690  4.07085  0.91065  2.90292  3.10077  3.35848  3.62140  5.47372  4.18313    508 - -
          2.68618  4.42225  2.77519  2.73123  3.46354  2.40513  3.72494  3.29354  2.67741  2.69355  4.24690  2.90347  2.73739  3.18146  2.89801  2.37887  2.77519  2.98518  4.58477  3.61503
          0.02553  4.07630  4.79865  0.61958  0.77255  0.48576  0.95510
    391   3.12262  4.43917  4.83922  4.35160  3.62470  4.46651  5.07282  1.46569  4.23795  2.13315  3.43182  4.56333  4.79111  4.51070  4.43772  3.86159  3.39382  0.99328  5.59225  4.37791    509 - -
          2.68618  4.42225  2.77519  2.73123  3.46354  2.40513  3.72494  3.29354  2.67741  2.69355  4.24690  2.90347  2.73739  3.18146  2.89801  2.37887  2.77519  2.98518  4.58477  3.61503
          0.02553  4.07630  4.79865  0.61958  0.77255  0.48576  0.95510
    392   3.02586  5.59025  1.03708  2.02933  4.88123  3.24582  3.84023  4.42123  2.90600  3.93067  4.80461  2.54431  3.89587  3.01858  3.52078  2.90196  3.33047  3.99011  6.08215  4.55486    510 - -
          2.68618  4.42225  2.77519  2.73123  3.46354  2.40513  3.72494  3.29354  2.67741  2.69355  4.24690  2.90347  2.73739  3.18146  2.89801  2.37887  2.77519  2.98518  4.58477  3.61503
          0.02553  4.07630  4.79865  0.61958  0.77255  0.48576  0.95510
    393   3.55436  4.96023  4.14539  3.91716  2.33050  4.07247  3.73301  3.53667  3.76913  2.93679  4.19123  3.98339  4.54349  4.02531  3.90911  3.66896  3.84313  3.41741  3.98061  0.68413    511 - -
          2.68618  4.42225  2.77519  2.73123  3.46354  2.40513  3.72494  3.29354  2.67741  2.69355  4.24690  2.90347  2.73739  3.18146  2.89801  2.37887  2.77519  2.98518  4.58477  3.61503
          0.02553  4.07630  4.79865  0.61958  0.77255  0.48576  0.95510
    394   3.23180  4.54803  4.83090  4.33728  3.37753  4.52882  4.97157  1.03432  4.15927  1.66285  3.22283  4.57459  4.80148  4.41883  4.32911  3.92535  3.48637  1.81617  5.39434  4.18662    512 - -
          2.68618  4.42225  2.77519  2.73123  3.46354  2.40513  3.72494  3.29354  2.67741  2.69355  4.24690  2.90347  2.73739  3.18146  2.89801  2.37887  2.77519  2.98518  4.58477  3.61503
          0.02553  4.07630  4.79865  0.61958  0.77255  0.48576  0.95510
    395   3.39130  4.79582  4.51600  4.16145  3.22554  4.23882  4.75367  2.44542  3.92728  0.65948  3.19313  4.41714  4.64210  4.24638  4.06808  3.84062  3.67793  2.53480  5.17388  3.94269    513 - -
          2.68618  4.42225  2.77519  2.73123  3.46354  2.40513  3.72494  3.29354  2.67741  2.69355  4.24690  2.90347  2.73739  3.18146  2.89801  2.37887  2.77519  2.98518  4.58477  3.61503
          0.02553  4.07630  4.79865  0.61958  0.77255  0.48576  0.95510
    396   2.93840  4.68880  3.65354  3.58120  4.71063  0.47403  4.68455  4.36423  3.78992  3.99128  4.97199  3.81850  4.08617  4.09829  3.99929  3.11690  3.43549  3.85316  5.74737  4.82099    514 - -
          2.68618  4.42225  2.77519  2.73123  3.46354  2.40513  3.72494  3.29354  2.67741  2.69355  4.24690  2.90347  2.73739  3.18146  2.89801  2.37887  2.77519  2.98518  4.58477  3.61503
          0.02553  4.07630  4.79865  0.61958  0.77255  0.48576  0.95510
    397   2.76657  5.27217  1.86833  2.12470  4.58399  3.16681  3.66657  4.07099  2.01658  3.56484  4.34974  2.48047  3.82081  2.79576  3.02262  2.50737  3.01787  3.65036  5.71742  4.28094    515 - -
          2.68618  4.42225  2.77519  2.73123  3.46354  2.40513  3.72494  3.29354  2.67741  2.69355  4.24690  2.90347  2.73739  3.18146  2.89801  2.37887  2.77519  2.98518  4.58477  3.61503
          0.02553  4.07630  4.79865  0.61958  0.77255  0.48576  0.95510
    398   2.90602  4.90101  2.84222  2.75078  4.29805  3.33169  4.10535  4.05765  3.02914  3.68247  4.64015  0.84201  3.99565  3.38244  3.38734  2.96791  3.29704  3.65889  5.58071  4.23483    516 - -
          2.68618  4.42225  2.77519  2.73123  3.46354  2.40513  3.72494  3.29354  2.67741  2.69355  4.24690  2.90347  2.73739  3.18146  2.89801  2.37887  2.77519  2.98518  4.58477  3.61503
          0.02553  4.07630  4.79865  0.61958  0.77255  0.48576  0.95510
    399   3.04481  4.76311  3.67478  3.54665  4.51664  3.43932  4.60342  4.11951  3.62240  3.72214  4.78374  3.83064  0.52299  4.00484  3.84084  3.21969  3.50328  3.74074  5.64249  4.64155    517 - -
          2.68618  4.42225  2.77519  2.73123  3.46354  2.40513  3.72494  3.29354  2.67741  2.69355  4.24690  2.90347  2.73739  3.18146  2.89801  2.37887  2.77519  2.98518  4.58477  3.61503
          0.02553  4.07630  4.79865  0.61958  0.77255  0.48576  0.95510
    400   2.45255  4.49514  3.32487  2.74558  3.64262  3.54215  3.74643  2.91133  2.57355  2.34909  2.95489  3.19168  3.92147  2.85245  2.15614  2.78454  2.86116  2.76069  5.04165  3.79111    518 - -
          2.68618  4.42225  2.77519  2.73123  3.46354  2.40513  3.72494  3.29354  2.67741  2.69355  4.24690  2.90347  2.73739  3.18146  2.89801  2.37887  2.77519  2.98518  4.58477  3.61503
          0.02553  4.07630  4.79865  0.61958  0.77255  0.48576  0.95510
    401   2.48527  4.97296  3.06524  2.53058  4.36093  2.82860  3.63853  3.76484  1.60312  3.29641  4.11216  3.01713  3.88399  2.77331  2.22946  2.75222  2.97273  3.40824  5.44927  4.15802    519 - -
          2.68618  4.42225  2.77519  2.73123  3.46354  2.40513  3.72494  3.29354  2.67741  2.69355  4.24690  2.90347  2.73739  3.18146  2.89801  2.37887  2.77519  2.98518  4.58477  3.61503
          0.02553  4.07630  4.79865  0.61958  0.77255  0.48576  0.95510
    402   2.80106  4.34960  4.01747  3.46371  3.32381  3.85744  4.22711  2.23422  3.32776  1.98638  1.82060  3.77406  4.23599  3.62732  3.58594  3.16527  2.35847  2.23815  5.02437  3.83928    520 - -
          2.68618  4.42225  2.77519  2.73123  3.46354  2.40513  3.72494  3.29354  2.67741  2.69355  4.24690  2.90347  2.73739  3.18146  2.89801  2.37887  2.77519  2.98518  4.58477  3.61503
          0.02553  4.07630  4.79865  0.61958  0.77255  0.48576  0.95510
    403   2.42718  4.34773  3.39674  3.22693  4.28624  3.07448  4.32861  3.83892  3.31469  3.54499  4.45694  3.41527  3.83113  3.64870  3.59094  0.82046  2.92347  3.32863  5.64317  4.37225    521 - -
          2.68618  4.42225  2.77519  2.73123  3.46354  2.40513  3.72494  3.29354  2.67741  2.69355  4.24690  2.90347  2.73739  3.18146  2.89801  2.37887  2.77519  2.98518  4.58477  3.61503
          0.02553  4.07630  4.79865  0.61958  0.77255  0.48576  0.95510
    404   3.55436  4.96023  4.14539  3.91716  2.33050  4.07247  3.73301  3.53667  3.76913  2.93679  4.19123  3.98339  4.54349  4.02531  3.90911  3.66896  3.84313  3.41741  3.98061  0.68413    522 - -
          2.68618  4.42225  2.77519  2.73123  3.46354  2.40513  3.72494  3.29354  2.67741  2.69355  4.24690  2.90347  2.73739  3.18146  2.89801  2.37887  2.77519  2.98518  4.58477  3.61503
          0.02553  4.07630  4.79865  0.61958  0.77255  0.48576  0.95510
    405   3.13257  4.51547  4.62059  4.05892  3.21106  4.34598  4.68931  1.98827  3.92332  1.60556  1.55612  4.32767  4.60702  4.11788  4.10156  3.67671  3.36684  1.90594  5.17367  4.05806    523 - -
          2.68618  4.42225  2.77519  2.73123  3.46354  2.40513  3.72494  3.29354  2.67741  2.69355  4.24690  2.90347  2.73739  3.18146  2.89801  2.37887  2.77519  2.98518  4.58477  3.61503
          0.02553  4.07630  4.79865  0.61958  0.77255  0.48576  0.95510
    406   2.97195  4.46347  4.40381  4.07780  3.70743  3.93054  4.84699  2.06289  3.94880  2.36186  3.64588  4.23369  4.48303  4.29599  4.14104  3.45053  3.33063  0.80178  5.52482  4.26719    524 - -
          2.68618  4.42225  2.77519  2.73123  3.46354  2.40513  3.72494  3.29354  2.67741  2.69355  4.24690  2.90347  2.73739  3.18146  2.89801  2.37887  2.77519  2.98518  4.58477  3.61503
          0.02553  4.07630  4.79865  0.61958  0.77255  0.48576  0.95510
    407   2.93840  4.68880  3.65354  3.58120  4.71063  0.47403  4.68455  4.36423  3.78992  3.99128  4.97199  3.81850  4.08617  4.09829  3.99929  3.11690  3.43549  3.85316  5.74737  4.82099    525 - -
          2.68618  4.42225  2.77519  2.73123  3.46354  2.40513  3.72494  3.29354  2.67741  2.69355  4.24690  2.90347  2.73739  3.18146  2.89801  2.37887  2.77519  2.98518  4.58477  3.61503
          0.02553  4.07630  4.79865  0.61958  0.77255  0.48576  0.95510
    408   3.72826  4.93999  4.70365  4.40942  1.26781  4.45676  3.49497  3.40508  4.25073  2.72110  3.99646  4.12617  4.76126  4.19401  4.26589  3.83023  3.94854  3.33282  3.62610  1.09236    526 - -
          2.68618  4.42225  2.77519  2.73123  3.46354  2.40513  3.72494  3.29354  2.67741  2.69355  4.24690  2.90347  2.73739  3.18146  2.89801  2.37887  2.77519  2.98518  4.58477  3.61503
          0.02553  4.07630  4.79865  0.61958  0.77255  0.48576  0.95510
    409   2.93840  4.68880  3.65354  3.58120  4.71063  0.47403  4.68455  4.36423  3.78992  3.99128  4.97199  3.81850  4.08617  4.09829  3.99929  3.11690  3.43549  3.85316  5.74737  4.82099    527 - -
          2.68618  4.42225  2.77519  2.73123  3.46354  2.40513  3.72494  3.29354  2.67741  2.69355  4.24690  2.90347  2.73739  3.18146  2.89801  2.37887  2.77519  2.98518  4.58477  3.61503
          0.02553  4.07630  4.79865  0.61958  0.77255  0.48576  0.95510
    410   2.40998  4.88084  2.78795  2.37760  4.18811  3.36865  3.63228  3.62169  2.38459  3.09236  3.99480  2.20261  3.18452  2.71683  2.89499  2.42086  2.69849  3.26362  5.40980  4.05322    528 - -
          2.68618  4.42225  2.77519  2.73123  3.46354  2.40513  3.72494  3.29354  2.67741  2.69355  4.24690  2.90347  2.73739  3.18146  2.89801  2.37887  2.77519  2.98518  4.58477  3.61503
          0.02553  4.07630  4.79865  0.61958  0.77255  0.48576  0.95510
    411   2.66252  4.95261  2.98926  2.42902  4.23755  3.44145  2.85709  3.67180  1.96418  3.21816  4.01683  2.45086  3.83049  2.72749  2.45901  2.66476  2.88510  3.05671  5.39407  3.85352    529 - -
          2.68618  4.42225  2.77519  2.73123  3.46354  2.40513  3.72494  3.29354  2.67741  2.69355  4.24690  2.90347  2.73739  3.18146  2.89801  2.37887  2.77519  2.98518  4.58477  3.61503
          0.02553  4.07630  4.79865  0.61958  0.77255  0.48576  0.95510
    412   3.68400  4.94034  4.59499  4.28558  1.68546  4.40634  3.50855  3.39579  4.13539  2.72714  4.00020  4.08296  4.72685  4.13617  4.19313  3.78369  3.91107  3.31837  3.65545  0.86390    530 - -
          2.68618  4.42225  2.77519  2.73123  3.46354  2.40513  3.72494  3.29354  2.67741  2.69355  4.24690  2.90347  2.73739  3.18146  2.89801  2.37887  2.77519  2.98518  4.58477  3.61503
          0.02553  4.07630  4.79865  0.61958  0.77255  0.48576  0.95510
    413   3.04481  4.76311  3.67478  3.54665  4.51664  3.43932  4.60342  4.11951  3.62240  3.72214  4.78374  3.83064  0.52299  4.00484  3.84084  3.21969  3.50328  3.74074  5.64249  4.64155    531 - -
          2.68618  4.42225  2.77519  2.73123  3.46354  2.40513  3.72494  3.29354  2.67741  2.69355  4.24690  2.90347  2.73739  3.18146  2.89801  2.37887  2.77519  2.98518  4.58477  3.61503
          0.02553  4.07630  4.79865  0.61958  0.77255  0.48576  0.95510
    414   2.87184  5.08059  3.27885  2.63608  4.44850  3.59078  3.61042  3.82573  1.68685  2.97190  4.14979  3.09647  3.95533  2.41361  1.75729  2.87101  2.90550  3.49153  5.43343  4.19082    532 - -
          2.68618  4.42225  2.77519  2.73123  3.46354  2.40513  3.72494  3.29354  2.67741  2.69355  4.24690  2.90347  2.73739  3.18146  2.89801  2.37887  2.77519  2.98518  4.58477  3.61503
          0.02553  4.07630  4.79865  0.61958  0.77255  0.48576  0.95510
    415   2.87251  5.12104  3.18377  2.59288  4.47515  3.56887  2.47350  3.88542  1.99254  3.36533  4.18932  3.06546  3.94586  2.13532  1.86841  2.86004  3.06642  3.53863  5.45842  4.19516    533 - -
          2.68618  4.42225  2.77519  2.73123  3.46354  2.40513  3.72494  3.29354  2.67741  2.69355  4.24690  2.90347  2.73739  3.18146  2.89801  2.37887  2.77519  2.98518  4.58477  3.61503
          0.02553  4.07630  4.79865  0.61958  0.77255  0.48576  0.95510
    416   2.72343  4.36510  4.67930  4.14123  3.52219  4.33862  4.80319  1.49773  4.03769  1.86157  3.35146  4.36734  4.64526  4.27863  4.23424  3.68496  3.27636  1.27091  5.37235  4.18700    534 - -
          2.68618  4.42225  2.77519  2.73123  3.46354  2.40513  3.72494  3.29354  2.67741  2.69355  4.24690  2.90347  2.73739  3.18146  2.89801  2.37887  2.77519  2.98518  4.58477  3.61503
          0.02553  4.07630  4.79865  0.61958  0.77255  0.48576  0.95510
    417   3.24338  5.01631  3.34863  3.13361  3.44665  3.63629  0.77650  3.97805  2.97198  3.44418  4.50677  3.53282  4.20231  3.50383  3.22307  3.31359  3.55562  3.70950  4.90789  3.39272    535 - -
          2.68618  4.42225  2.77519  2.73123  3.46354  2.40513  3.72494  3.29354  2.67741  2.69355  4.24690  2.90347  2.73739  3.18146  2.89801  2.37887  2.77519  2.98518  4.58477  3.61503
          0.02553  4.07630  4.79865  0.61958  0.77255  0.48576  0.95510
    418   3.24338  5.01631  3.34863  3.13361  3.44665  3.63629  0.77650  3.97805  2.97198  3.44418  4.50677  3.53282  4.20231  3.50383  3.22307  3.31359  3.55562  3.70950  4.90789  3.39272    536 - -
          2.68618  4.42225  2.77519  2.73123  3.46354  2.40513  3.72494  3.29354  2.67741  2.69355  4.24690  2.90347  2.73739  3.18146  2.89801  2.37887  2.77519  2.98518  4.58477  3.61503
          0.02553  4.07630  4.79865  0.61958  0.77255  0.48576  0.95510
    419   3.24906  5.06467  3.76183  3.23608  4.47164  3.69176  3.99189  4.03155  2.34659  3.51057  4.50946  3.57810  4.18808  3.20561  0.70737  3.32590  3.50345  3.74767  5.47417  4.35910    537 - -
          2.68618  4.42225  2.77519  2.73123  3.46354  2.40513  3.72494  3.29354  2.67741  2.69355  4.24690  2.90347  2.73739  3.18146  2.89801  2.37887  2.77519  2.98518  4.58477  3.61503
          0.02553  4.07630  4.79865  0.61958  0.77255  0.48576  0.95510
    420   2.02739  4.28634  3.35780  3.21135  4.47951  0.99835  4.37117  3.86858  3.38736  3.60408  4.47191  3.38300  3.78591  3.66726  3.67548  2.53071  2.86240  3.31357  5.79480  4.60668    538 - -
          2.68618  4.42225  2.77519  2.73123  3.46354  2.40513  3.72494  3.29354  2.67741  2.69355  4.24690  2.90347  2.73739  3.18146  2.89801  2.37887  2.77519  2.98518  4.58477  3.61503
          0.02553  4.07630  4.79865  0.61958  0.77255  0.48576  0.95510
    421   1.71717  4.20687  3.47612  3.21077  4.34981  2.98078  4.28549  3.72003  3.26786  3.45541  4.30028  3.35402  3.73758  3.56266  3.57059  1.15579  2.75915  3.18536  5.70529  4.48396    539 - -
          2.68618  4.42225  2.77519  2.73123  3.46354  2.40513  3.72494  3.29354  2.67741  2.69355  4.24690  2.90347  2.73739  3.18146  2.89801  2.37887  2.77519  2.98518  4.58477  3.61503
          0.02553  4.07630  4.79865  0.61958  0.77255  0.48576  0.95510
    422   2.42718  4.34773  3.39674  3.22693  4.28624  3.07448  4.32861  3.83892  3.31469  3.54499  4.45694  3.41527  3.83113  3.64870  3.59094  0.82046  2.92347  3.32863  5.64317  4.37225    540 - -
          2.68618  4.42225  2.77519  2.73123  3.46354  2.40513  3.72494  3.29354  2.67741  2.69355  4.24690  2.90347  2.73739  3.18146  2.89801  2.37887  2.77519  2.98518  4.58477  3.61503
          0.02553  4.07630  4.79865  0.61958  0.77255  0.48576  0.95510
    423   3.22346  4.51983  4.92734  4.39123  3.35476  4.57673  5.00434  1.28482  4.26652  1.39354  3.14845  4.62233  4.80614  4.44550  4.41786  3.94265  3.46467  1.68900  5.38824  4.25824    541 - -
          2.68618  4.42225  2.77519  2.73123  3.46354  2.40513  3.72494  3.29354  2.67741  2.69355  4.24690  2.90347  2.73739  3.18146  2.89801  2.37887  2.77519  2.98518  4.58477  3.61503
          0.02553  4.07630  4.79865  0.61958  0.77255  0.48576  0.95510
    424   2.21807  4.29474  3.50740  3.11524  3.95174  3.21165  4.13346  3.06624  3.07760  2.92306  3.88593  3.37564  1.59447  3.41538  3.39937  2.62164  2.83326  2.24701  5.40402  4.16641    542 - -
          2.68618  4.42225  2.77519  2.73123  3.46354  2.40513  3.72494  3.29354  2.67741  2.69355  4.24690  2.90347  2.73739  3.18146  2.89801  2.37887  2.77519  2.98518  4.58477  3.61503
          0.15940  4.07630  2.03734  0.61958  0.77255  0.48576  0.95510
    425   2.35191  4.27319  3.27108  3.09042  4.14986  3.00174  4.19817  3.68249  3.16914  3.39711  4.31717  3.30333  3.74665  3.51275  3.45280  0.98533  2.83758  3.20149  5.51651  4.23381    543 - -
          2.68618  4.42225  2.77519  2.73123  3.46354  2.40513  3.72494  3.29354  2.67741  2.69355  4.24690  2.90347  2.73739  3.18146  2.89801  2.37887  2.77519  2.98518  4.58477  3.61503
          0.02914  3.94604  4.66839  0.61958  0.77255  0.61393  0.77919
    426   3.03472  4.37213  4.65944  4.10423  2.97953  4.32790  4.70024  1.54054  4.00212  1.68422  2.97989  4.33695  4.59201  4.18521  4.17156  3.66232  3.27107  1.46862  5.17983  4.02234    544 - -
          2.68618  4.42225  2.77519  2.73123  3.46354  2.40513  3.72494  3.29354  2.67741  2.69355  4.24690  2.90347  2.73739  3.18146  2.89801  2.37887  2.77519  2.98518  4.58477  3.61503
          0.02914  3.94604  4.66839  0.61958  0.77255  0.61393  0.77919
    427   2.28728  4.81586  2.99268  2.44269  4.07421  3.41984  3.16773  3.48730  2.02249  3.07221  3.89204  2.94877  3.81171  2.67889  2.52329  2.54817  2.84897  3.16468  5.28818  3.68613    545 - -
          2.68618  4.42225  2.77519  2.73123  3.46354  2.40513  3.72494  3.29354  2.67741  2.69355  4.24690  2.90347  2.73739  3.18146  2.89801  2.37887  2.77519  2.98518  4.58477  3.61503
          0.02914  3.94604  4.66839  0.61958  0.77255  0.41323  1.08327
    428   2.28625  4.70039  2.97427  2.44934  3.92731  3.43125  3.64968  3.32261  2.10312  2.95639  3.53993  2.80917  3.82665  2.82133  2.90305  2.60127  2.77293  2.57409  5.22667  3.91419    546 - -
          2.68618  4.42225  2.77519  2.73123  3.46354  2.40513  3.72494  3.29354  2.67741  2.69355  4.24690  2.90347  2.73739  3.18146  2.89801  2.37887  2.77519  2.98518  4.58477  3.61503
          0.02553  4.07630  4.79865  0.61958  0.77255  0.48576  0.95510
    429   2.72235  5.10557  2.34964  2.27977  4.39366  3.33484  2.26644  3.87719  2.50037  3.41492  4.21573  2.20679  3.82301  2.81086  2.99389  2.50493  2.89792  3.49195  5.58674  4.18151    547 - -
          2.68618  4.42225  2.77519  2.73123  3.46354  2.40513  3.72494  3.29354  2.67741  2.69355  4.24690  2.90347  2.73739  3.18146  2.89801  2.37887  2.77519  2.98518  4.58477  3.61503
          0.02553  4.07630  4.79865  0.61958  0.77255  0.48576  0.95510
    430   2.69067  4.84797  2.96267  2.53673  4.27098  3.39130  3.70908  3.68430  1.97223  3.25939  4.09032  3.01771  1.98833  2.86695  2.65065  2.51483  2.95863  3.32909  5.44986  4.14963    548 - -
          2.68618  4.42225  2.77519  2.73123  3.46354  2.40513  3.72494  3.29354  2.67741  2.69355  4.24690  2.90347  2.73739  3.18146  2.89801  2.37887  2.77519  2.98518  4.58477  3.61503
          0.02553  4.07630  4.79865  0.61958  0.77255  0.48576  0.95510
    431   2.33753  4.56913  3.12897  2.53500  3.76748  3.34824  3.68840  2.72774  2.46316  2.81422  3.66690  3.00138  3.84931  2.67422  2.97741  2.34689  2.66465  2.70436  5.11949  3.83255    549 - -
          2.68618  4.42225  2.77519  2.73123  3.46354  2.40513  3.72494  3.29354  2.67741  2.69355  4.24690  2.90347  2.73739  3.18146  2.89801  2.37887  2.77519  2.98518  4.58477  3.61503
          0.02553  4.07630  4.79865  0.61958  0.77255  0.48576  0.95510
    432   2.57425  4.71249  3.09403  2.53064  2.94836  3.36705  3.40738  3.33451  2.09017  2.95891  3.79664  3.02491  3.85090  2.82474  2.32619  2.59414  2.78842  3.03982  5.21675  3.91688    550 - -
          2.68618  4.42225  2.77519  2.73123  3.46354  2.40513  3.72494  3.29354  2.67741  2.69355  4.24690  2.90347  2.73739  3.18146  2.89801  2.37887  2.77519  2.98518  4.58477  3.61503
          0.02553  4.07630  4.79865  0.61958  0.77255  0.48576  0.95510
    433   2.80363  4.21863  4.33569  3.76761  2.89705  3.95909  4.20438  1.70745  3.64137  2.05970  3.18371  3.95055  4.29647  3.84074  3.80249  3.26481  3.03785  1.74279  4.74625  2.57288    551 - -
          2.68618  4.42225  2.77519  2.73123  3.46354  2.40513  3.72494  3.29354  2.67741  2.69355  4.24690  2.90347  2.73739  3.18146  2.89801  2.37887  2.77519  2.98518  4.58477  3.61503
          0.02553  4.07630  4.79865  0.61958  0.77255  0.48576  0.95510
    434   2.43819  4.76263  2.79507  2.45809  4.30916  2.27204  3.76726  3.75119  2.60448  3.33509  4.14432  2.40836  3.79939  2.70185  3.06098  2.01835  2.89101  3.34295  5.54587  4.20177    552 - -
          2.68618  4.42225  2.77519  2.73123  3.46354  2.40513  3.72494  3.29354  2.67741  2.69355  4.24690  2.90347  2.73739  3.18146  2.89801  2.37887  2.77519  2.98518  4.58477  3.61503
          0.02553  4.07630  4.79865  0.61958  0.77255  0.48576  0.95510
    435   2.84036  0.60646  4.40010  4.18962  4.13973  3.41610  4.79241  3.32219  4.01951  3.22614  4.35570  4.12289  4.13856  4.35745  4.10605  3.11172  3.32463  3.05175  5.50723  4.42467    553 - -
          2.68618  4.42225  2.77519  2.73123  3.46354  2.40513  3.72494  3.29354  2.67741  2.69355  4.24690  2.90347  2.73739  3.18146  2.89801  2.37887  2.77519  2.98518  4.58477  3.61503
          0.02553  4.07630  4.79865  0.61958  0.77255  0.48576  0.95510
    436   2.70460  5.11882  2.65219  2.32211  4.45789  3.41523  3.43185  3.90790  1.85273  3.39812  4.17527  2.48178  3.82698  2.70844  2.18753  2.67227  2.92923  3.50990  5.52997  4.16861    554 - -
          2.68618  4.42225  2.77519  2.73123  3.46354  2.40513  3.72494  3.29354  2.67741  2.69355  4.24690  2.90347  2.73739  3.18146  2.89801  2.37887  2.77519  2.98518  4.58477  3.61503
          0.02553  4.07630  4.79865  0.61958  0.77255  0.48576  0.95510
    437   2.48667  5.12056  2.22588  2.07376  4.43776  2.22139  3.65991  3.90303  2.49218  3.43245  4.22320  2.74827  3.81154  2.79308  2.82182  2.60373  2.95997  3.50707  5.61157  4.20423    555 - -
          2.68618  4.42225  2.77519  2.73123  3.46354  2.40513  3.72494  3.29354  2.67741  2.69355  4.24690  2.90347  2.73739  3.18146  2.89801  2.37887  2.77519  2.98518  4.58477  3.61503
          0.02553  4.07630  4.79865  0.61958  0.77255  0.48576  0.95510
    438   2.93840  4.68880  3.65354  3.58120  4.71063  0.47403  4.68455  4.36423  3.78992  3.99128  4.97199  3.81850  4.08617  4.09829  3.99929  3.11690  3.43549  3.85316  5.74737  4.82099    556 - -
          2.68618  4.42225  2.77519  2.73123  3.46354  2.40513  3.72494  3.29354  2.67741  2.69355  4.24690  2.90347  2.73739  3.18146  2.89801  2.37887  2.77519  2.98518  4.58477  3.61503
          0.02553  4.07630  4.79865  0.61958  0.77255  0.48576  0.95510
    439   3.09483  4.48034  4.36752  3.88719  1.72486  4.05974  3.62175  2.97597  3.75126  2.41912  3.60588  3.88468  4.39887  3.85814  3.87154  2.78445  3.32048  2.80983  2.49950  1.70185    557 - -
          2.68618  4.42225  2.77519  2.73123  3.46354  2.40513  3.72494  3.29354  2.67741  2.69355  4.24690  2.90347  2.73739  3.18146  2.89801  2.37887  2.77519  2.98518  4.58477  3.61503
          0.02553  4.07630  4.79865  0.61958  0.77255  0.48576  0.95510
    440   2.26230  4.99013  2.90730  2.34596  4.29840  3.41460  3.60029  3.73351  2.00945  3.26949  4.05944  2.77850  3.81803  2.44742  2.56193  2.38043  2.88604  3.36477  5.44319  4.09375    558 - -
          2.68614  4.42229  2.77517  2.73127  3.46357  2.40516  3.72498  3.29358  2.67744  2.69358  4.24693  2.90350  2.73729  3.18150  2.89804  2.37879  2.77508  2.98522  4.58480  3.61507
          0.28990  1.41297  4.79865  0.22555  1.59987  0.48576  0.95510
    441   3.10920  4.49756  4.36239  3.88217  2.01167  4.06937  3.62463  2.97816  3.74382  2.44262  3.60754  3.88666  4.40714  3.85665  3.86948  3.18618  3.33476  2.66999  1.91740  1.73243    560 - -
          2.68618  4.42225  2.77519  2.73123  3.46354  2.40513  3.72494  3.29354  2.67741  2.69355  4.24690  2.90347  2.73739  3.18146  2.89801  2.37887  2.77519  2.98518  4.58477  3.61503
          0.02553  4.07630  4.79865  0.61958  0.77255  0.48576  0.95510
    442   2.71661  4.30221  3.78102  3.21808  2.32771  3.72135  3.80800  2.73696  3.10312  2.20095  3.19214  3.52307  4.08585  3.38821  2.58417  2.99133  2.94599  2.55808  4.48686  2.25250    561 - -
          2.68618  4.42225  2.77519  2.73123  3.46354  2.40513  3.72494  3.29354  2.67741  2.69355  4.24690  2.90347  2.73739  3.18146  2.89801  2.37887  2.77519  2.98518  4.58477  3.61503
          0.02553  4.07630  4.79865  0.61958  0.77255  0.48576  0.95510
    443   2.59111  4.85398  2.49483  2.38583  3.94099  3.14707  3.38045  3.53892  2.39536  2.92071  3.92214  2.57830  3.79481  2.74527  2.86700  2.44302  2.65651  3.19703  5.34344  3.50054    562 - -
          2.68618  4.42225  2.77519  2.73123  3.46354  2.40513  3.72494  3.29354  2.67741  2.69355  4.24690  2.90347  2.73739  3.18146  2.89801  2.37887  2.77519  2.98518  4.58477  3.61503
          0.02553  4.07630  4.79865  0.61958  0.77255  0.48576  0.95510
    444   2.53442  4.58835  3.17481  2.69194  4.15846  3.29240  3.80132  3.55891  2.52153  3.18234  4.01704  3.11063  3.82631  2.98214  2.24537  1.69682  2.41501  3.18356  5.41053  4.13146    563 - -
          2.68618  4.42225  2.77519  2.73123  3.46354  2.40513  3.72494  3.29354  2.67741  2.69355  4.24690  2.90347  2.73739  3.18146  2.89801  2.37887  2.77519  2.98518  4.58477  3.61503
          0.02553  4.07630  4.79865  0.61958  0.77255  0.48576  0.95510
    445   2.41483  4.91234  2.92600  2.37888  4.20001  3.21507  3.59602  3.63535  2.10349  3.19410  3.80907  2.81311  3.18756  2.60065  2.64976  2.32338  2.83552  3.27485  5.39250  4.03683    564 - -
          2.68618  4.42225  2.77519  2.73123  3.46354  2.40513  3.72494  3.29354  2.67741  2.69355  4.24690  2.90347  2.73739  3.18146  2.89801  2.37887  2.77519  2.98518  4.58477  3.61503
          0.02553  4.07630  4.79865  0.61958  0.77255  0.48576  0.95510
    446   2.33147  4.91000  2.86476  2.39159  4.26136  3.07701  3.63687  3.69816  2.11961  3.25546  4.05025  2.35970  3.80491  2.77091  2.72685  2.28904  2.87114  3.32533  5.44959  4.09625    565 - -
          2.68618  4.42225  2.77519  2.73123  3.46354  2.40513  3.72494  3.29354  2.67741  2.69355  4.24690  2.90347  2.73739  3.18146  2.89801  2.37887  2.77519  2.98518  4.58477  3.61503
          0.02553  4.07630  4.79865  0.61958  0.77255  0.48576  0.95510
    447   2.14641  4.30751  3.25183  2.95266  4.33727  2.65322  4.11769  3.76436  3.05408  3.42013  4.23824  3.22715  1.58130  3.35146  3.41813  2.03033  2.77690  3.24330  5.65166  4.40602    566 - -
          2.68618  4.42225  2.77519  2.73123  3.46354  2.40513  3.72494  3.29354  2.67741  2.69355  4.24690  2.90347  2.73739  3.18146  2.89801  2.37887  2.77519  2.98518  4.58477  3.61503
          0.02553  4.07630  4.79865  0.61958  0.77255  0.48576  0.95510
    448   2.91615  5.32393  1.92539  2.22374  4.66521  3.26196  3.83425  4.23019  2.82762  3.76993  4.62825  1.30026  3.88505  3.01349  3.37790  2.84552  3.22574  3.80851  5.88686  4.41843    567 - -
          2.68618  4.42225  2.77519  2.73123  3.46354  2.40513  3.72494  3.29354  2.67741  2.69355  4.24690  2.90347  2.73739  3.18146  2.89801  2.37887  2.77519  2.98518  4.58477  3.61503
          0.02553  4.07630  4.79865  0.61958  0.77255  0.48576  0.95510
    449   3.04481  4.76311  3.67478  3.54665  4.51664  3.43932  4.60342  4.11951  3.62240  3.72214  4.78374  3.83064  0.52299  4.00484  3.84084  3.21969  3.50328  3.74074  5.64249  4.64155    568 - -
          2.68618  4.42225  2.77519  2.73123  3.46354  2.40513  3.72494  3.29354  2.67741  2.69355  4.24690  2.90347  2.73739  3.18146  2.89801  2.37887  2.77519  2.98518  4.58477  3.61503
          0.02553  4.07630  4.79865  0.61958  0.77255  0.48576  0.95510
    450   2.90602  4.90101  2.84222  2.75078  4.29805  3.33169  4.10535  4.05765  3.02914  3.68247  4.64015  0.84201  3.99565  3.38244  3.38734  2.96791  3.29704  3.65889  5.58071  4.23483    569 - -
          2.68618  4.42225  2.77519  2.73123  3.46354  2.40513  3.72494  3.29354  2.67741  2.69355  4.24690  2.90347  2.73739  3.18146  2.89801  2.37887  2.77519  2.98518  4.58477  3.61503
          0.02553  4.07630  4.79865  0.61958  0.77255  0.48576  0.95510
    451   2.58846  4.27200  3.38129  2.95710  3.41355  3.58253  3.84826  2.48343  2.82045  2.16479  3.37784  3.34622  3.96291  3.19810  3.05405  2.83691  2.31861  2.13631  4.87766  3.64935    570 - -
          2.68618  4.42225  2.77519  2.73123  3.46354  2.40513  3.72494  3.29354  2.67741  2.69355  4.24690  2.90347  2.73739  3.18146  2.89801  2.37887  2.77519  2.98518  4.58477  3.61503
          0.02553  4.07630  4.79865  0.61958  0.77255  0.48576  0.95510
    452   2.86802  4.41991  3.95244  3.41319  3.09440  3.88276  3.35717  2.34495  3.19476  1.23427  3.21613  3.72347  4.23682  3.54880  3.43372  3.18995  3.10221  2.47470  4.77761  3.44396    571 - -
          2.68618  4.42225  2.77519  2.73123  3.46354  2.40513  3.72494  3.29354  2.67741  2.69355  4.24690  2.90347  2.73739  3.18146  2.89801  2.37887  2.77519  2.98518  4.58477  3.61503
          0.02553  4.07630  4.79865  0.61958  0.77255  0.48576  0.95510
    453   2.50847  4.36890  3.09531  2.76127  3.56684  3.56366  3.86504  2.50929  2.84556  2.58085  3.50259  3.29293  3.96598  3.16085  3.21777  2.82791  2.54657  1.77701  5.02243  3.77557    572 - -
          2.68618  4.42225  2.77519  2.73123  3.46354  2.40513  3.72494  3.29354  2.67741  2.69355  4.24690  2.90347  2.73739  3.18146  2.89801  2.37887  2.77519  2.98518  4.58477  3.61503
          0.02553  4.07630  4.79865  0.61958  0.77255  0.48576  0.95510
    454   2.93840  4.68880  3.65354  3.58120  4.71063  0.47403  4.68455  4.36423  3.78992  3.99128  4.97199  3.81850  4.08617  4.09829  3.99929  3.11690  3.43549  3.85316  5.74737  4.82099    573 - -
          2.68618  4.42225  2.77519  2.73123  3.46354  2.40513  3.72494  3.29354  2.67741  2.69355  4.24690  2.90347  2.73739  3.18146  2.89801  2.37887  2.77519  2.98518  4.58477  3.61503
          0.02553  4.07630  4.79865  0.61958  0.77255  0.48576  0.95510
    455   0.75563  4.30609  3.68104  3.48742  4.26654  3.12411  4.48374  3.42340  3.50924  3.29514  4.30842  3.58181  3.88312  3.83245  3.74231  2.65661  2.94838  3.04204  5.67304  4.49770    574 - -
          2.68618  4.42225  2.77519  2.73123  3.46354  2.40513  3.72494  3.29354  2.67741  2.69355  4.24690  2.90347  2.73739  3.18146  2.89801  2.37887  2.77519  2.98518  4.58477  3.61503
          0.02553  4.07630  4.79865  0.61958  0.77255  0.48576  0.95510
    456   3.10537  4.42393  4.80756  4.25286  3.34424  4.42371  4.82517  1.48932  4.13839  1.76360  2.34904  4.46420  4.68092  4.31350  4.28638  3.76671  3.34261  1.47085  5.27392  4.14147    575 - -
          2.68618  4.42225  2.77519  2.73123  3.46354  2.40513  3.72494  3.29354  2.67741  2.69355  4.24690  2.90347  2.73739  3.18146  2.89801  2.37887  2.77519  2.98518  4.58477  3.61503
          0.02553  4.07630  4.79865  0.61958  0.77255  0.48576  0.95510
    457   3.04278  4.43962  4.63689  4.18837  3.61621  4.23986  4.93234  1.76734  4.04386  2.17770  3.47260  4.38735  4.65772  4.35968  4.25436  3.65636  3.34458  0.89947  5.53777  4.28638    576 - -
          2.68618  4.42225  2.77519  2.73123  3.46354  2.40513  3.72494  3.29354  2.67741  2.69355  4.24690  2.90347  2.73739  3.18146  2.89801  2.37887  2.77519  2.98518  4.58477  3.61503
          0.02553  4.07630  4.79865  0.61958  0.77255  0.48576  0.95510
    458   1.69584  4.23975  3.41473  3.22390  4.44304  1.19678  4.34837  3.81737  3.36374  3.55218  4.40238  3.37386  3.75874  3.63721  3.65848  2.48345  2.80897  3.26091  5.77271  4.58064    577 - -
          2.68618  4.42225  2.77519  2.73123  3.46354  2.40513  3.72494  3.29354  2.67741  2.69355  4.24690  2.90347  2.73739  3.18146  2.89801  2.37887  2.77519  2.98518  4.58477  3.61503
          0.02553  4.07630  4.79865  0.61958  0.77255  0.48576  0.95510
    459   2.93840  4.68880  3.65354  3.58120  4.71063  0.47403  4.68455  4.36423  3.78992  3.99128  4.97199  3.81850  4.08617  4.09829  3.99929  3.11690  3.43549  3.85316  5.74737  4.82099    578 - -
          2.68618  4.42225  2.77519  2.73123  3.46354  2.40513  3.72494  3.29354  2.67741  2.69355  4.24690  2.90347  2.73739  3.18146  2.89801  2.37887  2.77519  2.98518  4.58477  3.61503
          0.02553  4.07630  4.79865  0.61958  0.77255  0.48576  0.95510
    460   3.04481  4.76311  3.67478  3.54665  4.51664  3.43932  4.60342  4.11951  3.62240  3.72214  4.78374  3.83064  0.52299  4.00484  3.84084  3.21969  3.50328  3.74074  5.64249  4.64155    579 - -
          2.68618  4.42225  2.77519  2.73123  3.46354  2.40513  3.72494  3.29354  2.67741  2.69355  4.24690  2.90347  2.73739  3.18146  2.89801  2.37887  2.77519  2.98518  4.58477  3.61503
          0.02553  4.07630  4.79865  0.61958  0.77255  0.48576  0.95510
    461   2.97617  5.48270  1.20015  2.16274  4.80015  3.24952  3.83714  4.36971  2.87784  3.88263  4.74567  2.00845  3.88861  3.01422  3.47340  2.87328  3.28401  3.93292  6.00641  4.49925    580 - -
          2.68618  4.42225  2.77519  2.73123  3.46354  2.40513  3.72494  3.29354  2.67741  2.69355  4.24690  2.90347  2.73739  3.18146  2.89801  2.37887  2.77519  2.98518  4.58477  3.61503
          0.02553  4.07630  4.79865  0.61958  0.77255  0.48576  0.95510
    462   2.36098  4.92397  2.91331  2.22750  4.20541  3.27488  3.59176  3.52000  2.15069  3.12811  3.98676  2.80117  3.79185  2.48756  2.73578  2.35643  2.83380  3.20211  5.39645  4.03675    581 - -
          2.68618  4.42225  2.77519  2.73123  3.46354  2.40513  3.72494  3.29354  2.67741  2.69355  4.24690  2.90347  2.73739  3.18146  2.89801  2.37887  2.77519  2.98518  4.58477  3.61503
          0.02553  4.07630  4.79865  0.61958  0.77255  0.48576  0.95510
    463   2.61691  4.83726  2.97400  2.43005  4.08500  3.26577  2.79864  3.51033  2.33453  3.09851  3.90978  2.57407  3.81744  2.76259  2.50719  2.59253  2.68716  3.18048  5.32043  3.22064    582 - -
          2.68618  4.42225  2.77519  2.73123  3.46354  2.40513  3.72494  3.29354  2.67741  2.69355  4.24690  2.90347  2.73739  3.18146  2.89801  2.37887  2.77519  2.98518  4.58477  3.61503
          0.02553  4.07630  4.79865  0.61958  0.77255  0.48576  0.95510
    464   3.22157  5.36626  0.66453  2.48558  4.77371  3.37682  4.12814  4.41106  3.25351  3.98478  4.97196  3.05046  4.04440  3.37085  3.79392  3.16407  3.56607  4.03000  5.90130  4.61890    583 - -
          2.68618  4.42225  2.77519  2.73123  3.46354  2.40513  3.72494  3.29354  2.67741  2.69355  4.24690  2.90347  2.73739  3.18146  2.89801  2.37887  2.77519  2.98518  4.58477  3.61503
          0.02553  4.07630  4.79865  0.61958  0.77255  0.48576  0.95510
    465   2.50929  4.89566  2.75052  2.36682  3.83820  2.75843  3.50050  3.60294  2.36963  3.16974  3.70973  2.51227  3.78745  2.59571  2.68875  2.47808  2.82271  3.24681  5.37770  4.01757    584 - -
          2.68618  4.42225  2.77519  2.73123  3.46354  2.40513  3.72494  3.29354  2.67741  2.69355  4.24690  2.90347  2.73739  3.18146  2.89801  2.37887  2.77519  2.98518  4.58477  3.61503
          0.02553  4.07630  4.79865  0.61958  0.77255  0.48576  0.95510
    466   3.58274  4.86703  4.59177  4.26883  0.87886  4.36874  3.60767  3.16759  4.11900  2.48203  3.78671  4.11410  4.69586  4.14352  4.17950  3.75693  3.81774  3.13358  3.76543  1.88372    585 - -
          2.68618  4.42225  2.77519  2.73123  3.46354  2.40513  3.72494  3.29354  2.67741  2.69355  4.24690  2.90347  2.73739  3.18146  2.89801  2.37887  2.77519  2.98518  4.58477  3.61503
          0.02553  4.07630  4.79865  0.61958  0.77255  0.48576  0.95510
    467   2.19297  4.78469  2.98672  2.40572  4.03674  3.41745  3.18340  3.28908  2.40864  3.05386  3.87136  2.85451  2.84182  2.78433  2.61136  2.59324  2.83540  3.12874  5.29521  3.96817    586 - -
          2.68618  4.42225  2.77519  2.73123  3.46354  2.40513  3.72494  3.29354  2.67741  2.69355  4.24690  2.90347  2.73739  3.18146  2.89801  2.37887  2.77519  2.98518  4.58477  3.61503
          0.02553  4.07630  4.79865  0.61958  0.77255  0.48576  0.95510
    468   3.22157  5.36626  0.66453  2.48558  4.77371  3.37682  4.12814  4.41106  3.25351  3.98478  4.97196  3.05046  4.04440  3.37085  3.79392  3.16407  3.56607  4.03000  5.90130  4.61890    587 - -
          2.68618  4.42225  2.77519  2.73123  3.46354  2.40513  3.72494  3.29354  2.67741  2.69355  4.24690  2.90347  2.73739  3.18146  2.89801  2.37887  2.77519  2.98518  4.58477  3.61503
          0.02553  4.07630  4.79865  0.61958  0.77255  0.48576  0.95510
    469   2.45927  4.93217  2.58227  2.00444  4.20624  3.37565  3.62603  3.63877  2.42599  3.21198  4.01137  2.88429  3.80227  2.54982  2.90550  2.42431  2.86879  2.65665  5.42523  4.06007    588 - -
          2.68618  4.42225  2.77519  2.73123  3.46354  2.40513  3.72494  3.29354  2.67741  2.69355  4.24690  2.90347  2.73739  3.18146  2.89801  2.37887  2.77519  2.98518  4.58477  3.61503
          0.02553  4.07630  4.79865  0.61958  0.77255  0.48576  0.95510
    470   3.24906  5.06467  3.76183  3.23608  4.47164  3.69176  3.99189  4.03155  2.34659  3.51057  4.50946  3.57810  4.18808  3.20561  0.70737  3.32590  3.50345  3.74767  5.47417  4.35910    589 - -
          2.68618  4.42225  2.77519  2.73123  3.46354  2.40513  3.72494  3.29354  2.67741  2.69355  4.24690  2.90347  2.73739  3.18146  2.89801  2.37887  2.77519  2.98518  4.58477  3.61503
          0.02553  4.07630  4.79865  0.61958  0.77255  0.48576  0.95510
    471   2.59190  4.89506  2.53566  2.36622  4.21495  3.25858  3.62015  3.65501  2.40711  3.21899  3.73280  2.53704  3.30426  2.75172  2.88501  2.25896  2.45713  3.28549  5.42292  4.05889    590 - -
          2.68618  4.42225  2.77519  2.73123  3.46354  2.40513  3.72494  3.29354  2.67741  2.69355  4.24690  2.90347  2.73739  3.18146  2.89801  2.37887  2.77519  2.98518  4.58477  3.61503
          0.02553  4.07630  4.79865  0.61958  0.77255  0.48576  0.95510
    472   2.69132  5.00172  2.20232  2.33267  3.85758  3.36961  3.65027  3.71245  2.49855  3.27696  4.09428  1.89456  3.82823  2.81242  2.98662  2.67972  2.93689  3.35864  5.38540  3.45037    591 - -
          2.68618  4.42225  2.77519  2.73123  3.46354  2.40513  3.72494  3.29354  2.67741  2.69355  4.24690  2.90347  2.73739  3.18146  2.89801  2.37887  2.77519  2.98518  4.58477  3.61503
          0.02553  4.07630  4.79865  0.61958  0.77255  0.48576  0.95510
    473   3.66518  4.93792  4.55703  4.24427  1.75933  4.38582  3.51570  3.38877  4.09553  2.72667  3.99867  4.06817  4.71313  4.11658  4.16626  3.76605  3.89523  3.30959  3.66879  0.84290    592 - -
          2.68618  4.42225  2.77519  2.73123  3.46354  2.40513  3.72494  3.29354  2.67741  2.69355  4.24690  2.90347  2.73739  3.18146  2.89801  2.37887  2.77519  2.98518  4.58477  3.61503
          0.02553  4.07630  4.79865  0.61958  0.77255  0.48576  0.95510
    474   2.73493  5.16956  2.56376  1.87699  4.48720  3.18974  3.65814  3.95607  2.46395  3.47105  4.26146  2.29256  3.82126  2.32965  2.95230  2.28355  2.98366  3.55509  5.63584  4.22818    593 - -
          2.68618  4.42225  2.77519  2.73123  3.46354  2.40513  3.72494  3.29354  2.67741  2.69355  4.24690  2.90347  2.73739  3.18146  2.89801  2.37887  2.77519  2.98518  4.58477  3.61503
          0.02553  4.07630  4.79865  0.61958  0.77255  0.48576  0.95510
    475   2.67475  4.89360  2.96787  2.32574  4.06800  3.44761  2.90003  3.57286  2.33566  3.14565  3.96583  2.96530  3.84765  2.11082  2.66778  2.69228  2.90018  3.24433  5.30656  2.92665    594 - -
          2.68618  4.42225  2.77519  2.73123  3.46354  2.40513  3.72494  3.29354  2.67741  2.69355  4.24690  2.90347  2.73739  3.18146  2.89801  2.37887  2.77519  2.98518  4.58477  3.61503
          0.02553  4.07630  4.79865  0.61958  0.77255  0.48576  0.95510
    476   2.16813  4.22842  3.47360  3.12921  4.24202  3.02972  4.18714  3.58467  3.13779  3.31752  4.16202  3.32365  3.74828  3.44992  3.46161  1.56868  1.59273  3.10692  5.59687  4.37481    595 - -
          2.68618  4.42225  2.77519  2.73123  3.46354  2.40513  3.72494  3.29354  2.67741  2.69355  4.24690  2.90347  2.73739  3.18146  2.89801  2.37887  2.77519  2.98518  4.58477  3.61503
          0.02553  4.07630  4.79865  0.61958  0.77255  0.48576  0.95510
    477   2.99587  5.44639  2.12788  1.01923  4.75638  3.29352  3.83816  4.25335  2.81659  3.79513  4.66797  2.79154  3.90941  3.01322  3.36074  2.90240  3.28709  3.85511  5.93244  4.48438    596 - -
          2.68618  4.42225  2.77519  2.73123  3.46354  2.40513  3.72494  3.29354  2.67741  2.69355  4.24690  2.90347  2.73739  3.18146  2.89801  2.37887  2.77519  2.98518  4.58477  3.61503
          0.02553  4.07630  4.79865  0.61958  0.77255  0.48576  0.95510
    478   2.17533  4.38101  3.32856  3.12499  4.30526  3.11924  4.26376  3.64411  3.19590  3.37103  4.31222  3.37147  1.10047  3.54595  3.49318  2.62811  2.92850  3.21381  5.65521  4.43522    597 - -
          2.68618  4.42225  2.77519  2.73123  3.46354  2.40513  3.72494  3.29354  2.67741  2.69355  4.24690  2.90347  2.73739  3.18146  2.89801  2.37887  2.77519  2.98518  4.58477  3.61503
          0.02553  4.07630  4.79865  0.61958  0.77255  0.48576  0.95510
    479   1.42970  4.19261  3.55685  3.20830  4.20329  2.72887  4.22763  3.50939  3.21277  3.27412  4.12607  3.36489  3.75020  3.50944  3.52261  2.46333  1.65544  3.04793  5.57615  4.36950    598 - -
          2.68618  4.42225  2.77519  2.73123  3.46354  2.40513  3.72494  3.29354  2.67741  2.69355  4.24690  2.90347  2.73739  3.18146  2.89801  2.37887  2.77519  2.98518  4.58477  3.61503
          0.02553  4.07630  4.79865  0.61958  0.77255  0.48576  0.95510
    480   2.73800  4.38106  3.82924  3.30783  3.49751  3.71882  4.18063  2.23906  3.17597  1.98741  3.41681  3.64120  4.16292  3.52348  3.47254  3.04648  1.64065  2.23644  5.14077  3.90827    599 - -
          2.68618  4.42225  2.77519  2.73123  3.46354  2.40513  3.72494  3.29354  2.67741  2.69355  4.24690  2.90347  2.73739  3.18146  2.89801  2.37887  2.77519  2.98518  4.58477  3.61503
          0.02553  4.07630  4.79865  0.61958  0.77255  0.48576  0.95510
    481   2.09541  4.47095  3.58041  3.19439  2.95740  3.57210  3.85436  3.02002  3.11991  2.69997  3.72508  3.48599  4.08337  3.45386  3.40224  2.95565  3.06755  2.80502  4.54735  1.47363    600 - -
          2.68618  4.42225  2.77519  2.73123  3.46354  2.40513  3.72494  3.29354  2.67741  2.69355  4.24690  2.90347  2.73739  3.18146  2.89801  2.37887  2.77519  2.98518  4.58477  3.61503
          0.02553  4.07630  4.79865  0.61958  0.77255  0.48576  0.95510
    482   2.57767  4.36318  3.38026  2.83942  3.55536  2.73301  3.82382  2.16188  2.78986  2.60075  3.31277  2.59387  3.92422  3.11743  3.15679  2.77507  2.82891  2.48888  4.99280  3.74352    601 - -
          2.68618  4.42225  2.77519  2.73123  3.46354  2.40513  3.72494  3.29354  2.67741  2.69355  4.24690  2.90347  2.73739  3.18146  2.89801  2.37887  2.77519  2.98518  4.58477  3.61503
          0.02553  4.07630  4.79865  0.61958  0.77255  0.48576  0.95510
    483   2.90602  4.90101  2.84222  2.75078  4.29805  3.33169  4.10535  4.05765  3.02914  3.68247  4.64015  0.84201  3.99565  3.38244  3.38734  2.96791  3.29704  3.65889  5.58071  4.23483    602 - -
          2.68618  4.42225  2.77519  2.73123  3.46354  2.40513  3.72494  3.29354  2.67741  2.69355  4.24690  2.90347  2.73739  3.18146  2.89801  2.37887  2.77519  2.98518  4.58477  3.61503
          0.02553  4.07630  4.79865  0.61958  0.77255  0.48576  0.95510
    484   0.82673  4.23722  3.58151  3.37724  4.34130  2.83608  4.41081  3.60069  3.43055  3.43121  4.33736  3.47486  3.80227  3.73313  3.68527  2.53905  2.84607  3.12941  5.70609  4.52730    603 - -
          2.68618  4.42225  2.77519  2.73123  3.46354  2.40513  3.72494  3.29354  2.67741  2.69355  4.24690  2.90347  2.73739  3.18146  2.89801  2.37887  2.77519  2.98518  4.58477  3.61503
          0.02553  4.07630  4.79865  0.61958  0.77255  0.48576  0.95510
    485   1.86784  4.30268  3.28161  2.98155  4.33016  2.14723  4.13590  3.74069  3.07862  3.41096  4.23663  3.24700  1.74574  3.37482  3.43775  2.48157  2.78272  3.22856  5.64821  4.40994    604 - -
          2.68618  4.42225  2.77519  2.73123  3.46354  2.40513  3.72494  3.29354  2.67741  2.69355  4.24690  2.90347  2.73739  3.18146  2.89801  2.37887  2.77519  2.98518  4.58477  3.61503
          0.02553  4.07630  4.79865  0.61958  0.77255  0.48576  0.95510
    486   3.32687  4.64490  4.92788  4.35913  2.50983  4.57717  4.80441  1.99920  4.23453  0.90573  2.75668  4.59169  4.74789  4.29772  4.33120  3.91784  3.54266  2.33386  5.07457  3.93922    605 - -
          2.68618  4.42225  2.77519  2.73123  3.46354  2.40513  3.72494  3.29354  2.67741  2.69355  4.24690  2.90347  2.73739  3.18146  2.89801  2.37887  2.77519  2.98518  4.58477  3.61503
          0.02553  4.07630  4.79865  0.61958  0.77255  0.48576  0.95510
    487   3.11247  4.42756  4.79337  4.25159  3.45700  4.45707  4.89785  1.63858  4.14315  1.87394  2.88418  4.48308  4.72449  4.35961  4.32400  3.80773  3.35655  1.11313  5.39068  4.22928    606 - -
          2.68618  4.42225  2.77519  2.73123  3.46354  2.40513  3.72494  3.29354  2.67741  2.69355  4.24690  2.90347  2.73739  3.18146  2.89801  2.37887  2.77519  2.98518  4.58477  3.61503
          0.02553  4.07630  4.79865  0.61958  0.77255  0.48576  0.95510
    488   1.61482  4.23343  3.42670  3.22630  4.43395  1.25789  4.34347  3.80719  3.35819  3.54118  4.38905  3.37335  3.75534  3.63127  3.65419  2.47751  2.80148  3.25198  5.76563  4.57306    607 - -
          2.68618  4.42225  2.77519  2.73123  3.46354  2.40513  3.72494  3.29354  2.67741  2.69355  4.24690  2.90347  2.73739  3.18146  2.89801  2.37887  2.77519  2.98518  4.58477  3.61503
          0.02553  4.07630  4.79865  0.61958  0.77255  0.48576  0.95510
    489   2.01503  4.26747  3.52691  2.96999  3.46610  3.52287  3.87540  2.44747  2.91463  2.33509  3.42636  3.34513  3.33633  3.21725  3.25455  2.59986  2.72508  2.31175  4.92698  3.69782    608 - -
          2.68618  4.42225  2.77519  2.73123  3.46354  2.40513  3.72494  3.29354  2.67741  2.69355  4.24690  2.90347  2.73739  3.18146  2.89801  2.37887  2.77519  2.98518  4.58477  3.61503
          0.02553  4.07630  4.79865  0.61958  0.77255  0.48576  0.95510
    490   3.31105  4.67346  4.78870  4.26342  3.15417  4.51330  4.86575  2.04433  4.07035  0.83943  2.98069  4.53056  4.75280  4.27242  4.22438  3.88723  3.55484  2.10326  5.23106  4.09162    609 - -
          2.68618  4.42225  2.77519  2.73123  3.46354  2.40513  3.72494  3.29354  2.67741  2.69355  4.24690  2.90347  2.73739  3.18146  2.89801  2.37887  2.77519  2.98518  4.58477  3.61503
          0.02553  4.07630  4.79865  0.61958  0.77255  0.48576  0.95510
    491   1.41077  4.18318  3.65492  3.21759  3.90383  3.00983  4.15075  3.11453  3.17631  2.95676  3.84494  3.40730  3.81070  3.46991  3.48254  2.33914  2.62029  2.09718  5.33228  4.12219    610 - -
          2.68618  4.42225  2.77519  2.73123  3.46354  2.40513  3.72494  3.29354  2.67741  2.69355  4.24690  2.90347  2.73739  3.18146  2.89801  2.37887  2.77519  2.98518  4.58477  3.61503
          0.02553  4.07630  4.79865  0.61958  0.77255  0.48576  0.95510
    492   2.17118  4.39895  3.35077  2.79310  3.08839  3.52594  3.75646  2.92731  2.72107  2.61962  3.50973  3.22107  3.91674  3.06219  2.52563  2.67563  2.83146  2.68990  4.89899  2.70025    611 - -
          2.68618  4.42225  2.77519  2.73123  3.46354  2.40513  3.72494  3.29354  2.67741  2.69355  4.24690  2.90347  2.73739  3.18146  2.89801  2.37887  2.77519  2.98518  4.58477  3.61503
          0.02553  4.07630  4.79865  0.61958  0.77255  0.48576  0.95510
    493   3.37598  4.70972  4.80975  4.31050  1.98824  4.50310  4.47849  2.36086  4.16361  0.94175  2.98264  4.47248  4.72776  4.25023  4.26397  3.87277  3.60294  2.49546  4.71252  3.28882    612 - -
          2.68618  4.42225  2.77519  2.73123  3.46354  2.40513  3.72494  3.29354  2.67741  2.69355  4.24690  2.90347  2.73739  3.18146  2.89801  2.37887  2.77519  2.98518  4.58477  3.61503
          0.02553  4.07630  4.79865  0.61958  0.77255  0.48576  0.95510
    494   2.24964  4.72637  2.86007  2.46533  3.97554  3.40582  3.21229  3.23167  2.47261  2.89561  3.83481  2.83679  3.81767  2.82029  2.92398  2.06558  2.82873  3.07420  5.26608  3.94270    613 - -
          2.68618  4.42225  2.77519  2.73123  3.46354  2.40513  3.72494  3.29354  2.67741  2.69355  4.24690  2.90347  2.73739  3.18146  2.89801  2.37887  2.77519  2.98518  4.58477  3.61503
          0.02553  4.07630  4.79865  0.61958  0.77255  0.48576  0.95510
    495   1.84456  4.70411  2.76153  2.48948  4.11766  2.38477  3.49986  3.53842  2.58143  3.15312  3.97824  2.98047  3.81157  2.91158  2.91947  2.51652  2.86364  3.18474  5.39892  4.07472    614 - -
          2.68618  4.42225  2.77519  2.73123  3.46354  2.40513  3.72494  3.29354  2.67741  2.69355  4.24690  2.90347  2.73739  3.18146  2.89801  2.37887  2.77519  2.98518  4.58477  3.61503
          0.02553  4.07630  4.79865  0.61958  0.77255  0.48576  0.95510
    496   2.64721  5.08725  2.44186  2.22455  4.39487  2.58813  3.17118  3.86202  2.25291  3.37659  4.14599  2.71154  3.62863  2.63152  2.87550  2.40990  2.81648  3.45922  5.54028  4.13931    615 - -
          2.68618  4.42225  2.77519  2.73123  3.46354  2.40513  3.72494  3.29354  2.67741  2.69355  4.24690  2.90347  2.73739  3.18146  2.89801  2.37887  2.77519  2.98518  4.58477  3.61503
          0.04277  4.07630  3.69302  0.61958  0.77255  0.48576  0.95510
    497   2.58930  4.93540  2.80398  2.26464  3.95928  3.38507  2.98497  3.66345  2.15717  3.13260  3.99342  2.73542  3.77850  2.61054  2.73477  2.50986  2.57116  3.29321  5.40451  3.86380    616 - -
          2.68618  4.42225  2.77519  2.73123  3.46354  2.40513  3.72494  3.29354  2.67741  2.69355  4.24690  2.90347  2.73739  3.18146  2.89801  2.37887  2.77519  2.98518  4.58477  3.61503
          0.14179  4.05951  2.16334  0.61958  0.77255  0.50424  0.92625
    498   2.52955  4.90206  2.67340  2.25515  4.18398  2.80674  3.47221  3.62076  2.32171  3.18825  3.98707  2.67179  3.77025  2.73145  2.79854  2.40749  2.53916  3.26380  5.39785  4.03398    617 - -
          2.68618  4.42225  2.77519  2.73123  3.46354  2.40513  3.72494  3.29354  2.67741  2.69355  4.24690  2.90347  2.73739  3.18146  2.89801  2.37887  2.77519  2.98518  4.58477  3.61503
          0.09354  3.94683  2.65952  0.61958  0.77255  0.61325  0.77999
    499   2.34899  4.57910  3.03948  2.42932  3.79739  2.89810  3.63153  3.18932  2.38203  2.83680  3.68194  2.99004  3.64936  2.74233  2.89091  2.62732  2.56471  2.80712  4.66694  3.83048    618 - -
          2.68618  4.42225  2.77519  2.73123  3.46354  2.40513  3.72494  3.29354  2.67741  2.69355  4.24690  2.90347  2.73739  3.18146  2.89801  2.37887  2.77519  2.98518  4.58477  3.61503
          0.03102  3.88432  4.60666  0.61958  0.77255  0.66439  0.72276
    500   2.54691  4.47084  3.15774  2.61377  3.64826  2.77720  3.67204  3.05197  2.52880  2.64495  3.59229  2.99408  3.82899  2.90620  2.66428  2.67333  2.68771  2.70266  5.02163  3.02835    619 - -
          2.68616  4.42233  2.77527  2.73125  3.46362  2.40509  3.72487  3.29362  2.67743  2.69342  4.24698  2.90337  2.73747  3.18121  2.89796  2.37890  2.77527  2.98526  4.58485  3.61497
          0.34509  1.48253  2.73669  0.91951  0.50868  0.66439  0.72276
    501   2.60302  4.26836  3.56587  3.00999  3.36356  3.32924  3.86155  2.10056  2.81003  2.05352  3.33334  3.37635  3.97244  3.20802  2.82377  2.86602  2.84662  2.35673  4.87854  3.64028    623 - -
          2.68618  4.42225  2.77519  2.73123  3.46354  2.40513  3.72494  3.29354  2.67741  2.69355  4.24690  2.90347  2.73739  3.18146  2.89801  2.37887  2.77519  2.98518  4.58477  3.61503
          0.03285  3.82796  4.55030  0.61958  0.77255  0.70587  0.68058
    502   2.63501  4.90403  2.08575  2.17853  4.17878  3.27030  3.62262  3.59732  2.47496  2.88112  4.03225  2.79706  2.89270  2.78139  2.95658  2.63164  2.89194  3.25571  5.42999  4.05595    624 - -
          2.68618  4.42225  2.77519  2.73123  3.46354  2.40513  3.72494  3.29354  2.67741  2.69355  4.24690  2.90347  2.73739  3.18146  2.89801  2.37887  2.77519  2.98518  4.58477  3.61503
          0.03285  3.82796  4.55030  0.61958  0.77255  0.70587  0.68058
    503   2.55784  4.47948  3.17434  2.65222  3.74069  3.05169  3.70428  2.84085  2.07527  2.74937  3.64813  3.09634  3.83863  2.92600  2.83876  2.68959  2.81471  2.35383  5.10433  3.83596    625 - -
          2.68618  4.42225  2.77519  2.73123  3.46354  2.40513  3.72494  3.29354  2.67741  2.69355  4.24690  2.90347  2.73739  3.18146  2.89801  2.37887  2.77519  2.98518  4.58477  3.61503
          0.03285  3.82796  4.55030  0.61958  0.77255  0.70587  0.68058
    504   2.41828  4.60546  2.86874  2.48375  3.94594  3.28466  3.68339  3.31731  2.48521  2.98569  3.85175  2.22166  3.77983  2.62859  2.87936  2.62529  2.83166  2.63040  5.25861  3.94737    626 - -
          2.68626  4.42233  2.77520  2.73132  3.46287  2.40521  3.72503  3.29328  2.67749  2.69358  4.24671  2.90355  2.73734  3.18146  2.89809  2.37891  2.77496  2.98527  4.58485  3.61511
          0.29263  1.41413  4.55030  0.95385  0.48655  0.70587  0.68058
    505   2.49067  4.48763  3.02434  2.57262  3.86667  3.27846  3.70218  2.99697  2.38963  2.91063  3.76767  2.86019  3.77134  2.90987  2.89492  1.99439  2.61747  2.92249  5.19311  3.91020    630 - -
          2.68618  4.42225  2.77519  2.73123  3.46354  2.40513  3.72494  3.29354  2.67741  2.69355  4.24690  2.90347  2.73739  3.18146  2.89801  2.37887  2.77519  2.98518  4.58477  3.61503
          0.03285  3.82796  4.55030  0.61958  0.77255  0.70587  0.68058
    506   2.03000  4.39661  3.14134  2.66292  3.77050  3.28820  3.74525  3.07439  2.48846  2.57293  3.67966  3.08453  3.12337  2.97543  2.96802  2.60401  2.60131  2.78696  5.13840  3.87431    631 - -
          2.68618  4.42225  2.77519  2.73123  3.46354  2.40513  3.72494  3.29354  2.67741  2.69355  4.24690  2.90347  2.73739  3.18146  2.89801  2.37887  2.77519  2.98518  4.58477  3.61503
          0.03285  3.82796  4.55030  0.61958  0.77255  0.70587  0.68058
    507   2.54824  4.41960  3.21087  2.74672  3.69120  3.38123  3.79485  2.86587  2.61781  2.64193  3.61389  3.16307  3.85982  2.44148  2.95802  2.70947  2.53742  2.11394  5.12183  3.85879    632 - -
          2.68618  4.42225  2.77519  2.73123  3.46354  2.40513  3.72494  3.29354  2.67741  2.69355  4.24690  2.90347  2.73739  3.18146  2.89801  2.37887  2.77519  2.98518  4.58477  3.61503
          0.03285  3.82796  4.55030  0.61958  0.77255  0.70587  0.68058
    508   2.54663  4.58160  2.82149  2.52438  3.95762  2.94877  3.09158  3.50990  2.56589  3.12665  3.99169  2.97827  2.00882  2.96271  2.93863  2.62780  2.87121  3.15547  5.27201  3.93727    633 - -
          2.68618  4.42225  2.77519  2.73123  3.46354  2.40513  3.72494  3.29354  2.67741  2.69355  4.24690  2.90347  2.73739  3.18146  2.89801  2.37887  2.77519  2.98518  4.58477  3.61503
          0.03285  3.82796  4.55030  0.61958  0.77255  0.70587  0.68058
    509   2.53850  4.60314  2.94814  2.48660  3.57736  2.98853  3.64838  3.31332  2.14730  2.95131  3.80010  2.96637  2.72524  2.83665  2.84201  2.61341  2.80400  3.00283  5.20648  3.89918    634 - -
          2.68618  4.42225  2.77519  2.73123  3.46354  2.40513  3.72494  3.29354  2.67741  2.69355  4.24690  2.90347  2.73739  3.18146  2.89801  2.37887  2.77519  2.98518  4.58477  3.61503
          0.03285  3.82796  4.55030  0.61958  0.77255  0.70587  0.68058
    510   2.67771  4.26871  3.76906  3.20646  3.25595  3.71940  4.02943  2.19509  3.10776  1.95126  2.43194  3.55877  3.27754  3.40427  3.40142  3.00115  2.91922  2.13134  4.90433  3.70627    635 - -
          2.68618  4.42225  2.77519  2.73123  3.46354  2.40513  3.72494  3.29354  2.67741  2.69355  4.24690  2.90347  2.73739  3.18146  2.89801  2.37887  2.77519  2.98518  4.58477  3.61503
          0.06275  3.82796  3.24244  0.61958  0.77255  0.70587  0.68058
    511   2.11839  4.32266  2.96803  2.80271  2.46841  3.38444  3.79929  2.78517  2.84456  2.54307  3.51345  3.20142  3.86696  3.14384  3.20885  2.71966  2.81632  2.56211  4.87545  3.52274    636 - -
          2.68618  4.42225  2.77519  2.73123  3.46354  2.40513  3.72494  3.29354  2.67741  2.69355  4.24690  2.90347  2.73739  3.18146  2.89801  2.37887  2.77519  2.98518  4.58477  3.61503
          0.03383  3.79904  4.52139  0.61958  0.77255  0.72565  0.66167
    512   2.04362  4.23850  3.11526  2.87438  4.05350  2.98838  4.01600  3.36156  2.92533  3.09920  4.04281  3.16118  1.71105  3.28453  3.24031  2.47388  2.75523  2.97158  5.42018  4.17896    637 - -
          2.68618  4.42225  2.77519  2.73123  3.46354  2.40513  3.72494  3.29354  2.67741  2.69355  4.24690  2.90347  2.73739  3.18146  2.89801  2.37887  2.77519  2.98518  4.58477  3.61503
          0.03383  3.79904  4.52139  0.61958  0.77255  0.72565  0.66167
    513   2.57951  4.63004  2.94818  2.37690  3.90240  3.35726  3.62794  3.27707  2.37444  2.75191  3.77978  2.72653  3.79517  2.81545  2.60524  2.65233  2.28785  2.98259  5.19130  3.90000    638 - -
          2.68618  4.42225  2.77519  2.73123  3.46354  2.40513  3.72494  3.29354  2.67741  2.69355  4.24690  2.90347  2.73739  3.18146  2.89801  2.37887  2.77519  2.98518  4.58477  3.61503
          0.03383  3.79904  4.52139  0.61958  0.77255  0.72565  0.66167
    514   2.58673  4.67674  2.82448  2.44257  3.96249  3.30130  3.16378  3.41786  2.39775  3.02744  3.88209  2.92913  2.49467  2.65812  2.77652  2.64350  2.67649  3.09976  5.24708  3.92525    639 - -
          2.68618  4.42225  2.77519  2.73123  3.46354  2.40513  3.72494  3.29354  2.67741  2.69355  4.24690  2.90347  2.73739  3.18146  2.89801  2.37887  2.77519  2.98518  4.58477  3.61503
          0.03383  3.79904  4.52139  0.61958  0.77255  0.72565  0.66167
    515   2.55437  4.62699  2.90328  2.50898  4.07791  3.26200  3.67398  3.44302  2.03401  3.07857  3.93799  2.96769  2.56474  2.85422  2.72136  2.62506  2.57858  3.10713  5.32176  4.03512    640 - -
          2.68618  4.42225  2.77519  2.73123  3.46354  2.40513  3.72494  3.29354  2.67741  2.69355  4.24690  2.90347  2.73739  3.18146  2.89801  2.37887  2.77519  2.98518  4.58477  3.61503
          0.03383  3.79904  4.52139  0.61958  0.77255  0.72565  0.66167
    516   2.31716  4.20504  3.28164  2.87869  3.79363  3.10409  3.91560  3.04804  2.84374  2.84050  3.75433  3.18353  2.42592  3.19067  3.17959  2.26732  2.70458  2.20489  5.21107  3.95377    641 - -
          2.68618  4.42225  2.77519  2.73123  3.46354  2.40513  3.72494  3.29354  2.67741  2.69355  4.24690  2.90347  2.73739  3.18146  2.89801  2.37887  2.77519  2.98518  4.58477  3.61503
          0.03383  3.79904  4.52139  0.61958  0.77255  0.72565  0.66167
    517   2.25054  4.28783  3.23331  2.79218  3.77787  3.19400  3.84998  2.99648  2.73270  2.50677  3.69968  3.15234  2.52390  3.10071  3.08387  2.55673  2.39982  2.70795  5.18950  3.93510    642 - -
          2.68618  4.42225  2.77519  2.73123  3.46354  2.40513  3.72494  3.29354  2.67741  2.69355  4.24690  2.90347  2.73739  3.18146  2.89801  2.37887  2.77519  2.98518  4.58477  3.61503
          0.03383  3.79904  4.52139  0.61958  0.77255  0.72565  0.66167
    518   2.66000  4.42753  3.25959  3.08953  4.08768  3.11929  4.17164  3.61582  3.14082  3.25005  4.29807  3.40272  0.97625  3.53194  3.39319  2.82563  3.09623  3.26942  5.29281  4.20797    643 - -
          2.68618  4.42225  2.77519  2.73123  3.46354  2.40513  3.72494  3.29354  2.67741  2.69355  4.24690  2.90347  2.73739  3.18146  2.89801  2.37887  2.77519  2.98518  4.58477  3.61503
          0.03383  3.79904  4.52139  0.61958  0.77255  0.72565  0.66167
    519   1.60184  4.39950  3.00904  2.69641  3.75290  3.16957  3.10246  3.27865  2.66832  2.95821  3.87519  3.08223  3.76291  3.07787  3.00117  2.59459  2.81927  2.95410  5.15334  3.80790    644 - -
          2.68618  4.42225  2.77519  2.73123  3.46354  2.40513  3.72494  3.29354  2.67741  2.69355  4.24690  2.90347  2.73739  3.18146  2.89801  2.37887  2.77519  2.98518  4.58477  3.61503
          0.03383  3.79904  4.52139  0.61958  0.77255  0.72565  0.66167
    520   2.26030  4.24164  2.98317  2.74141  4.15653  2.53157  3.94605  3.59506  2.86364  3.26058  4.10379  3.05946  1.93951  3.18766  3.21757  2.20958  2.70174  3.11448  5.47398  4.21150    645 - -
          2.68528  4.42442  2.77701  2.73226  3.46446  2.40568  3.72497  3.29291  2.67714  2.69321  4.24810  2.90413  2.73714  3.18276  2.89910  2.37817  2.77509  2.98361  4.57830  3.61151
          0.43618  1.03987        *  3.66970  0.02581  0.00000        *
//
HMMER3/b [3.0 | March 2010]
NAME  E5Tx3D
LENG  449
ALPH  amino
RF    no
CS    no
MAP   yes
DATE  Wed Oct 21 05:33:16 2015
NSEQ  26
EFFN  0.790283
CKSUM 135690607
STATS LOCAL MSV      -11.6791  0.69859
STATS LOCAL VITERBI  -12.6985  0.69859
STATS LOCAL FORWARD   -5.9907  0.69859
HMM          A        C        D        E        F        G        H        I        K        L        M        N        P        Q        R        S        T        V        W        Y   
            m->m     m->i     m->d     i->m     i->i     d->m     d->d
  COMPO   2.43057  4.38801  2.90497  2.75845  3.25899  2.77523  3.70800  2.99123  2.71389  2.51147  3.68411  3.03536  3.30881  3.09553  2.98305  2.57374  2.86072  2.74204  4.23279  3.20763
          2.68611  4.42228  2.77522  2.73123  3.46350  2.40516  3.72497  3.29357  2.67744  2.69358  4.24693  2.90350  2.73720  3.18149  2.89804  2.37884  2.77522  2.98521  4.58480  3.61506
          0.49413  1.58386  1.68894  0.25374  1.49564  0.00000        *
      1   2.31226  4.07264  3.19689  2.67312  3.78444  2.98403  3.74896  3.00662  2.62937  2.83886  3.69263  2.97404  2.50978  2.97537  2.93383  2.55827  2.60925  2.84764  5.14331  3.87668      2 - -
          2.68608  4.42228  2.77522  2.73126  3.46356  2.40515  3.72497  3.29357  2.67743  2.69357  4.24692  2.90349  2.73713  3.18149  2.89803  2.37889  2.77522  2.98521  4.58479  3.61506
          0.27270  1.47580  4.59679  0.26786  1.44825  0.40439  1.10076
      2   2.52794  5.04545  2.24135  2.29349  4.34239  3.17345  2.60726  3.80006  2.32274  3.33182  4.11244  2.76166  3.79017  2.61488  2.88039  2.58272  2.83589  3.32878  5.50968  4.11949      4 - -
          2.68621  4.42228  2.77522  2.73126  3.46343  2.40513  3.72472  3.29357  2.67744  2.69358  4.24693  2.90349  2.73736  3.18133  2.89804  2.37886  2.77522  2.98521  4.58480  3.61495
          0.19180  1.79501  4.77907  0.39424  1.12146  0.47775  0.96805
      3   2.89227  5.37817  1.55249  2.17103  4.73289  3.24865  3.79047  4.26286  2.77816  3.77573  4.61175  1.72697  3.85960  2.95487  3.35073  2.63879  3.19047  3.82743  5.92819  4.44147      7 - -
          2.68618  4.42225  2.77519  2.73123  3.46354  2.40513  3.72494  3.29354  2.67741  2.69355  4.24690  2.90347  2.73739  3.18146  2.89801  2.37887  2.77519  2.98518  4.58477  3.61503
          0.02574  4.06852  4.79087  0.61958  0.77255  0.48576  0.95510
      4   3.54206  4.95113  4.13335  3.90332  2.32773  4.06297  3.72780  3.52531  3.75548  2.92754  4.18064  3.97306  4.53402  4.01363  3.89722  3.65759  3.83070  3.40564  3.97767  0.69308      8 - -
          2.68618  4.42225  2.77519  2.73123  3.46354  2.40513  3.72494  3.29354  2.67741  2.69355  4.24690  2.90347  2.73739  3.18146  2.89801  2.37887  2.77519  2.98518  4.58477  3.61503
          0.02574  4.06852  4.79087  0.61958  0.77255  0.48576  0.95510
      5   2.47942  4.84624  2.93588  2.41269  4.13465  2.86672  3.32084  3.55906  2.34233  3.14024  3.94510  2.67967  3.80541  2.76340  2.54633  2.54177  2.34715  3.21499  5.35925  4.01872      9 - -
          2.68618  4.42225  2.77519  2.73123  3.46354  2.40513  3.72494  3.29354  2.67741  2.69355  4.24690  2.90347  2.73739  3.18146  2.89801  2.37887  2.77519  2.98518  4.58477  3.61503
          0.02574  4.06852  4.79087  0.61958  0.77255  0.48576  0.95510
      6   2.59519  4.87938  2.37125  2.17124  4.14169  3.39481  3.60059  3.35604  2.32143  2.73410  3.57736  2.81252  3.79212  2.63796  2.84936  2.60548  2.82700  3.22360  5.36339  4.00835     10 - -
          2.68618  4.42225  2.77519  2.73123  3.46354  2.40513  3.72494  3.29354  2.67741  2.69355  4.24690  2.90347  2.73739  3.18146  2.89801  2.37887  2.77519  2.98518  4.58477  3.61503
          0.02574  4.06852  4.79087  0.61958  0.77255  0.48576  0.95510
      7   0.90443  4.19216  3.55893  3.33987  4.27234  3.00082  4.36565  3.51522  3.37338  3.36009  4.26748  3.43015  3.76968  3.68127  3.63271  2.34046  2.78932  3.05301  5.67921  4.45838     11 - -
          2.68618  4.42225  2.77519  2.73123  3.46354  2.40513  3.72494  3.29354  2.67741  2.69355  4.24690  2.90347  2.73739  3.18146  2.89801  2.37887  2.77519  2.98518  4.58477  3.61503
          0.02574  4.06852  4.79087  0.61958  0.77255  0.48576  0.95510
      8   3.38190  4.78851  4.50353  4.14855  3.22153  4.22905  4.74316  2.44062  3.91444  0.66660  3.19087  4.40498  4.63343  4.23546  4.05667  3.82933  3.66875  2.52805  5.16746  3.93461     12 - -
          2.68618  4.42225  2.77519  2.73123  3.46354  2.40513  3.72494  3.29354  2.67741  2.69355  4.24690  2.90347  2.73739  3.18146  2.89801  2.37887  2.77519  2.98518  4.58477  3.61503
          0.02574  4.06852  4.79087  0.61958  0.77255  0.48576  0.95510
      9   2.44885  4.95670  2.79993  2.20217  4.24847  3.24576  2.91196  3.68965  2.35667  3.24021  4.02860  2.88740  3.79664  2.72976  2.46209  2.23214  2.85776  3.32218  5.43156  4.06722     13 - -
          2.68618  4.42225  2.77519  2.73123  3.46354  2.40513  3.72494  3.29354  2.67741  2.69355  4.24690  2.90347  2.73739  3.18146  2.89801  2.37887  2.77519  2.98518  4.58477  3.61503
          0.02574  4.06852  4.79087  0.61958  0.77255  0.48576  0.95510
     10   3.16162  5.12343  3.34999  2.94030  4.55500  3.62487  3.88304  3.99776  0.79806  3.52221  4.47728  3.35450  4.11482  3.06642  2.48889  3.19324  3.40237  3.69602  5.53213  4.37522     14 - -
          2.68618  4.42225  2.77519  2.73123  3.46354  2.40513  3.72494  3.29354  2.67741  2.69355  4.24690  2.90347  2.73739  3.18146  2.89801  2.37887  2.77519  2.98518  4.58477  3.61503
          0.02574  4.06852  4.79087  0.61958  0.77255  0.48576  0.95510
     11   1.52944  4.19592  3.49084  3.21156  4.32991  2.97729  4.27596  3.69614  3.26078  3.43163  4.27481  3.35204  3.73130  3.55340  3.56485  1.29771  2.74832  3.16673  5.68669  4.46854     15 - -
          2.68618  4.42225  2.77519  2.73123  3.46354  2.40513  3.72494  3.29354  2.67741  2.69355  4.24690  2.90347  2.73739  3.18146  2.89801  2.37887  2.77519  2.98518  4.58477  3.61503
          0.02574  4.06852  4.79087  0.61958  0.77255  0.48576  0.95510
     12   3.12359  4.46336  4.75346  4.19468  2.72136  4.38022  4.69467  1.41822  4.07043  1.37107  3.03974  4.40507  4.63070  4.21693  4.20394  3.71612  3.21766  2.03470  5.10122  3.93200     16 - -
          2.68618  4.42225  2.77519  2.73123  3.46354  2.40513  3.72494  3.29354  2.67741  2.69355  4.24690  2.90347  2.73739  3.18146  2.89801  2.37887  2.77519  2.98518  4.58477  3.61503
          0.02574  4.06852  4.79087  0.61958  0.77255  0.48576  0.95510
     13   2.76667  4.31843  3.92986  3.34848  3.24617  3.81754  4.07447  2.43926  2.93589  1.42080  2.50164  3.66926  4.16424  3.48409  3.27289  3.10317  2.99546  2.40070  4.88913  3.70419     17 - -
          2.68618  4.42225  2.77519  2.73123  3.46354  2.40513  3.72494  3.29354  2.67741  2.69355  4.24690  2.90347  2.73739  3.18146  2.89801  2.37887  2.77519  2.98518  4.58477  3.61503
          0.02574  4.06852  4.79087  0.61958  0.77255  0.48576  0.95510
     14   3.58997  4.86557  4.60054  4.27639  0.89766  4.37341  3.58115  3.19616  4.12538  2.51508  3.81005  4.10546  4.69572  4.13912  4.18097  3.75544  3.82164  3.15367  3.73568  1.80771     18 - -
          2.68618  4.42225  2.77519  2.73123  3.46354  2.40513  3.72494  3.29354  2.67741  2.69355  4.24690  2.90347  2.73739  3.18146  2.89801  2.37887  2.77519  2.98518  4.58477  3.61503
          0.02574  4.06852  4.79087  0.61958  0.77255  0.48576  0.95510
     15   3.62501  4.88021  4.63577  4.31709  0.92676  4.39721  3.54714  3.25892  4.16319  2.58078  3.86425  4.10852  4.71215  4.15277  4.20496  3.77327  3.85195  3.20458  3.69362  1.66416     19 - -
          2.68618  4.42225  2.77519  2.73123  3.46354  2.40513  3.72494  3.29354  2.67741  2.69355  4.24690  2.90347  2.73739  3.18146  2.89801  2.37887  2.77519  2.98518  4.58477  3.61503
          0.02574  4.06852  4.79087  0.61958  0.77255  0.48576  0.95510
     16   2.88935  5.35814  2.35410  1.39565  4.65843  3.30738  3.73719  4.15286  2.59811  3.65860  4.48814  2.07548  3.86931  2.71723  3.08798  2.81058  3.15573  3.74949  5.80940  4.37065     20 - -
          2.68618  4.42225  2.77519  2.73123  3.46354  2.40513  3.72494  3.29354  2.67741  2.69355  4.24690  2.90347  2.73739  3.18146  2.89801  2.37887  2.77519  2.98518  4.58477  3.61503
          0.02574  4.06852  4.79087  0.61958  0.77255  0.48576  0.95510
     17   1.38817  4.21741  3.44784  3.22463  4.40167  1.49182  4.32480  3.77126  3.33685  3.50469  4.34960  3.36781  3.74526  3.61084  3.63558  2.46348  2.78284  3.22362  5.73841  4.54429     21 - -
          2.68618  4.42225  2.77519  2.73123  3.46354  2.40513  3.72494  3.29354  2.67741  2.69355  4.24690  2.90347  2.73739  3.18146  2.89801  2.37887  2.77519  2.98518  4.58477  3.61503
          0.02574  4.06852  4.79087  0.61958  0.77255  0.48576  0.95510
     18   3.05170  5.03406  3.04758  2.81001  4.22788  3.50523  3.96844  3.89331  2.61815  3.37560  4.40237  3.26980  4.06433  0.92172  2.89654  3.09321  3.35060  3.61206  5.46691  4.17560     22 - -
          2.68618  4.42225  2.77519  2.73123  3.46354  2.40513  3.72494  3.29354  2.67741  2.69355  4.24690  2.90347  2.73739  3.18146  2.89801  2.37887  2.77519  2.98518  4.58477  3.61503
          0.02574  4.06852  4.79087  0.61958  0.77255  0.48576  0.95510
     19   3.12803  5.16460  3.56672  2.91366  4.61606  3.71265  3.68094  3.97716  1.77373  3.43244  4.32805  3.29039  4.09927  2.82723  1.08333  3.14016  3.30120  3.67319  5.46985  4.31802     23 - -
          2.68618  4.42225  2.77519  2.73123  3.46354  2.40513  3.72494  3.29354  2.67741  2.69355  4.24690  2.90347  2.73739  3.18146  2.89801  2.37887  2.77519  2.98518  4.58477  3.61503
          0.02574  4.06852  4.79087  0.61958  0.77255  0.48576  0.95510
     20   2.42233  4.34300  3.38881  3.21822  4.27783  3.06983  4.32034  3.82923  3.30542  3.53578  4.44815  3.40815  3.82576  3.64000  3.58222  0.82959  2.91797  3.32074  5.63533  4.36367     24 - -
          2.68618  4.42225  2.77519  2.73123  3.46354  2.40513  3.72494  3.29354  2.67741  2.69355  4.24690  2.90347  2.73739  3.18146  2.89801  2.37887  2.77519  2.98518  4.58477  3.61503
          0.02574  4.06852  4.79087  0.61958  0.77255  0.48576  0.95510
     21   2.92712  4.67870  3.64070  3.56717  4.69753  0.48188  4.67140  4.34884  3.77486  3.97702  4.95738  3.80560  4.07585  4.08382  3.98546  3.10533  3.42362  3.83928  5.73672  4.80749     25 - -
          2.68618  4.42225  2.77519  2.73123  3.46354  2.40513  3.72494  3.29354  2.67741  2.69355  4.24690  2.90347  2.73739  3.18146  2.89801  2.37887  2.77519  2.98518  4.58477  3.61503
          0.02574  4.06852  4.79087  0.61958  0.77255  0.48576  0.95510
     22   2.67922  4.76987  3.12660  2.56590  3.97517  3.48742  3.65132  3.40342  1.64017  3.01360  3.86116  3.04957  3.59403  2.82496  2.63979  2.73565  2.90376  2.89492  5.23627  3.13126     26 - -
          2.68618  4.42225  2.77519  2.73123  3.46354  2.40513  3.72494  3.29354  2.67741  2.69355  4.24690  2.90347  2.73739  3.18146  2.89801  2.37887  2.77519  2.98518  4.58477  3.61503
          0.02574  4.06852  4.79087  0.61958  0.77255  0.48576  0.95510
     23   3.38190  4.78851  4.50353  4.14855  3.22153  4.22905  4.74316  2.44062  3.91444  0.66660  3.19087  4.40498  4.63343  4.23546  4.05667  3.82933  3.66875  2.52805  5.16746  3.93461     27 - -
          2.68618  4.42225  2.77519  2.73123  3.46354  2.40513  3.72494  3.29354  2.67741  2.69355  4.24690  2.90347  2.73739  3.18146  2.89801  2.37887  2.77519  2.98518  4.58477  3.61503
          0.02574  4.06852  4.79087  0.61958  0.77255  0.48576  0.95510
     24   3.03260  4.75265  3.66168  3.53214  4.50345  3.42927  4.58990  4.10385  3.60713  3.70753  4.76854  3.81710  0.53227  3.98983  3.82680  3.20716  3.49040  3.72605  5.63186  4.62813     28 - -
          2.68618  4.42225  2.77519  2.73123  3.46354  2.40513  3.72494  3.29354  2.67741  2.69355  4.24690  2.90347  2.73739  3.18146  2.89801  2.37887  2.77519  2.98518  4.58477  3.61503
          0.02574  4.06852  4.79087  0.61958  0.77255  0.48576  0.95510
     25   2.52919  4.88558  2.94204  2.39757  4.16861  3.09822  3.06489  3.59762  2.02837  3.16577  3.96298  2.92090  3.10425  2.73678  2.68854  2.49003  2.84031  3.07211  5.37206  4.02568     29 - -
          2.68618  4.42225  2.77519  2.73123  3.46354  2.40513  3.72494  3.29354  2.67741  2.69355  4.24690  2.90347  2.73739  3.18146  2.89801  2.37887  2.77519  2.98518  4.58477  3.61503
          0.02574  4.06852  4.79087  0.61958  0.77255  0.48576  0.95510
     26   2.72705  5.15253  2.18164  2.25258  4.44474  3.32368  2.58923  3.93673  2.50223  3.46021  4.25396  2.21839  3.81586  2.80010  3.00913  2.28670  2.98014  3.53840  5.62290  4.20411     30 - -
          2.68618  4.42225  2.77519  2.73123  3.46354  2.40513  3.72494  3.29354  2.67741  2.69355  4.24690  2.90347  2.73739  3.18146  2.89801  2.37887  2.77519  2.98518  4.58477  3.61503
          0.02574  4.06852  4.79087  0.61958  0.77255  0.48576  0.95510
     27   2.83600  5.10908  2.65025  2.40518  4.40944  3.37242  3.73317  3.95444  2.43856  3.48080  4.33092  2.14194  3.89796  1.58617  2.81362  2.81561  3.10392  3.58103  5.58322  4.20759     31 - -
          2.68618  4.42225  2.77519  2.73123  3.46354  2.40513  3.72494  3.29354  2.67741  2.69355  4.24690  2.90347  2.73739  3.18146  2.89801  2.37887  2.77519  2.98518  4.58477  3.61503
          0.02574  4.06852  4.79087  0.61958  0.77255  0.48576  0.95510
     28   2.88447  5.09078  3.07319  2.59339  4.46107  3.52739  3.65307  3.89216  2.11686  3.38704  4.22780  2.25745  3.95230  2.64911  1.52633  2.88029  3.09991  3.54551  5.48157  4.21202     32 - -
          2.68618  4.42225  2.77519  2.73123  3.46354  2.40513  3.72494  3.29354  2.67741  2.69355  4.24690  2.90347  2.73739  3.18146  2.89801  2.37887  2.77519  2.98518  4.58477  3.61503
          0.02574  4.06852  4.79087  0.61958  0.77255  0.48576  0.95510
     29   2.96150  4.39633  4.74540  4.20113  3.46397  4.40615  4.84434  1.59970  4.09572  1.76220  3.11940  4.42974  4.68440  4.31589  4.27934  3.75169  3.31725  1.20859  5.36268  4.19733     33 - -
          2.68618  4.42225  2.77519  2.73123  3.46354  2.40513  3.72494  3.29354  2.67741  2.69355  4.24690  2.90347  2.73739  3.18146  2.89801  2.37887  2.77519  2.98518  4.58477  3.61503
          0.02574  4.06852  4.79087  0.61958  0.77255  0.48576  0.95510
     30   2.40531  4.82469  2.94774  2.45271  4.16823  3.38281  3.65318  3.58537  2.06624  3.16960  3.98130  2.95881  3.81855  2.56841  2.81373  2.11000  2.52698  3.23611  5.38567  4.05756     34 - -
          2.68618  4.42225  2.77519  2.73123  3.46354  2.40513  3.72494  3.29354  2.67741  2.69355  4.24690  2.90347  2.73739  3.18146  2.89801  2.37887  2.77519  2.98518  4.58477  3.61503
          0.02574  4.06852  4.79087  0.61958  0.77255  0.48576  0.95510
     31   3.68186  4.98303  4.40412  4.16173  2.89456  3.96101  4.16273  3.71848  3.88216  3.07759  4.34245  4.27235  4.49594  4.25952  3.97453  3.88352  3.99315  3.61409  0.56817  2.88711     35 - -
          2.68618  4.42225  2.77519  2.73123  3.46354  2.40513  3.72494  3.29354  2.67741  2.69355  4.24690  2.90347  2.73739  3.18146  2.89801  2.37887  2.77519  2.98518  4.58477  3.61503
          0.02574  4.06852  4.79087  0.61958  0.77255  0.48576  0.95510
     32   3.23906  5.05600  3.75092  3.22633  4.46093  3.68378  3.98454  4.01994  2.34118  3.50037  4.49913  3.56912  4.18017  3.19836  0.71640  3.31606  3.49379  3.73632  5.46645  4.34970     36 - -
          2.68618  4.42225  2.77519  2.73123  3.46354  2.40513  3.72494  3.29354  2.67741  2.69355  4.24690  2.90347  2.73739  3.18146  2.89801  2.37887  2.77519  2.98518  4.58477  3.61503
          0.02574  4.06852  4.79087  0.61958  0.77255  0.48576  0.95510
     33   2.26884  4.75284  2.90490  2.42053  4.14801  2.04785  3.71389  3.56126  2.39980  3.16558  3.99102  2.98129  3.82510  2.88013  2.72079  2.48536  2.88449  3.21246  5.40013  4.08248     37 - -
          2.68618  4.42225  2.77519  2.73123  3.46354  2.40513  3.72494  3.29354  2.67741  2.69355  4.24690  2.90347  2.73739  3.18146  2.89801  2.37887  2.77519  2.98518  4.58477  3.61503
          0.02574  4.06852  4.79087  0.61958  0.77255  0.48576  0.95510
     34   2.84344  5.29233  1.77610  2.19682  4.67055  3.25467  3.77399  4.18449  2.73092  3.70440  4.52996  1.66169  3.84841  2.93372  3.28581  2.45406  3.13864  3.75355  5.86439  4.39929     38 - -
          2.68618  4.42225  2.77519  2.73123  3.46354  2.40513  3.72494  3.29354  2.67741  2.69355  4.24690  2.90347  2.73739  3.18146  2.89801  2.37887  2.77519  2.98518  4.58477  3.61503
          0.02574  4.06852  4.79087  0.61958  0.77255  0.48576  0.95510
     35   2.42233  4.34300  3.38881  3.21822  4.27783  3.06983  4.32034  3.82923  3.30542  3.53578  4.44815  3.40815  3.82576  3.64000  3.58222  0.82959  2.91797  3.32074  5.63533  4.36367     39 - -
          2.68618  4.42225  2.77519  2.73123  3.46354  2.40513  3.72494  3.29354  2.67741  2.69355  4.24690  2.90347  2.73739  3.18146  2.89801  2.37887  2.77519  2.98518  4.58477  3.61503
          0.02574  4.06852  4.79087  0.61958  0.77255  0.48576  0.95510
     36   1.77617  2.89593  3.84060  3.47310  4.17275  1.38183  4.35265  3.49981  3.41937  3.26772  4.12030  3.47329  3.72920  3.68631  3.67328  2.42119  2.70495  3.01682  5.56961  4.39385     40 - -
          2.68618  4.42225  2.77519  2.73123  3.46354  2.40513  3.72494  3.29354  2.67741  2.69355  4.24690  2.90347  2.73739  3.18146  2.89801  2.37887  2.77519  2.98518  4.58477  3.61503
          0.02574  4.06852  4.79087  0.61958  0.77255  0.48576  0.95510
     37   3.35281  4.73470  4.72209  4.21122  3.09230  4.48857  4.79573  2.24126  3.96339  0.77580  2.74058  4.48892  4.73247  4.20586  4.11463  3.87970  3.59444  2.36400  5.16467  4.00384     41 - -
          2.68618  4.42225  2.77519  2.73123  3.46354  2.40513  3.72494  3.29354  2.67741  2.69355  4.24690  2.90347  2.73739  3.18146  2.89801  2.37887  2.77519  2.98518  4.58477  3.61503
          0.02574  4.06852  4.79087  0.61958  0.77255  0.48576  0.95510
     38   2.48690  4.80829  2.97880  2.42651  4.05370  3.41663  3.33347  3.33112  2.38839  2.93736  3.88064  2.72071  3.80855  2.44947  2.70451  2.18721  2.82804  3.14663  5.30228  3.82295     42 - -
          2.68618  4.42225  2.77519  2.73123  3.46354  2.40513  3.72494  3.29354  2.67741  2.69355  4.24690  2.90347  2.73739  3.18146  2.89801  2.37887  2.77519  2.98518  4.58477  3.61503
          0.02574  4.06852  4.79087  0.61958  0.77255  0.48576  0.95510
     39   3.21206  5.35678  0.67293  2.47880  4.76292  3.36988  4.11980  4.39825  3.24348  3.97323  4.95986  3.04344  4.03689  3.36223  3.78311  3.15519  3.55628  4.01790  5.89216  4.60889     43 - -
          2.68618  4.42225  2.77519  2.73123  3.46354  2.40513  3.72494  3.29354  2.67741  2.69355  4.24690  2.90347  2.73739  3.18146  2.89801  2.37887  2.77519  2.98518  4.58477  3.61503
          0.02574  4.06852  4.79087  0.61958  0.77255  0.48576  0.95510
     40   2.92712  4.67870  3.64070  3.56717  4.69753  0.48188  4.67140  4.34884  3.77486  3.97702  4.95738  3.80560  4.07585  4.08382  3.98546  3.10533  3.42362  3.83928  5.73672  4.80749     44 - -
          2.68618  4.42225  2.77519  2.73123  3.46354  2.40513  3.72494  3.29354  2.67741  2.69355  4.24690  2.90347  2.73739  3.18146  2.89801  2.37887  2.77519  2.98518  4.58477  3.61503
          0.02574  4.06852  4.79087  0.61958  0.77255  0.48576  0.95510
     41   2.49775  4.72326  3.10519  2.55898  4.00271  3.44621  3.67497  3.20627  1.77161  2.76160  3.85526  3.04258  3.85909  2.84563  2.77435  2.30494  2.87532  3.05987  5.27202  3.97597     45 - -
          2.68618  4.42225  2.77519  2.73123  3.46354  2.40513  3.72494  3.29354  2.67741  2.69355  4.24690  2.90347  2.73739  3.18146  2.89801  2.37887  2.77519  2.98518  4.58477  3.61503
          0.05003  4.06852  3.45141  0.61958  0.77255  0.48576  0.95510
     42   2.07900  4.42108  3.25250  2.70919  3.55500  2.87401  3.76181  2.93246  2.68051  2.55827  3.60618  3.14665  3.85038  2.93972  3.07971  2.29332  2.68709  2.77576  5.06899  3.80541     46 - -
          2.68618  4.42225  2.77519  2.73123  3.46354  2.40513  3.72494  3.29354  2.67741  2.69355  4.24690  2.90347  2.73739  3.18146  2.89801  2.37887  2.77519  2.98518  4.58477  3.61503
          0.02636  4.04485  4.76720  0.61958  0.77255  0.51142  0.91540
     43   2.31968  4.90115  2.64769  2.24016  4.17268  3.38283  3.58825  3.60999  2.26425  3.09175  3.81805  2.74369  3.78075  2.65721  2.83804  2.36156  2.82040  3.25200  5.38012  3.55232     47 - -
          2.68626  4.42233  2.77522  2.73131  3.46325  2.40512  3.72502  3.29362  2.67749  2.69355  4.24673  2.90354  2.73740  3.18138  2.89808  2.37873  2.77514  2.98509  4.58485  3.61511
          0.16375  1.94809  4.76720  1.11857  0.39563  0.47005  0.98076
     44   2.58425  4.61333  3.09457  2.54201  3.58350  2.54810  3.11856  3.20351  2.44073  2.85286  3.43833  2.82972  3.84120  2.86550  2.95167  2.59227  2.81601  2.92338  5.13316  3.24846     52 - -
          2.68609  4.42227  2.77516  2.73125  3.46356  2.40511  3.72481  3.29356  2.67743  2.69357  4.24692  2.90349  2.73736  3.18148  2.89803  2.37889  2.77522  2.98520  4.58479  3.61505
          0.05003  3.20650  4.79087  0.98347  0.46842  0.48576  0.95510
     45   2.58789  4.39214  3.60481  3.06303  3.61163  3.66840  3.99131  2.36963  2.32537  2.52377  3.52560  3.45126  4.07610  3.29096  3.19101  2.96236  2.95247  1.56502  5.11602  3.88069     59 - -
          2.68618  4.42225  2.77519  2.73123  3.46354  2.40513  3.72494  3.29354  2.67741  2.69355  4.24690  2.90347  2.73739  3.18146  2.89801  2.37887  2.77519  2.98518  4.58477  3.61503
          0.02574  4.06852  4.79087  0.61958  0.77255  0.48576  0.95510
     46   2.92544  5.41361  1.19757  2.16070  4.77420  3.23680  3.81750  4.31597  2.84214  3.83234  4.68272  2.25873  3.86932  2.99001  3.43053  2.65253  3.23426  3.87625  5.98245  4.48097     60 - -
          2.68618  4.42225  2.77519  2.73123  3.46354  2.40513  3.72494  3.29354  2.67741  2.69355  4.24690  2.90347  2.73739  3.18146  2.89801  2.37887  2.77519  2.98518  4.58477  3.61503
          0.02574  4.06852  4.79087  0.61958  0.77255  0.48576  0.95510
     47   3.38190  4.78851  4.50353  4.14855  3.22153  4.22905  4.74316  2.44062  3.91444  0.66660  3.19087  4.40498  4.63343  4.23546  4.05667  3.82933  3.66875  2.52805  5.16746  3.93461     61 - -
          2.68618  4.42225  2.77519  2.73123  3.46354  2.40513  3.72494  3.29354  2.67741  2.69355  4.24690  2.90347  2.73739  3.18146  2.89801  2.37887  2.77519  2.98518  4.58477  3.61503
          0.02574  4.06852  4.79087  0.61958  0.77255  0.48576  0.95510
     48   2.66363  4.23343  3.93941  3.39631  3.47779  3.70707  4.17678  2.19682  3.29574  2.39160  3.23874  3.68142  4.14156  3.59128  3.56795  2.76647  2.54574  1.39841  5.04834  3.83460     62 - -
          2.68618  4.42225  2.77519  2.73123  3.46354  2.40513  3.72494  3.29354  2.67741  2.69355  4.24690  2.90347  2.73739  3.18146  2.89801  2.37887  2.77519  2.98518  4.58477  3.61503
          0.02574  4.06852  4.79087  0.61958  0.77255  0.48576  0.95510
     49   2.92712  4.67870  3.64070  3.56717  4.69753  0.48188  4.67140  4.34884  3.77486  3.97702  4.95738  3.80560  4.07585  4.08382  3.98546  3.10533  3.42362  3.83928  5.73672  4.80749     63 - -
          2.68618  4.42225  2.77519  2.73123  3.46354  2.40513  3.72494  3.29354  2.67741  2.69355  4.24690  2.90347  2.73739  3.18146  2.89801  2.37887  2.77519  2.98518  4.58477  3.61503
          0.02574  4.06852  4.79087  0.61958  0.77255  0.48576  0.95510
     50   2.92712  4.67870  3.64070  3.56717  4.69753  0.48188  4.67140  4.34884  3.77486  3.97702  4.95738  3.80560  4.07585  4.08382  3.98546  3.10533  3.42362  3.83928  5.73672  4.80749     64 - -
          2.68618  4.42225  2.77519  2.73123  3.46354  2.40513  3.72494  3.29354  2.67741  2.69355  4.24690  2.90347  2.73739  3.18146  2.89801  2.37887  2.77519  2.98518  4.58477  3.61503
          0.02574  4.06852  4.79087  0.61958  0.77255  0.48576  0.95510
     51   3.59336  4.92197  4.42156  4.10664  1.93012  4.30249  3.53999  3.36499  3.95819  2.72774  3.99427  4.01288  4.65764  4.04813  4.06606  3.69956  3.83562  3.27774  3.71663  0.81852     65 - -
          2.68618  4.42225  2.77519  2.73123  3.46354  2.40513  3.72494  3.29354  2.67741  2.69355  4.24690  2.90347  2.73739  3.18146  2.89801  2.37887  2.77519  2.98518  4.58477  3.61503
          0.02574  4.06852  4.79087  0.61958  0.77255  0.48576  0.95510
     52   3.54206  4.95113  4.13335  3.90332  2.32773  4.06297  3.72780  3.52531  3.75548  2.92754  4.18064  3.97306  4.53402  4.01363  3.89722  3.65759  3.83070  3.40564  3.97767  0.69308     66 - -
          2.68618  4.42225  2.77519  2.73123  3.46354  2.40513  3.72494  3.29354  2.67741  2.69355  4.24690  2.90347  2.73739  3.18146  2.89801  2.37887  2.77519  2.98518  4.58477  3.61503
          0.02574  4.06852  4.79087  0.61958  0.77255  0.48576  0.95510
     53   3.21206  5.35678  0.67293  2.47880  4.76292  3.36988  4.11980  4.39825  3.24348  3.97323  4.95986  3.04344  4.03689  3.36223  3.78311  3.15519  3.55628  4.01790  5.89216  4.60889     67 - -
          2.68618  4.42225  2.77519  2.73123  3.46354  2.40513  3.72494  3.29354  2.67741  2.69355  4.24690  2.90347  2.73739  3.18146  2.89801  2.37887  2.77519  2.98518  4.58477  3.61503
          0.02574  4.06852  4.79087  0.61958  0.77255  0.48576  0.95510
     54   0.76431  4.30116  3.67211  3.47764  4.25777  3.11947  4.47504  3.41340  3.49923  3.28553  4.29936  3.57434  3.87770  3.82311  3.73314  2.65159  2.94279  3.03345  5.66510  4.48873     68 - -
          2.68618  4.42225  2.77519  2.73123  3.46354  2.40513  3.72494  3.29354  2.67741  2.69355  4.24690  2.90347  2.73739  3.18146  2.89801  2.37887  2.77519  2.98518  4.58477  3.61503
          0.02574  4.06852  4.79087  0.61958  0.77255  0.48576  0.95510
     55   2.92712  4.67870  3.64070  3.56717  4.69753  0.48188  4.67140  4.34884  3.77486  3.97702  4.95738  3.80560  4.07585  4.08382  3.98546  3.10533  3.42362  3.83928  5.73672  4.80749     69 - -
          2.68618  4.42225  2.77519  2.73123  3.46354  2.40513  3.72494  3.29354  2.67741  2.69355  4.24690  2.90347  2.73739  3.18146  2.89801  2.37887  2.77519  2.98518  4.58477  3.61503
          0.02574  4.06852  4.79087  0.61958  0.77255  0.48576  0.95510
     56   3.21206  5.35678  0.67293  2.47880  4.76292  3.36988  4.11980  4.39825  3.24348  3.97323  4.95986  3.04344  4.03689  3.36223  3.78311  3.15519  3.55628  4.01790  5.89216  4.60889     70 - -
          2.68618  4.42225  2.77519  2.73123  3.46354  2.40513  3.72494  3.29354  2.67741  2.69355  4.24690  2.90347  2.73739  3.18146  2.89801  2.37887  2.77519  2.98518  4.58477  3.61503
          0.02574  4.06852  4.79087  0.61958  0.77255  0.48576  0.95510
     57   1.86055  4.58303  2.87490  2.66173  4.32401  3.16478  3.97073  3.73004  2.85637  3.41898  4.27920  1.49723  3.81806  3.18226  3.25325  2.62808  2.92893  3.29996  5.62760  4.30283     71 - -
          2.68618  4.42225  2.77519  2.73123  3.46354  2.40513  3.72494  3.29354  2.67741  2.69355  4.24690  2.90347  2.73739  3.18146  2.89801  2.37887  2.77519  2.98518  4.58477  3.61503
          0.02574  4.06852  4.79087  0.61958  0.77255  0.48576  0.95510
     58   3.12770  4.42946  4.85697  4.33719  3.56265  4.50373  5.02463  1.41543  4.22823  2.06234  3.18177  4.55994  4.78627  4.47315  4.41920  3.87552  3.38288  1.08680  5.52188  4.33565     72 - -
          2.68618  4.42225  2.77519  2.73123  3.46354  2.40513  3.72494  3.29354  2.67741  2.69355  4.24690  2.90347  2.73739  3.18146  2.89801  2.37887  2.77519  2.98518  4.58477  3.61503
          0.02574  4.06852  4.79087  0.61958  0.77255  0.48576  0.95510
     59   3.16162  5.12343  3.34999  2.94030  4.55500  3.62487  3.88304  3.99776  0.79806  3.52221  4.47728  3.35450  4.11482  3.06642  2.48889  3.19324  3.40237  3.69602  5.53213  4.37522     73 - -
          2.68618  4.42225  2.77519  2.73123  3.46354  2.40513  3.72494  3.29354  2.67741  2.69355  4.24690  2.90347  2.73739  3.18146  2.89801  2.37887  2.77519  2.98518  4.58477  3.61503
          0.02574  4.06852  4.79087  0.61958  0.77255  0.48576  0.95510
     60   3.51826  4.86382  4.50816  4.26373  0.73820  4.15411  3.97934  3.02225  4.16690  2.34883  3.72577  4.24546  4.61119  4.28169  4.23796  3.77541  3.82097  3.02670  4.17746  2.52285     74 - -
          2.68618  4.42225  2.77519  2.73123  3.46354  2.40513  3.72494  3.29354  2.67741  2.69355  4.24690  2.90347  2.73739  3.18146  2.89801  2.37887  2.77519  2.98518  4.58477  3.61503
          0.02574  4.06852  4.79087  0.61958  0.77255  0.48576  0.95510
     61   2.61512  4.76328  2.84653  2.47320  4.11542  2.08281  3.25490  3.58521  2.54989  3.19061  4.02056  2.24924  3.82648  2.90427  2.98342  2.66189  2.89956  2.95554  5.39595  4.04984     75 - -
          2.68618  4.42225  2.77519  2.73123  3.46354  2.40513  3.72494  3.29354  2.67741  2.69355  4.24690  2.90347  2.73739  3.18146  2.89801  2.37887  2.77519  2.98518  4.58477  3.61503
          0.02574  4.06852  4.79087  0.61958  0.77255  0.48576  0.95510
     62   3.23003  4.56762  4.62689  4.14292  1.43081  4.25330  3.86556  2.70770  3.97762  1.51240  3.28469  4.12902  4.54345  4.04805  4.05364  3.58357  3.45162  2.71604  3.32835  2.47868     76 - -
          2.68618  4.42225  2.77519  2.73123  3.46354  2.40513  3.72494  3.29354  2.67741  2.69355  4.24690  2.90347  2.73739  3.18146  2.89801  2.37887  2.77519  2.98518  4.58477  3.61503
          0.02574  4.06852  4.79087  0.61958  0.77255  0.48576  0.95510
     63   3.03260  4.75265  3.66168  3.53214  4.50345  3.42927  4.58990  4.10385  3.60713  3.70753  4.76854  3.81710  0.53227  3.98983  3.82680  3.20716  3.49040  3.72605  5.63186  4.62813     77 - -
          2.68618  4.42225  2.77519  2.73123  3.46354  2.40513  3.72494  3.29354  2.67741  2.69355  4.24690  2.90347  2.73739  3.18146  2.89801  2.37887  2.77519  2.98518  4.58477  3.61503
          0.02574  4.06852  4.79087  0.61958  0.77255  0.48576  0.95510
     64   2.28279  4.31702  3.47218  2.99370  3.54722  3.22974  3.92087  2.84530  2.88487  2.54908  1.82569  3.34983  3.94344  3.07109  3.19386  2.79495  2.85950  2.62384  5.01708  3.78732     78 - -
          2.68618  4.42225  2.77519  2.73123  3.46354  2.40513  3.72494  3.29354  2.67741  2.69355  4.24690  2.90347  2.73739  3.18146  2.89801  2.37887  2.77519  2.98518  4.58477  3.61503
          0.02574  4.06852  4.79087  0.61958  0.77255  0.48576  0.95510
     65   1.04822  4.17632  3.54070  3.28026  4.30314  2.97572  4.31691  3.63473  3.32204  3.40341  4.26136  3.38692  3.73798  3.61314  3.60526  1.92930  2.75109  3.12366  5.67823  4.46756     79 - -
          2.68618  4.42225  2.77519  2.73123  3.46354  2.40513  3.72494  3.29354  2.67741  2.69355  4.24690  2.90347  2.73739  3.18146  2.89801  2.37887  2.77519  2.98518  4.58477  3.61503
          0.02574  4.06852  4.79087  0.61958  0.77255  0.48576  0.95510
     66   3.62221  4.87896  4.63310  4.31386  0.92377  4.39539  3.54945  3.25432  4.16018  2.57606  3.86023  4.10813  4.71082  4.15157  4.20302  3.77177  3.84946  3.20078  3.69653  1.67581     80 - -
          2.68618  4.42225  2.77519  2.73123  3.46354  2.40513  3.72494  3.29354  2.67741  2.69355  4.24690  2.90347  2.73739  3.18146  2.89801  2.37887  2.77519  2.98518  4.58477  3.61503
          0.02574  4.06852  4.79087  0.61958  0.77255  0.48576  0.95510
     67   1.94233  4.20618  3.51523  3.15464  4.19928  3.02841  4.18884  3.52864  3.15450  3.27250  4.11927  3.33595  3.74482  3.45975  3.47467  1.92297  1.45525  3.06424  5.56375  4.34836     81 - -
          2.68618  4.42225  2.77519  2.73123  3.46354  2.40513  3.72494  3.29354  2.67741  2.69355  4.24690  2.90347  2.73739  3.18146  2.89801  2.37887  2.77519  2.98518  4.58477  3.61503
          0.02574  4.06852  4.79087  0.61958  0.77255  0.48576  0.95510
     68   2.76799  4.27168  4.04997  3.48257  3.32551  3.87842  4.21085  2.14653  3.38734  1.99467  2.49551  3.78374  4.23299  3.64964  3.64173  3.16951  2.12569  1.86992  4.97824  3.79066     82 - -
          2.68618  4.42225  2.77519  2.73123  3.46354  2.40513  3.72494  3.29354  2.67741  2.69355  4.24690  2.90347  2.73739  3.18146  2.89801  2.37887  2.77519  2.98518  4.58477  3.61503
          0.02574  4.06852  4.79087  0.61958  0.77255  0.48576  0.95510
     69   2.36230  4.26145  3.48540  3.22953  4.16625  3.08058  4.26348  3.39268  3.19782  3.23743  4.17110  3.40021  3.81226  3.56411  3.46953  2.42536  1.06016  2.99294  5.57902  4.33444     83 - -
          2.68618  4.42225  2.77519  2.73123  3.46354  2.40513  3.72494  3.29354  2.67741  2.69355  4.24690  2.90347  2.73739  3.18146  2.89801  2.37887  2.77519  2.98518  4.58477  3.61503
          0.02574  4.06852  4.79087  0.61958  0.77255  0.48576  0.95510
     70   3.25993  4.65748  4.64050  4.10044  3.10051  4.40610  4.70500  2.25594  3.89136  1.24153  1.52388  4.38281  4.65362  4.11631  4.05474  3.76380  3.49403  2.36365  5.12918  3.99592     84 - -
          2.68618  4.42225  2.77519  2.73123  3.46354  2.40513  3.72494  3.29354  2.67741  2.69355  4.24690  2.90347  2.73739  3.18146  2.89801  2.37887  2.77519  2.98518  4.58477  3.61503
          0.02574  4.06852  4.79087  0.61958  0.77255  0.48576  0.95510
     71   3.35469  4.71572  4.78967  4.24625  3.07656  4.53889  4.82611  2.23640  4.04244  0.84201  2.29622  4.52909  4.74159  4.22336  4.18327  3.90340  3.58201  2.38008  5.16645  4.06644     85 - -
          2.68618  4.42225  2.77519  2.73123  3.46354  2.40513  3.72494  3.29354  2.67741  2.69355  4.24690  2.90347  2.73739  3.18146  2.89801  2.37887  2.77519  2.98518  4.58477  3.61503
          0.02574  4.06852  4.79087  0.61958  0.77255  0.48576  0.95510
     72   1.81645  4.20862  3.45421  3.19909  4.34849  2.97813  4.28135  3.71986  3.26134  3.45693  4.30506  3.34678  3.73580  3.55896  3.56298  1.10940  2.76074  3.18594  5.70467  4.47984     86 - -
          2.68618  4.42225  2.77519  2.73123  3.46354  2.40513  3.72494  3.29354  2.67741  2.69355  4.24690  2.90347  2.73739  3.18146  2.89801  2.37887  2.77519  2.98518  4.58477  3.61503
          0.02574  4.06852  4.79087  0.61958  0.77255  0.48576  0.95510
     73   3.68186  4.98303  4.40412  4.16173  2.89456  3.96101  4.16273  3.71848  3.88216  3.07759  4.34245  4.27235  4.49594  4.25952  3.97453  3.88352  3.99315  3.61409  0.56817  2.88711     87 - -
          2.68618  4.42225  2.77519  2.73123  3.46354  2.40513  3.72494  3.29354  2.67741  2.69355  4.24690  2.90347  2.73739  3.18146  2.89801  2.37887  2.77519  2.98518  4.58477  3.61503
          0.02574  4.06852  4.79087  0.61958  0.77255  0.48576  0.95510
     74   2.14852  4.33359  3.17472  2.93469  4.34366  3.03799  4.12834  3.78234  3.05720  3.45956  4.29168  2.89236  3.75599  3.37115  3.40634  1.13069  2.80979  3.26413  5.66696  4.40010     88 - -
          2.68618  4.42225  2.77519  2.73123  3.46354  2.40513  3.72494  3.29354  2.67741  2.69355  4.24690  2.90347  2.73739  3.18146  2.89801  2.37887  2.77519  2.98518  4.58477  3.61503
          0.02574  4.06852  4.79087  0.61958  0.77255  0.48576  0.95510
     75   2.65473  4.29841  4.42404  3.88544  3.55570  4.11474  4.59403  1.56385  3.78723  2.21771  3.42025  4.12851  4.47766  4.05561  4.01616  3.45050  2.76282  1.28935  5.28807  4.08294     89 - -
          2.68618  4.42225  2.77519  2.73123  3.46354  2.40513  3.72494  3.29354  2.67741  2.69355  4.24690  2.90347  2.73739  3.18146  2.89801  2.37887  2.77519  2.98518  4.58477  3.61503
          0.02574  4.06852  4.79087  0.61958  0.77255  0.48576  0.95510
     76   3.21173  4.51944  4.87005  4.35562  3.40609  4.54856  5.00603  1.06590  4.20502  1.67302  3.22154  4.59253  4.80755  4.44073  4.37796  3.92843  3.46322  1.72210  5.43065  4.25164     90 - -
          2.68618  4.42225  2.77519  2.73123  3.46354  2.40513  3.72494  3.29354  2.67741  2.69355  4.24690  2.90347  2.73739  3.18146  2.89801  2.37887  2.77519  2.98518  4.58477  3.61503
          0.02574  4.06852  4.79087  0.61958  0.77255  0.48576  0.95510
     77   2.98550  5.49903  1.97059  1.08963  4.79656  3.27453  3.81513  4.30403  2.81131  3.82455  4.68557  2.75303  3.89160  2.98472  3.38147  2.87965  3.27431  3.89120  5.96967  4.49333     91 - -
          2.68618  4.42225  2.77519  2.73123  3.46354  2.40513  3.72494  3.29354  2.67741  2.69355  4.24690  2.90347  2.73739  3.18146  2.89801  2.37887  2.77519  2.98518  4.58477  3.61503
          0.02574  4.06852  4.79087  0.61958  0.77255  0.48576  0.95510
     78   3.70602  4.93460  4.65706  4.35503  1.47173  4.43325  3.49358  3.39767  4.20063  2.71989  3.99331  4.10373  4.74296  4.16558  4.23312  3.80674  3.92836  3.32280  3.63058  0.96328     92 - -
          2.68618  4.42225  2.77519  2.73123  3.46354  2.40513  3.72494  3.29354  2.67741  2.69355  4.24690  2.90347  2.73739  3.18146  2.89801  2.37887  2.77519  2.98518  4.58477  3.61503
          0.02574  4.06852  4.79087  0.61958  0.77255  0.48576  0.95510
     79   2.67643  4.88519  2.71978  2.33965  4.28313  2.00719  3.72552  3.71208  2.37117  3.29517  4.12046  2.92408  3.83670  2.76479  2.95727  2.11172  2.95487  3.34816  5.51032  4.16798     93 - -
          2.68618  4.42225  2.77519  2.73123  3.46354  2.40513  3.72494  3.29354  2.67741  2.69355  4.24690  2.90347  2.73739  3.18146  2.89801  2.37887  2.77519  2.98518  4.58477  3.61503
          0.02574  4.06852  4.79087  0.61958  0.77255  0.48576  0.95510
     80   2.20971  4.93954  2.82906  2.27457  4.23540  3.20021  3.60070  3.67268  2.07393  3.22545  4.01489  2.89853  3.79793  2.72823  2.52235  2.48959  2.72693  3.30763  5.41792  4.05954     94 - -
          2.68618  4.42225  2.77519  2.73123  3.46354  2.40513  3.72494  3.29354  2.67741  2.69355  4.24690  2.90347  2.73739  3.18146  2.89801  2.37887  2.77519  2.98518  4.58477  3.61503
          0.02574  4.06852  4.79087  0.61958  0.77255  0.48576  0.95510
     81   2.65248  5.00590  2.94226  2.24647  4.31876  3.42178  3.58332  3.75632  1.94753  3.04427  4.06365  2.75427  3.81306  2.36871  2.49527  2.52148  2.82664  3.28735  5.44248  4.09267     95 - -
          2.68618  4.42225  2.77519  2.73123  3.46354  2.40513  3.72494  3.29354  2.67741  2.69355  4.24690  2.90347  2.73739  3.18146  2.89801  2.37887  2.77519  2.98518  4.58477  3.61503
          0.02574  4.06852  4.79087  0.61958  0.77255  0.48576  0.95510
     82   2.83352  4.30310  4.17433  3.60921  3.01663  3.92755  4.12528  2.14777  3.46833  1.93695  1.94174  3.85152  4.26210  3.70446  3.66751  3.22529  3.06440  2.34097  4.70639  2.43394     96 - -
          2.68618  4.42225  2.77519  2.73123  3.46354  2.40513  3.72494  3.29354  2.67741  2.69355  4.24690  2.90347  2.73739  3.18146  2.89801  2.37887  2.77519  2.98518  4.58477  3.61503
          0.02574  4.06852  4.79087  0.61958  0.77255  0.48576  0.95510
     83   2.43157  5.02053  2.70959  1.95616  4.31401  2.47951  3.39174  3.75992  2.33168  3.30839  4.10434  2.86131  3.81047  2.67439  2.89304  2.51019  2.91337  3.38925  5.50049  4.12421     97 - -
          2.68618  4.42225  2.77519  2.73123  3.46354  2.40513  3.72494  3.29354  2.67741  2.69355  4.24690  2.90347  2.73739  3.18146  2.89801  2.37887  2.77519  2.98518  4.58477  3.61503
          0.23556  4.06852  1.64627  0.61958  0.77255  0.48576  0.95510
     84   1.53129  4.38300  2.92739  2.47221  4.05889  3.10014  3.88101  3.36984  2.77088  3.10777  3.98107  3.05043  3.73237  3.11254  3.14186  2.31172  2.78982  2.99857  5.40210  4.12526     98 - -
          2.68618  4.42225  2.77519  2.73123  3.46354  2.40513  3.72494  3.29354  2.67741  2.69355  4.24690  2.90347  2.73739  3.18146  2.89801  2.37887  2.77519  2.98518  4.58477  3.61503
          0.03165  3.86462  4.58696  0.61958  0.77255  0.67218  0.71457
     85   1.51628  4.10066  3.46257  3.07788  3.99848  2.96761  4.07906  3.23228  3.05017  3.04820  3.92369  3.26095  3.66790  3.36243  3.36294  2.08783  2.30977  2.66664  5.39251  4.17734     99 - -
          2.68618  4.42225  2.77519  2.73123  3.46354  2.40513  3.72494  3.29354  2.67741  2.69355  4.24690  2.90347  2.73739  3.18146  2.89801  2.37887  2.77519  2.98518  4.58477  3.61503
          0.03165  3.86462  4.58696  0.61958  0.77255  0.38468  1.14152
     86   2.43317  4.63843  2.90714  2.54605  4.27117  1.89308  3.81117  3.70517  2.65267  3.30542  4.11712  2.43874  3.19650  2.98220  2.98836  2.44859  2.76685  3.28554  5.52628  4.20545    100 - -
          2.68618  4.42225  2.77519  2.73123  3.46354  2.40513  3.72494  3.29354  2.67741  2.69355  4.24690  2.90347  2.73739  3.18146  2.89801  2.37887  2.77519  2.98518  4.58477  3.61503
          0.02574  4.06852  4.79087  0.61958  0.77255  0.48576  0.95510
     87   2.90053  5.30091  2.46015  1.33129  4.59594  3.35054  3.73481  4.07453  2.51373  3.58267  4.43194  2.83955  3.89221  2.20705  2.94446  2.83674  3.15824  3.69643  5.73340  4.33558    101 - -
          2.68618  4.42225  2.77519  2.73123  3.46354  2.40513  3.72494  3.29354  2.67741  2.69355  4.24690  2.90347  2.73739  3.18146  2.89801  2.37887  2.77519  2.98518  4.58477  3.61503
          0.02574  4.06852  4.79087  0.61958  0.77255  0.48576  0.95510
     88   3.17086  4.60005  4.48099  3.92361  3.11954  4.30601  4.56826  2.14234  3.70967  0.91572  2.86309  4.22557  4.56481  3.70524  3.89934  3.63530  3.39844  2.36007  5.08669  3.94293    102 - -
          2.68618  4.42225  2.77519  2.73123  3.46354  2.40513  3.72494  3.29354  2.67741  2.69355  4.24690  2.90347  2.73739  3.18146  2.89801  2.37887  2.77519  2.98518  4.58477  3.61503
          0.02574  4.06852  4.79087  0.61958  0.77255  0.48576  0.95510
     89   2.52877  4.88748  2.90295  2.31470  4.16605  2.77866  3.60248  3.59969  2.34407  3.09906  3.96286  2.51772  3.53820  2.63962  2.74942  2.44080  2.68250  3.12986  5.37910  4.02271    103 - -
          2.68618  4.42225  2.77519  2.73123  3.46354  2.40513  3.72494  3.29354  2.67741  2.69355  4.24690  2.90347  2.73739  3.18146  2.89801  2.37887  2.77519  2.98518  4.58477  3.61503
          0.02574  4.06852  4.79087  0.61958  0.77255  0.48576  0.95510
     90   2.75822  4.98000  2.77640  2.37406  3.96700  3.42279  2.11217  3.68014  2.44076  3.24191  4.08541  2.15024  3.87928  2.85086  2.84891  2.75943  2.99746  3.35024  5.27997  3.59800    104 - -
          2.68618  4.42225  2.77519  2.73123  3.46354  2.40513  3.72494  3.29354  2.67741  2.69355  4.24690  2.90347  2.73739  3.18146  2.89801  2.37887  2.77519  2.98518  4.58477  3.61503
          0.02574  4.06852  4.79087  0.61958  0.77255  0.48576  0.95510
     91   1.53493  4.29548  3.88906  3.40710  3.64879  3.55675  4.28092  2.37365  3.31496  2.28898  3.56017  3.66237  4.09923  3.63259  3.60402  2.92899  2.96291  1.79700  5.26383  4.03842    105 - -
          2.68618  4.42225  2.77519  2.73123  3.46354  2.40513  3.72494  3.29354  2.67741  2.69355  4.24690  2.90347  2.73739  3.18146  2.89801  2.37887  2.77519  2.98518  4.58477  3.61503
          0.02574  4.06852  4.79087  0.61958  0.77255  0.48576  0.95510
     92   2.62715  4.67223  3.14094  2.53099  3.88471  3.47910  3.65952  3.09496  1.93881  2.90350  3.27472  3.05142  3.86162  2.68929  2.60160  2.70475  2.85227  2.58115  5.18395  3.89739    106 - -
          2.68618  4.42225  2.77519  2.73123  3.46354  2.40513  3.72494  3.29354  2.67741  2.69355  4.24690  2.90347  2.73739  3.18146  2.89801  2.37887  2.77519  2.98518  4.58477  3.61503
          0.02574  4.06852  4.79087  0.61958  0.77255  0.48576  0.95510
     93   2.37797  5.23278  2.00785  1.86649  4.53932  3.32040  3.65250  4.02190  2.26903  3.52237  4.30440  2.68363  3.81113  2.71316  3.00350  2.59949  2.98906  3.60634  5.67978  4.24919    107 - -
          2.68618  4.42225  2.77519  2.73123  3.46354  2.40513  3.72494  3.29354  2.67741  2.69355  4.24690  2.90347  2.73739  3.18146  2.89801  2.37887  2.77519  2.98518  4.58477  3.61503
          0.02574  4.06852  4.79087  0.61958  0.77255  0.48576  0.95510
     94   1.61175  4.31703  3.78738  3.26499  3.54903  3.63484  4.14798  2.19445  3.17166  2.13101  3.46166  3.58792  4.10036  3.49365  3.47830  2.96178  2.80898  2.21979  5.13743  3.91623    108 - -
          2.68618  4.42225  2.77519  2.73123  3.46354  2.40513  3.72494  3.29354  2.67741  2.69355  4.24690  2.90347  2.73739  3.18146  2.89801  2.37887  2.77519  2.98518  4.58477  3.61503
          0.02574  4.06852  4.79087  0.61958  0.77255  0.48576  0.95510
     95   3.16136  4.45679  4.89988  4.39504  3.56176  4.54293  5.08932  1.10609  4.27862  1.99338  3.35993  4.61493  4.82522  4.52881  4.46626  3.92854  3.42073  1.36168  5.55835  4.36503    109 - -
          2.68618  4.42225  2.77519  2.73123  3.46354  2.40513  3.72494  3.29354  2.67741  2.69355  4.24690  2.90347  2.73739  3.18146  2.89801  2.37887  2.77519  2.98518  4.58477  3.61503
          0.02574  4.06852  4.79087  0.61958  0.77255  0.48576  0.95510
     96   3.03555  5.18346  3.42203  2.77609  4.64871  3.46896  3.63584  3.99896  1.27143  3.44307  4.29894  3.19272  4.03911  2.76756  1.67851  3.02803  3.21043  3.66749  5.48958  4.30835    110 - -
          2.68618  4.42225  2.77519  2.73123  3.46354  2.40513  3.72494  3.29354  2.67741  2.69355  4.24690  2.90347  2.73739  3.18146  2.89801  2.37887  2.77519  2.98518  4.58477  3.61503
          0.02574  4.06852  4.79087  0.61958  0.77255  0.48576  0.95510
     97   3.44591  4.84961  4.29528  3.93477  2.29968  4.11040  3.69445  3.34405  3.61620  2.71477  3.94557  3.97218  4.52262  3.92855  3.75356  3.60455  3.70235  3.24709  1.01681  2.18463    111 - -
          2.68618  4.42225  2.77519  2.73123  3.46354  2.40513  3.72494  3.29354  2.67741  2.69355  4.24690  2.90347  2.73739  3.18146  2.89801  2.37887  2.77519  2.98518  4.58477  3.61503
          0.02574  4.06852  4.79087  0.61958  0.77255  0.48576  0.95510
     98   1.81561  4.20398  3.38341  3.16007  4.42971  1.30531  4.28911  3.84744  3.29526  3.53874  4.35653  3.31780  3.71802  3.56056  3.61005  2.14574  2.75042  3.25912  5.76269  4.55176    112 - -
          2.68618  4.42225  2.77519  2.73123  3.46354  2.40513  3.72494  3.29354  2.67741  2.69355  4.24690  2.90347  2.73739  3.18146  2.89801  2.37887  2.77519  2.98518  4.58477  3.61503
          0.02574  4.06852  4.79087  0.61958  0.77255  0.48576  0.95510
     99   1.86224  4.19838  3.56270  3.23876  4.18042  3.04361  4.25019  3.38251  3.22151  3.22483  4.11148  3.38816  3.77105  3.54020  3.51383  2.41215  1.26776  2.96199  5.57688  4.36688    113 - -
          2.68618  4.42225  2.77519  2.73123  3.46354  2.40513  3.72494  3.29354  2.67741  2.69355  4.24690  2.90347  2.73739  3.18146  2.89801  2.37887  2.77519  2.98518  4.58477  3.61503
          0.02574  4.06852  4.79087  0.61958  0.77255  0.48576  0.95510
    100   3.01717  5.54438  1.01375  2.08301  4.84712  3.24151  3.84901  4.39296  2.91833  3.91755  4.79802  2.57422  3.89552  3.03174  3.52718  2.90129  3.32792  3.96515  6.05977  4.53995    114 - -
          2.68618  4.42225  2.77519  2.73123  3.46354  2.40513  3.72494  3.29354  2.67741  2.69355  4.24690  2.90347  2.73739  3.18146  2.89801  2.37887  2.77519  2.98518  4.58477  3.61503
          0.02574  4.06852  4.79087  0.61958  0.77255  0.48576  0.95510
    101   3.68476  4.93306  4.61039  4.30160  1.61998  4.41066  3.50053  3.39026  4.15066  2.71940  3.99174  4.08524  4.72732  4.14048  4.20124  3.78580  3.91009  3.31350  3.64457  0.89571    115 - -
          2.68618  4.42225  2.77519  2.73123  3.46354  2.40513  3.72494  3.29354  2.67741  2.69355  4.24690  2.90347  2.73739  3.18146  2.89801  2.37887  2.77519  2.98518  4.58477  3.61503
          0.02574  4.06852  4.79087  0.61958  0.77255  0.48576  0.95510
    102   3.32614  4.66179  4.83357  4.28751  2.01837  4.51019  4.58593  2.30619  4.14667  0.97343  2.76429  4.48702  4.70801  4.22745  4.25047  3.85218  3.54465  2.44911  4.84852  3.53534    116 - -
          2.68618  4.42225  2.77519  2.73123  3.46354  2.40513  3.72494  3.29354  2.67741  2.69355  4.24690  2.90347  2.73739  3.18146  2.89801  2.37887  2.77519  2.98518  4.58477  3.61503
          0.02574  4.06852  4.79087  0.61958  0.77255  0.48576  0.95510
    103   2.77937  4.51758  4.47698  3.95498  3.25221  4.23048  4.63593  1.97106  3.78831  1.02528  3.09209  4.22718  4.55161  4.04718  3.98573  3.58368  3.34171  2.12042  5.19204  4.03886    117 - -
          2.68618  4.42225  2.77519  2.73123  3.46354  2.40513  3.72494  3.29354  2.67741  2.69355  4.24690  2.90347  2.73739  3.18146  2.89801  2.37887  2.77519  2.98518  4.58477  3.61503
          0.02574  4.06852  4.79087  0.61958  0.77255  0.48576  0.95510
    104   3.08517  5.17612  3.40707  2.82574  4.62016  3.66734  3.68038  3.99284  1.02385  3.45082  4.33660  3.23244  4.06837  2.82394  2.03452  3.08643  3.26930  3.67601  5.49343  4.31684    118 - -
          2.68618  4.42225  2.77519  2.73123  3.46354  2.40513  3.72494  3.29354  2.67741  2.69355  4.24690  2.90347  2.73739  3.18146  2.89801  2.37887  2.77519  2.98518  4.58477  3.61503
          0.02574  4.06852  4.79087  0.61958  0.77255  0.48576  0.95510
    105   1.34203  3.11697  3.87509  3.44044  3.96229  3.07607  4.28292  3.13435  3.35733  3.00760  3.90614  3.49757  3.78725  3.63343  3.61862  2.50214  1.93288  2.76900  5.40639  4.21880    119 - -
          2.68618  4.42225  2.77519  2.73123  3.46354  2.40513  3.72494  3.29354  2.67741  2.69355  4.24690  2.90347  2.73739  3.18146  2.89801  2.37887  2.77519  2.98518  4.58477  3.61503
          0.02574  4.06852  4.79087  0.61958  0.77255  0.48576  0.95510
    106   2.26542  4.36757  3.37285  2.84148  2.58873  3.50612  2.68122  2.90488  2.79203  2.60279  3.50610  3.25170  3.92154  3.11723  3.15309  2.77496  2.47014  2.66954  4.88841  3.57919    120 - -
          2.68618  4.42225  2.77519  2.73123  3.46354  2.40513  3.72494  3.29354  2.67741  2.69355  4.24690  2.90347  2.73739  3.18146  2.89801  2.37887  2.77519  2.98518  4.58477  3.61503
          0.02574  4.06852  4.79087  0.61958  0.77255  0.48576  0.95510
    107   2.19442  4.57921  3.01002  2.59238  4.18921  3.22557  3.80955  3.60569  2.65153  3.22722  4.04315  2.17199  2.68342  2.98520  3.08486  2.49263  2.29849  3.20316  5.46390  4.15467    121 - -
          2.68618  4.42225  2.77519  2.73123  3.46354  2.40513  3.72494  3.29354  2.67741  2.69355  4.24690  2.90347  2.73739  3.18146  2.89801  2.37887  2.77519  2.98518  4.58477  3.61503
          0.02574  4.06852  4.79087  0.61958  0.77255  0.48576  0.95510
    108   2.39348  4.89011  2.89794  2.10360  4.16313  3.39445  3.37986  3.49912  2.34276  3.16585  3.96378  2.77878  3.79861  2.74255  2.73996  2.14654  2.84151  3.16573  5.37740  4.02491    122 - -
          2.68618  4.42225  2.77519  2.73123  3.46354  2.40513  3.72494  3.29354  2.67741  2.69355  4.24690  2.90347  2.73739  3.18146  2.89801  2.37887  2.77519  2.98518  4.58477  3.61503
          0.02574  4.06852  4.79087  0.61958  0.77255  0.48576  0.95510
    109   2.43936  4.69265  2.77395  2.44046  4.14021  3.29559  3.73355  3.55742  2.57359  3.17062  3.98865  2.97692  2.46404  2.90023  3.02863  2.17996  2.33210  3.19192  5.41259  4.08562    123 - -
          2.68594  4.42236  2.77492  2.73134  3.46365  2.40524  3.72505  3.29301  2.67752  2.69366  4.24701  2.90358  2.73726  3.18157  2.89812  2.37893  2.77500  2.98529  4.58488  3.61514
          0.31113  1.35063  4.79087  0.93078  0.50128  0.48576  0.95510
    110   2.65644  5.00438  2.10209  2.30694  4.30099  2.75130  3.64126  3.75507  2.46040  3.30887  4.10359  2.47023  3.80157  2.77708  2.95485  2.54910  2.72099  3.38073  5.50451  3.42411    128 - -
          2.68618  4.42225  2.77519  2.73123  3.46354  2.40513  3.72494  3.29354  2.67741  2.69355  4.24690  2.90347  2.73739  3.18146  2.89801  2.37887  2.77519  2.98518  4.58477  3.61503
          0.02574  4.06852  4.79087  0.61958  0.77255  0.48576  0.95510
    111   2.55287  4.60070  2.97388  2.57570  3.80862  3.46177  3.68400  3.17303  2.39598  2.74655  3.69816  3.06013  3.85506  2.88389  2.51519  2.69135  2.47643  2.29484  5.14618  3.85901    129 - -
          2.68618  4.42225  2.77519  2.73123  3.46354  2.40513  3.72494  3.29354  2.67741  2.69355  4.24690  2.90347  2.73739  3.18146  2.89801  2.37887  2.77519  2.98518  4.58477  3.61503
          0.02574  4.06852  4.79087  0.61958  0.77255  0.48576  0.95510
    112   3.26755  4.57615  4.91162  4.37010  3.24962  4.58050  4.96290  1.50047  4.22938  1.12001  3.04502  4.61475  4.79355  4.38944  4.37037  3.94419  3.50378  1.88695  5.31294  4.20286    130 - -
          2.68618  4.42225  2.77519  2.73123  3.46354  2.40513  3.72494  3.29354  2.67741  2.69355  4.24690  2.90347  2.73739  3.18146  2.89801  2.37887  2.77519  2.98518  4.58477  3.61503
          0.02574  4.06852  4.79087  0.61958  0.77255  0.48576  0.95510
    113   2.47079  4.27806  3.79988  3.25313  2.58814  3.71160  3.48640  2.73624  3.16483  2.42345  3.38335  3.53633  4.08594  3.42338  3.43107  2.98939  2.94222  2.27365  4.42511  1.88429    131 - -
          2.68618  4.42225  2.77519  2.73123  3.46354  2.40513  3.72494  3.29354  2.67741  2.69355  4.24690  2.90347  2.73739  3.18146  2.89801  2.37887  2.77519  2.98518  4.58477  3.61503
          0.02574  4.06852  4.79087  0.61958  0.77255  0.48576  0.95510
    114   1.80212  4.19770  3.59414  3.13223  3.83482  2.53386  4.07716  3.10829  3.09898  2.89878  3.77868  3.36604  3.81081  3.39125  3.42174  2.40670  2.51609  1.91976  5.25783  4.04135    132 - -
          2.68618  4.42225  2.77519  2.73123  3.46354  2.40513  3.72494  3.29354  2.67741  2.69355  4.24690  2.90347  2.73739  3.18146  2.89801  2.37887  2.77519  2.98518  4.58477  3.61503
          0.02574  4.06852  4.79087  0.61958  0.77255  0.48576  0.95510
    115   2.81072  5.18337  2.54956  1.91955  4.51436  2.89856  3.69858  3.97232  2.46374  3.49541  4.31531  2.85120  3.86242  1.70067  2.89855  2.76800  3.06453  3.58913  5.65544  4.27278    133 - -
          2.68618  4.42225  2.77519  2.73123  3.46354  2.40513  3.72494  3.29354  2.67741  2.69355  4.24690  2.90347  2.73739  3.18146  2.89801  2.37887  2.77519  2.98518  4.58477  3.61503
          0.02574  4.06852  4.79087  0.61958  0.77255  0.48576  0.95510
    116   2.96550  4.45873  4.39330  4.06667  3.70100  3.92279  4.83697  2.06143  3.93753  2.35657  3.64031  4.22391  4.47543  4.28511  4.13056  3.44198  3.32420  0.80924  5.51720  4.25924    134 - -
          2.68618  4.42225  2.77519  2.73123  3.46354  2.40513  3.72494  3.29354  2.67741  2.69355  4.24690  2.90347  2.73739  3.18146  2.89801  2.37887  2.77519  2.98518  4.58477  3.61503
          0.02574  4.06852  4.79087  0.61958  0.77255  0.48576  0.95510
    117   2.36731  4.39438  3.34533  3.23859  4.50628  0.81295  4.41765  3.96837  3.44054  3.68191  4.58810  3.44640  3.85658  3.73681  3.71454  2.66090  2.99460  3.43120  5.77139  4.61503    135 - -
          2.68618  4.42225  2.77519  2.73123  3.46354  2.40513  3.72494  3.29354  2.67741  2.69355  4.24690  2.90347  2.73739  3.18146  2.89801  2.37887  2.77519  2.98518  4.58477  3.61503
          0.02574  4.06852  4.79087  0.61958  0.77255  0.48576  0.95510
    118   2.70256  5.03503  1.67376  2.30565  4.33936  3.33677  3.67769  3.40690  2.34032  3.35037  4.16186  2.85139  3.82291  2.82290  2.99726  2.38787  2.95851  3.40760  5.55197  4.16366    136 - -
          2.68618  4.42225  2.77519  2.73123  3.46354  2.40513  3.72494  3.29354  2.67741  2.69355  4.24690  2.90347  2.73739  3.18146  2.89801  2.37887  2.77519  2.98518  4.58477  3.61503
          0.02574  4.06852  4.79087  0.61958  0.77255  0.48576  0.95510
    119   2.01952  4.30063  3.25229  2.98165  4.36697  1.49806  4.15407  3.78432  3.10435  3.45201  4.27690  3.24343  2.34400  3.39514  3.46067  2.47759  2.78677  3.25503  5.68045  4.44376    137 - -
          2.68618  4.42225  2.77519  2.73123  3.46354  2.40513  3.72494  3.29354  2.67741  2.69355  4.24690  2.90347  2.73739  3.18146  2.89801  2.37887  2.77519  2.98518  4.58477  3.61503
          0.02574  4.06852  4.79087  0.61958  0.77255  0.48576  0.95510
    120   2.63122  4.91748  2.27374  2.35233  3.67028  3.27864  3.62969  3.61925  2.44266  3.19687  4.00178  2.12932  3.80461  2.77402  2.92344  2.63517  2.74837  3.26978  5.39654  3.71281    138 - -
          2.68618  4.42225  2.77519  2.73123  3.46354  2.40513  3.72494  3.29354  2.67741  2.69355  4.24690  2.90347  2.73739  3.18146  2.89801  2.37887  2.77519  2.98518  4.58477  3.61503
          0.02574  4.06852  4.79087  0.61958  0.77255  0.48576  0.95510
    121   2.26862  4.38733  3.31908  2.78487  3.72636  3.36936  3.82220  3.06622  2.74282  2.77807  3.28194  3.19199  3.85002  2.99715  3.12814  2.14281  2.07683  2.66776  5.11977  3.86405    139 - -
          2.68618  4.42225  2.77519  2.73123  3.46354  2.40513  3.72494  3.29354  2.67741  2.69355  4.24690  2.90347  2.73739  3.18146  2.89801  2.37887  2.77519  2.98518  4.58477  3.61503
          0.02574  4.06852  4.79087  0.61958  0.77255  0.48576  0.95510
    122   2.76303  5.08007  1.32121  2.27645  4.59885  3.22321  3.82656  4.06468  2.79407  3.64352  4.48105  2.82179  3.83980  2.99821  3.32955  2.20890  2.89072  3.63252  5.83061  4.39841    140 - -
          2.68618  4.42225  2.77519  2.73123  3.46354  2.40513  3.72494  3.29354  2.67741  2.69355  4.24690  2.90347  2.73739  3.18146  2.89801  2.37887  2.77519  2.98518  4.58477  3.61503
          0.02574  4.06852  4.79087  0.61958  0.77255  0.48576  0.95510
    123   2.68998  4.90248  2.53394  2.38863  4.21276  2.65171  1.89341  3.69894  2.56841  3.28752  4.11894  2.91161  3.84029  2.89858  3.02190  2.70549  2.81037  3.34278  5.47751  4.10704    141 - -
          2.68618  4.42225  2.77519  2.73123  3.46354  2.40513  3.72494  3.29354  2.67741  2.69355  4.24690  2.90347  2.73739  3.18146  2.89801  2.37887  2.77519  2.98518  4.58477  3.61503
          0.02574  4.06852  4.79087  0.61958  0.77255  0.48576  0.95510
    124   2.56279  4.86032  2.92553  2.40350  4.12204  2.66429  3.61471  3.54659  2.24897  3.12878  3.93503  2.61611  3.80845  2.63532  2.69680  2.47489  2.84593  3.20848  5.34930  3.24716    142 - -
          2.68624  4.42244  2.77487  2.73142  3.46373  2.40531  3.72415  3.29373  2.67760  2.69374  4.24709  2.90307  2.73716  3.18165  2.89819  2.37883  2.77504  2.98537  4.58496  3.61434
          0.18743  1.81642  4.79087  1.71695  0.19798  0.48576  0.95510
    125   2.82966  0.61672  4.38822  4.17567  4.12706  3.40741  4.78013  3.30778  4.00534  3.21231  4.34148  4.11094  4.12931  4.34360  4.09341  3.10106  3.31325  3.03799  5.49672  4.41217    160 - -
          2.68618  4.42225  2.77519  2.73123  3.46354  2.40513  3.72494  3.29354  2.67741  2.69355  4.24690  2.90347  2.73739  3.18146  2.89801  2.37887  2.77519  2.98518  4.58477  3.61503
          0.02574  4.06852  4.79087  0.61958  0.77255  0.48576  0.95510
    126   3.68186  4.98303  4.40412  4.16173  2.89456  3.96101  4.16273  3.71848  3.88216  3.07759  4.34245  4.27235  4.49594  4.25952  3.97453  3.88352  3.99315  3.61409  0.56817  2.88711    161 - -
          2.68618  4.42225  2.77519  2.73123  3.46354  2.40513  3.72494  3.29354  2.67741  2.69355  4.24690  2.90347  2.73739  3.18146  2.89801  2.37887  2.77519  2.98518  4.58477  3.61503
          0.02574  4.06852  4.79087  0.61958  0.77255  0.48576  0.95510
    127   2.64205  4.80272  2.96924  1.93033  4.02337  3.43734  3.65159  3.41081  2.41703  3.00842  2.90741  2.97754  3.84269  2.38156  2.84063  2.68164  2.87398  2.99114  5.30185  3.98087    162 - -
          2.68618  4.42225  2.77519  2.73123  3.46354  2.40513  3.72494  3.29354  2.67741  2.69355  4.24690  2.90347  2.73739  3.18146  2.89801  2.37887  2.77519  2.98518  4.58477  3.61503
          0.02574  4.06852  4.79087  0.61958  0.77255  0.48576  0.95510
    128   3.23906  5.05600  3.75092  3.22633  4.46093  3.68378  3.98454  4.01994  2.34118  3.50037  4.49913  3.56912  4.18017  3.19836  0.71640  3.31606  3.49379  3.73632  5.46645  4.34970    163 - -
          2.68618  4.42225  2.77519  2.73123  3.46354  2.40513  3.72494  3.29354  2.67741  2.69355  4.24690  2.90347  2.73739  3.18146  2.89801  2.37887  2.77519  2.98518  4.58477  3.61503
          0.02574  4.06852  4.79087  0.61958  0.77255  0.48576  0.95510
    129   3.03260  4.75265  3.66168  3.53214  4.50345  3.42927  4.58990  4.10385  3.60713  3.70753  4.76854  3.81710  0.53227  3.98983  3.82680  3.20716  3.49040  3.72605  5.63186  4.62813    164 - -
          2.68618  4.42225  2.77519  2.73123  3.46354  2.40513  3.72494  3.29354  2.67741  2.69355  4.24690  2.90347  2.73739  3.18146  2.89801  2.37887  2.77519  2.98518  4.58477  3.61503
          0.02574  4.06852  4.79087  0.61958  0.77255  0.48576  0.95510
    130   3.13464  5.27279  2.58843  0.77549  4.64570  3.41042  4.02009  4.13938  2.92643  3.72688  4.69695  3.06229  4.02574  3.23462  3.35224  3.09976  3.44190  3.80470  5.78017  4.50819    165 - -
          2.68618  4.42225  2.77519  2.73123  3.46354  2.40513  3.72494  3.29354  2.67741  2.69355  4.24690  2.90347  2.73739  3.18146  2.89801  2.37887  2.77519  2.98518  4.58477  3.61503
          0.02574  4.06852  4.79087  0.61958  0.77255  0.48576  0.95510
    131   3.21206  5.35678  0.67293  2.47880  4.76292  3.36988  4.11980  4.39825  3.24348  3.97323  4.95986  3.04344  4.03689  3.36223  3.78311  3.15519  3.55628  4.01790  5.89216  4.60889    166 - -
          2.68618  4.42225  2.77519  2.73123  3.46354  2.40513  3.72494  3.29354  2.67741  2.69355  4.24690  2.90347  2.73739  3.18146  2.89801  2.37887  2.77519  2.98518  4.58477  3.61503
          0.02574  4.06852  4.79087  0.61958  0.77255  0.48576  0.95510
    132   3.16481  4.54261  4.65962  4.11862  3.20504  4.36584  4.73083  1.67338  3.94962  1.64666  1.58765  4.37460  4.63617  4.16327  4.11531  3.71808  3.40597  2.11312  5.18877  4.05800    167 - -
          2.68618  4.42225  2.77519  2.73123  3.46354  2.40513  3.72494  3.29354  2.67741  2.69355  4.24690  2.90347  2.73739  3.18146  2.89801  2.37887  2.77519  2.98518  4.58477  3.61503
          0.02574  4.06852  4.79087  0.61958  0.77255  0.48576  0.95510
    133   2.77827  5.04801  1.31985  2.32102  4.52371  3.25202  3.84617  3.91122  2.80498  3.55979  4.42795  2.86211  3.86068  3.02393  3.32412  2.76709  2.26951  3.52398  5.77842  4.36859    168 - -
          2.68618  4.42225  2.77519  2.73123  3.46354  2.40513  3.72494  3.29354  2.67741  2.69355  4.24690  2.90347  2.73739  3.18146  2.89801  2.37887  2.77519  2.98518  4.58477  3.61503
          0.02574  4.06852  4.79087  0.61958  0.77255  0.48576  0.95510
    134   2.65266  4.42441  3.46307  3.02034  3.28386  3.49591  3.87441  2.96903  2.92885  2.67923  3.65826  3.36972  3.99123  3.29151  3.24308  2.84671  1.63529  2.74094  4.81414  2.35399    169 - -
          2.68618  4.42225  2.77519  2.73123  3.46354  2.40513  3.72494  3.29354  2.67741  2.69355  4.24690  2.90347  2.73739  3.18146  2.89801  2.37887  2.77519  2.98518  4.58477  3.61503
          0.02574  4.06852  4.79087  0.61958  0.77255  0.48576  0.95510
    135   2.51836  4.75993  2.80509  2.43852  4.00146  3.41114  3.62771  3.30098  2.35719  2.81690  3.84236  2.83360  2.79147  2.78366  2.83594  2.36319  2.81758  2.92842  5.27497  3.94566    170 - -
          2.68618  4.42225  2.77519  2.73123  3.46354  2.40513  3.72494  3.29354  2.67741  2.69355  4.24690  2.90347  2.73739  3.18146  2.89801  2.37887  2.77519  2.98518  4.58477  3.61503
          0.02574  4.06852  4.79087  0.61958  0.77255  0.48576  0.95510
    136   3.23906  5.05600  3.75092  3.22633  4.46093  3.68378  3.98454  4.01994  2.34118  3.50037  4.49913  3.56912  4.18017  3.19836  0.71640  3.31606  3.49379  3.73632  5.46645  4.34970    171 - -
          2.68618  4.42225  2.77519  2.73123  3.46354  2.40513  3.72494  3.29354  2.67741  2.69355  4.24690  2.90347  2.73739  3.18146  2.89801  2.37887  2.77519  2.98518  4.58477  3.61503
          0.02574  4.06852  4.79087  0.61958  0.77255  0.48576  0.95510
    137   2.41038  4.79004  2.92483  2.43057  4.09572  3.37513  3.39347  3.51702  2.44596  3.11389  3.92635  2.73430  2.78713  2.65092  2.90030  2.43710  2.39441  3.17711  5.34827  4.01248    172 - -
          2.68618  4.42225  2.77519  2.73123  3.46354  2.40513  3.72494  3.29354  2.67741  2.69355  4.24690  2.90347  2.73739  3.18146  2.89801  2.37887  2.77519  2.98518  4.58477  3.61503
          0.02574  4.06852  4.79087  0.61958  0.77255  0.48576  0.95510
    138   2.13810  4.30765  4.17077  3.70711  3.65737  3.76578  4.51699  2.08885  3.60069  2.29670  3.54078  3.91855  4.28346  3.91165  3.85195  3.15480  3.07740  1.19114  5.36413  4.14215    173 - -
          2.68618  4.42225  2.77519  2.73123  3.46354  2.40513  3.72494  3.29354  2.67741  2.69355  4.24690  2.90347  2.73739  3.18146  2.89801  2.37887  2.77519  2.98518  4.58477  3.61503
          0.02574  4.06852  4.79087  0.61958  0.77255  0.48576  0.95510
    139   2.86554  4.46124  3.82755  3.34215  2.49264  3.78512  3.74985  2.88443  3.24496  2.51682  3.56546  3.59788  4.19005  3.51495  3.51022  3.09758  2.47357  2.71040  4.26706  1.47203    174 - -
          2.68618  4.42225  2.77519  2.73123  3.46354  2.40513  3.72494  3.29354  2.67741  2.69355  4.24690  2.90347  2.73739  3.18146  2.89801  2.37887  2.77519  2.98518  4.58477  3.61503
          0.02574  4.06852  4.79087  0.61958  0.77255  0.48576  0.95510
    140   2.64111  5.01219  2.78735  2.13474  4.32028  3.40328  3.58492  3.76495  1.88158  3.29020  4.06966  2.89191  3.80218  2.70312  2.42070  2.58552  2.74690  3.38442  5.45558  3.62108    175 - -
          2.68618  4.42225  2.77519  2.73123  3.46354  2.40513  3.72494  3.29354  2.67741  2.69355  4.24690  2.90347  2.73739  3.18146  2.89801  2.37887  2.77519  2.98518  4.58477  3.61503
          0.02574  4.06852  4.79087  0.61958  0.77255  0.48576  0.95510
    141   2.71503  2.73746  4.24746  3.67368  3.30010  3.87401  4.23355  1.75043  3.25948  2.11522  3.25376  3.87912  4.23575  3.78116  3.72488  3.18018  2.95678  1.72529  4.89677  3.70196    176 - -
          2.68618  4.42225  2.77519  2.73123  3.46354  2.40513  3.72494  3.29354  2.67741  2.69355  4.24690  2.90347  2.73739  3.18146  2.89801  2.37887  2.77519  2.98518  4.58477  3.61503
          0.02574  4.06852  4.79087  0.61958  0.77255  0.48576  0.95510
    142   2.70412  5.09775  1.88694  2.26957  4.41703  3.32129  3.14970  3.88776  2.50598  3.42323  4.21816  2.67291  3.81129  2.80387  3.01137  2.15309  2.72719  3.49415  5.60270  4.19648    177 - -
          2.68618  4.42225  2.77519  2.73123  3.46354  2.40513  3.72494  3.29354  2.67741  2.69355  4.24690  2.90347  2.73739  3.18146  2.89801  2.37887  2.77519  2.98518  4.58477  3.61503
          0.02574  4.06852  4.79087  0.61958  0.77255  0.48576  0.95510
    143   2.41774  4.76159  2.97385  2.44754  4.04425  3.06815  3.52355  3.37638  2.35836  3.06457  3.88070  2.95798  2.76874  2.74682  2.83777  2.25074  2.73162  3.13071  5.30769  3.97903    178 - -
          2.68618  4.42225  2.77519  2.73123  3.46354  2.40513  3.72494  3.29354  2.67741  2.69355  4.24690  2.90347  2.73739  3.18146  2.89801  2.37887  2.77519  2.98518  4.58477  3.61503
          0.15339  4.06852  2.07864  0.61958  0.77255  0.48576  0.95510
    144   2.59143  4.92894  2.71310  2.33237  4.26669  3.08814  3.62369  3.70342  2.33930  3.26110  4.06880  2.25756  3.78856  2.40425  2.75780  2.31330  2.89369  3.33710  5.45558  4.10045    179 - -
          2.68618  4.42225  2.77519  2.73123  3.46354  2.40513  3.72494  3.29354  2.67741  2.69355  4.24690  2.90347  2.73739  3.18146  2.89801  2.37887  2.77519  2.98518  4.58477  3.61503
          0.06323  3.94433  3.17225  0.61958  0.77255  0.60776  0.78651
    145   2.63638  4.85108  2.78341  2.38468  4.15457  3.33629  3.11697  3.61120  2.36192  3.18558  4.00860  2.10575  3.79676  2.78219  2.62636  2.39551  2.81206  3.26384  5.37307  4.03085    180 - -
          2.68618  4.42225  2.77519  2.73123  3.46354  2.40513  3.72494  3.29354  2.67741  2.69355  4.24690  2.90347  2.73739  3.18146  2.89801  2.37887  2.77519  2.98518  4.58477  3.61503
          0.03019  3.91128  4.63363  0.61958  0.77255  0.63560  0.75421
    146   2.80274  4.55385  3.41406  3.25853  4.25074  3.23916  4.33297  3.80591  3.31911  3.42863  4.48001  3.56143  0.75855  3.70671  3.56042  2.97139  3.24731  3.44689  5.42685  4.37186    181 - -
          2.68618  4.42225  2.77519  2.73123  3.46354  2.40513  3.72494  3.29354  2.67741  2.69355  4.24690  2.90347  2.73739  3.18146  2.89801  2.37887  2.77519  2.98518  4.58477  3.61503
          0.03019  3.91128  4.63363  0.61958  0.77255  0.40232  1.10494
    147   2.32730  2.08157  3.93616  3.62671  4.19437  1.19257  4.45758  3.54373  3.55692  3.32580  4.21419  3.60036  3.80765  3.83958  3.76743  2.54684  2.82621  3.08464  5.56074  4.42084    182 - -
          2.68618  4.42225  2.77519  2.73123  3.46354  2.40513  3.72494  3.29354  2.67741  2.69355  4.24690  2.90347  2.73739  3.18146  2.89801  2.37887  2.77519  2.98518  4.58477  3.61503
          0.02574  4.06852  4.79087  0.61958  0.77255  0.48576  0.95510
    148   2.30541  4.25034  3.38759  3.15656  4.32497  3.00430  4.25813  3.71641  3.20761  3.45162  4.31984  3.33388  3.75679  3.53604  3.50401  0.99724  2.52719  3.20095  5.68632  4.43792    183 - -
          2.68618  4.42225  2.77519  2.73123  3.46354  2.40513  3.72494  3.29354  2.67741  2.69355  4.24690  2.90347  2.73739  3.18146  2.89801  2.37887  2.77519  2.98518  4.58477  3.61503
          0.02574  4.06852  4.79087  0.61958  0.77255  0.48576  0.95510
    149   3.01138  5.56476  1.08300  1.93067  4.87904  3.02421  3.83404  4.40270  2.89043  3.91020  4.77725  2.72164  3.89022  3.00927  3.50257  2.89180  3.31289  3.97158  6.06425  4.55351    184 - -
          2.68618  4.42225  2.77519  2.73123  3.46354  2.40513  3.72494  3.29354  2.67741  2.69355  4.24690  2.90347  2.73739  3.18146  2.89801  2.37887  2.77519  2.98518  4.58477  3.61503
          0.02574  4.06852  4.79087  0.61958  0.77255  0.48576  0.95510
    150   3.16304  4.51027  4.74529  4.21166  3.31857  4.43096  4.84920  1.91034  4.06986  1.23624  3.13938  4.45772  4.70348  4.28504  4.24502  3.79027  3.41092  1.41333  5.30733  4.15346    185 - -
          2.68618  4.42225  2.77519  2.73123  3.46354  2.40513  3.72494  3.29354  2.67741  2.69355  4.24690  2.90347  2.73739  3.18146  2.89801  2.37887  2.77519  2.98518  4.58477  3.61503
          0.02574  4.06852  4.79087  0.61958  0.77255  0.48576  0.95510
    151   0.76431  4.30116  3.67211  3.47764  4.25777  3.11947  4.47504  3.41340  3.49923  3.28553  4.29936  3.57434  3.87770  3.82311  3.73314  2.65159  2.94279  3.03345  5.66510  4.48873    186 - -
          2.68618  4.42225  2.77519  2.73123  3.46354  2.40513  3.72494  3.29354  2.67741  2.69355  4.24690  2.90347  2.73739  3.18146  2.89801  2.37887  2.77519  2.98518  4.58477  3.61503
          0.02574  4.06852  4.79087  0.61958  0.77255  0.48576  0.95510
    152   1.31254  4.21441  3.45662  3.22813  4.39407  1.58838  4.32297  3.76217  3.33495  3.49627  4.34101  3.36927  3.74454  3.60928  3.63354  2.46192  2.78003  3.21702  5.73239  4.53836    187 - -
          2.68618  4.42225  2.77519  2.73123  3.46354  2.40513  3.72494  3.29354  2.67741  2.69355  4.24690  2.90347  2.73739  3.18146  2.89801  2.37887  2.77519  2.98518  4.58477  3.61503
          0.02574  4.06852  4.79087  0.61958  0.77255  0.48576  0.95510
    153   2.99701  5.40596  2.19546  0.99864  4.72436  3.30046  3.84800  4.21503  2.81329  3.77018  4.65139  2.81312  3.91531  3.02683  3.33959  2.91214  3.28992  3.82593  5.90090  4.47214    188 - -
          2.68618  4.42225  2.77519  2.73123  3.46354  2.40513  3.72494  3.29354  2.67741  2.69355  4.24690  2.90347  2.73739  3.18146  2.89801  2.37887  2.77519  2.98518  4.58477  3.61503
          0.02574  4.06852  4.79087  0.61958  0.77255  0.48576  0.95510
    154   2.67739  4.24101  3.84797  3.27951  3.29422  3.73431  4.03869  2.26537  3.18413  2.18210  2.36848  3.60224  4.10415  3.46323  3.45792  3.01368  2.07701  2.22513  4.87465  3.47512    189 - -
          2.68618  4.42225  2.77519  2.73123  3.46354  2.40513  3.72494  3.29354  2.67741  2.69355  4.24690  2.90347  2.73739  3.18146  2.89801  2.37887  2.77519  2.98518  4.58477  3.61503
          0.02574  4.06852  4.79087  0.61958  0.77255  0.48576  0.95510
    155   0.76431  4.30116  3.67211  3.47764  4.25777  3.11947  4.47504  3.41340  3.49923  3.28553  4.29936  3.57434  3.87770  3.82311  3.73314  2.65159  2.94279  3.03345  5.66510  4.48873    190 - -
          2.68618  4.42225  2.77519  2.73123  3.46354  2.40513  3.72494  3.29354  2.67741  2.69355  4.24690  2.90347  2.73739  3.18146  2.89801  2.37887  2.77519  2.98518  4.58477  3.61503
          0.02574  4.06852  4.79087  0.61958  0.77255  0.48576  0.95510
    156   0.76431  4.30116  3.67211  3.47764  4.25777  3.11947  4.47504  3.41340  3.49923  3.28553  4.29936  3.57434  3.87770  3.82311  3.73314  2.65159  2.94279  3.03345  5.66510  4.48873    191 - -
          2.68618  4.42225  2.77519  2.73123  3.46354  2.40513  3.72494  3.29354  2.67741  2.69355  4.24690  2.90347  2.73739  3.18146  2.89801  2.37887  2.77519  2.98518  4.58477  3.61503
          0.02574  4.06852  4.79087  0.61958  0.77255  0.48576  0.95510
    157   0.88659  4.20285  3.56779  3.35519  4.25831  3.01475  4.37767  3.47374  3.38481  3.33720  4.26416  3.44523  3.78312  3.69778  3.63976  2.40760  2.80543  3.02971  5.67524  4.45115    192 - -
          2.68618  4.42225  2.77519  2.73123  3.46354  2.40513  3.72494  3.29354  2.67741  2.69355  4.24690  2.90347  2.73739  3.18146  2.89801  2.37887  2.77519  2.98518  4.58477  3.61503
          0.02574  4.06852  4.79087  0.61958  0.77255  0.48576  0.95510
    158   3.34815  4.68935  4.85011  4.28598  2.84662  4.56673  4.80251  2.24848  4.14709  0.88909  2.16634  4.55432  4.74000  4.24469  4.26932  3.90829  3.56469  2.41027  5.09831  3.98649    193 - -
          2.68618  4.42225  2.77519  2.73123  3.46354  2.40513  3.72494  3.29354  2.67741  2.69355  4.24690  2.90347  2.73739  3.18146  2.89801  2.37887  2.77519  2.98518  4.58477  3.61503
          0.02574  4.06852  4.79087  0.61958  0.77255  0.48576  0.95510
    159   0.89911  4.19492  3.56106  3.34401  4.26849  3.00445  4.36893  3.50350  3.37642  3.35403  4.26670  3.43413  3.77325  3.68581  3.63445  2.36064  2.79358  3.04633  5.67821  4.45632    194 - -
          2.68618  4.42225  2.77519  2.73123  3.46354  2.40513  3.72494  3.29354  2.67741  2.69355  4.24690  2.90347  2.73739  3.18146  2.89801  2.37887  2.77519  2.98518  4.58477  3.61503
          0.02574  4.06852  4.79087  0.61958  0.77255  0.48576  0.95510
    160   1.10547  4.17827  3.53473  3.26518  4.30602  2.97539  4.30549  3.64841  3.30709  3.40639  4.25904  3.37887  3.73504  3.59716  3.59601  1.81461  2.74767  3.13258  5.67646  4.46535    195 - -
          2.68618  4.42225  2.77519  2.73123  3.46354  2.40513  3.72494  3.29354  2.67741  2.69355  4.24690  2.90347  2.73739  3.18146  2.89801  2.37887  2.77519  2.98518  4.58477  3.61503
          0.02574  4.06852  4.79087  0.61958  0.77255  0.48576  0.95510
    161   0.76431  4.30116  3.67211  3.47764  4.25777  3.11947  4.47504  3.41340  3.49923  3.28553  4.29936  3.57434  3.87770  3.82311  3.73314  2.65159  2.94279  3.03345  5.66510  4.48873    196 - -
          2.68618  4.42225  2.77519  2.73123  3.46354  2.40513  3.72494  3.29354  2.67741  2.69355  4.24690  2.90347  2.73739  3.18146  2.89801  2.37887  2.77519  2.98518  4.58477  3.61503
          0.02574  4.06852  4.79087  0.61958  0.77255  0.48576  0.95510
    162   2.42233  4.34300  3.38881  3.21822  4.27783  3.06983  4.32034  3.82923  3.30542  3.53578  4.44815  3.40815  3.82576  3.64000  3.58222  0.82959  2.91797  3.32074  5.63533  4.36367    197 - -
          2.68618  4.42225  2.77519  2.73123  3.46354  2.40513  3.72494  3.29354  2.67741  2.69355  4.24690  2.90347  2.73739  3.18146  2.89801  2.37887  2.77519  2.98518  4.58477  3.61503
          0.02574  4.06852  4.79087  0.61958  0.77255  0.48576  0.95510
    163   3.23438  4.54204  4.87220  4.34048  3.33498  4.56343  4.96373  1.09652  4.17848  1.57666  3.02995  4.58600  4.79815  4.39782  4.34174  3.93248  3.47659  1.84449  5.36698  4.20800    198 - -
          2.68618  4.42225  2.77519  2.73123  3.46354  2.40513  3.72494  3.29354  2.67741  2.69355  4.24690  2.90347  2.73739  3.18146  2.89801  2.37887  2.77519  2.98518  4.58477  3.61503
          0.02574  4.06852  4.79087  0.61958  0.77255  0.48576  0.95510
    164   2.96550  4.45873  4.39330  4.06667  3.70100  3.92279  4.83697  2.06143  3.93753  2.35657  3.64031  4.22391  4.47543  4.28511  4.13056  3.44198  3.32420  0.80924  5.51720  4.25924    199 - -
          2.68618  4.42225  2.77519  2.73123  3.46354  2.40513  3.72494  3.29354  2.67741  2.69355  4.24690  2.90347  2.73739  3.18146  2.89801  2.37887  2.77519  2.98518  4.58477  3.61503
          0.02574  4.06852  4.79087  0.61958  0.77255  0.48576  0.95510
    165   3.51826  4.86382  4.50816  4.26373  0.73820  4.15411  3.97934  3.02225  4.16690  2.34883  3.72577  4.24546  4.61119  4.28169  4.23796  3.77541  3.82097  3.02670  4.17746  2.52285    200 - -
          2.68618  4.42225  2.77519  2.73123  3.46354  2.40513  3.72494  3.29354  2.67741  2.69355  4.24690  2.90347  2.73739  3.18146  2.89801  2.37887  2.77519  2.98518  4.58477  3.61503
          0.02574  4.06852  4.79087  0.61958  0.77255  0.48576  0.95510
    166   3.12625  5.22965  3.56986  2.86710  4.70936  3.72744  3.64010  4.04453  1.35252  3.46681  4.34101  3.25560  4.08696  2.77291  1.40563  3.11739  3.28211  3.72740  5.48972  4.34034    201 - -
          2.68618  4.42225  2.77519  2.73123  3.46354  2.40513  3.72494  3.29354  2.67741  2.69355  4.24690  2.90347  2.73739  3.18146  2.89801  2.37887  2.77519  2.98518  4.58477  3.61503
          0.02574  4.06852  4.79087  0.61958  0.77255  0.48576  0.95510
    167   2.66730  5.11955  2.15257  2.22121  4.43642  3.35343  3.60618  3.90583  2.15610  3.41115  4.18121  2.62514  3.79319  2.72314  2.61895  2.29329  2.85243  3.49768  5.56615  4.16394    202 - -
          2.68618  4.42225  2.77519  2.73123  3.46354  2.40513  3.72494  3.29354  2.67741  2.69355  4.24690  2.90347  2.73739  3.18146  2.89801  2.37887  2.77519  2.98518  4.58477  3.61503
          0.02574  4.06852  4.79087  0.61958  0.77255  0.48576  0.95510
    168   2.56953  3.95011  3.29217  2.72928  3.56710  3.50078  3.74611  2.77237  2.69001  2.51374  3.51015  2.54578  3.88803  3.01564  2.95729  2.30874  2.80385  2.51779  4.97673  3.47064    203 - -
          2.68618  4.42225  2.77519  2.73123  3.46354  2.40513  3.72494  3.29354  2.67741  2.69355  4.24690  2.90347  2.73739  3.18146  2.89801  2.37887  2.77519  2.98518  4.58477  3.61503
          0.02574  4.06852  4.79087  0.61958  0.77255  0.48576  0.95510
    169   2.82599  5.32837  1.74983  2.20583  4.64066  3.30668  3.70060  4.13407  2.00001  3.62923  4.43223  2.16640  3.84147  2.84018  3.06627  2.75148  3.08548  3.71533  5.77727  4.33413    204 - -
          2.68618  4.42225  2.77519  2.73123  3.46354  2.40513  3.72494  3.29354  2.67741  2.69355  4.24690  2.90347  2.73739  3.18146  2.89801  2.37887  2.77519  2.98518  4.58477  3.61503
          0.18743  4.06852  1.87204  0.61958  0.77255  0.48576  0.95510
    170   2.27040  4.35495  3.06593  2.74620  4.12535  3.07552  3.90937  3.53495  2.75700  3.19597  4.04630  3.09815  1.82712  3.13368  2.97846  2.18850  2.76808  3.11040  5.44064  4.17034    205 - -
          2.68618  4.42225  2.77519  2.73123  3.46354  2.40513  3.72494  3.29354  2.67741  2.69355  4.24690  2.90347  2.73739  3.18146  2.89801  2.37887  2.77519  2.98518  4.58477  3.61503
          0.03019  3.91128  4.63363  0.61958  0.77255  0.40232  1.10494
    171   2.09637  4.68232  3.00695  2.40620  3.96679  2.97780  3.67501  3.37018  2.40715  2.87935  3.82883  2.89228  3.81768  2.84835  2.94084  2.25889  2.82597  2.91176  5.26434  3.95120    206 - -
          2.68618  4.42225  2.77519  2.73123  3.46354  2.40513  3.72494  3.29354  2.67741  2.69355  4.24690  2.90347  2.73739  3.18146  2.89801  2.37887  2.77519  2.98518  4.58477  3.61503
          0.02574  4.06852  4.79087  0.61958  0.77255  0.48576  0.95510
    172   3.54206  4.95113  4.13335  3.90332  2.32773  4.06297  3.72780  3.52531  3.75548  2.92754  4.18064  3.97306  4.53402  4.01363  3.89722  3.65759  3.83070  3.40564  3.97767  0.69308    207 - -
          2.68618  4.42225  2.77519  2.73123  3.46354  2.40513  3.72494  3.29354  2.67741  2.69355  4.24690  2.90347  2.73739  3.18146  2.89801  2.37887  2.77519  2.98518  4.58477  3.61503
          0.02574  4.06852  4.79087  0.61958  0.77255  0.48576  0.95510
    173   1.94601  4.21821  3.43058  3.19207  4.35365  2.98080  4.28478  3.73024  3.26202  3.46889  4.32255  3.34472  3.74057  3.56401  3.56098  1.04701  2.77108  3.19628  5.71148  4.48071    208 - -
          2.68618  4.42225  2.77519  2.73123  3.46354  2.40513  3.72494  3.29354  2.67741  2.69355  4.24690  2.90347  2.73739  3.18146  2.89801  2.37887  2.77519  2.98518  4.58477  3.61503
          0.02574  4.06852  4.79087  0.61958  0.77255  0.48576  0.95510
    174   2.58537  5.03985  2.66922  2.31462  4.35332  3.20417  3.58446  3.81226  2.08296  3.32965  4.09847  2.60255  3.78397  2.33709  2.70653  2.50724  2.59491  3.41537  5.49235  4.10714    209 - -
          2.68618  4.42225  2.77519  2.73123  3.46354  2.40513  3.72494  3.29354  2.67741  2.69355  4.24690  2.90347  2.73739  3.18146  2.89801  2.37887  2.77519  2.98518  4.58477  3.61503
          0.02574  4.06852  4.79087  0.61958  0.77255  0.48576  0.95510
    175   2.65686  4.91677  2.98018  2.18505  4.19574  3.43841  3.46591  3.49698  1.84118  2.74779  3.98351  2.94881  3.83067  2.60108  2.69441  2.62288  2.80132  3.27314  5.37410  4.04509    210 - -
          2.68618  4.42225  2.77519  2.73123  3.46354  2.40513  3.72494  3.29354  2.67741  2.69355  4.24690  2.90347  2.73739  3.18146  2.89801  2.37887  2.77519  2.98518  4.58477  3.61503
          0.02574  4.06852  4.79087  0.61958  0.77255  0.48576  0.95510
    176   3.38190  4.78851  4.50353  4.14855  3.22153  4.22905  4.74316  2.44062  3.91444  0.66660  3.19087  4.40498  4.63343  4.23546  4.05667  3.82933  3.66875  2.52805  5.16746  3.93461    211 - -
          2.68618  4.42225  2.77519  2.73123  3.46354  2.40513  3.72494  3.29354  2.67741  2.69355  4.24690  2.90347  2.73739  3.18146  2.89801  2.37887  2.77519  2.98518  4.58477  3.61503
          0.02574  4.06852  4.79087  0.61958  0.77255  0.48576  0.95510
    177   3.19086  4.54630  4.74330  4.20981  3.26678  4.43655  4.83994  1.96897  4.05885  1.09488  3.08686  4.46155  4.70334  4.26673  4.22895  3.79735  3.43785  1.58556  5.27774  4.13372    212 - -
          2.68618  4.42225  2.77519  2.73123  3.46354  2.40513  3.72494  3.29354  2.67741  2.69355  4.24690  2.90347  2.73739  3.18146  2.89801  2.37887  2.77519  2.98518  4.58477  3.61503
          0.02574  4.06852  4.79087  0.61958  0.77255  0.48576  0.95510
    178   2.62540  5.04350  2.64904  2.31955  4.35765  3.19967  2.70973  3.81635  2.18090  3.33015  4.09758  2.70030  3.78476  2.51851  2.55092  2.54461  2.74491  3.41860  5.48893  4.10580    213 - -
          2.68618  4.42225  2.77519  2.73123  3.46354  2.40513  3.72494  3.29354  2.67741  2.69355  4.24690  2.90347  2.73739  3.18146  2.89801  2.37887  2.77519  2.98518  4.58477  3.61503
          0.02574  4.06852  4.79087  0.61958  0.77255  0.48576  0.95510
    179   2.59491  4.85971  2.95339  2.44387  4.16891  2.60011  2.73521  3.59310  2.35652  3.16877  3.97929  2.81782  3.82473  2.77932  2.37441  2.65672  2.61549  3.24834  5.37586  4.04605    214 - -
          2.68618  4.42225  2.77519  2.73123  3.46354  2.40513  3.72494  3.29354  2.67741  2.69355  4.24690  2.90347  2.73739  3.18146  2.89801  2.37887  2.77519  2.98518  4.58477  3.61503
          0.02574  4.06852  4.79087  0.61958  0.77255  0.48576  0.95510
    180   1.03379  4.17605  3.54213  3.28452  4.30226  2.97604  4.32025  3.63020  3.32622  3.40242  4.26218  3.38930  3.73903  3.61781  3.60776  1.96131  2.75236  3.12080  5.67882  4.46810    215 - -
          2.68618  4.42225  2.77519  2.73123  3.46354  2.40513  3.72494  3.29354  2.67741  2.69355  4.24690  2.90347  2.73739  3.18146  2.89801  2.37887  2.77519  2.98518  4.58477  3.61503
          0.02574  4.06852  4.79087  0.61958  0.77255  0.48576  0.95510
    181   2.59189  4.60969  3.12638  2.56023  3.80580  3.46335  3.43690  3.04058  2.18043  2.84572  3.48653  3.04854  3.84828  2.76662  2.59175  2.68235  2.65222  2.62239  5.13863  3.35601    216 - -
          2.68618  4.42225  2.77519  2.73123  3.46354  2.40513  3.72494  3.29354  2.67741  2.69355  4.24690  2.90347  2.73739  3.18146  2.89801  2.37887  2.77519  2.98518  4.58477  3.61503
          0.02574  4.06852  4.79087  0.61958  0.77255  0.48576  0.95510
    182   2.65626  4.89469  3.00777  2.45555  4.18974  3.43897  3.61445  3.60407  1.95856  3.17057  3.97988  2.96457  3.83548  2.33969  2.59282  2.53491  2.38469  3.07647  5.36926  4.04785    217 - -
          2.68618  4.42225  2.77519  2.73123  3.46354  2.40513  3.72494  3.29354  2.67741  2.69355  4.24690  2.90347  2.73739  3.18146  2.89801  2.37887  2.77519  2.98518  4.58477  3.61503
          0.02574  4.06852  4.79087  0.61958  0.77255  0.48576  0.95510
    183   3.13925  4.51677  4.66535  4.15789  3.31496  4.34546  4.80285  2.00311  3.99811  1.22207  3.15940  4.39706  4.66016  4.24094  4.17704  3.72282  3.40035  1.41740  5.28746  4.10930    218 - -
          2.68618  4.42225  2.77519  2.73123  3.46354  2.40513  3.72494  3.29354  2.67741  2.69355  4.24690  2.90347  2.73739  3.18146  2.89801  2.37887  2.77519  2.98518  4.58477  3.61503
          0.02574  4.06852  4.79087  0.61958  0.77255  0.48576  0.95510
    184   3.57810  4.86117  4.58778  4.26282  0.89116  4.36468  3.59590  3.17188  4.11296  2.48910  3.78950  4.10566  4.69031  4.13562  4.17332  3.75004  3.81192  3.13444  3.75346  1.85647    219 - -
          2.68618  4.42225  2.77519  2.73123  3.46354  2.40513  3.72494  3.29354  2.67741  2.69355  4.24690  2.90347  2.73739  3.18146  2.89801  2.37887  2.77519  2.98518  4.58477  3.61503
          0.02574  4.06852  4.79087  0.61958  0.77255  0.48576  0.95510
    185   2.44480  5.03409  2.45673  2.07977  4.34557  3.37244  3.57514  3.80678  2.13081  3.32254  3.72697  2.85332  3.77605  2.51684  2.69963  2.58643  2.78109  3.40700  5.48421  4.09593    220 - -
          2.68618  4.42225  2.77519  2.73123  3.46354  2.40513  3.72494  3.29354  2.67741  2.69355  4.24690  2.90347  2.73739  3.18146  2.89801  2.37887  2.77519  2.98518  4.58477  3.61503
          0.02574  4.06852  4.79087  0.61958  0.77255  0.48576  0.95510
    186   3.51826  4.86382  4.50816  4.26373  0.73820  4.15411  3.97934  3.02225  4.16690  2.34883  3.72577  4.24546  4.61119  4.28169  4.23796  3.77541  3.82097  3.02670  4.17746  2.52285    221 - -
          2.68618  4.42225  2.77519  2.73123  3.46354  2.40513  3.72494  3.29354  2.67741  2.69355  4.24690  2.90347  2.73739  3.18146  2.89801  2.37887  2.77519  2.98518  4.58477  3.61503
          0.02574  4.06852  4.79087  0.61958  0.77255  0.48576  0.95510
    187   1.01030  4.16930  3.51091  3.25719  4.34092  2.66232  4.31185  3.71859  3.32656  3.44717  4.28043  3.36848  3.72388  3.60330  3.61678  2.15162  2.73886  3.17287  5.69841  4.49835    222 - -
          2.68618  4.42225  2.77519  2.73123  3.46354  2.40513  3.72494  3.29354  2.67741  2.69355  4.24690  2.90347  2.73739  3.18146  2.89801  2.37887  2.77519  2.98518  4.58477  3.61503
          0.02574  4.06852  4.79087  0.61958  0.77255  0.48576  0.95510
    188   2.62223  4.95604  2.12530  2.35676  4.24455  3.38613  3.60229  3.68531  2.35459  3.16260  3.87488  2.69351  3.79684  2.72936  2.33146  2.61743  2.85680  3.14367  5.42960  4.06253    223 - -
          2.68618  4.42225  2.77519  2.73123  3.46354  2.40513  3.72494  3.29354  2.67741  2.69355  4.24690  2.90347  2.73739  3.18146  2.89801  2.37887  2.77519  2.98518  4.58477  3.61503
          0.02574  4.06852  4.79087  0.61958  0.77255  0.48576  0.95510
    189   2.67140  5.07417  2.48236  2.35075  4.40251  3.40206  3.58934  3.85235  1.85285  3.35732  4.13344  2.88440  3.81114  2.51471  2.41433  2.64532  2.61873  3.45872  5.50395  4.13772    224 - -
          2.68618  4.42225  2.77519  2.73123  3.46354  2.40513  3.72494  3.29354  2.67741  2.69355  4.24690  2.90347  2.73739  3.18146  2.89801  2.37887  2.77519  2.98518  4.58477  3.61503
          0.02574  4.06852  4.79087  0.61958  0.77255  0.48576  0.95510
    190   2.71550  4.76898  3.11497  2.59293  3.65270  3.51450  3.11256  3.39343  2.40879  2.99474  3.85797  2.96187  3.90864  2.37932  2.63797  2.77398  2.93885  3.10823  5.02863  2.21796    225 - -
          2.68618  4.42225  2.77519  2.73123  3.46354  2.40513  3.72494  3.29354  2.67741  2.69355  4.24690  2.90347  2.73739  3.18146  2.89801  2.37887  2.77519  2.98518  4.58477  3.61503
          0.02574  4.06852  4.79087  0.61958  0.77255  0.48576  0.95510
    191   3.08390  5.09875  3.49351  2.90987  4.45958  3.66791  3.71634  3.91920  2.01487  3.37643  4.29949  3.29066  4.08708  2.67666  1.04815  3.11130  3.28471  3.62286  5.43478  4.23923    226 - -
          2.68618  4.42225  2.77519  2.73123  3.46354  2.40513  3.72494  3.29354  2.67741  2.69355  4.24690  2.90347  2.73739  3.18146  2.89801  2.37887  2.77519  2.98518  4.58477  3.61503
          0.02574  4.06852  4.79087  0.61958  0.77255  0.48576  0.95510
    192   2.92712  4.67870  3.64070  3.56717  4.69753  0.48188  4.67140  4.34884  3.77486  3.97702  4.95738  3.80560  4.07585  4.08382  3.98546  3.10533  3.42362  3.83928  5.73672  4.80749    227 - -
          2.68618  4.42225  2.77519  2.73123  3.46354  2.40513  3.72494  3.29354  2.67741  2.69355  4.24690  2.90347  2.73739  3.18146  2.89801  2.37887  2.77519  2.98518  4.58477  3.61503
          0.02574  4.06852  4.79087  0.61958  0.77255  0.48576  0.95510
    193   2.39183  4.87860  3.03359  2.49347  4.23529  3.42611  3.63731  3.64760  2.06637  3.20896  4.02066  2.98909  3.64838  2.77740  2.07894  2.21686  2.90190  3.29661  5.39769  4.08751    228 - -
          2.68618  4.42225  2.77519  2.73123  3.46354  2.40513  3.72494  3.29354  2.67741  2.69355  4.24690  2.90347  2.73739  3.18146  2.89801  2.37887  2.77519  2.98518  4.58477  3.61503
          0.12369  4.06852  2.31019  0.61958  0.77255  0.48576  0.95510
    194   3.39481  4.84294  3.98786  3.73680  2.30205  3.94819  3.66910  3.39020  3.59145  2.81798  4.05493  3.84900  4.42001  3.87322  3.75423  3.52123  3.68216  3.26561  3.94944  0.81347    229 - -
          2.68618  4.42225  2.77519  2.73123  3.46354  2.40513  3.72494  3.29354  2.67741  2.69355  4.24690  2.90347  2.73739  3.18146  2.89801  2.37887  2.77519  2.98518  4.58477  3.61503
          0.02835  3.97318  4.69553  0.61958  0.77255  0.58200  0.81821
    195   2.59701  4.73554  2.46038  2.42394  4.25461  3.19521  3.80230  3.72887  2.69530  3.34148  4.18804  2.91516  3.79160  2.82296  3.13977  1.44486  2.93676  3.33291  5.54110  4.18189    230 - -
          2.68618  4.42225  2.77519  2.73123  3.46354  2.40513  3.72494  3.29354  2.67741  2.69355  4.24690  2.90347  2.73739  3.18146  2.89801  2.37887  2.77519  2.98518  4.58477  3.61503
          0.02835  3.97318  4.69553  0.61958  0.77255  0.42997  1.05134
    196   2.25613  4.74178  2.66323  2.44560  3.99050  3.27968  3.64283  3.40285  2.46300  3.01891  3.84078  2.75678  3.57700  2.80457  2.92257  2.39407  2.82262  2.89095  5.27469  3.17260    231 - -
          2.68618  4.42225  2.77519  2.73123  3.46354  2.40513  3.72494  3.29354  2.67741  2.69355  4.24690  2.90347  2.73739  3.18146  2.89801  2.37887  2.77519  2.98518  4.58477  3.61503
          0.02574  4.06852  4.79087  0.61958  0.77255  0.48576  0.95510
    197   2.61155  4.82373  2.16227  2.40295  4.47632  2.12520  3.83736  3.94441  2.75779  3.52048  4.33394  2.90687  3.80203  3.00742  3.25326  1.76313  2.96057  3.49029  5.71307  4.33757    232 - -
          2.68618  4.42225  2.77519  2.73123  3.46354  2.40513  3.72494  3.29354  2.67741  2.69355  4.24690  2.90347  2.73739  3.18146  2.89801  2.37887  2.77519  2.98518  4.58477  3.61503
          0.02574  4.06852  4.79087  0.61958  0.77255  0.48576  0.95510
    198   2.54116  3.71847  3.46496  2.90680  3.46300  2.98863  3.82820  2.63774  2.85391  2.06314  3.42808  2.93354  3.91285  3.16018  3.20179  2.46824  2.67130  2.57737  4.90676  3.67387    233 - -
          2.68613  4.42197  2.77524  2.73128  3.46358  2.40506  3.72475  3.29358  2.67742  2.69359  4.24694  2.90348  2.73744  3.18151  2.89801  2.37883  2.77524  2.98515  4.58481  3.61501
          0.49856  1.60164  1.65533  0.48933  0.94943  0.48576  0.95510
    199   2.49739  4.57135  2.87534  2.49690  4.03835  3.22508  3.54460  3.45706  2.46761  3.08197  3.91881  2.86507  3.23958  2.90093  2.93509  1.85408  2.63532  3.10149  5.32601  4.02182    239 - -
          2.68618  4.42225  2.77519  2.73123  3.46354  2.40513  3.72494  3.29354  2.67741  2.69355  4.24690  2.90347  2.73739  3.18146  2.89801  2.37887  2.77519  2.98518  4.58477  3.61503
          0.06196  3.86675  3.24021  0.61958  0.77255  0.38544  1.13991
    200   2.17825  4.37866  3.30865  2.61476  3.58842  3.46734  3.78057  2.52635  2.73234  2.64328  3.52758  3.19525  3.47633  3.05494  3.11658  2.38517  2.80200  2.39659  5.00398  3.75149    240 - -
          2.68618  4.42225  2.77519  2.73123  3.46354  2.40513  3.72494  3.29354  2.67741  2.69355  4.24690  2.90347  2.73739  3.18146  2.89801  2.37887  2.77519  2.98518  4.58477  3.61503
          0.02637  4.04454  4.76689  0.61958  0.77255  0.51175  0.91491
    201   2.31677  4.57352  2.83009  2.35332  3.43230  3.44471  3.69033  3.12494  2.56207  2.81806  3.67553  3.04946  3.84466  2.89572  2.99509  2.67723  2.48812  2.42500  5.13420  3.84271    241 - -
          2.68609  4.42226  2.77520  2.73124  3.46354  2.40513  3.72495  3.29355  2.67741  2.69355  4.24690  2.90347  2.73740  3.18147  2.89801  2.37887  2.77520  2.98519  4.58477  3.61504
          0.07112  2.81097  4.76689  0.46846  0.98341  0.51175  0.91491
    202   2.42006  2.86939  3.45655  2.79717  3.41907  3.52682  3.80686  2.77586  2.84057  2.49375  3.38747  3.28988  3.37631  2.98639  3.18586  2.66560  2.79162  2.28017  4.86613  3.31609    243 - -
          2.68602  4.42230  2.77525  2.73129  3.46359  2.40518  3.72500  3.29359  2.67733  2.69360  4.24695  2.90341  2.73745  3.18130  2.89795  2.37892  2.77525  2.98524  4.58482  3.61464
          0.25077  2.20128  2.19699  1.03196  0.44053  0.51175  0.91491
    203   2.42506  4.46804  3.10335  2.57080  3.71442  3.12398  3.66391  3.11541  2.54697  2.78168  3.62842  3.03855  2.70418  2.88828  2.96151  2.45286  2.77302  2.83903  5.02838  3.27712    250 - -
          2.68618  4.42225  2.77519  2.73123  3.46354  2.40513  3.72494  3.29354  2.67741  2.69355  4.24690  2.90347  2.73739  3.18146  2.89801  2.37887  2.77519  2.98518  4.58477  3.61503
          0.07322  3.93626  2.97424  0.61958  0.77255  0.46931  0.98198
    204   2.60979  4.17459  3.76473  3.19560  2.31683  3.64884  3.85799  2.43153  2.79252  2.20221  3.25182  3.49908  4.01793  3.36764  3.35842  2.92084  2.73487  2.40201  4.61681  2.71634    251 - -
          2.68618  4.42225  2.77519  2.73123  3.46354  2.40513  3.72494  3.29354  2.67741  2.69355  4.24690  2.90347  2.73739  3.18146  2.89801  2.37887  2.77519  2.98518  4.58477  3.61503
          0.02781  3.99200  4.71434  0.61958  0.77255  0.56443  0.84091
    205   2.86746  4.43281  3.83845  3.32064  1.92816  3.80469  3.64268  2.92559  3.18564  2.53592  3.54221  3.56480  4.17242  3.46121  2.88044  2.98561  3.09904  2.73926  4.12453  1.77772    252 - -
          2.68618  4.42225  2.77519  2.73123  3.46354  2.40513  3.72494  3.29354  2.67741  2.69355  4.24690  2.90347  2.73739  3.18146  2.89801  2.37887  2.77519  2.98518  4.58477  3.61503
          0.02781  3.99200  4.71434  0.61958  0.77255  0.43954  1.03377
    206   2.55267  2.47112  3.62239  3.07340  3.32775  3.51410  3.87187  2.77284  2.95685  2.49649  3.40457  3.39972  3.94958  3.27990  3.04531  2.42061  2.81795  2.54558  4.80676  2.58935    253 - -
          2.68618  4.42225  2.77519  2.73123  3.46354  2.40513  3.72494  3.29354  2.67741  2.69355  4.24690  2.90347  2.73739  3.18146  2.89801  2.37887  2.77519  2.98518  4.58477  3.61503
          0.02574  4.06852  4.79087  0.61958  0.77255  0.48576  0.95510
    207   2.58790  4.75120  2.67065  2.44499  3.58204  3.38446  3.65839  3.43502  2.48474  3.05512  3.87851  2.39838  3.81158  2.82203  2.94538  2.09872  2.83634  2.82880  5.29960  3.96275    254 - -
          2.68618  4.42225  2.77519  2.73123  3.46354  2.40513  3.72494  3.29354  2.67741  2.69355  4.24690  2.90347  2.73739  3.18146  2.89801  2.37887  2.77519  2.98518  4.58477  3.61503
          0.02574  4.06852  4.79087  0.61958  0.77255  0.48576  0.95510
    208   2.64821  4.31671  3.60468  3.06236  2.78284  3.61135  3.80026  2.79873  3.00031  2.49875  3.44180  3.40871  4.01154  3.28772  3.31861  2.01698  2.89479  2.37895  4.60801  2.40695    255 - -
          2.68618  4.42225  2.77519  2.73123  3.46354  2.40513  3.72494  3.29354  2.67741  2.69355  4.24690  2.90347  2.73739  3.18146  2.89801  2.37887  2.77519  2.98518  4.58477  3.61503
          0.12369  4.06852  2.31019  0.61958  0.77255  0.48576  0.95510
    209   2.46374  4.54158  2.77885  2.55645  4.18912  3.15965  3.82530  3.61083  2.70223  3.24395  4.07165  2.64252  3.75357  3.01678  3.13072  1.66490  2.32164  3.20063  5.47906  4.16754    256 - -
          2.68618  4.42225  2.77519  2.73123  3.46354  2.40513  3.72494  3.29354  2.67741  2.69355  4.24690  2.90347  2.73739  3.18146  2.89801  2.37887  2.77519  2.98518  4.58477  3.61503
          0.02835  3.97318  4.69553  0.61958  0.77255  0.42997  1.05134
    210   2.38083  4.32620  3.31191  2.95177  4.08585  1.43630  4.04345  3.48254  2.95549  3.18070  3.44218  3.24801  3.78607  3.29684  3.30108  2.16237  2.79837  3.07271  5.44949  4.18678    257 - -
          2.68618  4.42225  2.77519  2.73123  3.46354  2.40513  3.72494  3.29354  2.67741  2.69355  4.24690  2.90347  2.73739  3.18146  2.89801  2.37887  2.77519  2.98518  4.58477  3.61503
          0.02574  4.06852  4.79087  0.61958  0.77255  0.48576  0.95510
    211   3.59848  4.92255  4.43260  4.11693  1.91738  4.30951  3.53721  3.36538  3.96881  2.72610  3.99303  4.01690  4.66188  4.05289  4.07408  3.70439  3.83951  3.27891  3.71178  0.82046    258 - -
          2.68618  4.42225  2.77519  2.73123  3.46354  2.40513  3.72494  3.29354  2.67741  2.69355  4.24690  2.90347  2.73739  3.18146  2.89801  2.37887  2.77519  2.98518  4.58477  3.61503
          0.02574  4.06852  4.79087  0.61958  0.77255  0.48576  0.95510
    212   2.43608  4.74163  3.02149  2.43385  3.96616  3.19052  3.52192  3.37509  2.24302  2.99161  3.81789  2.80427  3.82399  2.42277  2.85548  2.64974  2.83015  3.06816  3.35191  3.67377    259 - -
          2.68618  4.42225  2.77519  2.73123  3.46354  2.40513  3.72494  3.29354  2.67741  2.69355  4.24690  2.90347  2.73739  3.18146  2.89801  2.37887  2.77519  2.98518  4.58477  3.61503
          0.02574  4.06852  4.79087  0.61958  0.77255  0.48576  0.95510
    213   3.21206  5.35678  0.67293  2.47880  4.76292  3.36988  4.11980  4.39825  3.24348  3.97323  4.95986  3.04344  4.03689  3.36223  3.78311  3.15519  3.55628  4.01790  5.89216  4.60889    260 - -
          2.68618  4.42225  2.77519  2.73123  3.46354  2.40513  3.72494  3.29354  2.67741  2.69355  4.24690  2.90347  2.73739  3.18146  2.89801  2.37887  2.77519  2.98518  4.58477  3.61503
          0.02574  4.06852  4.79087  0.61958  0.77255  0.48576  0.95510
    214   3.13464  5.27279  2.58843  0.77549  4.64570  3.41042  4.02009  4.13938  2.92643  3.72688  4.69695  3.06229  4.02574  3.23462  3.35224  3.09976  3.44190  3.80470  5.78017  4.50819    261 - -
          2.68618  4.42225  2.77519  2.73123  3.46354  2.40513  3.72494  3.29354  2.67741  2.69355  4.24690  2.90347  2.73739  3.18146  2.89801  2.37887  2.77519  2.98518  4.58477  3.61503
          0.02574  4.06852  4.79087  0.61958  0.77255  0.48576  0.95510
    215   3.21692  4.58578  4.59190  4.07681  2.04022  4.30299  4.15656  2.48814  3.93298  1.07065  3.08633  4.20783  4.56828  4.04983  4.05623  3.63176  3.43907  2.55861  4.44156  2.73973    262 - -
          2.68618  4.42225  2.77519  2.73123  3.46354  2.40513  3.72494  3.29354  2.67741  2.69355  4.24690  2.90347  2.73739  3.18146  2.89801  2.37887  2.77519  2.98518  4.58477  3.61503
          0.02574  4.06852  4.79087  0.61958  0.77255  0.48576  0.95510
    216   3.03479  4.42368  4.53958  3.97213  3.14721  4.23047  4.51952  1.87477  3.83896  1.16980  3.03542  4.21062  4.50749  4.02596  4.00424  3.54860  3.26422  1.96456  5.01327  3.41712    263 - -
          2.68618  4.42225  2.77519  2.73123  3.46354  2.40513  3.72494  3.29354  2.67741  2.69355  4.24690  2.90347  2.73739  3.18146  2.89801  2.37887  2.77519  2.98518  4.58477  3.61503
          0.02574  4.06852  4.79087  0.61958  0.77255  0.48576  0.95510
    217   3.68186  4.98303  4.40412  4.16173  2.89456  3.96101  4.16273  3.71848  3.88216  3.07759  4.34245  4.27235  4.49594  4.25952  3.97453  3.88352  3.99315  3.61409  0.56817  2.88711    264 - -
          2.68618  4.42225  2.77519  2.73123  3.46354  2.40513  3.72494  3.29354  2.67741  2.69355  4.24690  2.90347  2.73739  3.18146  2.89801  2.37887  2.77519  2.98518  4.58477  3.61503
          0.02574  4.06852  4.79087  0.61958  0.77255  0.48576  0.95510
    218   1.67055  4.23383  3.41071  3.21597  4.43218  1.22700  4.33877  3.80527  3.35276  3.54016  4.39007  3.36707  3.75295  3.62682  3.64863  2.47732  2.80187  3.25112  5.76279  4.56977    265 - -
          2.68618  4.42225  2.77519  2.73123  3.46354  2.40513  3.72494  3.29354  2.67741  2.69355  4.24690  2.90347  2.73739  3.18146  2.89801  2.37887  2.77519  2.98518  4.58477  3.61503
          0.02574  4.06852  4.79087  0.61958  0.77255  0.48576  0.95510
    219   1.18352  4.18238  3.47185  3.20303  4.36157  2.05579  4.28173  3.76440  3.28870  3.46504  4.28698  3.34087  3.71749  3.55865  3.59877  2.19574  2.73456  3.20358  5.70627  4.50130    266 - -
          2.68618  4.42225  2.77519  2.73123  3.46354  2.40513  3.72494  3.29354  2.67741  2.69355  4.24690  2.90347  2.73739  3.18146  2.89801  2.37887  2.77519  2.98518  4.58477  3.61503
          0.02574  4.06852  4.79087  0.61958  0.77255  0.48576  0.95510
    220   0.95520  4.17878  3.54952  3.31223  4.29312  2.98250  4.34293  3.58746  3.35193  3.39060  4.26765  3.40682  3.74974  3.64949  3.62189  2.16668  2.76546  3.09497  5.68189  4.46840    267 - -
          2.68618  4.42225  2.77519  2.73123  3.46354  2.40513  3.72494  3.29354  2.67741  2.69355  4.24690  2.90347  2.73739  3.18146  2.89801  2.37887  2.77519  2.98518  4.58477  3.61503
          0.02574  4.06852  4.79087  0.61958  0.77255  0.48576  0.95510
    221   3.68186  4.98303  4.40412  4.16173  2.89456  3.96101  4.16273  3.71848  3.88216  3.07759  4.34245  4.27235  4.49594  4.25952  3.97453  3.88352  3.99315  3.61409  0.56817  2.88711    268 - -
          2.68618  4.42225  2.77519  2.73123  3.46354  2.40513  3.72494  3.29354  2.67741  2.69355  4.24690  2.90347  2.73739  3.18146  2.89801  2.37887  2.77519  2.98518  4.58477  3.61503
          0.02574  4.06852  4.79087  0.61958  0.77255  0.48576  0.95510
    222   3.36614  4.70350  4.86482  4.30381  3.09043  4.60297  4.88438  2.08747  4.13020  0.82916  2.51299  4.58887  4.77617  4.27389  4.26580  3.95457  3.58729  2.30776  5.19824  4.12390    269 - -
          2.68618  4.42225  2.77519  2.73123  3.46354  2.40513  3.72494  3.29354  2.67741  2.69355  4.24690  2.90347  2.73739  3.18146  2.89801  2.37887  2.77519  2.98518  4.58477  3.61503
          0.02574  4.06852  4.79087  0.61958  0.77255  0.48576  0.95510
    223   3.04883  4.66410  3.81160  3.31115  2.26448  3.91113  2.47723  3.21124  3.19947  2.56449  3.78106  3.57105  4.26892  3.26186  3.48541  3.19183  3.27406  3.02074  4.00989  1.43164    270 - -
          2.68618  4.42225  2.77519  2.73123  3.46354  2.40513  3.72494  3.29354  2.67741  2.69355  4.24690  2.90347  2.73739  3.18146  2.89801  2.37887  2.77519  2.98518  4.58477  3.61503
          0.02574  4.06852  4.79087  0.61958  0.77255  0.48576  0.95510
    224   2.79069  4.96665  3.18867  2.58729  4.23587  3.54370  3.61735  3.66565  1.73803  3.20609  4.03880  3.06247  3.91848  2.47402  2.12490  2.80789  2.99443  3.34504  5.35104  2.73867    271 - -
          2.68618  4.42225  2.77519  2.73123  3.46354  2.40513  3.72494  3.29354  2.67741  2.69355  4.24690  2.90347  2.73739  3.18146  2.89801  2.37887  2.77519  2.98518  4.58477  3.61503
          0.02574  4.06852  4.79087  0.61958  0.77255  0.48576  0.95510
    225   0.76431  4.30116  3.67211  3.47764  4.25777  3.11947  4.47504  3.41340  3.49923  3.28553  4.29936  3.57434  3.87770  3.82311  3.73314  2.65159  2.94279  3.03345  5.66510  4.48873    272 - -
          2.68618  4.42225  2.77519  2.73123  3.46354  2.40513  3.72494  3.29354  2.67741  2.69355  4.24690  2.90347  2.73739  3.18146  2.89801  2.37887  2.77519  2.98518  4.58477  3.61503
          0.02574  4.06852  4.79087  0.61958  0.77255  0.48576  0.95510
    226   2.28982  4.24011  3.41209  3.08237  4.26055  2.81678  4.16561  3.65307  3.11302  3.34973  4.18178  3.29520  3.74013  3.42287  3.44453  1.60469  1.56022  3.15496  5.60219  4.37498    273 - -
          2.68618  4.42225  2.77519  2.73123  3.46354  2.40513  3.72494  3.29354  2.67741  2.69355  4.24690  2.90347  2.73739  3.18146  2.89801  2.37887  2.77519  2.98518  4.58477  3.61503
          0.02574  4.06852  4.79087  0.61958  0.77255  0.48576  0.95510
    227   2.66509  5.04870  2.58486  2.31403  4.35438  2.44592  3.61705  3.80772  2.34200  3.25937  4.12385  2.30328  3.80377  2.59789  2.58960  2.64207  2.90323  3.42354  5.51359  4.13217    274 - -
          2.68618  4.42225  2.77519  2.73123  3.46354  2.40513  3.72494  3.29354  2.67741  2.69355  4.24690  2.90347  2.73739  3.18146  2.89801  2.37887  2.77519  2.98518  4.58477  3.61503
          0.02574  4.06852  4.79087  0.61958  0.77255  0.48576  0.95510
    228   2.65599  5.17010  2.31636  2.17325  4.48086  3.17832  3.63449  3.95202  2.29905  3.45897  4.23981  1.94508  3.80892  2.75902  2.66662  2.66676  2.95627  3.54613  5.61750  4.20774    275 - -
          2.68618  4.42225  2.77519  2.73123  3.46354  2.40513  3.72494  3.29354  2.67741  2.69355  4.24690  2.90347  2.73739  3.18146  2.89801  2.37887  2.77519  2.98518  4.58477  3.61503
          0.02574  4.06852  4.79087  0.61958  0.77255  0.48576  0.95510
    229   2.59027  4.84922  2.95014  2.32830  4.10965  3.26686  3.60193  3.34046  2.37392  3.11708  3.78955  2.60847  3.54074  2.55793  2.51114  2.34863  2.82134  2.98463  5.33823  3.99182    276 - -
          2.68618  4.42225  2.77519  2.73123  3.46354  2.40513  3.72494  3.29354  2.67741  2.69355  4.24690  2.90347  2.73739  3.18146  2.89801  2.37887  2.77519  2.98518  4.58477  3.61503
          0.02574  4.06852  4.79087  0.61958  0.77255  0.48576  0.95510
    230   2.55062  4.65075  3.06921  2.51615  3.58596  3.44230  3.65718  3.25601  2.43715  2.89642  3.73618  2.92146  3.83304  2.65679  2.76983  2.15359  2.57735  2.96718  5.17744  3.29185    277 - -
          2.68618  4.42225  2.77519  2.73123  3.46354  2.40513  3.72494  3.29354  2.67741  2.69355  4.24690  2.90347  2.73739  3.18146  2.89801  2.37887  2.77519  2.98518  4.58477  3.61503
          0.02574  4.06852  4.79087  0.61958  0.77255  0.48576  0.95510
    231   3.54206  4.95113  4.13335  3.90332  2.32773  4.06297  3.72780  3.52531  3.75548  2.92754  4.18064  3.97306  4.53402  4.01363  3.89722  3.65759  3.83070  3.40564  3.97767  0.69308    278 - -
          2.68618  4.42225  2.77519  2.73123  3.46354  2.40513  3.72494  3.29354  2.67741  2.69355  4.24690  2.90347  2.73739  3.18146  2.89801  2.37887  2.77519  2.98518  4.58477  3.61503
          0.02574  4.06852  4.79087  0.61958  0.77255  0.48576  0.95510
    232   2.83149  4.46047  3.78160  3.22285  3.21126  3.78425  3.94528  2.70496  2.87605  1.32503  3.33590  3.56461  4.15210  3.34926  2.70290  3.09285  3.06141  2.60636  4.81949  3.22695    279 - -
          2.68618  4.42225  2.77519  2.73123  3.46354  2.40513  3.72494  3.29354  2.67741  2.69355  4.24690  2.90347  2.73739  3.18146  2.89801  2.37887  2.77519  2.98518  4.58477  3.61503
          0.02574  4.06852  4.79087  0.61958  0.77255  0.48576  0.95510
    233   2.55927  5.17417  2.42966  2.08177  4.48041  3.33473  3.63849  3.95343  2.40385  3.46290  4.24426  2.09279  3.80711  2.30058  2.94994  2.58928  2.89512  3.54742  5.62509  4.21027    280 - -
          2.68618  4.42225  2.77519  2.73123  3.46354  2.40513  3.72494  3.29354  2.67741  2.69355  4.24690  2.90347  2.73739  3.18146  2.89801  2.37887  2.77519  2.98518  4.58477  3.61503
          0.05745  4.06852  3.25123  0.61958  0.77255  0.48576  0.95510
    234   3.09682  4.52545  4.28245  3.77934  2.32428  4.09206  3.80296  2.62327  3.64305  1.67625  3.37252  3.90759  4.41373  3.81621  3.81958  3.40198  3.32358  2.64371  4.12459  1.52506    281 - -
          2.68618  4.42225  2.77519  2.73123  3.46354  2.40513  3.72494  3.29354  2.67741  2.69355  4.24690  2.90347  2.73739  3.18146  2.89801  2.37887  2.77519  2.98518  4.58477  3.61503
          0.02655  4.03763  4.75998  0.61958  0.77255  0.46553  0.98834
    235   2.34625  4.33336  4.40121  3.84401  3.21210  4.11712  4.49163  1.55394  3.73884  1.62395  3.20635  4.09643  4.44202  3.96788  3.94567  3.43501  3.16341  1.89594  5.11201  3.93569    282 - -
          2.68618  4.42225  2.77519  2.73123  3.46354  2.40513  3.72494  3.29354  2.67741  2.69355  4.24690  2.90347  2.73739  3.18146  2.89801  2.37887  2.77519  2.98518  4.58477  3.61503
          0.02574  4.06852  4.79087  0.61958  0.77255  0.48576  0.95510
    236   2.37879  4.67237  3.04584  2.50026  3.91307  2.93209  3.65777  3.20062  2.33589  2.94617  3.77915  2.87358  3.82238  2.65789  2.92108  2.57646  2.42508  2.74656  5.21896  3.90947    283 - -
          2.68618  4.42225  2.77519  2.73123  3.46354  2.40513  3.72494  3.29354  2.67741  2.69355  4.24690  2.90347  2.73739  3.18146  2.89801  2.37887  2.77519  2.98518  4.58477  3.61503
          0.02574  4.06852  4.79087  0.61958  0.77255  0.48576  0.95510
    237   2.54824  4.82354  2.97487  2.34742  4.07570  3.41408  3.60890  3.35192  2.20244  3.08558  3.49950  2.78693  3.80443  2.65121  2.63655  2.37237  2.48397  3.16371  5.31489  3.97782    284 - -
          2.68618  4.42225  2.77519  2.73123  3.46354  2.40513  3.72494  3.29354  2.67741  2.69355  4.24690  2.90347  2.73739  3.18146  2.89801  2.37887  2.77519  2.98518  4.58477  3.61503
          0.02574  4.06852  4.79087  0.61958  0.77255  0.48576  0.95510
    238   2.65033  4.79598  2.90933  2.47104  3.99506  3.40407  3.36105  3.48657  2.46693  2.68440  3.93127  1.96637  3.00482  2.85238  2.88743  2.69149  2.89867  3.16841  5.28985  3.93737    285 - -
          2.68618  4.42225  2.77519  2.73123  3.46354  2.40513  3.72494  3.29354  2.67741  2.69355  4.24690  2.90347  2.73739  3.18146  2.89801  2.37887  2.77519  2.98518  4.58477  3.61503
          0.02574  4.06852  4.79087  0.61958  0.77255  0.48576  0.95510
    239   2.48174  4.86320  2.74158  2.19297  4.24007  1.99813  3.70575  3.66784  2.52919  3.25576  4.07366  2.91414  3.43325  2.66334  2.98810  2.66290  2.74993  3.30576  5.47966  4.13048    286 - -
          2.68618  4.42225  2.77519  2.73123  3.46354  2.40513  3.72494  3.29354  2.67741  2.69355  4.24690  2.90347  2.73739  3.18146  2.89801  2.37887  2.77519  2.98518  4.58477  3.61503
          0.02574  4.06852  4.79087  0.61958  0.77255  0.48576  0.95510
    240   2.43414  4.70855  2.57180  2.46744  3.92778  3.18973  3.37505  3.07592  2.37655  2.78661  3.52692  2.97745  3.81603  2.66113  2.90886  2.63547  2.81157  2.77495  5.22510  3.90670    287 - -
          2.68618  4.42225  2.77519  2.73123  3.46354  2.40513  3.72494  3.29354  2.67741  2.69355  4.24690  2.90347  2.73739  3.18146  2.89801  2.37887  2.77519  2.98518  4.58477  3.61503
          0.02574  4.06852  4.79087  0.61958  0.77255  0.48576  0.95510
    241   2.04291  4.32376  3.22274  2.82749  3.47279  3.52585  3.78431  2.54657  2.78440  2.44929  3.43208  3.08275  3.91168  3.09526  3.15079  2.66144  2.62532  2.55839  4.07916  3.66579    288 - -
          2.68618  4.42225  2.77519  2.73123  3.46354  2.40513  3.72494  3.29354  2.67741  2.69355  4.24690  2.90347  2.73739  3.18146  2.89801  2.37887  2.77519  2.98518  4.58477  3.61503
          0.02574  4.06852  4.79087  0.61958  0.77255  0.48576  0.95510
    242   2.49442  4.58421  2.86510  2.57584  3.77737  3.46270  3.68818  3.14751  2.22668  2.22494  3.20334  3.06137  3.85520  2.89403  2.95808  2.56246  2.82454  2.87772  5.12805  3.84064    289 - -
          2.68618  4.42225  2.77519  2.73123  3.46354  2.40513  3.72494  3.29354  2.67741  2.69355  4.24690  2.90347  2.73739  3.18146  2.89801  2.37887  2.77519  2.98518  4.58477  3.61503
          0.02574  4.06852  4.79087  0.61958  0.77255  0.48576  0.95510
    243   2.66392  4.92256  2.97139  2.43591  4.20727  2.46649  2.83780  3.63030  2.18501  3.19007  3.99671  2.95040  3.83405  2.51443  2.51059  2.67337  2.88940  3.10590  5.38227  4.05359    290 - -
          2.68618  4.42225  2.77519  2.73123  3.46354  2.40513  3.72494  3.29354  2.67741  2.69355  4.24690  2.90347  2.73739  3.18146  2.89801  2.37887  2.77519  2.98518  4.58477  3.61503
          0.02574  4.06852  4.79087  0.61958  0.77255  0.48576  0.95510
    244   1.80972  4.49303  3.14807  2.66259  3.97856  2.53380  3.41274  3.38132  2.66875  3.02946  3.86555  3.09273  3.21283  3.00327  3.08684  2.49343  2.69957  2.89883  5.30518  4.02017    291 - -
          2.68619  4.42232  2.77521  2.73131  3.46361  2.40494  3.72502  3.29351  2.67748  2.69362  4.24665  2.90347  2.73747  3.18154  2.89808  2.37894  2.77482  2.98526  4.58440  3.61511
          0.29620  1.83387  2.33751  0.99808  0.45979  0.48576  0.95510
    245   2.44363  4.73218  2.65285  2.26587  3.96344  2.57189  3.64027  3.37801  2.47756  3.00042  3.83208  2.87226  3.80229  2.81232  2.93348  2.63910  2.83354  3.06901  3.48765  3.93265    298 - -
          2.68618  4.42225  2.77519  2.73123  3.46354  2.40513  3.72494  3.29354  2.67741  2.69355  4.24690  2.90347  2.73739  3.18146  2.89801  2.37887  2.77519  2.98518  4.58477  3.61503
          0.08843  3.97612  2.72000  0.61958  0.77255  0.57930  0.82164
    246   2.14027  4.88920  2.20831  2.17930  4.28980  2.97462  3.67553  3.73076  2.55240  3.30980  4.12518  2.81470  3.76374  2.83274  3.04959  2.22499  2.90288  3.34886  5.52587  4.14850    299 - -
          2.68623  4.42237  2.77532  2.73135  3.46290  2.40472  3.72507  3.29366  2.67753  2.69367  4.24702  2.90359  2.73721  3.18149  2.89806  2.37899  2.77532  2.98531  4.58295  3.61515
          0.22157  1.66558  4.64003  1.35633  0.29787  0.63034  0.76017
    247   2.55883  4.49990  2.45536  2.59186  3.50304  3.45316  3.68176  2.81666  2.57420  2.68159  3.16194  3.06938  3.84115  2.90724  2.99493  2.68053  2.60144  2.74443  5.04199  3.47347    306 - -
          2.68618  4.42225  2.77519  2.73123  3.46354  2.40513  3.72494  3.29354  2.67741  2.69355  4.24690  2.90347  2.73739  3.18146  2.89801  2.37887  2.77519  2.98518  4.58477  3.61503
          0.02999  3.91768  4.64003  0.61958  0.77255  0.63034  0.76017
    248   2.55996  4.55710  2.72634  2.52180  3.72664  3.30698  3.65827  2.93221  2.53741  2.80456  3.66128  2.82536  3.81672  2.87177  2.96656  2.65649  2.57847  2.86532  5.08853  2.76805    307 - -
          2.68618  4.42225  2.77519  2.73123  3.46354  2.40513  3.72494  3.29354  2.67741  2.69355  4.24690  2.90347  2.73739  3.18146  2.89801  2.37887  2.77519  2.98518  4.58477  3.61503
          0.02999  3.91768  4.64003  0.61958  0.77255  0.48246  0.96041
    249   2.53054  4.90778  2.63894  2.20558  3.98912  2.65110  3.59109  3.61611  2.37723  3.18160  3.97390  2.62354  3.77784  2.59362  2.85618  2.59545  2.82853  3.15198  5.38881  3.64974    308 - -
          2.68618  4.42225  2.77519  2.73123  3.46354  2.40513  3.72494  3.29354  2.67741  2.69355  4.24690  2.90347  2.73739  3.18146  2.89801  2.37887  2.77519  2.98518  4.58477  3.61503
          0.13090  4.01538  2.25705  0.61958  0.77255  0.54167  0.87174
    250   2.56300  4.29815  3.41851  2.69118  3.46816  3.52837  3.81358  2.59561  2.79447  2.35602  3.28455  3.27273  3.92239  3.12412  3.14742  2.45295  2.74442  2.03269  4.92872  3.68910    309 - -
          2.68618  4.42225  2.77520  2.73114  3.46354  2.40513  3.72495  3.29354  2.67741  2.69355  4.24690  2.90347  2.73740  3.18147  2.89801  2.37887  2.77520  2.98519  4.58477  3.61503
          0.07586  2.75884  4.63691  0.48078  0.96312  0.40365  1.10224
    251   3.37001  4.71205  4.68810  4.23974  1.27682  4.39664  4.14318  2.51097  4.08453  1.45540  3.17564  4.31102  4.67662  4.18253  4.18642  3.77485  3.60669  2.58862  4.36163  2.78633    311 - -
          2.68618  4.42225  2.77519  2.73123  3.46354  2.40513  3.72494  3.29354  2.67741  2.69355  4.24690  2.90347  2.73739  3.18146  2.89801  2.37887  2.77519  2.98518  4.58477  3.61503
          0.02574  4.06852  4.79087  0.61958  0.77255  0.48576  0.95510
    252   2.30272  4.27291  3.27854  3.06728  4.44369  1.75715  4.24366  3.91951  3.22449  3.58084  4.40012  3.28280  3.73876  3.50365  3.55686  1.30024  2.79423  3.32811  5.75605  4.52174    312 - -
          2.68618  4.42225  2.77519  2.73123  3.46354  2.40513  3.72494  3.29354  2.67741  2.69355  4.24690  2.90347  2.73739  3.18146  2.89801  2.37887  2.77519  2.98518  4.58477  3.61503
          0.02574  4.06852  4.79087  0.61958  0.77255  0.48576  0.95510
    253   3.68186  4.98303  4.40412  4.16173  2.89456  3.96101  4.16273  3.71848  3.88216  3.07759  4.34245  4.27235  4.49594  4.25952  3.97453  3.88352  3.99315  3.61409  0.56817  2.88711    313 - -
          2.68618  4.42225  2.77519  2.73123  3.46354  2.40513  3.72494  3.29354  2.67741  2.69355  4.24690  2.90347  2.73739  3.18146  2.89801  2.37887  2.77519  2.98518  4.58477  3.61503
          0.02574  4.06852  4.79087  0.61958  0.77255  0.48576  0.95510
    254   3.21206  5.35678  0.67293  2.47880  4.76292  3.36988  4.11980  4.39825  3.24348  3.97323  4.95986  3.04344  4.03689  3.36223  3.78311  3.15519  3.55628  4.01790  5.89216  4.60889    314 - -
          2.68618  4.42225  2.77519  2.73123  3.46354  2.40513  3.72494  3.29354  2.67741  2.69355  4.24690  2.90347  2.73739  3.18146  2.89801  2.37887  2.77519  2.98518  4.58477  3.61503
          0.02574  4.06852  4.79087  0.61958  0.77255  0.48576  0.95510
    255   2.67464  4.87055  2.39447  2.39390  4.18649  3.33326  3.73659  3.56427  2.60439  3.23184  4.07670  1.81585  3.84039  2.90795  3.07703  2.69890  2.95070  2.49661  5.47329  4.10632    315 - -
          2.68618  4.42225  2.77519  2.73123  3.46354  2.40513  3.72494  3.29354  2.67741  2.69355  4.24690  2.90347  2.73739  3.18146  2.89801  2.37887  2.77519  2.98518  4.58477  3.61503
          0.02574  4.06852  4.79087  0.61958  0.77255  0.48576  0.95510
    256   3.16162  5.12343  3.34999  2.94030  4.55500  3.62487  3.88304  3.99776  0.79806  3.52221  4.47728  3.35450  4.11482  3.06642  2.48889  3.19324  3.40237  3.69602  5.53213  4.37522    316 - -
          2.68618  4.42225  2.77519  2.73123  3.46354  2.40513  3.72494  3.29354  2.67741  2.69355  4.24690  2.90347  2.73739  3.18146  2.89801  2.37887  2.77519  2.98518  4.58477  3.61503
          0.02574  4.06852  4.79087  0.61958  0.77255  0.48576  0.95510
    257   2.73170  4.38381  3.64522  3.09054  2.66876  3.69223  2.91304  2.88010  2.98687  2.04698  3.48437  3.43002  4.06171  3.29179  2.94364  2.95374  2.96057  2.67414  4.43520  2.19226    317 - -
          2.68618  4.42225  2.77519  2.73123  3.46354  2.40513  3.72494  3.29354  2.67741  2.69355  4.24690  2.90347  2.73739  3.18146  2.89801  2.37887  2.77519  2.98518  4.58477  3.61503
          0.02574  4.06852  4.79087  0.61958  0.77255  0.48576  0.95510
    258   1.42474  4.24980  3.51385  3.06034  3.96755  3.15481  4.06847  3.21563  3.02692  3.00565  3.88765  3.32018  2.79702  3.34060  3.36987  2.54215  2.44861  2.54350  5.36789  4.13954    318 - -
          2.68618  4.42225  2.77519  2.73123  3.46354  2.40513  3.72494  3.29354  2.67741  2.69355  4.24690  2.90347  2.73739  3.18146  2.89801  2.37887  2.77519  2.98518  4.58477  3.61503
          0.02574  4.06852  4.79087  0.61958  0.77255  0.48576  0.95510
    259   2.92712  4.67870  3.64070  3.56717  4.69753  0.48188  4.67140  4.34884  3.77486  3.97702  4.95738  3.80560  4.07585  4.08382  3.98546  3.10533  3.42362  3.83928  5.73672  4.80749    319 - -
          2.68618  4.42225  2.77519  2.73123  3.46354  2.40513  3.72494  3.29354  2.67741  2.69355  4.24690  2.90347  2.73739  3.18146  2.89801  2.37887  2.77519  2.98518  4.58477  3.61503
          0.02574  4.06852  4.79087  0.61958  0.77255  0.48576  0.95510
    260   1.78621  4.26037  3.92739  3.40206  3.58188  3.65843  4.23942  2.05793  3.32544  2.44834  3.49094  3.68266  4.13643  3.61907  3.61663  2.99567  2.66200  1.73050  5.16877  3.95407    320 - -
          2.68618  4.42225  2.77519  2.73123  3.46354  2.40513  3.72494  3.29354  2.67741  2.69355  4.24690  2.90347  2.73739  3.18146  2.89801  2.37887  2.77519  2.98518  4.58477  3.61503
          0.02574  4.06852  4.79087  0.61958  0.77255  0.48576  0.95510
    261   2.78415  5.10620  2.95026  2.45598  4.44140  3.47564  3.12780  3.87064  2.05186  3.36787  4.17349  2.64092  3.88207  1.80789  2.40932  2.76284  2.99806  3.50422  5.49170  4.17675    321 - -
          2.68618  4.42225  2.77519  2.73123  3.46354  2.40513  3.72494  3.29354  2.67741  2.69355  4.24690  2.90347  2.73739  3.18146  2.89801  2.37887  2.77519  2.98518  4.58477  3.61503
          0.02574  4.06852  4.79087  0.61958  0.77255  0.48576  0.95510
    262   2.89908  4.30849  4.38837  3.83751  3.46905  4.11577  4.53113  1.67660  3.73509  1.95262  3.33853  4.09490  4.45677  3.99401  3.96127  3.43820  2.41075  1.42751  5.20941  4.01508    322 - -
          2.68618  4.42225  2.77519  2.73123  3.46354  2.40513  3.72494  3.29354  2.67741  2.69355  4.24690  2.90347  2.73739  3.18146  2.89801  2.37887  2.77519  2.98518  4.58477  3.61503
          0.02574  4.06852  4.79087  0.61958  0.77255  0.48576  0.95510
    263   3.32936  4.72751  4.64914  4.18865  3.11243  4.41235  4.76474  2.18588  3.93668  0.77531  3.01487  4.44842  4.70975  4.21091  4.09015  3.83881  3.58929  2.33235  5.15114  3.92835    323 - -
          2.68618  4.42225  2.77519  2.73123  3.46354  2.40513  3.72494  3.29354  2.67741  2.69355  4.24690  2.90347  2.73739  3.18146  2.89801  2.37887  2.77519  2.98518  4.58477  3.61503
          0.02574  4.06852  4.79087  0.61958  0.77255  0.48576  0.95510
    264   2.56310  4.37205  4.44404  3.87850  3.27688  4.16451  4.51742  1.90766  3.76865  1.31179  2.90405  4.13705  4.46718  3.98130  3.96584  3.47906  3.20173  1.85608  5.10353  3.95916    324 - -
          2.68618  4.42225  2.77519  2.73123  3.46354  2.40513  3.72494  3.29354  2.67741  2.69355  4.24690  2.90347  2.73739  3.18146  2.89801  2.37887  2.77519  2.98518  4.58477  3.61503
          0.02574  4.06852  4.79087  0.61958  0.77255  0.48576  0.95510
    265   1.63783  4.19228  3.50499  3.19763  4.32271  2.98027  4.25500  3.67539  3.23083  3.40846  4.24478  3.34443  3.72697  3.52523  3.54175  1.27865  2.58869  3.15129  5.67385  4.46234    325 - -
          2.68618  4.42225  2.77519  2.73123  3.46354  2.40513  3.72494  3.29354  2.67741  2.69355  4.24690  2.90347  2.73739  3.18146  2.89801  2.37887  2.77519  2.98518  4.58477  3.61503
          0.02574  4.06852  4.79087  0.61958  0.77255  0.48576  0.95510
    266   3.03768  5.23393  3.38864  2.63002  4.68955  3.67161  3.61348  4.03436  1.36876  3.45894  4.30521  3.16486  4.03094  2.57716  1.63836  3.01562  3.20180  3.69774  5.50082  4.31307    326 - -
          2.68618  4.42225  2.77519  2.73123  3.46354  2.40513  3.72494  3.29354  2.67741  2.69355  4.24690  2.90347  2.73739  3.18146  2.89801  2.37887  2.77519  2.98518  4.58477  3.61503
          0.02574  4.06852  4.79087  0.61958  0.77255  0.48576  0.95510
    267   2.58117  4.49468  3.13002  2.26127  2.89551  3.48408  3.71032  3.04100  2.60760  2.33591  3.41144  3.04329  3.87016  2.94674  2.78608  2.66609  2.81255  2.78559  5.04165  3.76631    327 - -
          2.68618  4.42225  2.77519  2.73123  3.46354  2.40513  3.72494  3.29354  2.67741  2.69355  4.24690  2.90347  2.73739  3.18146  2.89801  2.37887  2.77519  2.98518  4.58477  3.61503
          0.02574  4.06852  4.79087  0.61958  0.77255  0.48576  0.95510
    268   2.50114  4.23879  3.57341  3.00229  2.80987  3.58731  3.84270  2.69624  2.91949  2.10650  3.33332  3.37247  3.96458  3.22463  2.54415  2.72652  2.81577  2.31035  4.80845  3.39654    328 - -
          2.68618  4.42225  2.77519  2.73123  3.46354  2.40513  3.72494  3.29354  2.67741  2.69355  4.24690  2.90347  2.73739  3.18146  2.89801  2.37887  2.77519  2.98518  4.58477  3.61503
          0.02574  4.06852  4.79087  0.61958  0.77255  0.48576  0.95510
    269   3.12114  4.52781  4.53607  3.96535  3.07672  4.28404  4.54053  2.28081  3.81684  1.00694  2.42151  4.23586  4.53687  4.00233  3.98696  3.60083  3.34464  2.23744  5.01096  3.55597    329 - -
          2.68622  4.42245  2.77537  2.73113  3.46329  2.40482  3.72514  3.29374  2.67743  2.69354  4.24697  2.90361  2.73722  3.18136  2.89821  2.37891  2.77539  2.98534  4.58497  3.61433
          0.61084  1.43034  1.52382  1.48883  0.25571  0.48576  0.95510
    270   2.56152  4.71851  2.95888  2.29633  3.95488  3.38191  3.27957  3.21038  2.18420  2.97059  3.50865  2.92194  3.53462  2.62973  2.76370  2.51114  2.74672  3.05048  5.21701  3.89988    346 - -
          2.68618  4.42225  2.77519  2.73123  3.46354  2.40513  3.72494  3.29354  2.67741  2.69355  4.24690  2.90347  2.73739  3.18146  2.89801  2.37887  2.77519  2.98518  4.58477  3.61503
          0.06099  3.83334  3.28265  0.61958  0.77255  0.69507  0.69123
    271   2.36972  4.41535  3.15338  2.61144  3.59191  3.03699  3.39801  2.76701  2.49657  2.60536  3.52494  3.07036  3.81611  2.91017  2.94941  2.58643  2.71516  2.71699  4.97759  3.47207    347 - -
          2.68598  4.42237  2.77521  2.73122  3.46366  2.40509  3.72470  3.29366  2.67747  2.69367  4.24702  2.90329  2.73731  3.18154  2.89813  2.37899  2.77529  2.98485  4.58489  3.61509
          0.37225  1.20391  4.52830  1.11843  0.39570  0.36559  1.18347
    272   2.78024  4.24667  4.16933  3.22565  2.30149  3.89750  4.17889  2.31666  3.47924  1.51986  2.75852  3.84267  4.22871  3.69309  3.67764  3.18818  3.00921  2.20884  4.81511  3.63074    356 - -
          2.68624  4.42240  2.77508  2.73123  3.46317  2.40511  3.72509  3.29368  2.67723  2.69357  4.24704  2.90323  2.73745  3.18150  2.89804  2.37892  2.77529  2.98528  4.58491  3.61510
          0.19340  1.78651  4.79087  1.47991  0.25833  0.48576  0.95510
    273   2.56451  5.02748  2.67936  1.99607  4.33467  3.37930  3.47498  3.79062  2.23459  2.97518  4.08216  2.86259  3.78469  2.37071  2.64216  2.52598  2.85315  3.39844  5.47723  4.09600    372 - -
          2.68618  4.42225  2.77519  2.73123  3.46354  2.40513  3.72494  3.29354  2.67741  2.69355  4.24690  2.90347  2.73739  3.18146  2.89801  2.37887  2.77519  2.98518  4.58477  3.61503
          0.02574  4.06852  4.79087  0.61958  0.77255  0.48576  0.95510
    274   2.55951  4.87954  2.87197  2.34380  4.14975  3.16854  3.59912  3.49691  2.15714  3.03046  3.94791  2.90989  3.68896  2.64858  2.72057  2.19485  2.60317  3.23067  5.36423  4.01207    373 - -
          2.68618  4.42225  2.77519  2.73123  3.46354  2.40513  3.72494  3.29354  2.67741  2.69355  4.24690  2.90347  2.73739  3.18146  2.89801  2.37887  2.77519  2.98518  4.58477  3.61503
          0.02574  4.06852  4.79087  0.61958  0.77255  0.48576  0.95510
    275   2.90114  4.40214  4.02988  3.51387  1.84032  3.88059  3.72325  2.71607  3.41229  2.43505  3.47640  3.70100  3.22335  3.61981  3.63132  3.17576  3.13434  2.67324  4.14356  1.73680    374 - -
          2.68618  4.42225  2.77519  2.73123  3.46354  2.40513  3.72494  3.29354  2.67741  2.69355  4.24690  2.90347  2.73739  3.18146  2.89801  2.37887  2.77519  2.98518  4.58477  3.61503
          0.02574  4.06852  4.79087  0.61958  0.77255  0.48576  0.95510
    276   2.73938  5.08288  2.99583  2.40612  4.42799  3.01693  2.77997  3.85327  1.83188  3.34895  4.14214  2.95642  3.86010  2.36646  2.32143  2.71977  2.95319  3.47849  5.47754  4.15712    375 - -
          2.68618  4.42225  2.77519  2.73123  3.46354  2.40513  3.72494  3.29354  2.67741  2.69355  4.24690  2.90347  2.73739  3.18146  2.89801  2.37887  2.77519  2.98518  4.58477  3.61503
          0.02574  4.06852  4.79087  0.61958  0.77255  0.48576  0.95510
    277   2.55802  4.87561  2.93085  2.28162  4.14041  3.32209  3.59926  3.56979  2.31599  3.14372  3.94093  2.59408  3.79547  2.37567  2.68943  2.50726  2.76120  2.97380  5.35763  3.43785    376 - -
          2.68618  4.42225  2.77519  2.73123  3.46354  2.40513  3.72494  3.29354  2.67741  2.69355  4.24690  2.90347  2.73739  3.18146  2.89801  2.37887  2.77519  2.98518  4.58477  3.61503
          0.02574  4.06852  4.79087  0.61958  0.77255  0.48576  0.95510
    278   2.63605  5.08926  2.64846  2.24223  4.41451  3.37198  3.06617  3.88199  2.04367  3.37974  4.14040  2.61294  3.27595  2.37874  2.71391  2.60301  2.86772  3.47036  5.52535  4.13252    377 - -
          2.68618  4.42225  2.77519  2.73123  3.46354  2.40513  3.72494  3.29354  2.67741  2.69355  4.24690  2.90347  2.73739  3.18146  2.89801  2.37887  2.77519  2.98518  4.58477  3.61503
          0.02574  4.06852  4.79087  0.61958  0.77255  0.48576  0.95510
    279   1.65229  4.34510  3.34356  2.85872  3.73133  3.32129  3.88237  3.09369  2.82970  2.81203  3.69014  3.23149  3.84773  3.15775  3.19606  2.43933  2.38198  2.80104  5.13818  3.16516    378 - -
          2.68618  4.42225  2.77519  2.73123  3.46354  2.40513  3.72494  3.29354  2.67741  2.69355  4.24690  2.90347  2.73739  3.18146  2.89801  2.37887  2.77519  2.98518  4.58477  3.61503
          0.02574  4.06852  4.79087  0.61958  0.77255  0.48576  0.95510
    280   2.89650  5.46073  1.63472  1.58546  4.76130  3.26808  3.74865  4.27345  2.70843  3.76248  4.58146  2.58022  3.85212  2.89977  3.28419  2.41950  3.17184  3.84076  5.92094  4.43155    379 - -
          2.68618  4.42225  2.77519  2.73123  3.46354  2.40513  3.72494  3.29354  2.67741  2.69355  4.24690  2.90347  2.73739  3.18146  2.89801  2.37887  2.77519  2.98518  4.58477  3.61503
          0.02574  4.06852  4.79087  0.61958  0.77255  0.48576  0.95510
    281   2.47942  4.75895  2.85337  2.28633  3.60605  3.25434  3.40494  2.92252  2.44136  3.01501  3.83479  2.50243  3.80929  2.78685  2.90195  2.43692  2.81969  3.08718  5.26870  3.93919    380 - -
          2.68618  4.42225  2.77519  2.73123  3.46354  2.40513  3.72494  3.29354  2.67741  2.69355  4.24690  2.90347  2.73739  3.18146  2.89801  2.37887  2.77519  2.98518  4.58477  3.61503
          0.02574  4.06852  4.79087  0.61958  0.77255  0.48576  0.95510
    282   2.94263  4.34060  4.41837  3.87733  1.68229  4.04257  4.02192  1.98451  3.74085  2.00506  3.19702  3.99256  4.36540  3.89011  3.87129  3.35414  3.17210  2.27550  4.39645  2.53843    381 - -
          2.68618  4.42225  2.77519  2.73123  3.46354  2.40513  3.72494  3.29354  2.67741  2.69355  4.24690  2.90347  2.73739  3.18146  2.89801  2.37887  2.77519  2.98518  4.58477  3.61503
          0.02574  4.06852  4.79087  0.61958  0.77255  0.48576  0.95510
    283   2.72438  4.36187  4.53048  3.96291  3.26183  4.19784  4.55214  1.63094  3.84456  1.69392  2.10075  4.19641  4.49207  4.04157  4.01755  3.51689  3.21268  1.91283  5.09572  3.95590    382 - -
          2.68618  4.42225  2.77519  2.73123  3.46354  2.40513  3.72494  3.29354  2.67741  2.69355  4.24690  2.90347  2.73739  3.18146  2.89801  2.37887  2.77519  2.98518  4.58477  3.61503
          0.02574  4.06852  4.79087  0.61958  0.77255  0.48576  0.95510
    284   2.37832  1.40763  3.83051  3.40074  3.79502  3.18068  4.17783  3.12696  3.14178  2.90902  3.82551  3.50673  3.85031  3.55299  2.99530  2.41020  2.80235  2.79730  5.23870  4.01271    383 - -
          2.68618  4.42225  2.77519  2.73123  3.46354  2.40513  3.72494  3.29354  2.67741  2.69355  4.24690  2.90347  2.73739  3.18146  2.89801  2.37887  2.77519  2.98518  4.58477  3.61503
          0.05564  4.06852  3.29644  0.61958  0.77255  0.48576  0.95510
    285   2.30941  4.56270  3.04842  2.61730  4.11851  3.07249  3.79296  3.52428  2.41356  3.15254  3.98147  3.05545  3.79342  2.97799  2.91161  1.63643  2.64676  3.14872  5.39868  4.10730    384 - -
          2.68618  4.42225  2.77519  2.73123  3.46354  2.40513  3.72494  3.29354  2.67741  2.69355  4.24690  2.90347  2.73739  3.18146  2.89801  2.37887  2.77519  2.98518  4.58477  3.61503
          0.02651  4.03939  4.76174  0.61958  0.77255  0.51716  0.90686
    286   2.63402  3.29089  4.28412  3.69245  2.90049  3.78154  4.09434  2.09078  3.54540  1.82981  2.91540  3.83060  4.13481  3.72817  3.66506  3.08197  2.86596  2.01248  4.67026  2.85418    385 - -
          2.68618  4.42225  2.77519  2.73123  3.46354  2.40513  3.72494  3.29354  2.67741  2.69355  4.24690  2.90347  2.73739  3.18146  2.89801  2.37887  2.77519  2.98518  4.58477  3.61503
          0.02651  4.03939  4.76174  0.61958  0.77255  0.51716  0.90686
    287   2.82568  4.32363  4.09431  3.51941  3.12494  3.91337  3.62212  2.17857  3.36471  1.30211  2.75589  3.80864  4.24156  3.63428  3.58712  3.20448  3.05398  2.35966  4.83956  3.63002    386 - -
          2.68618  4.42225  2.77519  2.73123  3.46354  2.40513  3.72494  3.29354  2.67741  2.69355  4.24690  2.90347  2.73739  3.18146  2.89801  2.37887  2.77519  2.98518  4.58477  3.61503
          0.02651  4.03939  4.76174  0.61958  0.77255  0.51716  0.90686
    288   2.46084  4.49724  2.92672  2.70146  4.34984  2.20502  3.99030  3.81335  2.89439  3.44094  4.27281  2.77856  1.64634  3.20515  3.28909  2.57106  2.87581  3.33432  5.63149  4.34186    387 - -
          2.68618  4.42225  2.77519  2.73123  3.46354  2.40513  3.72494  3.29354  2.67741  2.69355  4.24690  2.90347  2.73739  3.18146  2.89801  2.37887  2.77519  2.98518  4.58477  3.61503
          0.02651  4.03939  4.76174  0.61958  0.77255  0.46662  0.98650
    289   2.53650  4.84450  2.93194  2.35824  4.10594  2.64054  3.62044  3.09211  2.10319  3.11364  3.92351  2.71618  3.81168  2.64984  2.83216  2.63651  2.72902  3.19149  5.34022  4.00260    388 - -
          2.68618  4.42225  2.77519  2.73123  3.46354  2.40513  3.72494  3.29354  2.67741  2.69355  4.24690  2.90347  2.73739  3.18146  2.89801  2.37887  2.77519  2.98518  4.58477  3.61503
          0.10954  4.06852  2.44591  0.61958  0.77255  0.48576  0.95510
    290   2.54243  4.45366  2.97305  2.63774  3.22579  2.91843  3.70986  2.79404  2.62147  2.66078  3.57787  3.09931  3.84314  2.94855  3.03298  2.32387  2.53468  2.76160  5.03841  3.76586    389 - -
          2.68618  4.42225  2.77519  2.73123  3.46354  2.40513  3.72494  3.29354  2.67741  2.69355  4.24690  2.90347  2.73739  3.18146  2.89801  2.37887  2.77519  2.98518  4.58477  3.61503
          0.12458  3.98694  2.31697  0.61958  0.77255  0.56921  0.83464
    291   2.27622  4.54738  2.94483  2.51488  4.00847  3.23485  3.34955  3.42321  2.54942  3.05182  3.88279  2.85711  2.96478  2.89727  2.97332  2.06941  2.64901  3.06889  5.30563  4.00134    390 - -
          2.68629  4.42156  2.77530  2.73134  3.46349  2.40523  3.72505  3.29313  2.67746  2.69351  4.24633  2.90349  2.73735  3.18146  2.89811  2.37882  2.77523  2.98510  4.58488  3.61496
          0.13764  2.13126  4.61546  1.56123  0.23557  0.39516  1.11954
    292   2.38106  4.37004  3.34512  2.78724  2.66968  3.52505  3.24761  2.76643  2.74892  2.58685  3.47291  2.85667  3.90929  3.06479  3.12591  2.47418  2.81294  2.65392  4.89315  3.29460    404 - -
          2.68618  4.42225  2.77519  2.73123  3.46354  2.40513  3.72494  3.29354  2.67741  2.69355  4.24690  2.90347  2.73739  3.18146  2.89801  2.37887  2.77519  2.98518  4.58477  3.61503
          0.06938  4.06852  2.99725  0.61958  0.77255  0.48576  0.95510
    293   2.57516  4.78630  2.80695  2.40800  3.55996  3.39944  3.60475  3.31200  2.36832  3.04779  3.85848  2.80975  3.39269  2.65684  2.52759  2.48515  2.50209  3.12196  5.28730  3.95034    405 - -
          2.68618  4.42225  2.77519  2.73123  3.46354  2.40513  3.72494  3.29354  2.67741  2.69355  4.24690  2.90347  2.73739  3.18146  2.89801  2.37887  2.77519  2.98518  4.58477  3.61503
          0.02687  4.02601  4.74836  0.61958  0.77255  0.45850  1.00030
    294   2.66945  4.98668  2.78384  2.36465  4.32089  3.37232  3.63940  3.76134  2.29058  3.30741  4.10554  2.31573  3.81885  2.20961  2.81968  2.24824  2.70138  3.38790  5.49061  4.13121    406 - -
          2.68618  4.42225  2.77519  2.73123  3.46354  2.40513  3.72494  3.29354  2.67741  2.69355  4.24690  2.90347  2.73739  3.18146  2.89801  2.37887  2.77519  2.98518  4.58477  3.61503
          0.02574  4.06852  4.79087  0.61958  0.77255  0.48576  0.95510
    295   2.38103  4.15057  3.72460  3.15158  2.71713  3.61110  3.90129  2.36980  2.96767  2.34707  3.26496  3.47170  3.98990  3.34203  3.18034  2.80892  2.50267  2.06344  4.76370  3.55363    407 - -
          2.68618  4.42225  2.77519  2.73123  3.46354  2.40513  3.72494  3.29354  2.67741  2.69355  4.24690  2.90347  2.73739  3.18146  2.89801  2.37887  2.77519  2.98518  4.58477  3.61503
          0.02574  4.06852  4.79087  0.61958  0.77255  0.48576  0.95510
    296   2.63423  4.95093  2.86865  2.36849  3.94983  3.14726  3.37251  3.67343  2.24997  3.22710  4.02043  2.49992  3.80523  2.06152  2.79447  2.63177  2.76460  3.31263  5.41814  4.05995    408 - -
          2.68618  4.42225  2.77519  2.73123  3.46354  2.40513  3.72494  3.29354  2.67741  2.69355  4.24690  2.90347  2.73739  3.18146  2.89801  2.37887  2.77519  2.98518  4.58477  3.61503
          0.02574  4.06852  4.79087  0.61958  0.77255  0.48576  0.95510
    297   2.66294  4.81370  2.95434  2.50446  4.04762  3.46456  3.63251  3.46713  2.06499  3.06392  3.89330  3.00363  3.85547  2.79132  2.25019  2.70224  2.71757  3.15615  5.28314  2.66280    409 - -
          2.68621  4.42228  2.77523  2.73121  3.46357  2.40503  3.72482  3.29347  2.67744  2.69347  4.24693  2.90343  2.73743  3.18150  2.89804  2.37890  2.77523  2.98522  4.58480  3.61506
          0.05000  3.20739  4.79087  1.18256  0.36600  0.48576  0.95510
    298   2.46151  4.42862  3.26811  2.83638  4.06737  3.22267  3.91547  3.44510  2.71736  3.11963  3.97467  3.19415  3.81566  3.13780  2.72730  2.18230  1.52933  3.07218  5.38766  4.13007    419 - -
          2.68618  4.42225  2.77519  2.73123  3.46354  2.40513  3.72494  3.29354  2.67741  2.69355  4.24690  2.90347  2.73739  3.18146  2.89801  2.37887  2.77519  2.98518  4.58477  3.61503
          0.02574  4.06852  4.79087  0.61958  0.77255  0.48576  0.95510
    299   2.71764  4.95698  2.94427  2.46391  4.28033  3.44157  3.63702  3.69464  2.05913  3.24637  4.06293  2.80698  2.14841  2.66218  2.50092  2.72551  2.84311  3.34918  5.42729  4.11354    420 - -
          2.68618  4.42225  2.77519  2.73123  3.46354  2.40513  3.72494  3.29354  2.67741  2.69355  4.24690  2.90347  2.73739  3.18146  2.89801  2.37887  2.77519  2.98518  4.58477  3.61503
          0.02574  4.06852  4.79087  0.61958  0.77255  0.48576  0.95510
    300   2.68267  4.74715  2.77591  2.59628  4.35943  1.28213  3.91575  3.82648  2.57440  3.43444  4.30561  3.05186  3.87639  2.87358  3.06773  2.75173  3.04403  3.42512  5.60929  4.30279    421 - -
          2.68618  4.42225  2.77519  2.73123  3.46354  2.40513  3.72494  3.29354  2.67741  2.69355  4.24690  2.90347  2.73739  3.18146  2.89801  2.37887  2.77519  2.98518  4.58477  3.61503
          0.02574  4.06852  4.79087  0.61958  0.77255  0.48576  0.95510
    301   2.56898  4.46672  3.33596  3.20869  4.56441  0.78827  4.40213  4.09069  3.41441  3.74041  4.62562  3.45954  3.18851  3.71193  3.70452  2.73143  3.05927  3.54104  5.75894  4.65177    422 - -
          2.68618  4.42225  2.77519  2.73123  3.46354  2.40513  3.72494  3.29354  2.67741  2.69355  4.24690  2.90347  2.73739  3.18146  2.89801  2.37887  2.77519  2.98518  4.58477  3.61503
          0.02574  4.06852  4.79087  0.61958  0.77255  0.48576  0.95510
    302   2.92550  4.44587  4.15331  3.63182  3.22085  3.61859  4.32635  2.36759  3.43016  1.07386  2.83460  3.91743  4.33673  3.75253  3.64973  3.30551  3.18344  2.33777  5.01485  3.80555    423 - -
          2.68618  4.42225  2.77519  2.73123  3.46354  2.40513  3.72494  3.29354  2.67741  2.69355  4.24690  2.90347  2.73739  3.18146  2.89801  2.37887  2.77519  2.98518  4.58477  3.61503
          0.02574  4.06852  4.79087  0.61958  0.77255  0.48576  0.95510
    303   2.96998  4.37904  4.46053  3.88119  2.94297  4.13940  4.43033  1.65684  3.75515  1.36746  2.63910  4.11933  4.42349  3.54382  3.91689  3.44617  3.19539  2.26210  4.95061  3.81562    424 - -
          2.68618  4.42225  2.77519  2.73123  3.46354  2.40513  3.72494  3.29354  2.67741  2.69355  4.24690  2.90347  2.73739  3.18146  2.89801  2.37887  2.77519  2.98518  4.58477  3.61503
          0.02574  4.06852  4.79087  0.61958  0.77255  0.48576  0.95510
    304   2.61207  4.26605  3.57781  2.86214  2.57409  3.60768  3.81594  2.65689  2.94535  2.43167  3.35872  3.38176  3.98332  2.80526  3.26333  2.86560  2.84344  2.37199  4.71173  2.43154    425 - -
          2.68618  4.42225  2.77519  2.73123  3.46354  2.40513  3.72494  3.29354  2.67741  2.69355  4.24690  2.90347  2.73739  3.18146  2.89801  2.37887  2.77519  2.98518  4.58477  3.61503
          0.02574  4.06852  4.79087  0.61958  0.77255  0.48576  0.95510
    305   2.65062  4.79071  3.09255  2.45560  4.03372  3.47015  3.31754  3.43558  1.91704  2.58187  3.86550  3.01082  3.85248  2.78689  2.42082  2.69499  2.79386  2.99537  5.26995  3.72294    426 - -
          2.68618  4.42225  2.77519  2.73123  3.46354  2.40513  3.72494  3.29354  2.67741  2.69355  4.24690  2.90347  2.73739  3.18146  2.89801  2.37887  2.77519  2.98518  4.58477  3.61503
          0.02574  4.06852  4.79087  0.61958  0.77255  0.48576  0.95510
    306   2.48674  4.74668  3.01157  2.45502  3.98040  3.34100  3.62859  3.38909  2.42443  2.71676  3.55875  2.57538  3.39101  2.40991  2.72648  2.63347  2.77631  2.96305  5.25725  3.93433    427 - -
          2.68621  4.42228  2.77523  2.73126  3.46357  2.40497  3.72428  3.29357  2.67744  2.69358  4.24693  2.90350  2.73743  3.18150  2.89804  2.37890  2.77523  2.98522  4.58480  3.61506
          0.13845  2.11207  4.79087  0.65860  0.72893  0.48576  0.95510
    307   2.51684  4.99016  2.64189  2.32882  4.30407  2.93549  3.59114  3.75720  2.27766  3.28976  4.06408  2.70003  3.41571  2.70972  2.29589  2.48450  2.76062  3.36917  5.46578  4.08677    430 - -
          2.68618  4.42225  2.77519  2.73123  3.46354  2.40513  3.72494  3.29354  2.67741  2.69355  4.24690  2.90347  2.73739  3.18146  2.89801  2.37887  2.77519  2.98518  4.58477  3.61503
          0.02574  4.06852  4.79087  0.61958  0.77255  0.48576  0.95510
    308   2.51172  4.67096  2.97356  2.23728  3.88291  3.19588  3.49608  3.28388  2.48761  2.91998  3.75583  2.99765  3.06069  2.83232  2.93331  2.53159  2.81684  2.83038  3.37444  3.88813    431 - -
          2.68619  4.42226  2.77520  2.73124  3.46355  2.40510  3.72495  3.29355  2.67741  2.69356  4.24690  2.90347  2.73736  3.18147  2.89796  2.37888  2.77520  2.98519  4.58478  3.61504
          0.04465  3.34211  4.79087  0.71372  0.67299  0.48576  0.95510
    309   2.51292  4.03265  2.92691  2.34475  4.11525  3.37928  3.63989  3.53778  2.42454  3.12903  3.93787  2.46962  3.80356  2.36352  2.87744  2.16372  2.83969  3.19443  5.35674  4.01784    435 - -
          2.68618  4.42225  2.77519  2.73123  3.46354  2.40513  3.72494  3.29354  2.67741  2.69355  4.24690  2.90347  2.73739  3.18146  2.89801  2.37887  2.77519  2.98518  4.58477  3.61503
          0.02574  4.06852  4.79087  0.61958  0.77255  0.48576  0.95510
    310   2.60953  4.71077  2.90487  2.53889  3.59129  3.32351  3.76617  3.53239  2.62360  3.15826  4.01587  1.72038  2.68652  2.96789  3.05161  2.67324  2.91004  3.19054  5.32344  3.94494    436 - -
          2.68618  4.42225  2.77519  2.73123  3.46354  2.40513  3.72494  3.29354  2.67741  2.69355  4.24690  2.90347  2.73739  3.18146  2.89801  2.37887  2.77519  2.98518  4.58477  3.61503
          0.02574  4.06852  4.79087  0.61958  0.77255  0.48576  0.95510
    311   3.32235  4.65812  4.86109  4.29149  3.08679  4.56513  4.85197  2.04538  4.14089  0.99643  1.98928  4.56252  4.74246  4.25907  4.26693  3.90732  3.54100  2.30754  5.17178  4.11351    437 - -
          2.68618  4.42225  2.77519  2.73123  3.46354  2.40513  3.72494  3.29354  2.67741  2.69355  4.24690  2.90347  2.73739  3.18146  2.89801  2.37887  2.77519  2.98518  4.58477  3.61503
          0.02574  4.06852  4.79087  0.61958  0.77255  0.48576  0.95510
    312   2.63121  4.89959  2.90221  2.63245  4.24907  3.39218  3.83957  3.71589  2.49207  3.27367  4.23153  3.09628  3.94595  1.25306  2.80337  2.85928  3.11993  3.40205  5.50692  4.18303    438 - -
          2.68618  4.42225  2.77519  2.73123  3.46354  2.40513  3.72494  3.29354  2.67741  2.69355  4.24690  2.90347  2.73739  3.18146  2.89801  2.37887  2.77519  2.98518  4.58477  3.61503
          0.02574  4.06852  4.79087  0.61958  0.77255  0.48576  0.95510
    313   3.11657  4.60593  4.06549  3.59068  1.80693  4.00841  2.84411  3.13039  3.48461  2.67396  3.73150  3.73277  4.35943  3.67675  3.70356  3.30926  3.05518  2.95693  3.90530  1.38337    439 - -
          2.68618  4.42225  2.77519  2.73123  3.46354  2.40513  3.72494  3.29354  2.67741  2.69355  4.24690  2.90347  2.73739  3.18146  2.89801  2.37887  2.77519  2.98518  4.58477  3.61503
          0.02574  4.06852  4.79087  0.61958  0.77255  0.48576  0.95510
    314   2.69330  4.27887  4.05499  3.59269  3.61678  3.68759  4.38619  2.18606  3.46031  2.33568  3.54358  3.81255  4.20700  3.79282  3.70710  2.83118  2.87654  1.14754  5.25750  4.02394    440 - -
          2.68618  4.42225  2.77519  2.73123  3.46354  2.40513  3.72494  3.29354  2.67741  2.69355  4.24690  2.90347  2.73739  3.18146  2.89801  2.37887  2.77519  2.98518  4.58477  3.61503
          0.02574  4.06852  4.79087  0.61958  0.77255  0.48576  0.95510
    315   2.55447  4.28177  3.59123  3.07650  3.28959  3.48069  3.98405  2.66507  3.01230  2.56815  3.52415  3.21876  3.96623  3.32749  3.33856  2.80115  1.75875  2.03523  5.03607  3.78538    441 - -
          2.68618  4.42225  2.77519  2.73123  3.46354  2.40513  3.72494  3.29354  2.67741  2.69355  4.24690  2.90347  2.73739  3.18146  2.89801  2.37887  2.77519  2.98518  4.58477  3.61503
          0.02574  4.06852  4.79087  0.61958  0.77255  0.48576  0.95510
    316   2.38590  4.52364  2.91356  2.66410  4.38299  2.91499  3.96232  3.83936  2.85668  3.45736  4.27532  2.22924  3.77478  3.16099  3.27069  1.41201  2.86311  3.35115  5.65806  4.34978    442 - -
          2.68618  4.42225  2.77519  2.73123  3.46354  2.40513  3.72494  3.29354  2.67741  2.69355  4.24690  2.90347  2.73739  3.18146  2.89801  2.37887  2.77519  2.98518  4.58477  3.61503
          0.02574  4.06852  4.79087  0.61958  0.77255  0.48576  0.95510
    317   1.87397  4.38644  3.15348  2.79107  3.62279  3.46493  3.81212  2.65221  2.76138  2.44218  3.55822  3.21580  3.89625  3.08415  3.14525  2.61078  2.55435  2.64242  5.04307  3.78945    443 - -
          2.68618  4.42225  2.77519  2.73123  3.46354  2.40513  3.72494  3.29354  2.67741  2.69355  4.24690  2.90347  2.73739  3.18146  2.89801  2.37887  2.77519  2.98518  4.58477  3.61503
          0.02574  4.06852  4.79087  0.61958  0.77255  0.48576  0.95510
    318   1.92845  4.37250  3.29494  2.81925  3.89168  3.24944  3.89257  3.26038  2.80514  2.95743  3.81580  3.19178  3.80967  3.13417  3.18873  1.90057  2.21517  2.92511  5.26298  3.59832    444 - -
          2.68618  4.42225  2.77519  2.73123  3.46354  2.40513  3.72494  3.29354  2.67741  2.69355  4.24690  2.90347  2.73739  3.18146  2.89801  2.37887  2.77519  2.98518  4.58477  3.61503
          0.02574  4.06852  4.79087  0.61958  0.77255  0.48576  0.95510
    319   2.88351  4.36053  4.18562  3.65069  1.52300  3.93195  4.02292  2.51132  3.51645  1.92911  2.89940  3.85451  4.28884  3.73848  3.71187  2.99310  3.12559  2.43067  4.50926  3.05360    445 - -
          2.68618  4.42225  2.77519  2.73123  3.46354  2.40513  3.72494  3.29354  2.67741  2.69355  4.24690  2.90347  2.73739  3.18146  2.89801  2.37887  2.77519  2.98518  4.58477  3.61503
          0.02574  4.06852  4.79087  0.61958  0.77255  0.48576  0.95510
    320   2.93211  4.47620  3.98376  3.22099  3.31550  3.95160  4.30299  2.33481  3.32112  1.12958  3.21885  3.83693  4.32879  3.68215  3.56642  3.29765  3.18613  2.13338  5.09253  3.88346    446 - -
          2.68618  4.42225  2.77519  2.73123  3.46354  2.40513  3.72494  3.29354  2.67741  2.69355  4.24690  2.90347  2.73739  3.18146  2.89801  2.37887  2.77519  2.98518  4.58477  3.61503
          0.02574  4.06852  4.79087  0.61958  0.77255  0.48576  0.95510
    321   1.75564  4.37107  3.86279  3.42154  3.50257  3.61279  4.27236  2.49450  3.29982  1.48686  3.43804  3.68987  4.13864  3.63926  3.56440  3.00235  3.03762  2.36109  5.18294  3.95500    447 - -
          2.68618  4.42225  2.77519  2.73123  3.46354  2.40513  3.72494  3.29354  2.67741  2.69355  4.24690  2.90347  2.73739  3.18146  2.89801  2.37887  2.77519  2.98518  4.58477  3.61503
          0.02574  4.06852  4.79087  0.61958  0.77255  0.48576  0.95510
    322   2.20656  4.25929  3.70551  3.15452  3.09579  3.61187  3.99739  2.53114  3.08398  2.00828  3.36245  3.49419  4.03203  3.37610  3.39284  2.90326  2.10510  2.30473  4.94310  3.72046    448 - -
          2.68618  4.42225  2.77519  2.73123  3.46354  2.40513  3.72494  3.29354  2.67741  2.69355  4.24690  2.90347  2.73739  3.18146  2.89801  2.37887  2.77519  2.98518  4.58477  3.61503
          0.02574  4.06852  4.79087  0.61958  0.77255  0.48576  0.95510
    323   2.53482  4.27502  3.38951  3.05083  3.43039  3.64033  3.93351  2.45259  2.99232  2.14104  3.22322  3.42990  4.02218  3.29089  3.32342  2.90275  2.19259  2.02403  4.93141  3.70572    449 - -
          2.68618  4.42225  2.77519  2.73123  3.46354  2.40513  3.72494  3.29354  2.67741  2.69355  4.24690  2.90347  2.73739  3.18146  2.89801  2.37887  2.77519  2.98518  4.58477  3.61503
          0.02574  4.06852  4.79087  0.61958  0.77255  0.48576  0.95510
    324   3.19595  4.65042  4.18750  3.75723  1.99356  4.06938  3.62983  3.05644  3.63677  2.56284  3.71441  3.84022  4.43587  3.80925  3.82004  3.40304  3.10623  2.92669  3.91108  1.11701    450 - -
          2.68618  4.42225  2.77519  2.73123  3.46354  2.40513  3.72494  3.29354  2.67741  2.69355  4.24690  2.90347  2.73739  3.18146  2.89801  2.37887  2.77519  2.98518  4.58477  3.61503
          0.02574  4.06852  4.79087  0.61958  0.77255  0.48576  0.95510
    325   1.79692  4.23170  3.43031  3.08410  4.29172  3.00894  4.16861  3.68528  3.11863  3.37316  4.19726  3.29186  3.29394  3.41845  3.45866  1.30082  2.58097  3.17023  5.62603  4.40166    451 - -
          2.68618  4.42225  2.77519  2.73123  3.46354  2.40513  3.72494  3.29354  2.67741  2.69355  4.24690  2.90347  2.73739  3.18146  2.89801  2.37887  2.77519  2.98518  4.58477  3.61503
          0.02574  4.06852  4.79087  0.61958  0.77255  0.48576  0.95510
    326   2.75802  5.23352  1.80089  2.23875  4.55236  3.12322  3.65970  4.03131  2.00236  3.53016  4.31793  2.50384  3.82246  2.78918  2.85152  2.70053  3.00715  3.61827  5.68223  4.26146    452 - -
          2.68618  4.42225  2.77519  2.73123  3.46354  2.40513  3.72494  3.29354  2.67741  2.69355  4.24690  2.90347  2.73739  3.18146  2.89801  2.37887  2.77519  2.98518  4.58477  3.61503
          0.02574  4.06852  4.79087  0.61958  0.77255  0.48576  0.95510
    327   3.09631  4.58418  4.09009  3.59188  2.28524  4.00218  3.08493  2.92621  3.44287  2.65326  3.70449  3.73343  4.34868  3.66124  3.65656  3.29871  3.32123  2.75967  3.46212  1.21116    453 - -
          2.68599  4.42228  2.77522  2.73126  3.46357  2.40516  3.72497  3.29357  2.67744  2.69336  4.24693  2.90349  2.73742  3.18149  2.89804  2.37890  2.77522  2.98521  4.58480  3.61506
          0.12369  2.22526  4.79087  0.65616  0.73156  0.48576  0.95510
    328   2.59459  4.21186  3.66772  3.10896  3.29387  3.27619  3.89472  2.64119  3.00715  1.67024  2.96525  3.44635  3.99452  3.31063  3.29491  2.63282  2.83459  2.44560  4.79478  3.34599    456 - -
          2.68618  4.42225  2.77519  2.73123  3.46354  2.40513  3.72494  3.29354  2.67741  2.69355  4.24690  2.90347  2.73739  3.18146  2.89801  2.37887  2.77519  2.98518  4.58477  3.61503
          0.02574  4.06852  4.79087  0.61958  0.77255  0.48576  0.95510
    329   2.29669  4.27520  2.72498  2.36900  4.05140  2.96549  3.62182  3.47125  2.38931  3.06992  3.87916  2.86351  3.79738  2.76965  2.78500  2.39812  2.62796  2.99559  5.30839  3.97050    457 - -
          2.68597  4.42063  2.77540  2.73148  3.46363  2.40493  3.72438  3.29361  2.67747  2.69382  4.24688  2.90324  2.73743  3.18174  2.89813  2.37887  2.77521  2.98512  4.58459  3.61513
          0.44050  1.46454  2.07864  1.80251  0.18018  0.48576  0.95510
    330   2.36229  4.33571  3.07386  2.52137  3.81781  3.05092  3.48854  3.21226  2.49212  2.75970  3.70109  2.76086  3.79982  2.84258  2.73315  2.45133  2.62346  2.80439  5.14659  3.85035    477 - -
          2.68615  4.42004  2.77542  2.73149  3.46379  2.40472  3.72504  3.29380  2.67741  2.69358  4.24688  2.90372  2.73759  3.18172  2.89799  2.37858  2.77530  2.98504  4.58502  3.61503
          0.36675  1.43575  2.67245  1.80948  0.17882  0.41640  1.07710
    331   2.30714  4.37302  3.29630  2.73755  3.06393  3.30309  3.74436  2.90765  2.59115  2.53206  3.48633  3.01494  3.87671  3.02154  3.01884  2.67517  2.42678  2.48810  4.95575  3.70318    495 - -
          2.68618  4.42094  2.77518  2.73146  3.46316  2.40488  3.72517  3.29358  2.67764  2.69378  4.24712  2.90329  2.73710  3.18169  2.89823  2.37906  2.77513  2.98528  4.58351  3.61483
          0.18757  1.81854  4.73672  1.92247  0.15811  0.45175  1.01201
    332   2.28057  4.13335  3.84977  3.27694  2.77672  3.66112  3.93616  2.47268  3.07370  2.28694  3.23268  3.55920  4.03434  3.43756  3.42697  2.93875  2.83083  1.92818  4.70299  2.71134    515 - -
          2.68618  4.42225  2.77519  2.73123  3.46354  2.40513  3.72494  3.29354  2.67741  2.69355  4.24690  2.90347  2.73739  3.18146  2.89801  2.37887  2.77519  2.98518  4.58477  3.61503
          0.02574  4.06852  4.79087  0.61958  0.77255  0.48576  0.95510
    333   2.38591  4.49866  3.15427  2.65872  3.92907  3.01915  3.56814  3.32648  2.65070  2.81476  3.82227  3.09520  3.64685  2.99193  3.06412  1.92290  2.19917  2.99600  5.26371  3.98099    516 - -
          2.68620  4.42205  2.77522  2.73126  3.46348  2.40512  3.72497  3.29357  2.67743  2.69353  4.24692  2.90344  2.73742  3.18149  2.89803  2.37886  2.77513  2.98510  4.58479  3.61506
          0.04281  3.39319  4.79087  1.11790  0.39596  0.48576  0.95510
    334   2.18790  4.59635  3.04385  2.47202  4.01627  3.32202  3.75825  3.40333  2.58862  3.05068  3.88918  3.04752  2.49143  2.94627  2.92273  2.62782  2.17108  3.06871  5.32225  4.02558    527 - -
          2.68618  4.42225  2.77519  2.73123  3.46354  2.40513  3.72494  3.29354  2.67741  2.69355  4.24690  2.90347  2.73739  3.18146  2.89801  2.37887  2.77519  2.98518  4.58477  3.61503
          0.02574  4.06852  4.79087  0.61958  0.77255  0.48576  0.95510
    335   2.35418  5.07927  2.36082  2.10674  4.38831  3.34677  3.61250  3.85333  2.28976  3.37493  4.14978  2.61263  3.64164  2.73349  2.90367  2.28460  2.76155  3.45437  5.54519  4.14454    528 - -
          2.68618  4.42225  2.77519  2.73123  3.46354  2.40513  3.72494  3.29354  2.67741  2.69355  4.24690  2.90347  2.73739  3.18146  2.89801  2.37887  2.77519  2.98518  4.58477  3.61503
          0.02574  4.06852  4.79087  0.61958  0.77255  0.48576  0.95510
    336   2.52028  4.69881  3.04356  2.25449  3.91853  3.43742  3.64499  3.31737  2.39556  2.74974  3.78015  2.99547  3.82827  2.64765  2.72491  2.50876  2.63069  2.54419  5.21680  3.90695    529 - -
          2.68618  4.42225  2.77519  2.73123  3.46354  2.40513  3.72494  3.29354  2.67741  2.69355  4.24690  2.90347  2.73739  3.18146  2.89801  2.37887  2.77519  2.98518  4.58477  3.61503
          0.02574  4.06852  4.79087  0.61958  0.77255  0.48576  0.95510
    337   3.05912  4.49476  4.43043  3.90913  3.21203  4.18705  4.54403  1.94953  3.71828  1.04036  3.11039  4.17109  4.51427  3.99604  3.91102  3.35737  3.31111  2.14736  5.10230  3.89521    530 - -
          2.68618  4.42225  2.77519  2.73123  3.46354  2.40513  3.72494  3.29354  2.67741  2.69355  4.24690  2.90347  2.73739  3.18146  2.89801  2.37887  2.77519  2.98518  4.58477  3.61503
          0.02574  4.06852  4.79087  0.61958  0.77255  0.48576  0.95510
    338   2.70010  4.66634  3.28971  2.68713  3.87411  3.54553  3.68471  3.00077  2.17914  2.34847  3.75189  3.05549  3.92173  2.88191  1.94706  2.79857  2.91731  2.90016  5.16346  3.90671    531 - -
          2.68618  4.42225  2.77519  2.73123  3.46354  2.40513  3.72494  3.29354  2.67741  2.69355  4.24690  2.90347  2.73739  3.18146  2.89801  2.37887  2.77519  2.98518  4.58477  3.61503
          0.02574  4.06852  4.79087  0.61958  0.77255  0.48576  0.95510
    339   2.38276  5.00024  2.56984  2.21762  4.29639  3.25578  3.31272  3.64916  2.26878  3.28433  4.05708  2.65844  3.77824  2.66340  2.83712  2.25761  2.84089  3.36494  5.46220  3.92492    532 - -
          2.68618  4.42225  2.77519  2.73123  3.46354  2.40513  3.72494  3.29354  2.67741  2.69355  4.24690  2.90347  2.73739  3.18146  2.89801  2.37887  2.77519  2.98518  4.58477  3.61503
          0.02574  4.06852  4.79087  0.61958  0.77255  0.48576  0.95510
    340   2.73109  4.22590  4.04032  3.34263  1.88365  3.81745  4.06123  2.18273  3.35348  1.96304  3.15726  3.73328  4.16794  3.36933  3.57116  3.10629  2.96284  2.23745  4.72565  3.46027    533 - -
          2.68618  4.42225  2.77519  2.73123  3.46354  2.40513  3.72494  3.29354  2.67741  2.69355  4.24690  2.90347  2.73739  3.18146  2.89801  2.37887  2.77519  2.98518  4.58477  3.61503
          0.02574  4.06852  4.79087  0.61958  0.77255  0.48576  0.95510
    341   0.76431  4.30116  3.67211  3.47764  4.25777  3.11947  4.47504  3.41340  3.49923  3.28553  4.29936  3.57434  3.87770  3.82311  3.73314  2.65159  2.94279  3.03345  5.66510  4.48873    534 - -
          2.68618  4.42225  2.77519  2.73123  3.46354  2.40513  3.72494  3.29354  2.67741  2.69355  4.24690  2.90347  2.73739  3.18146  2.89801  2.37887  2.77519  2.98518  4.58477  3.61503
          0.02574  4.06852  4.79087  0.61958  0.77255  0.48576  0.95510
    342   3.03494  5.20725  3.28934  2.58834  4.64536  3.64413  3.63828  3.99714  1.14303  3.44789  4.30486  3.15494  4.02977  2.77121  2.00822  3.01888  3.21137  3.66728  5.50593  4.30937    535 - -
          2.68618  4.42225  2.77519  2.73123  3.46354  2.40513  3.72494  3.29354  2.67741  2.69355  4.24690  2.90347  2.73739  3.18146  2.89801  2.37887  2.77519  2.98518  4.58477  3.61503
          0.02574  4.06852  4.79087  0.61958  0.77255  0.48576  0.95510
    343   2.64664  4.80553  3.07181  2.51587  4.10904  3.44110  3.64312  3.51015  2.12879  2.98352  3.92710  3.00834  3.84779  2.79618  2.31272  2.20270  2.35851  3.18521  5.32346  4.02082    536 - -
          2.68618  4.42225  2.77519  2.73123  3.46354  2.40513  3.72494  3.29354  2.67741  2.69355  4.24690  2.90347  2.73739  3.18146  2.89801  2.37887  2.77519  2.98518  4.58477  3.61503
          0.02574  4.06852  4.79087  0.61958  0.77255  0.48576  0.95510
[truncated: 48,870 more chars]
