# Supplementary material for: In silico Identification and Taxonomic Distribution of Plant Class C GH9 Endoglucanases
Source: Front Plant Sci. 2016 Aug 12;7:1185. doi: 10.3389/fpls.2016.01185 (PMC4981690; doi:10.3389/fpls.2016.01185)
Supplement: Supplementary file 2 [file DataSheet2.ZIP › Text T2.hmm]

HMMER3/b [3.0 | March 2010]
NAME  TAE11D
LENG  618
ALPH  amino
RF    no
CS    no
MAP   yes
DATE  Sat Sep 12 23:53:52 2015
NSEQ  5
EFFN  0.424805
CKSUM 3953032207
STATS LOCAL MSV      -12.4350  0.69707
STATS LOCAL VITERBI  -13.0479  0.69707
STATS LOCAL FORWARD   -6.4383  0.69707
HMM          A        C        D        E        F        G        H        I        K        L        M        N        P        Q        R        S        T        V        W        Y   
            m->m     m->i     m->d     i->m     i->i     d->m     d->d
  COMPO   2.44897  4.19652  2.90127  2.87384  3.22341  2.69029  3.72828  2.89036  2.74294  2.48393  3.72525  3.06882  3.17405  3.24030  2.99847  2.62744  2.86444  2.68991  4.23468  3.24452
          2.68618  4.42225  2.77519  2.73123  3.46354  2.40513  3.72494  3.29354  2.67741  2.69355  4.24690  2.90347  2.73739  3.18146  2.89801  2.37887  2.77519  2.98518  4.58477  3.61503
          0.03333  3.81383  4.53618  0.61958  0.77255  0.00000        *
      1   2.92471  4.48328  3.98706  3.57714  3.18470  3.79035  4.32591  2.35456  3.34801  1.78924  1.49520  3.86155  4.25156  3.73435  3.56001  3.26721  3.22937  2.35359  5.01707  3.77306      1 - -
          2.68618  4.42225  2.77519  2.73123  3.46354  2.40513  3.72494  3.29354  2.67741  2.69355  4.24690  2.90347  2.73739  3.18146  2.89801  2.37887  2.77519  2.98518  4.58477  3.61503
          0.03333  3.81383  4.53618  0.61958  0.77255  0.48576  0.95510
      2   3.16474  4.67747  3.75264  3.47215  2.29881  3.76257  3.59483  3.18235  3.33135  2.65114  3.86384  3.65289  4.23836  3.65148  3.52662  3.30688  3.45147  3.05030  3.93994  1.06920      2 - -
          2.68618  4.42225  2.77519  2.73123  3.46354  2.40513  3.72494  3.29354  2.67741  2.69355  4.24690  2.90347  2.73739  3.18146  2.89801  2.37887  2.77519  2.98518  4.58477  3.61503
          0.03333  3.81383  4.53618  0.61958  0.77255  0.48576  0.95510
      3   2.59548  4.37528  3.25709  3.14979  4.29045  0.82563  4.27249  3.87688  3.32293  3.53815  4.51441  3.42171  3.76452  3.65195  3.56427  2.76594  3.07221  3.41664  5.39992  4.39080      3 - -
          2.68618  4.42225  2.77519  2.73123  3.46354  2.40513  3.72494  3.29354  2.67741  2.69355  4.24690  2.90347  2.73739  3.18146  2.89801  2.37887  2.77519  2.98518  4.58477  3.61503
          0.03333  3.81383  4.53618  0.61958  0.77255  0.48576  0.95510
      4   2.94149  4.78231  3.42638  2.95141  4.12205  3.43911  3.78560  3.66074  2.21933  3.18745  4.19037  3.31503  3.94564  3.00990  1.07200  3.02920  3.21217  3.38752  5.22961  4.06337      4 - -
          2.68618  4.42225  2.77519  2.73123  3.46354  2.40513  3.72494  3.29354  2.67741  2.69355  4.24690  2.90347  2.73739  3.18146  2.89801  2.37887  2.77519  2.98518  4.58477  3.61503
          0.03333  3.81383  4.53618  0.61958  0.77255  0.48576  0.95510
      5   2.92864  5.04432  1.00597  2.30276  4.41401  3.16805  3.88264  3.98928  2.95621  3.60869  4.58674  2.85564  3.81686  3.12261  3.46341  2.89854  3.26642  3.63516  5.59392  4.29821      5 - -
          2.68618  4.42225  2.77519  2.73123  3.46354  2.40513  3.72494  3.29354  2.67741  2.69355  4.24690  2.90347  2.73739  3.18146  2.89801  2.37887  2.77519  2.98518  4.58477  3.61503
          0.03333  3.81383  4.53618  0.61958  0.77255  0.48576  0.95510
      6   2.67775  4.44346  3.27882  3.11041  4.10837  3.13435  4.19174  3.63982  3.16290  3.27262  4.32085  3.42241  0.94424  3.55352  3.41405  2.84370  3.11499  3.29177  5.30991  4.22865      6 - -
          2.68618  4.42225  2.77519  2.73123  3.46354  2.40513  3.72494  3.29354  2.67741  2.69355  4.24690  2.90347  2.73739  3.18146  2.89801  2.37887  2.77519  2.98518  4.58477  3.61503
          0.03333  3.81383  4.53618  0.61958  0.77255  0.48576  0.95510
      7   3.24199  4.63690  4.00392  3.69639  2.61159  3.66643  3.83193  3.26419  3.42028  2.66869  3.90059  3.85755  4.17959  3.81107  3.55859  3.44616  3.53971  3.15291  1.01241  2.61697      7 - -
          2.68618  4.42225  2.77519  2.73123  3.46354  2.40513  3.72494  3.29354  2.67741  2.69355  4.24690  2.90347  2.73739  3.18146  2.89801  2.37887  2.77519  2.98518  4.58477  3.61503
          0.03333  3.81383  4.53618  0.61958  0.77255  0.48576  0.95510
      8   2.59548  4.37528  3.25709  3.14979  4.29045  0.82563  4.27249  3.87688  3.32293  3.53815  4.51441  3.42171  3.76452  3.65195  3.56427  2.76594  3.07221  3.41664  5.39992  4.39080      8 - -
          2.68618  4.42225  2.77519  2.73123  3.46354  2.40513  3.72494  3.29354  2.67741  2.69355  4.24690  2.90347  2.73739  3.18146  2.89801  2.37887  2.77519  2.98518  4.58477  3.61503
          0.03333  3.81383  4.53618  0.61958  0.77255  0.48576  0.95510
      9   2.59548  4.37528  3.25709  3.14979  4.29045  0.82563  4.27249  3.87688  3.32293  3.53815  4.51441  3.42171  3.76452  3.65195  3.56427  2.76594  3.07221  3.41664  5.39992  4.39080      9 - -
          2.68618  4.42225  2.77519  2.73123  3.46354  2.40513  3.72494  3.29354  2.67741  2.69355  4.24690  2.90347  2.73739  3.18146  2.89801  2.37887  2.77519  2.98518  4.58477  3.61503
          0.03333  3.81383  4.53618  0.61958  0.77255  0.48576  0.95510
     10   2.67775  4.44346  3.27882  3.11041  4.10837  3.13435  4.19174  3.63982  3.16290  3.27262  4.32085  3.42241  0.94424  3.55352  3.41405  2.84370  3.11499  3.29177  5.30991  4.22865     10 - -
          2.68618  4.42225  2.77519  2.73123  3.46354  2.40513  3.72494  3.29354  2.67741  2.69355  4.24690  2.90347  2.73739  3.18146  2.89801  2.37887  2.77519  2.98518  4.58477  3.61503
          0.03333  3.81383  4.53618  0.61958  0.77255  0.48576  0.95510
     11   3.09063  4.57102  4.09469  3.73558  3.11554  3.90648  4.40975  2.31798  3.50385  0.95102  3.15920  4.01658  4.35282  3.88627  3.68899  3.47237  3.38807  2.33983  4.97224  3.68161     11 - -
          2.68618  4.42225  2.77519  2.73123  3.46354  2.40513  3.72494  3.29354  2.67741  2.69355  4.24690  2.90347  2.73739  3.18146  2.89801  2.37887  2.77519  2.98518  4.58477  3.61503
          0.03333  3.81383  4.53618  0.61958  0.77255  0.48576  0.95510
     12   2.90424  4.99977  2.46690  1.11190  4.33903  3.23793  3.82135  3.78132  2.69465  3.40852  4.38650  2.90349  3.84014  3.03913  3.09635  2.89349  3.20849  3.47175  5.52180  4.24551     12 - -
          2.68618  4.42225  2.77519  2.73123  3.46354  2.40513  3.72494  3.29354  2.67741  2.69355  4.24690  2.90347  2.73739  3.18146  2.89801  2.37887  2.77519  2.98518  4.58477  3.61503
          0.03333  3.81383  4.53618  0.61958  0.77255  0.48576  0.95510
     13   2.98555  4.42225  4.24979  3.86440  3.33602  4.00106  4.60426  1.15372  3.69129  1.93559  3.28206  4.11802  4.43905  4.04641  3.89465  3.49174  3.28626  1.84811  5.21379  3.94613     13 - -
          2.68618  4.42225  2.77519  2.73123  3.46354  2.40513  3.72494  3.29354  2.67741  2.69355  4.24690  2.90347  2.73739  3.18146  2.89801  2.37887  2.77519  2.98518  4.58477  3.61503
          0.03333  3.81383  4.53618  0.61958  0.77255  0.48576  0.95510
     14   2.72315  4.87592  2.58711  2.36981  3.83988  3.26962  2.93187  3.70664  2.46816  3.26529  4.15003  1.78770  3.81309  2.88539  2.84600  2.73238  3.00799  3.36281  5.19643  3.73209     14 - -
          2.68618  4.42225  2.77519  2.73123  3.46354  2.40513  3.72494  3.29354  2.67741  2.69355  4.24690  2.90347  2.73739  3.18146  2.89801  2.37887  2.77519  2.98518  4.58477  3.61503
          0.11484  3.81383  2.44841  0.61958  0.77255  0.48576  0.95510
     15   1.73725  4.08495  3.33974  3.03966  3.95220  2.94527  4.07678  2.99772  3.01574  2.92050  3.88438  3.23194  3.65542  3.36345  3.30607  2.39921  1.93867  2.65305  5.39270  4.16957     15 - -
          2.68618  4.42225  2.77519  2.73123  3.46354  2.40513  3.72494  3.29354  2.67741  2.69355  4.24690  2.90347  2.73739  3.18146  2.89801  2.37887  2.77519  2.98518  4.58477  3.61503
          0.03611  3.73510  4.45744  0.61958  0.77255  0.44820  1.01827
     16   1.10177  4.16502  3.40478  3.19480  3.99556  2.99082  4.22354  3.11247  3.20957  2.99660  4.03602  3.35870  3.72463  3.55645  3.46337  2.51639  2.78975  2.77712  5.42865  4.22264     16 - -
          2.68618  4.42225  2.77519  2.73123  3.46354  2.40513  3.72494  3.29354  2.67741  2.69355  4.24690  2.90347  2.73739  3.18146  2.89801  2.37887  2.77519  2.98518  4.58477  3.61503
          0.03333  3.81383  4.53618  0.61958  0.77255  0.48576  0.95510
     17   2.92864  5.04432  1.00597  2.30276  4.41401  3.16805  3.88264  3.98928  2.95621  3.60869  4.58674  2.85564  3.81686  3.12261  3.46341  2.89854  3.26642  3.63516  5.59392  4.29821     17 - -
          2.68618  4.42225  2.77519  2.73123  3.46354  2.40513  3.72494  3.29354  2.67741  2.69355  4.24690  2.90347  2.73739  3.18146  2.89801  2.37887  2.77519  2.98518  4.58477  3.61503
          0.03333  3.81383  4.53618  0.61958  0.77255  0.48576  0.95510
     18   2.28832  4.20725  3.15754  2.97186  4.01850  2.93831  4.08272  3.53376  3.04160  3.25902  4.19093  3.20524  3.67255  3.39583  3.32859  1.18306  2.76429  3.08176  5.39599  4.10202     18 - -
          2.68618  4.42225  2.77519  2.73123  3.46354  2.40513  3.72494  3.29354  2.67741  2.69355  4.24690  2.90347  2.73739  3.18146  2.89801  2.37887  2.77519  2.98518  4.58477  3.61503
          0.03333  3.81383  4.53618  0.61958  0.77255  0.48576  0.95510
     19   1.10177  4.16502  3.40478  3.19480  3.99556  2.99082  4.22354  3.11247  3.20957  2.99660  4.03602  3.35870  3.72463  3.55645  3.46337  2.51639  2.78975  2.77712  5.42865  4.22264     19 - -
          2.68618  4.42225  2.77519  2.73123  3.46354  2.40513  3.72494  3.29354  2.67741  2.69355  4.24690  2.90347  2.73739  3.18146  2.89801  2.37887  2.77519  2.98518  4.58477  3.61503
          0.03333  3.81383  4.53618  0.61958  0.77255  0.48576  0.95510
     20   2.38345  4.22797  3.37823  3.12903  3.91918  3.06879  4.15053  3.03926  3.07082  2.90477  3.96014  3.34695  3.76839  3.46892  3.33156  2.58420  1.27541  2.74052  5.36224  4.13619     20 - -
          2.68618  4.42225  2.77519  2.73123  3.46354  2.40513  3.72494  3.29354  2.67741  2.69355  4.24690  2.90347  2.73739  3.18146  2.89801  2.37887  2.77519  2.98518  4.58477  3.61503
          0.03333  3.81383  4.53618  0.61958  0.77255  0.48576  0.95510
     21   2.92864  5.04432  1.00597  2.30276  4.41401  3.16805  3.88264  3.98928  2.95621  3.60869  4.58674  2.85564  3.81686  3.12261  3.46341  2.89854  3.26642  3.63516  5.59392  4.29821     21 - -
          2.68618  4.42225  2.77519  2.73123  3.46354  2.40513  3.72494  3.29354  2.67741  2.69355  4.24690  2.90347  2.73739  3.18146  2.89801  2.37887  2.77519  2.98518  4.58477  3.61503
          0.03333  3.81383  4.53618  0.61958  0.77255  0.48576  0.95510
     22   2.92864  5.04432  1.00597  2.30276  4.41401  3.16805  3.88264  3.98928  2.95621  3.60869  4.58674  2.85564  3.81686  3.12261  3.46341  2.89854  3.26642  3.63516  5.59392  4.29821     22 - -
          2.68618  4.42225  2.77519  2.73123  3.46354  2.40513  3.72494  3.29354  2.67741  2.69355  4.24690  2.90347  2.73739  3.18146  2.89801  2.37887  2.77519  2.98518  4.58477  3.61503
          0.03333  3.81383  4.53618  0.61958  0.77255  0.48576  0.95510
     23   2.92864  5.04432  1.00597  2.30276  4.41401  3.16805  3.88264  3.98928  2.95621  3.60869  4.58674  2.85564  3.81686  3.12261  3.46341  2.89854  3.26642  3.63516  5.59392  4.29821     23 - -
          2.68618  4.42225  2.77519  2.73123  3.46354  2.40513  3.72494  3.29354  2.67741  2.69355  4.24690  2.90347  2.73739  3.18146  2.89801  2.37887  2.77519  2.98518  4.58477  3.61503
          0.03333  3.81383  4.53618  0.61958  0.77255  0.48576  0.95510
     24   2.94149  4.78231  3.42638  2.95141  4.12205  3.43911  3.78560  3.66074  2.21933  3.18745  4.19037  3.31503  3.94564  3.00990  1.07200  3.02920  3.21217  3.38752  5.22961  4.06337     24 - -
          2.68618  4.42225  2.77519  2.73123  3.46354  2.40513  3.72494  3.29354  2.67741  2.69355  4.24690  2.90347  2.73739  3.18146  2.89801  2.37887  2.77519  2.98518  4.58477  3.61503
          0.03333  3.81383  4.53618  0.61958  0.77255  0.48576  0.95510
     25   2.28832  4.20725  3.15754  2.97186  4.01850  2.93831  4.08272  3.53376  3.04160  3.25902  4.19093  3.20524  3.67255  3.39583  3.32859  1.18306  2.76429  3.08176  5.39599  4.10202     25 - -
          2.68618  4.42225  2.77519  2.73123  3.46354  2.40513  3.72494  3.29354  2.67741  2.69355  4.24690  2.90347  2.73739  3.18146  2.89801  2.37887  2.77519  2.98518  4.58477  3.61503
          0.03333  3.81383  4.53618  0.61958  0.77255  0.48576  0.95510
     26   2.94149  4.78231  3.42638  2.95141  4.12205  3.43911  3.78560  3.66074  2.21933  3.18745  4.19037  3.31503  3.94564  3.00990  1.07200  3.02920  3.21217  3.38752  5.22961  4.06337     26 - -
          2.68618  4.42225  2.77519  2.73123  3.46354  2.40513  3.72494  3.29354  2.67741  2.69355  4.24690  2.90347  2.73739  3.18146  2.89801  2.37887  2.77519  2.98518  4.58477  3.61503
          0.03333  3.81383  4.53618  0.61958  0.77255  0.48576  0.95510
     27   2.67686  4.66940  2.67976  2.55996  4.02391  3.14620  3.87719  3.72286  2.77664  3.37681  4.33338  1.26633  3.79579  3.15089  3.12840  2.74697  3.05743  3.35101  5.33677  3.97727     27 - -
          2.68618  4.42225  2.77519  2.73123  3.46354  2.40513  3.72494  3.29354  2.67741  2.69355  4.24690  2.90347  2.73739  3.18146  2.89801  2.37887  2.77519  2.98518  4.58477  3.61503
          0.03333  3.81383  4.53618  0.61958  0.77255  0.48576  0.95510
     28   3.09063  4.57102  4.09469  3.73558  3.11554  3.90648  4.40975  2.31798  3.50385  0.95102  3.15920  4.01658  4.35282  3.88627  3.68899  3.47237  3.38807  2.33983  4.97224  3.68161     28 - -
          2.68618  4.42225  2.77519  2.73123  3.46354  2.40513  3.72494  3.29354  2.67741  2.69355  4.24690  2.90347  2.73739  3.18146  2.89801  2.37887  2.77519  2.98518  4.58477  3.61503
          0.03333  3.81383  4.53618  0.61958  0.77255  0.48576  0.95510
     29   2.72383  4.93943  2.53990  2.32058  4.21675  3.25640  3.65423  3.76780  2.39014  3.32326  4.19114  2.00315  3.79777  2.16646  2.76394  2.71896  3.00262  3.41112  5.44035  4.06341     29 - -
          2.68618  4.42225  2.77519  2.73123  3.46354  2.40513  3.72494  3.29354  2.67741  2.69355  4.24690  2.90347  2.73739  3.18146  2.89801  2.37887  2.77519  2.98518  4.58477  3.61503
          0.03333  3.81383  4.53618  0.61958  0.77255  0.48576  0.95510
     30   2.92864  5.04432  1.00597  2.30276  4.41401  3.16805  3.88264  3.98928  2.95621  3.60869  4.58674  2.85564  3.81686  3.12261  3.46341  2.89854  3.26642  3.63516  5.59392  4.29821     30 - -
          2.68618  4.42225  2.77519  2.73123  3.46354  2.40513  3.72494  3.29354  2.67741  2.69355  4.24690  2.90347  2.73739  3.18146  2.89801  2.37887  2.77519  2.98518  4.58477  3.61503
          0.03333  3.81383  4.53618  0.61958  0.77255  0.48576  0.95510
     31   3.13302  4.54056  4.38227  3.89612  2.02112  4.18828  4.17917  2.28213  3.75659  1.24096  2.99139  4.10303  4.48104  3.93646  3.92746  3.54951  3.37305  2.34361  4.51317  3.03323     31 - -
          2.68618  4.42225  2.77519  2.73123  3.46354  2.40513  3.72494  3.29354  2.67741  2.69355  4.24690  2.90347  2.73739  3.18146  2.89801  2.37887  2.77519  2.98518  4.58477  3.61503
          0.03333  3.81383  4.53618  0.61958  0.77255  0.48576  0.95510
     32   2.92864  5.04432  1.00597  2.30276  4.41401  3.16805  3.88264  3.98928  2.95621  3.60869  4.58674  2.85564  3.81686  3.12261  3.46341  2.89854  3.26642  3.63516  5.59392  4.29821     32 - -
          2.68618  4.42225  2.77519  2.73123  3.46354  2.40513  3.72494  3.29354  2.67741  2.69355  4.24690  2.90347  2.73739  3.18146  2.89801  2.37887  2.77519  2.98518  4.58477  3.61503
          0.03333  3.81383  4.53618  0.61958  0.77255  0.48576  0.95510
     33   2.94149  4.78231  3.42638  2.95141  4.12205  3.43911  3.78560  3.66074  2.21933  3.18745  4.19037  3.31503  3.94564  3.00990  1.07200  3.02920  3.21217  3.38752  5.22961  4.06337     33 - -
          2.68618  4.42225  2.77519  2.73123  3.46354  2.40513  3.72494  3.29354  2.67741  2.69355  4.24690  2.90347  2.73739  3.18146  2.89801  2.37887  2.77519  2.98518  4.58477  3.61503
          0.03333  3.81383  4.53618  0.61958  0.77255  0.48576  0.95510
     34   1.35832  4.08298  3.29948  3.04760  4.09083  2.88187  4.11612  3.37348  3.08980  3.17733  4.06456  3.21546  3.62416  3.40681  3.38232  1.99072  2.64444  2.92030  5.47999  4.24660     34 - -
          2.68618  4.42225  2.77519  2.73123  3.46354  2.40513  3.72494  3.29354  2.67741  2.69355  4.24690  2.90347  2.73739  3.18146  2.89801  2.37887  2.77519  2.98518  4.58477  3.61503
          0.03333  3.81383  4.53618  0.61958  0.77255  0.48576  0.95510
     35   1.10177  4.16502  3.40478  3.19480  3.99556  2.99082  4.22354  3.11247  3.20957  2.99660  4.03602  3.35870  3.72463  3.55645  3.46337  2.51639  2.78975  2.77712  5.42865  4.22264     35 - -
          2.68618  4.42225  2.77519  2.73123  3.46354  2.40513  3.72494  3.29354  2.67741  2.69355  4.24690  2.90347  2.73739  3.18146  2.89801  2.37887  2.77519  2.98518  4.58477  3.61503
          0.03333  3.81383  4.53618  0.61958  0.77255  0.48576  0.95510
     36   3.09837  4.54473  4.34414  3.81725  3.03672  4.20022  4.49779  2.14534  3.59884  1.08850  2.49784  4.12928  4.48539  3.88994  3.80283  3.55661  3.34089  2.21081  5.02522  3.83722     36 - -
          2.68618  4.42225  2.77519  2.73123  3.46354  2.40513  3.72494  3.29354  2.67741  2.69355  4.24690  2.90347  2.73739  3.18146  2.89801  2.37887  2.77519  2.98518  4.58477  3.61503
          0.03333  3.81383  4.53618  0.61958  0.77255  0.48576  0.95510
     37   2.28832  4.20725  3.15754  2.97186  4.01850  2.93831  4.08272  3.53376  3.04160  3.25902  4.19093  3.20524  3.67255  3.39583  3.32859  1.18306  2.76429  3.08176  5.39599  4.10202     37 - -
          2.68618  4.42225  2.77519  2.73123  3.46354  2.40513  3.72494  3.29354  2.67741  2.69355  4.24690  2.90347  2.73739  3.18146  2.89801  2.37887  2.77519  2.98518  4.58477  3.61503
          0.03333  3.81383  4.53618  0.61958  0.77255  0.48576  0.95510
     38   2.94149  4.78231  3.42638  2.95141  4.12205  3.43911  3.78560  3.66074  2.21933  3.18745  4.19037  3.31503  3.94564  3.00990  1.07200  3.02920  3.21217  3.38752  5.22961  4.06337     38 - -
          2.68618  4.42225  2.77519  2.73123  3.46354  2.40513  3.72494  3.29354  2.67741  2.69355  4.24690  2.90347  2.73739  3.18146  2.89801  2.37887  2.77519  2.98518  4.58477  3.61503
          0.03333  3.81383  4.53618  0.61958  0.77255  0.48576  0.95510
     39   2.51139  4.59182  2.78804  2.47497  4.08563  3.18606  3.71623  3.52777  2.50702  3.14181  3.99417  2.93571  2.36121  2.50056  2.88895  2.30548  2.83533  3.16071  5.36301  4.04794     39 - -
          2.68618  4.42225  2.77519  2.73123  3.46354  2.40513  3.72494  3.29354  2.67741  2.69355  4.24690  2.90347  2.73739  3.18146  2.89801  2.37887  2.77519  2.98518  4.58477  3.61503
          0.03333  3.81383  4.53618  0.61958  0.77255  0.48576  0.95510
     40   3.09063  4.57102  4.09469  3.73558  3.11554  3.90648  4.40975  2.31798  3.50385  0.95102  3.15920  4.01658  4.35282  3.88627  3.68899  3.47237  3.38807  2.33983  4.97224  3.68161     40 - -
          2.68618  4.42225  2.77519  2.73123  3.46354  2.40513  3.72494  3.29354  2.67741  2.69355  4.24690  2.90347  2.73739  3.18146  2.89801  2.37887  2.77519  2.98518  4.58477  3.61503
          0.03333  3.81383  4.53618  0.61958  0.77255  0.48576  0.95510
     41   2.92864  5.04432  1.00597  2.30276  4.41401  3.16805  3.88264  3.98928  2.95621  3.60869  4.58674  2.85564  3.81686  3.12261  3.46341  2.89854  3.26642  3.63516  5.59392  4.29821     41 - -
          2.68618  4.42225  2.77519  2.73123  3.46354  2.40513  3.72494  3.29354  2.67741  2.69355  4.24690  2.90347  2.73739  3.18146  2.89801  2.37887  2.77519  2.98518  4.58477  3.61503
          0.03333  3.81383  4.53618  0.61958  0.77255  0.48576  0.95510
     42   2.90424  4.99977  2.46690  1.11190  4.33903  3.23793  3.82135  3.78132  2.69465  3.40852  4.38650  2.90349  3.84014  3.03913  3.09635  2.89349  3.20849  3.47175  5.52180  4.24551     42 - -
          2.68618  4.42225  2.77519  2.73123  3.46354  2.40513  3.72494  3.29354  2.67741  2.69355  4.24690  2.90347  2.73739  3.18146  2.89801  2.37887  2.77519  2.98518  4.58477  3.61503
          0.03333  3.81383  4.53618  0.61958  0.77255  0.48576  0.95510
     43   2.38345  4.22797  3.37823  3.12903  3.91918  3.06879  4.15053  3.03926  3.07082  2.90477  3.96014  3.34695  3.76839  3.46892  3.33156  2.58420  1.27541  2.74052  5.36224  4.13619     43 - -
          2.68618  4.42225  2.77519  2.73123  3.46354  2.40513  3.72494  3.29354  2.67741  2.69355  4.24690  2.90347  2.73739  3.18146  2.89801  2.37887  2.77519  2.98518  4.58477  3.61503
          0.03333  3.81383  4.53618  0.61958  0.77255  0.48576  0.95510
     44   2.83681  4.81832  2.86692  2.62218  3.97868  3.32870  3.77948  3.60172  2.44741  3.10979  4.14071  3.08086  3.88222  1.34223  2.73216  2.88770  3.13449  3.33549  5.26185  3.95211     44 - -
          2.68618  4.42225  2.77519  2.73123  3.46354  2.40513  3.72494  3.29354  2.67741  2.69355  4.24690  2.90347  2.73739  3.18146  2.89801  2.37887  2.77519  2.98518  4.58477  3.61503
          0.03333  3.81383  4.53618  0.61958  0.77255  0.48576  0.95510
     45   2.83681  4.81832  2.86692  2.62218  3.97868  3.32870  3.77948  3.60172  2.44741  3.10979  4.14071  3.08086  3.88222  1.34223  2.73216  2.88770  3.13449  3.33549  5.26185  3.95211     45 - -
          2.68618  4.42225  2.77519  2.73123  3.46354  2.40513  3.72494  3.29354  2.67741  2.69355  4.24690  2.90347  2.73739  3.18146  2.89801  2.37887  2.77519  2.98518  4.58477  3.61503
          0.03333  3.81383  4.53618  0.61958  0.77255  0.48576  0.95510
     46   2.28832  4.20725  3.15754  2.97186  4.01850  2.93831  4.08272  3.53376  3.04160  3.25902  4.19093  3.20524  3.67255  3.39583  3.32859  1.18306  2.76429  3.08176  5.39599  4.10202     46 - -
          2.68618  4.42225  2.77519  2.73123  3.46354  2.40513  3.72494  3.29354  2.67741  2.69355  4.24690  2.90347  2.73739  3.18146  2.89801  2.37887  2.77519  2.98518  4.58477  3.61503
          0.03333  3.81383  4.53618  0.61958  0.77255  0.48576  0.95510
     47   3.24199  4.63690  4.00392  3.69639  2.61159  3.66643  3.83193  3.26419  3.42028  2.66869  3.90059  3.85755  4.17959  3.81107  3.55859  3.44616  3.53971  3.15291  1.01241  2.61697     47 - -
          2.68618  4.42225  2.77519  2.73123  3.46354  2.40513  3.72494  3.29354  2.67741  2.69355  4.24690  2.90347  2.73739  3.18146  2.89801  2.37887  2.77519  2.98518  4.58477  3.61503
          0.03333  3.81383  4.53618  0.61958  0.77255  0.48576  0.95510
     48   3.09063  4.57102  4.09469  3.73558  3.11554  3.90648  4.40975  2.31798  3.50385  0.95102  3.15920  4.01658  4.35282  3.88627  3.68899  3.47237  3.38807  2.33983  4.97224  3.68161     48 - -
          2.68618  4.42225  2.77519  2.73123  3.46354  2.40513  3.72494  3.29354  2.67741  2.69355  4.24690  2.90347  2.73739  3.18146  2.89801  2.37887  2.77519  2.98518  4.58477  3.61503
          0.03333  3.81383  4.53618  0.61958  0.77255  0.48576  0.95510
     49   3.09063  4.57102  4.09469  3.73558  3.11554  3.90648  4.40975  2.31798  3.50385  0.95102  3.15920  4.01658  4.35282  3.88627  3.68899  3.47237  3.38807  2.33983  4.97224  3.68161     49 - -
          2.68618  4.42225  2.77519  2.73123  3.46354  2.40513  3.72494  3.29354  2.67741  2.69355  4.24690  2.90347  2.73739  3.18146  2.89801  2.37887  2.77519  2.98518  4.58477  3.61503
          0.03333  3.81383  4.53618  0.61958  0.77255  0.48576  0.95510
     50   2.59548  4.37528  3.25709  3.14979  4.29045  0.82563  4.27249  3.87688  3.32293  3.53815  4.51441  3.42171  3.76452  3.65195  3.56427  2.76594  3.07221  3.41664  5.39992  4.39080     50 - -
          2.68618  4.42225  2.77519  2.73123  3.46354  2.40513  3.72494  3.29354  2.67741  2.69355  4.24690  2.90347  2.73739  3.18146  2.89801  2.37887  2.77519  2.98518  4.58477  3.61503
          0.03333  3.81383  4.53618  0.61958  0.77255  0.48576  0.95510
     51   2.67775  4.44346  3.27882  3.11041  4.10837  3.13435  4.19174  3.63982  3.16290  3.27262  4.32085  3.42241  0.94424  3.55352  3.41405  2.84370  3.11499  3.29177  5.30991  4.22865     51 - -
          2.68618  4.42225  2.77519  2.73123  3.46354  2.40513  3.72494  3.29354  2.67741  2.69355  4.24690  2.90347  2.73739  3.18146  2.89801  2.37887  2.77519  2.98518  4.58477  3.61503
          0.03333  3.81383  4.53618  0.61958  0.77255  0.48576  0.95510
     52   1.74109  4.09796  3.30084  2.98244  4.07644  2.38283  4.05203  3.37309  3.01397  3.13992  3.99771  3.18745  3.62395  3.32237  3.33485  2.34995  1.95807  2.92322  5.44268  4.22391     52 - -
          2.68618  4.42225  2.77519  2.73123  3.46354  2.40513  3.72494  3.29354  2.67741  2.69355  4.24690  2.90347  2.73739  3.18146  2.89801  2.37887  2.77519  2.98518  4.58477  3.61503
          0.03333  3.81383  4.53618  0.61958  0.77255  0.48576  0.95510
     53   2.90424  4.99977  2.46690  1.11190  4.33903  3.23793  3.82135  3.78132  2.69465  3.40852  4.38650  2.90349  3.84014  3.03913  3.09635  2.89349  3.20849  3.47175  5.52180  4.24551     53 - -
          2.68618  4.42225  2.77519  2.73123  3.46354  2.40513  3.72494  3.29354  2.67741  2.69355  4.24690  2.90347  2.73739  3.18146  2.89801  2.37887  2.77519  2.98518  4.58477  3.61503
          0.03333  3.81383  4.53618  0.61958  0.77255  0.48576  0.95510
     54   2.83681  4.81832  2.86692  2.62218  3.97868  3.32870  3.77948  3.60172  2.44741  3.10979  4.14071  3.08086  3.88222  1.34223  2.73216  2.88770  3.13449  3.33549  5.26185  3.95211     54 - -
          2.68618  4.42225  2.77519  2.73123  3.46354  2.40513  3.72494  3.29354  2.67741  2.69355  4.24690  2.90347  2.73739  3.18146  2.89801  2.37887  2.77519  2.98518  4.58477  3.61503
          0.03333  3.81383  4.53618  0.61958  0.77255  0.48576  0.95510
     55   2.92029  4.87918  3.09224  2.72633  4.25217  3.41473  3.72996  3.67805  1.12162  3.25662  4.22243  3.15295  3.92022  2.92567  2.42511  2.96684  3.17857  3.38957  5.33193  4.13669     55 - -
          2.68618  4.42225  2.77519  2.73123  3.46354  2.40513  3.72494  3.29354  2.67741  2.69355  4.24690  2.90347  2.73739  3.18146  2.89801  2.37887  2.77519  2.98518  4.58477  3.61503
          0.03333  3.81383  4.53618  0.61958  0.77255  0.48576  0.95510
     56   2.92029  4.87918  3.09224  2.72633  4.25217  3.41473  3.72996  3.67805  1.12162  3.25662  4.22243  3.15295  3.92022  2.92567  2.42511  2.96684  3.17857  3.38957  5.33193  4.13669     56 - -
          2.68618  4.42225  2.77519  2.73123  3.46354  2.40513  3.72494  3.29354  2.67741  2.69355  4.24690  2.90347  2.73739  3.18146  2.89801  2.37887  2.77519  2.98518  4.58477  3.61503
          0.03333  3.81383  4.53618  0.61958  0.77255  0.48576  0.95510
     57   2.92029  4.87918  3.09224  2.72633  4.25217  3.41473  3.72996  3.67805  1.12162  3.25662  4.22243  3.15295  3.92022  2.92567  2.42511  2.96684  3.17857  3.38957  5.33193  4.13669     57 - -
          2.68618  4.42225  2.77519  2.73123  3.46354  2.40513  3.72494  3.29354  2.67741  2.69355  4.24690  2.90347  2.73739  3.18146  2.89801  2.37887  2.77519  2.98518  4.58477  3.61503
          0.03333  3.81383  4.53618  0.61958  0.77255  0.48576  0.95510
     58   2.92029  4.87918  3.09224  2.72633  4.25217  3.41473  3.72996  3.67805  1.12162  3.25662  4.22243  3.15295  3.92022  2.92567  2.42511  2.96684  3.17857  3.38957  5.33193  4.13669     58 - -
          2.68619  4.42226  2.77521  2.73125  3.46355  2.40514  3.72496  3.29355  2.67720  2.69356  4.24691  2.90348  2.73741  3.18148  2.89802  2.37888  2.77521  2.98520  4.58478  3.61504
          0.16900  1.93258  4.53618  0.35750  1.20205  0.48576  0.95510
     59   3.16474  4.67747  3.75264  3.47215  2.29881  3.76257  3.59483  3.18235  3.33135  2.65114  3.86384  3.65289  4.23836  3.65148  3.52662  3.30688  3.45147  3.05030  3.93994  1.06920     60 - -
          2.68618  4.42225  2.77519  2.73123  3.46354  2.40513  3.72494  3.29354  2.67741  2.69355  4.24690  2.90347  2.73739  3.18146  2.89801  2.37887  2.77519  2.98518  4.58477  3.61503
          0.03333  3.81383  4.53618  0.61958  0.77255  0.48576  0.95510
     60   2.76210  4.32226  4.04303  3.70560  3.50862  3.66184  4.51787  2.05774  3.57242  2.20679  3.48400  3.90446  4.22652  3.93703  3.79033  3.16269  3.12566  1.10245  5.28270  4.01009     61 - -
          2.68618  4.42225  2.77519  2.73123  3.46354  2.40513  3.72494  3.29354  2.67741  2.69355  4.24690  2.90347  2.73739  3.18146  2.89801  2.37887  2.77519  2.98518  4.58477  3.61503
          0.03333  3.81383  4.53618  0.61958  0.77255  0.48576  0.95510
     61   2.92864  5.04432  1.00597  2.30276  4.41401  3.16805  3.88264  3.98928  2.95621  3.60869  4.58674  2.85564  3.81686  3.12261  3.46341  2.89854  3.26642  3.63516  5.59392  4.29821     62 - -
          2.68618  4.42225  2.77519  2.73123  3.46354  2.40513  3.72494  3.29354  2.67741  2.69355  4.24690  2.90347  2.73739  3.18146  2.89801  2.37887  2.77519  2.98518  4.58477  3.61503
          0.03333  3.81383  4.53618  0.61958  0.77255  0.48576  0.95510
     62   3.09063  4.57102  4.09469  3.73558  3.11554  3.90648  4.40975  2.31798  3.50385  0.95102  3.15920  4.01658  4.35282  3.88627  3.68899  3.47237  3.38807  2.33983  4.97224  3.68161     63 - -
          2.68618  4.42225  2.77519  2.73123  3.46354  2.40513  3.72494  3.29354  2.67741  2.69355  4.24690  2.90347  2.73739  3.18146  2.89801  2.37887  2.77519  2.98518  4.58477  3.61503
          0.03333  3.81383  4.53618  0.61958  0.77255  0.48576  0.95510
     63   2.59548  4.37528  3.25709  3.14979  4.29045  0.82563  4.27249  3.87688  3.32293  3.53815  4.51441  3.42171  3.76452  3.65195  3.56427  2.76594  3.07221  3.41664  5.39992  4.39080     64 - -
          2.68618  4.42225  2.77519  2.73123  3.46354  2.40513  3.72494  3.29354  2.67741  2.69355  4.24690  2.90347  2.73739  3.18146  2.89801  2.37887  2.77519  2.98518  4.58477  3.61503
          0.03333  3.81383  4.53618  0.61958  0.77255  0.48576  0.95510
     64   2.52352  1.06766  4.02711  3.75434  3.76037  3.15775  4.41446  2.89559  3.58128  2.81318  3.93308  3.75700  3.86004  3.92993  3.71563  2.79484  2.98553  2.64387  5.18760  4.04813     65 - -
          2.68618  4.42225  2.77519  2.73123  3.46354  2.40513  3.72494  3.29354  2.67741  2.69355  4.24690  2.90347  2.73739  3.18146  2.89801  2.37887  2.77519  2.98518  4.58477  3.61503
          0.03333  3.81383  4.53618  0.61958  0.77255  0.48576  0.95510
     65   2.98555  4.42225  4.24979  3.86440  3.33602  4.00106  4.60426  1.15372  3.69129  1.93559  3.28206  4.11802  4.43905  4.04641  3.89465  3.49174  3.28626  1.84811  5.21379  3.94613     66 - -
          2.68618  4.42225  2.77519  2.73123  3.46354  2.40513  3.72494  3.29354  2.67741  2.69355  4.24690  2.90347  2.73739  3.18146  2.89801  2.37887  2.77519  2.98518  4.58477  3.61503
          0.03333  3.81383  4.53618  0.61958  0.77255  0.48576  0.95510
     66   2.96704  4.36564  4.45212  3.96831  3.38541  4.17043  4.71949  1.30137  3.82706  1.90742  3.23172  4.22192  4.53473  4.12540  4.04884  3.55681  3.24555  1.52676  5.32146  4.10058     67 - -
          2.68618  4.42225  2.77519  2.73123  3.46354  2.40513  3.72494  3.29354  2.67741  2.69355  4.24690  2.90347  2.73739  3.18146  2.89801  2.37887  2.77519  2.98518  4.58477  3.61503
          0.03333  3.81383  4.53618  0.61958  0.77255  0.48576  0.95510
     67   2.56815  3.03561  4.18438  3.71567  3.50735  3.54768  4.42083  2.05715  3.57316  2.28888  3.43649  3.83206  4.11309  3.86595  3.78556  2.96072  2.92886  1.33107  5.19887  3.97097     68 - -
          2.68618  4.42225  2.77519  2.73123  3.46354  2.40513  3.72494  3.29354  2.67741  2.69355  4.24690  2.90347  2.73739  3.18146  2.89801  2.37887  2.77519  2.98518  4.58477  3.61503
          0.03333  3.81383  4.53618  0.61958  0.77255  0.48576  0.95510
     68   2.28832  4.20725  3.15754  2.97186  4.01850  2.93831  4.08272  3.53376  3.04160  3.25902  4.19093  3.20524  3.67255  3.39583  3.32859  1.18306  2.76429  3.08176  5.39599  4.10202     69 - -
          2.68618  4.42225  2.77519  2.73123  3.46354  2.40513  3.72494  3.29354  2.67741  2.69355  4.24690  2.90347  2.73739  3.18146  2.89801  2.37887  2.77519  2.98518  4.58477  3.61503
          0.03333  3.81383  4.53618  0.61958  0.77255  0.48576  0.95510
     69   2.94149  4.78231  3.42638  2.95141  4.12205  3.43911  3.78560  3.66074  2.21933  3.18745  4.19037  3.31503  3.94564  3.00990  1.07200  3.02920  3.21217  3.38752  5.22961  4.06337     70 - -
          2.68618  4.42225  2.77519  2.73123  3.46354  2.40513  3.72494  3.29354  2.67741  2.69355  4.24690  2.90347  2.73739  3.18146  2.89801  2.37887  2.77519  2.98518  4.58477  3.61503
          0.03333  3.81383  4.53618  0.61958  0.77255  0.48576  0.95510
     70   2.68601  4.73809  3.00980  2.59702  4.17770  3.34914  3.66903  3.47145  1.55671  3.12448  4.02557  3.03551  3.84443  2.84279  2.48834  2.74845  2.51219  3.16206  5.35175  4.09377     71 - -
          2.68618  4.42225  2.77519  2.73123  3.46354  2.40513  3.72494  3.29354  2.67741  2.69355  4.24690  2.90347  2.73739  3.18146  2.89801  2.37887  2.77519  2.98518  4.58477  3.61503
          0.03333  3.81383  4.53618  0.61958  0.77255  0.48576  0.95510
     71   2.96704  4.36564  4.45212  3.96831  3.38541  4.17043  4.71949  1.30137  3.82706  1.90742  3.23172  4.22192  4.53473  4.12540  4.04884  3.55681  3.24555  1.52676  5.32146  4.10058     72 - -
          2.68618  4.42225  2.77519  2.73123  3.46354  2.40513  3.72494  3.29354  2.67741  2.69355  4.24690  2.90347  2.73739  3.18146  2.89801  2.37887  2.77519  2.98518  4.58477  3.61503
          0.03333  3.81383  4.53618  0.61958  0.77255  0.48576  0.95510
     72   3.18554  4.60504  4.15787  3.86229  1.11287  3.88691  3.85436  2.71767  3.77104  2.10191  3.45734  3.95382  4.34770  3.95555  3.90523  3.45780  3.48710  2.70383  4.12288  2.49808     73 - -
          2.68618  4.42225  2.77519  2.73123  3.46354  2.40513  3.72494  3.29354  2.67741  2.69355  4.24690  2.90347  2.73739  3.18146  2.89801  2.37887  2.77519  2.98518  4.58477  3.61503
          0.03333  3.81383  4.53618  0.61958  0.77255  0.48576  0.95510
     73   2.64643  4.48073  3.28868  2.82298  3.72725  3.46158  3.81739  2.75364  2.03810  2.64971  3.66079  3.22826  3.92832  3.05840  2.81491  2.81868  2.92107  1.91507  5.15518  3.89115     74 - -
          2.68618  4.42225  2.77519  2.73123  3.46354  2.40513  3.72494  3.29354  2.67741  2.69355  4.24690  2.90347  2.73739  3.18146  2.89801  2.37887  2.77519  2.98518  4.58477  3.61503
          0.03333  3.81383  4.53618  0.61958  0.77255  0.48576  0.95510
     74   3.24199  4.63690  4.00392  3.69639  2.61159  3.66643  3.83193  3.26419  3.42028  2.66869  3.90059  3.85755  4.17959  3.81107  3.55859  3.44616  3.53971  3.15291  1.01241  2.61697     75 - -
          2.68618  4.42225  2.77519  2.73123  3.46354  2.40513  3.72494  3.29354  2.67741  2.69355  4.24690  2.90347  2.73739  3.18146  2.89801  2.37887  2.77519  2.98518  4.58477  3.61503
          0.03333  3.81383  4.53618  0.61958  0.77255  0.48576  0.95510
     75   2.54465  4.26853  3.62326  3.18085  3.57186  3.42928  4.11260  2.10767  3.05363  2.38273  3.50630  3.47689  3.97679  3.43027  3.34725  2.81528  1.83888  2.20744  5.18063  3.92913     76 - -
          2.68618  4.42225  2.77519  2.73123  3.46354  2.40513  3.72494  3.29354  2.67741  2.69355  4.24690  2.90347  2.73739  3.18146  2.89801  2.37887  2.77519  2.98518  4.58477  3.61503
          0.03333  3.81383  4.53618  0.61958  0.77255  0.48576  0.95510
     76   2.76210  4.32226  4.04303  3.70560  3.50862  3.66184  4.51787  2.05774  3.57242  2.20679  3.48400  3.90446  4.22652  3.93703  3.79033  3.16269  3.12566  1.10245  5.28270  4.01009     77 - -
          2.68618  4.42225  2.77519  2.73123  3.46354  2.40513  3.72494  3.29354  2.67741  2.69355  4.24690  2.90347  2.73739  3.18146  2.89801  2.37887  2.77519  2.98518  4.58477  3.61503
          0.03333  3.81383  4.53618  0.61958  0.77255  0.48576  0.95510
     77   2.42496  4.26799  3.29880  2.95121  3.72369  1.79106  3.97939  2.40174  2.91880  2.76000  3.75771  3.26193  3.80036  3.28350  3.23299  2.61807  2.80819  2.64525  5.18735  3.90972     78 - -
          2.68618  4.42225  2.77519  2.73123  3.46354  2.40513  3.72494  3.29354  2.67741  2.69355  4.24690  2.90347  2.73739  3.18146  2.89801  2.37887  2.77519  2.98518  4.58477  3.61503
          0.03333  3.81383  4.53618  0.61958  0.77255  0.48576  0.95510
     78   2.14746  2.99354  3.61314  3.19004  3.87650  2.93364  4.09075  3.16247  3.10642  2.95451  3.83170  3.30135  3.64026  3.41242  3.38739  1.66060  2.21912  2.76380  5.29170  4.08590     79 - -
          2.68618  4.42225  2.77519  2.73123  3.46354  2.40513  3.72494  3.29354  2.67741  2.69355  4.24690  2.90347  2.73739  3.18146  2.89801  2.37887  2.77519  2.98518  4.58477  3.61503
          0.03333  3.81383  4.53618  0.61958  0.77255  0.48576  0.95510
     79   3.05255  4.44013  4.44775  3.95166  3.22294  4.24528  4.64289  1.34231  3.76435  1.58367  3.10750  4.22976  4.55741  4.06772  3.97135  3.62499  3.31016  1.81584  5.18016  3.94325     80 - -
          2.68618  4.42225  2.77519  2.73123  3.46354  2.40513  3.72494  3.29354  2.67741  2.69355  4.24690  2.90347  2.73739  3.18146  2.89801  2.37887  2.77519  2.98518  4.58477  3.61503
          0.03333  3.81383  4.53618  0.61958  0.77255  0.48576  0.95510
     80   2.98649  4.37288  4.44646  3.91767  3.32852  4.22671  4.65872  1.66894  3.78779  1.67531  3.16583  4.20205  4.53690  4.06269  4.01758  3.57663  3.24148  1.36886  5.25596  4.05668     81 - -
          2.68618  4.42225  2.77519  2.73123  3.46354  2.40513  3.72494  3.29354  2.67741  2.69355  4.24690  2.90347  2.73739  3.18146  2.89801  2.37887  2.77519  2.98518  4.58477  3.61503
          0.03333  3.81383  4.53618  0.61958  0.77255  0.48576  0.95510
     81   1.60736  4.26039  3.51999  3.13570  3.60917  3.29552  4.09133  2.59441  3.02951  2.13473  3.59375  3.40944  3.89738  3.40982  3.31803  2.71526  2.85771  2.39454  5.19489  3.92286     82 - -
          2.68618  4.42225  2.77519  2.73123  3.46354  2.40513  3.72494  3.29354  2.67741  2.69355  4.24690  2.90347  2.73739  3.18146  2.89801  2.37887  2.77519  2.98518  4.58477  3.61503
          0.03333  3.81383  4.53618  0.61958  0.77255  0.48576  0.95510
     82   1.35832  4.08298  3.29948  3.04760  4.09083  2.88187  4.11612  3.37348  3.08980  3.17733  4.06456  3.21546  3.62416  3.40681  3.38232  1.99072  2.64444  2.92030  5.47999  4.24660     83 - -
          2.68618  4.42225  2.77519  2.73123  3.46354  2.40513  3.72494  3.29354  2.67741  2.69355  4.24690  2.90347  2.73739  3.18146  2.89801  2.37887  2.77519  2.98518  4.58477  3.61503
          0.03333  3.81383  4.53618  0.61958  0.77255  0.48576  0.95510
     83   1.63978  4.12037  3.19075  2.97578  4.18649  1.75268  4.11021  3.52470  3.09275  3.27921  4.14869  3.18116  3.61952  3.39035  3.40217  2.36126  2.66954  3.03312  5.52964  4.31639     84 - -
          2.68618  4.42225  2.77519  2.73123  3.46354  2.40513  3.72494  3.29354  2.67741  2.69355  4.24690  2.90347  2.73739  3.18146  2.89801  2.37887  2.77519  2.98518  4.58477  3.61503
          0.03333  3.81383  4.53618  0.61958  0.77255  0.48576  0.95510
     84   2.58431  4.31526  3.50652  3.10976  3.36019  3.42325  3.98718  2.61985  2.95506  1.58783  3.47037  3.41719  3.95955  3.36095  3.22714  2.40230  2.91564  2.45542  4.96136  3.62810     85 - -
          2.68618  4.42225  2.77519  2.73123  3.46354  2.40513  3.72494  3.29354  2.67741  2.69355  4.24690  2.90347  2.73739  3.18146  2.89801  2.37887  2.77519  2.98518  4.58477  3.61503
          0.03333  3.81383  4.53618  0.61958  0.77255  0.48576  0.95510
     85   3.09885  4.51017  4.41692  3.90788  3.09502  4.24520  4.57829  1.80548  3.70875  1.15070  2.97832  4.20276  4.53611  3.99287  3.90952  3.61532  3.34811  2.02272  5.08228  3.86592     86 - -
          2.68618  4.42225  2.77519  2.73123  3.46354  2.40513  3.72494  3.29354  2.67741  2.69355  4.24690  2.90347  2.73739  3.18146  2.89801  2.37887  2.77519  2.98518  4.58477  3.61503
          0.03333  3.81383  4.53618  0.61958  0.77255  0.48576  0.95510
     86   1.66161  4.15468  3.67967  3.29707  3.72580  3.22411  4.22568  2.46662  3.22417  2.55857  3.64889  3.48370  3.87294  3.55526  3.50147  2.65199  2.80013  1.81787  5.31541  4.08396     87 - -
          2.68618  4.42225  2.77519  2.73123  3.46354  2.40513  3.72494  3.29354  2.67741  2.69355  4.24690  2.90347  2.73739  3.18146  2.89801  2.37887  2.77519  2.98518  4.58477  3.61503
          0.03333  3.81383  4.53618  0.61958  0.77255  0.48576  0.95510
     87   2.59548  4.37528  3.25709  3.14979  4.29045  0.82563  4.27249  3.87688  3.32293  3.53815  4.51441  3.42171  3.76452  3.65195  3.56427  2.76594  3.07221  3.41664  5.39992  4.39080     88 - -
          2.68618  4.42225  2.77519  2.73123  3.46354  2.40513  3.72494  3.29354  2.67741  2.69355  4.24690  2.90347  2.73739  3.18146  2.89801  2.37887  2.77519  2.98518  4.58477  3.61503
          0.03333  3.81383  4.53618  0.61958  0.77255  0.48576  0.95510
     88   3.13310  4.54083  4.38289  3.89622  2.03686  4.18951  4.18490  2.27943  3.75670  1.23321  2.98882  4.10486  4.48177  3.93708  3.92796  3.55074  3.37310  2.34154  4.52029  3.04328     89 - -
          2.68618  4.42225  2.77519  2.73123  3.46354  2.40513  3.72494  3.29354  2.67741  2.69355  4.24690  2.90347  2.73739  3.18146  2.89801  2.37887  2.77519  2.98518  4.58477  3.61503
          0.03333  3.81383  4.53618  0.61958  0.77255  0.48576  0.95510
     89   2.96704  4.36564  4.45212  3.96831  3.38541  4.17043  4.71949  1.30137  3.82706  1.90742  3.23172  4.22192  4.53473  4.12540  4.04884  3.55681  3.24555  1.52676  5.32146  4.10058     90 - -
          2.68618  4.42225  2.77519  2.73123  3.46354  2.40513  3.72494  3.29354  2.67741  2.69355  4.24690  2.90347  2.73739  3.18146  2.89801  2.37887  2.77519  2.98518  4.58477  3.61503
          0.03333  3.81383  4.53618  0.61958  0.77255  0.48576  0.95510
     90   2.38345  4.22797  3.37823  3.12903  3.91918  3.06879  4.15053  3.03926  3.07082  2.90477  3.96014  3.34695  3.76839  3.46892  3.33156  2.58420  1.27541  2.74052  5.36224  4.13619     91 - -
          2.68618  4.42225  2.77519  2.73123  3.46354  2.40513  3.72494  3.29354  2.67741  2.69355  4.24690  2.90347  2.73739  3.18146  2.89801  2.37887  2.77519  2.98518  4.58477  3.61503
          0.03333  3.81383  4.53618  0.61958  0.77255  0.48576  0.95510
     91   3.09837  4.54473  4.34414  3.81725  3.03672  4.20022  4.49779  2.14534  3.59884  1.08850  2.49784  4.12928  4.48539  3.88994  3.80283  3.55661  3.34089  2.21081  5.02522  3.83722     92 - -
          2.68618  4.42225  2.77519  2.73123  3.46354  2.40513  3.72494  3.29354  2.67741  2.69355  4.24690  2.90347  2.73739  3.18146  2.89801  2.37887  2.77519  2.98518  4.58477  3.61503
          0.03333  3.81383  4.53618  0.61958  0.77255  0.48576  0.95510
     92   2.98555  4.42225  4.24979  3.86440  3.33602  4.00106  4.60426  1.15372  3.69129  1.93559  3.28206  4.11802  4.43905  4.04641  3.89465  3.49174  3.28626  1.84811  5.21379  3.94613     93 - -
          2.68618  4.42225  2.77519  2.73123  3.46354  2.40513  3.72494  3.29354  2.67741  2.69355  4.24690  2.90347  2.73739  3.18146  2.89801  2.37887  2.77519  2.98518  4.58477  3.61503
          0.03333  3.81383  4.53618  0.61958  0.77255  0.48576  0.95510
     93   2.76210  4.32226  4.04303  3.70560  3.50862  3.66184  4.51787  2.05774  3.57242  2.20679  3.48400  3.90446  4.22652  3.93703  3.79033  3.16269  3.12566  1.10245  5.28270  4.01009     94 - -
          2.68618  4.42225  2.77519  2.73123  3.46354  2.40513  3.72494  3.29354  2.67741  2.69355  4.24690  2.90347  2.73739  3.18146  2.89801  2.37887  2.77519  2.98518  4.58477  3.61503
          0.03333  3.81383  4.53618  0.61958  0.77255  0.48576  0.95510
     94   2.92029  4.87918  3.09224  2.72633  4.25217  3.41473  3.72996  3.67805  1.12162  3.25662  4.22243  3.15295  3.92022  2.92567  2.42511  2.96684  3.17857  3.38957  5.33193  4.13669     95 - -
          2.68618  4.42225  2.77519  2.73123  3.46354  2.40513  3.72494  3.29354  2.67741  2.69355  4.24690  2.90347  2.73739  3.18146  2.89801  2.37887  2.77519  2.98518  4.58477  3.61503
          0.03333  3.81383  4.53618  0.61958  0.77255  0.48576  0.95510
     95   2.59910  4.31831  3.60132  3.16109  3.47299  3.47421  4.07377  2.46065  2.99924  1.83005  3.43558  3.47469  3.99799  3.39904  3.28253  2.86017  2.03058  2.30704  5.10563  3.84284     96 - -
          2.68618  4.42225  2.77519  2.73123  3.46354  2.40513  3.72494  3.29354  2.67741  2.69355  4.24690  2.90347  2.73739  3.18146  2.89801  2.37887  2.77519  2.98518  4.58477  3.61503
          0.03333  3.81383  4.53618  0.61958  0.77255  0.48576  0.95510
     96   2.76210  4.32226  4.04303  3.70560  3.50862  3.66184  4.51787  2.05774  3.57242  2.20679  3.48400  3.90446  4.22652  3.93703  3.79033  3.16269  3.12566  1.10245  5.28270  4.01009     97 - -
          2.68618  4.42225  2.77519  2.73123  3.46354  2.40513  3.72494  3.29354  2.67741  2.69355  4.24690  2.90347  2.73739  3.18146  2.89801  2.37887  2.77519  2.98518  4.58477  3.61503
          0.03333  3.81383  4.53618  0.61958  0.77255  0.48576  0.95510
     97   2.67775  4.44346  3.27882  3.11041  4.10837  3.13435  4.19174  3.63982  3.16290  3.27262  4.32085  3.42241  0.94424  3.55352  3.41405  2.84370  3.11499  3.29177  5.30991  4.22865     98 - -
          2.68618  4.42225  2.77519  2.73123  3.46354  2.40513  3.72494  3.29354  2.67741  2.69355  4.24690  2.90347  2.73739  3.18146  2.89801  2.37887  2.77519  2.98518  4.58477  3.61503
          0.03333  3.81383  4.53618  0.61958  0.77255  0.48576  0.95510
     98   2.94149  4.78231  3.42638  2.95141  4.12205  3.43911  3.78560  3.66074  2.21933  3.18745  4.19037  3.31503  3.94564  3.00990  1.07200  3.02920  3.21217  3.38752  5.22961  4.06337     99 - -
          2.68618  4.42225  2.77519  2.73123  3.46354  2.40513  3.72494  3.29354  2.67741  2.69355  4.24690  2.90347  2.73739  3.18146  2.89801  2.37887  2.77519  2.98518  4.58477  3.61503
          0.03333  3.81383  4.53618  0.61958  0.77255  0.48576  0.95510
     99   2.93457  4.76039  3.07210  2.82734  3.24640  3.40032  1.27248  3.62825  2.67214  3.12913  4.16847  3.23856  3.95027  3.19316  2.94077  3.00614  3.23644  3.36462  4.71204  3.19917    100 - -
          2.68618  4.42225  2.77519  2.73123  3.46354  2.40513  3.72494  3.29354  2.67741  2.69355  4.24690  2.90347  2.73739  3.18146  2.89801  2.37887  2.77519  2.98518  4.58477  3.61503
          0.03333  3.81383  4.53618  0.61958  0.77255  0.48576  0.95510
    100   2.73606  4.92820  2.74033  2.39197  4.09706  3.36207  2.39046  3.65812  2.05040  3.20963  4.05963  2.52374  3.82543  2.76479  2.57613  2.73836  2.97130  3.32881  5.30685  3.95062    101 - -
          2.68618  4.42225  2.77519  2.73123  3.46354  2.40513  3.72494  3.29354  2.67741  2.69355  4.24690  2.90347  2.73739  3.18146  2.89801  2.37887  2.77519  2.98518  4.58477  3.61503
          0.03333  3.81383  4.53618  0.61958  0.77255  0.48576  0.95510
    101   2.63144  4.78276  2.70926  2.38512  3.96155  3.28761  2.42493  3.56382  2.41339  3.14878  3.99838  2.51939  3.07330  2.82493  2.80741  2.66055  2.90094  3.22596  5.25910  3.87346    102 - -
          2.68618  4.42225  2.77519  2.73123  3.46354  2.40513  3.72494  3.29354  2.67741  2.69355  4.24690  2.90347  2.73739  3.18146  2.89801  2.37887  2.77519  2.98518  4.58477  3.61503
          0.03333  3.81383  4.53618  0.61958  0.77255  0.48576  0.95510
    102   2.63602  4.75532  2.82056  2.44133  4.02924  3.32296  3.04316  3.51489  2.11482  3.10674  3.95586  2.92861  3.79901  2.80640  2.67737  2.02985  2.89550  3.18765  5.27715  3.94844    103 - -
          2.68618  4.42225  2.77519  2.73123  3.46354  2.40513  3.72494  3.29354  2.67741  2.69355  4.24690  2.90347  2.73739  3.18146  2.89801  2.37887  2.77519  2.98518  4.58477  3.61503
          0.03333  3.81383  4.53618  0.61958  0.77255  0.48576  0.95510
    103   2.28465  4.60945  2.85413  2.46350  3.94947  3.27045  2.77632  3.38389  2.46644  3.01658  3.86352  2.62125  3.76469  2.85651  2.86460  2.60659  2.51114  3.05695  5.24993  3.93204    104 - -
          2.68618  4.42225  2.77519  2.73123  3.46354  2.40513  3.72494  3.29354  2.67741  2.69355  4.24690  2.90347  2.73739  3.18146  2.89801  2.37887  2.77519  2.98518  4.58477  3.61503
          0.03333  3.81383  4.53618  0.61958  0.77255  0.48576  0.95510
    104   1.78124  4.20527  3.16877  2.89414  4.06239  2.97606  4.01806  3.35820  2.93924  3.10593  4.02027  3.16575  1.96821  3.28136  3.26314  2.43933  2.71771  2.95370  5.42950  4.19192    105 - -
          2.68618  4.42225  2.77519  2.73123  3.46354  2.40513  3.72494  3.29354  2.67741  2.69355  4.24690  2.90347  2.73739  3.18146  2.89801  2.37887  2.77519  2.98518  4.58477  3.61503
          0.03333  3.81383  4.53618  0.61958  0.77255  0.48576  0.95510
    105   2.67775  4.44346  3.27882  3.11041  4.10837  3.13435  4.19174  3.63982  3.16290  3.27262  4.32085  3.42241  0.94424  3.55352  3.41405  2.84370  3.11499  3.29177  5.30991  4.22865    106 - -
          2.68618  4.42225  2.77519  2.73123  3.46354  2.40513  3.72494  3.29354  2.67741  2.69355  4.24690  2.90347  2.73739  3.18146  2.89801  2.37887  2.77519  2.98518  4.58477  3.61503
          0.03333  3.81383  4.53618  0.61958  0.77255  0.48576  0.95510
    106   1.78124  4.20527  3.16877  2.89414  4.06239  2.97606  4.01806  3.35820  2.93924  3.10593  4.02027  3.16575  1.96821  3.28136  3.26314  2.43933  2.71771  2.95370  5.42950  4.19192    107 - -
          2.68618  4.42225  2.77519  2.73123  3.46354  2.40513  3.72494  3.29354  2.67741  2.69355  4.24690  2.90347  2.73739  3.18146  2.89801  2.37887  2.77519  2.98518  4.58477  3.61503
          0.03333  3.81383  4.53618  0.61958  0.77255  0.48576  0.95510
    107   2.92864  5.04432  1.00597  2.30276  4.41401  3.16805  3.88264  3.98928  2.95621  3.60869  4.58674  2.85564  3.81686  3.12261  3.46341  2.89854  3.26642  3.63516  5.59392  4.29821    108 - -
          2.68618  4.42225  2.77519  2.73123  3.46354  2.40513  3.72494  3.29354  2.67741  2.69355  4.24690  2.90347  2.73739  3.18146  2.89801  2.37887  2.77519  2.98518  4.58477  3.61503
          0.03333  3.81383  4.53618  0.61958  0.77255  0.48576  0.95510
    108   2.47956  4.55565  2.63831  2.46766  4.15733  3.06749  3.80954  3.70548  2.68779  3.34448  4.20768  1.74063  3.71592  3.02943  3.07903  2.18332  2.86585  3.27438  5.46919  4.09979    109 - -
          2.68618  4.42225  2.77519  2.73123  3.46354  2.40513  3.72494  3.29354  2.67741  2.69355  4.24690  2.90347  2.73739  3.18146  2.89801  2.37887  2.77519  2.98518  4.58477  3.61503
          0.03333  3.81383  4.53618  0.61958  0.77255  0.48576  0.95510
    109   3.16474  4.67747  3.75264  3.47215  2.29881  3.76257  3.59483  3.18235  3.33135  2.65114  3.86384  3.65289  4.23836  3.65148  3.52662  3.30688  3.45147  3.05030  3.93994  1.06920    110 - -
          2.68618  4.42225  2.77519  2.73123  3.46354  2.40513  3.72494  3.29354  2.67741  2.69355  4.24690  2.90347  2.73739  3.18146  2.89801  2.37887  2.77519  2.98518  4.58477  3.61503
          0.03333  3.81383  4.53618  0.61958  0.77255  0.48576  0.95510
    110   2.38345  4.22797  3.37823  3.12903  3.91918  3.06879  4.15053  3.03926  3.07082  2.90477  3.96014  3.34695  3.76839  3.46892  3.33156  2.58420  1.27541  2.74052  5.36224  4.13619    111 - -
          2.68618  4.42225  2.77519  2.73123  3.46354  2.40513  3.72494  3.29354  2.67741  2.69355  4.24690  2.90347  2.73739  3.18146  2.89801  2.37887  2.77519  2.98518  4.58477  3.61503
          0.03333  3.81383  4.53618  0.61958  0.77255  0.48576  0.95510
    111   2.72617  4.38644  3.61751  3.06907  3.36799  3.69674  3.93896  2.20580  2.47691  1.75235  3.30494  3.45331  4.07021  3.25344  3.08442  2.99532  2.96226  2.30236  4.97165  3.72894    112 - -
          2.68618  4.42225  2.77519  2.73123  3.46354  2.40513  3.72494  3.29354  2.67741  2.69355  4.24690  2.90347  2.73739  3.18146  2.89801  2.37887  2.77519  2.98518  4.58477  3.61503
          0.03333  3.81383  4.53618  0.61958  0.77255  0.48576  0.95510
    112   1.10177  4.16502  3.40478  3.19480  3.99556  2.99082  4.22354  3.11247  3.20957  2.99660  4.03602  3.35870  3.72463  3.55645  3.46337  2.51639  2.78975  2.77712  5.42865  4.22264    113 - -
          2.68618  4.42225  2.77519  2.73123  3.46354  2.40513  3.72494  3.29354  2.67741  2.69355  4.24690  2.90347  2.73739  3.18146  2.89801  2.37887  2.77519  2.98518  4.58477  3.61503
          0.03333  3.81383  4.53618  0.61958  0.77255  0.48576  0.95510
    113   3.09063  4.57102  4.09469  3.73558  3.11554  3.90648  4.40975  2.31798  3.50385  0.95102  3.15920  4.01658  4.35282  3.88627  3.68899  3.47237  3.38807  2.33983  4.97224  3.68161    114 - -
          2.68618  4.42225  2.77519  2.73123  3.46354  2.40513  3.72494  3.29354  2.67741  2.69355  4.24690  2.90347  2.73739  3.18146  2.89801  2.37887  2.77519  2.98518  4.58477  3.61503
          0.03333  3.81383  4.53618  0.61958  0.77255  0.48576  0.95510
    114   2.80383  4.85056  3.11943  2.62662  3.84763  3.47050  2.22515  3.58721  2.11618  3.11943  4.01208  3.06641  3.89678  2.79512  1.95126  2.84108  3.02566  3.29040  5.10020  3.73610    115 - -
          2.68618  4.42225  2.77519  2.73123  3.46354  2.40513  3.72494  3.29354  2.67741  2.69355  4.24690  2.90347  2.73739  3.18146  2.89801  2.37887  2.77519  2.98518  4.58477  3.61503
          0.03333  3.81383  4.53618  0.61958  0.77255  0.48576  0.95510
    115   2.92029  4.87918  3.09224  2.72633  4.25217  3.41473  3.72996  3.67805  1.12162  3.25662  4.22243  3.15295  3.92022  2.92567  2.42511  2.96684  3.17857  3.38957  5.33193  4.13669    116 - -
          2.68618  4.42225  2.77519  2.73123  3.46354  2.40513  3.72494  3.29354  2.67741  2.69355  4.24690  2.90347  2.73739  3.18146  2.89801  2.37887  2.77519  2.98518  4.58477  3.61503
          0.03333  3.81383  4.53618  0.61958  0.77255  0.48576  0.95510
    116   1.10177  4.16502  3.40478  3.19480  3.99556  2.99082  4.22354  3.11247  3.20957  2.99660  4.03602  3.35870  3.72463  3.55645  3.46337  2.51639  2.78975  2.77712  5.42865  4.22264    117 - -
          2.68618  4.42225  2.77519  2.73123  3.46354  2.40513  3.72494  3.29354  2.67741  2.69355  4.24690  2.90347  2.73739  3.18146  2.89801  2.37887  2.77519  2.98518  4.58477  3.61503
          0.03333  3.81383  4.53618  0.61958  0.77255  0.48576  0.95510
    117   3.09063  4.57102  4.09469  3.73558  3.11554  3.90648  4.40975  2.31798  3.50385  0.95102  3.15920  4.01658  4.35282  3.88627  3.68899  3.47237  3.38807  2.33983  4.97224  3.68161    118 - -
          2.68618  4.42225  2.77519  2.73123  3.46354  2.40513  3.72494  3.29354  2.67741  2.69355  4.24690  2.90347  2.73739  3.18146  2.89801  2.37887  2.77519  2.98518  4.58477  3.61503
          0.03333  3.81383  4.53618  0.61958  0.77255  0.48576  0.95510
    118   2.69250  4.45109  3.41370  2.91741  3.49399  3.55115  3.83532  2.72746  2.30936  2.35203  2.09930  3.31020  3.97631  3.11506  2.86819  2.89233  2.94464  2.57575  5.01091  3.76078    119 - -
          2.68618  4.42225  2.77519  2.73123  3.46354  2.40513  3.72494  3.29354  2.67741  2.69355  4.24690  2.90347  2.73739  3.18146  2.89801  2.37887  2.77519  2.98518  4.58477  3.61503
          0.03333  3.81383  4.53618  0.61958  0.77255  0.48576  0.95510
    119   3.18554  4.60504  4.15787  3.86229  1.11287  3.88691  3.85436  2.71767  3.77104  2.10191  3.45734  3.95382  4.34770  3.95555  3.90523  3.45780  3.48710  2.70383  4.12288  2.49808    120 - -
          2.68618  4.42225  2.77519  2.73123  3.46354  2.40513  3.72494  3.29354  2.67741  2.69355  4.24690  2.90347  2.73739  3.18146  2.89801  2.37887  2.77519  2.98518  4.58477  3.61503
          0.03333  3.81383  4.53618  0.61958  0.77255  0.48576  0.95510
    120   3.18554  4.60504  4.15787  3.86229  1.11287  3.88691  3.85436  2.71767  3.77104  2.10191  3.45734  3.95382  4.34770  3.95555  3.90523  3.45780  3.48710  2.70383  4.12288  2.49808    121 - -
          2.68618  4.42225  2.77519  2.73123  3.46354  2.40513  3.72494  3.29354  2.67741  2.69355  4.24690  2.90347  2.73739  3.18146  2.89801  2.37887  2.77519  2.98518  4.58477  3.61503
          0.03333  3.81383  4.53618  0.61958  0.77255  0.48576  0.95510
    121   2.67686  4.66940  2.67976  2.55996  4.02391  3.14620  3.87719  3.72286  2.77664  3.37681  4.33338  1.26633  3.79579  3.15089  3.12840  2.74697  3.05743  3.35101  5.33677  3.97727    122 - -
          2.68618  4.42225  2.77519  2.73123  3.46354  2.40513  3.72494  3.29354  2.67741  2.69355  4.24690  2.90347  2.73739  3.18146  2.89801  2.37887  2.77519  2.98518  4.58477  3.61503
          0.03333  3.81383  4.53618  0.61958  0.77255  0.48576  0.95510
    122   1.43556  4.10700  3.23065  3.00137  4.16288  2.05748  4.11433  3.48760  3.09912  3.25173  4.12245  3.19464  3.61955  3.39789  3.40458  2.35757  2.66122  3.00489  5.51349  4.30284    123 - -
          2.68618  4.42225  2.77519  2.73123  3.46354  2.40513  3.72494  3.29354  2.67741  2.69355  4.24690  2.90347  2.73739  3.18146  2.89801  2.37887  2.77519  2.98518  4.58477  3.61503
          0.03333  3.81383  4.53618  0.61958  0.77255  0.48576  0.95510
    123   2.83681  4.81832  2.86692  2.62218  3.97868  3.32870  3.77948  3.60172  2.44741  3.10979  4.14071  3.08086  3.88222  1.34223  2.73216  2.88770  3.13449  3.33549  5.26185  3.95211    124 - -
          2.68618  4.42225  2.77519  2.73123  3.46354  2.40513  3.72494  3.29354  2.67741  2.69355  4.24690  2.90347  2.73739  3.18146  2.89801  2.37887  2.77519  2.98518  4.58477  3.61503
          0.03333  3.81383  4.53618  0.61958  0.77255  0.48576  0.95510
    124   2.92332  4.99857  3.30207  2.70182  4.40051  3.54833  3.56235  3.76794  1.57423  3.25826  4.13979  3.11156  3.94110  2.70982  1.60184  2.93803  3.11000  3.46137  5.33936  4.15058    125 - -
          2.68618  4.42225  2.77519  2.73123  3.46354  2.40513  3.72494  3.29354  2.67741  2.69355  4.24690  2.90347  2.73739  3.18146  2.89801  2.37887  2.77519  2.98518  4.58477  3.61503
          0.03333  3.81383  4.53618  0.61958  0.77255  0.48576  0.95510
    125   2.28832  4.20725  3.15754  2.97186  4.01850  2.93831  4.08272  3.53376  3.04160  3.25902  4.19093  3.20524  3.67255  3.39583  3.32859  1.18306  2.76429  3.08176  5.39599  4.10202    126 - -
          2.68618  4.42225  2.77519  2.73123  3.46354  2.40513  3.72494  3.29354  2.67741  2.69355  4.24690  2.90347  2.73739  3.18146  2.89801  2.37887  2.77519  2.98518  4.58477  3.61503
          0.03333  3.81383  4.53618  0.61958  0.77255  0.48576  0.95510
    126   2.59548  4.37528  3.25709  3.14979  4.29045  0.82563  4.27249  3.87688  3.32293  3.53815  4.51441  3.42171  3.76452  3.65195  3.56427  2.76594  3.07221  3.41664  5.39992  4.39080    127 - -
          2.68618  4.42225  2.77519  2.73123  3.46354  2.40513  3.72494  3.29354  2.67741  2.69355  4.24690  2.90347  2.73739  3.18146  2.89801  2.37887  2.77519  2.98518  4.58477  3.61503
          0.03333  3.81383  4.53618  0.61958  0.77255  0.48576  0.95510
    127   2.71286  4.80696  2.91933  2.53596  4.23278  3.33715  3.65759  3.63366  1.52509  3.21153  4.08928  2.99702  2.92933  2.82805  2.52078  2.75224  2.98072  3.30018  5.36953  4.10776    128 - -
          2.68618  4.42225  2.77519  2.73123  3.46354  2.40513  3.72494  3.29354  2.67741  2.69355  4.24690  2.90347  2.73739  3.18146  2.89801  2.37887  2.77519  2.98518  4.58477  3.61503
          0.03333  3.81383  4.53618  0.61958  0.77255  0.48576  0.95510
    128   3.09063  4.57102  4.09469  3.73558  3.11554  3.90648  4.40975  2.31798  3.50385  0.95102  3.15920  4.01658  4.35282  3.88627  3.68899  3.47237  3.38807  2.33983  4.97224  3.68161    129 - -
          2.68618  4.42225  2.77519  2.73123  3.46354  2.40513  3.72494  3.29354  2.67741  2.69355  4.24690  2.90347  2.73739  3.18146  2.89801  2.37887  2.77519  2.98518  4.58477  3.61503
          0.03333  3.81383  4.53618  0.61958  0.77255  0.48576  0.95510
    129   2.67775  4.44346  3.27882  3.11041  4.10837  3.13435  4.19174  3.63982  3.16290  3.27262  4.32085  3.42241  0.94424  3.55352  3.41405  2.84370  3.11499  3.29177  5.30991  4.22865    130 - -
          2.68618  4.42225  2.77519  2.73123  3.46354  2.40513  3.72494  3.29354  2.67741  2.69355  4.24690  2.90347  2.73739  3.18146  2.89801  2.37887  2.77519  2.98518  4.58477  3.61503
          0.03333  3.81383  4.53618  0.61958  0.77255  0.48576  0.95510
    130   2.92029  4.87918  3.09224  2.72633  4.25217  3.41473  3.72996  3.67805  1.12162  3.25662  4.22243  3.15295  3.92022  2.92567  2.42511  2.96684  3.17857  3.38957  5.33193  4.13669    131 - -
          2.68618  4.42225  2.77519  2.73123  3.46354  2.40513  3.72494  3.29354  2.67741  2.69355  4.24690  2.90347  2.73739  3.18146  2.89801  2.37887  2.77519  2.98518  4.58477  3.61503
          0.03333  3.81383  4.53618  0.61958  0.77255  0.48576  0.95510
    131   2.93457  4.76039  3.07210  2.82734  3.24640  3.40032  1.27248  3.62825  2.67214  3.12913  4.16847  3.23856  3.95027  3.19316  2.94077  3.00614  3.23644  3.36462  4.71204  3.19917    132 - -
          2.68618  4.42225  2.77519  2.73123  3.46354  2.40513  3.72494  3.29354  2.67741  2.69355  4.24690  2.90347  2.73739  3.18146  2.89801  2.37887  2.77519  2.98518  4.58477  3.61503
          0.03333  3.81383  4.53618  0.61958  0.77255  0.48576  0.95510
    132   2.67686  4.66940  2.67976  2.55996  4.02391  3.14620  3.87719  3.72286  2.77664  3.37681  4.33338  1.26633  3.79579  3.15089  3.12840  2.74697  3.05743  3.35101  5.33677  3.97727    133 - -
          2.68618  4.42225  2.77519  2.73123  3.46354  2.40513  3.72494  3.29354  2.67741  2.69355  4.24690  2.90347  2.73739  3.18146  2.89801  2.37887  2.77519  2.98518  4.58477  3.61503
          0.03333  3.81383  4.53618  0.61958  0.77255  0.48576  0.95510
    133   2.67686  4.66940  2.67976  2.55996  4.02391  3.14620  3.87719  3.72286  2.77664  3.37681  4.33338  1.26633  3.79579  3.15089  3.12840  2.74697  3.05743  3.35101  5.33677  3.97727    134 - -
          2.68618  4.42225  2.77519  2.73123  3.46354  2.40513  3.72494  3.29354  2.67741  2.69355  4.24690  2.90347  2.73739  3.18146  2.89801  2.37887  2.77519  2.98518  4.58477  3.61503
          0.03333  3.81383  4.53618  0.61958  0.77255  0.48576  0.95510
    134   2.76210  4.32226  4.04303  3.70560  3.50862  3.66184  4.51787  2.05774  3.57242  2.20679  3.48400  3.90446  4.22652  3.93703  3.79033  3.16269  3.12566  1.10245  5.28270  4.01009    135 - -
          2.68618  4.42225  2.77519  2.73123  3.46354  2.40513  3.72494  3.29354  2.67741  2.69355  4.24690  2.90347  2.73739  3.18146  2.89801  2.37887  2.77519  2.98518  4.58477  3.61503
          0.03333  3.81383  4.53618  0.61958  0.77255  0.48576  0.95510
    135   2.28832  4.20725  3.15754  2.97186  4.01850  2.93831  4.08272  3.53376  3.04160  3.25902  4.19093  3.20524  3.67255  3.39583  3.32859  1.18306  2.76429  3.08176  5.39599  4.10202    136 - -
          2.68618  4.42225  2.77519  2.73123  3.46354  2.40513  3.72494  3.29354  2.67741  2.69355  4.24690  2.90347  2.73739  3.18146  2.89801  2.37887  2.77519  2.98518  4.58477  3.61503
          0.03333  3.81383  4.53618  0.61958  0.77255  0.48576  0.95510
    136   3.24199  4.63690  4.00392  3.69639  2.61159  3.66643  3.83193  3.26419  3.42028  2.66869  3.90059  3.85755  4.17959  3.81107  3.55859  3.44616  3.53971  3.15291  1.01241  2.61697    137 - -
          2.68618  4.42225  2.77519  2.73123  3.46354  2.40513  3.72494  3.29354  2.67741  2.69355  4.24690  2.90347  2.73739  3.18146  2.89801  2.37887  2.77519  2.98518  4.58477  3.61503
          0.03333  3.81383  4.53618  0.61958  0.77255  0.48576  0.95510
    137   2.94149  4.78231  3.42638  2.95141  4.12205  3.43911  3.78560  3.66074  2.21933  3.18745  4.19037  3.31503  3.94564  3.00990  1.07200  3.02920  3.21217  3.38752  5.22961  4.06337    138 - -
          2.68618  4.42225  2.77519  2.73123  3.46354  2.40513  3.72494  3.29354  2.67741  2.69355  4.24690  2.90347  2.73739  3.18146  2.89801  2.37887  2.77519  2.98518  4.58477  3.61503
          0.03333  3.81383  4.53618  0.61958  0.77255  0.48576  0.95510
    138   2.59548  4.37528  3.25709  3.14979  4.29045  0.82563  4.27249  3.87688  3.32293  3.53815  4.51441  3.42171  3.76452  3.65195  3.56427  2.76594  3.07221  3.41664  5.39992  4.39080    139 - -
          2.68618  4.42225  2.77519  2.73123  3.46354  2.40513  3.72494  3.29354  2.67741  2.69355  4.24690  2.90347  2.73739  3.18146  2.89801  2.37887  2.77519  2.98518  4.58477  3.61503
          0.03333  3.81383  4.53618  0.61958  0.77255  0.48576  0.95510
    139   2.45131  4.52137  2.67536  2.48686  4.16139  3.05845  3.81397  3.69087  2.69350  3.32780  4.18309  1.88830  3.70609  3.03109  3.08682  2.00137  2.84016  3.25415  5.46962  4.11270    140 - -
          2.68618  4.42225  2.77519  2.73123  3.46354  2.40513  3.72494  3.29354  2.67741  2.69355  4.24690  2.90347  2.73739  3.18146  2.89801  2.37887  2.77519  2.98518  4.58477  3.61503
          0.03333  3.81383  4.53618  0.61958  0.77255  0.48576  0.95510
    140   2.28832  4.20725  3.15754  2.97186  4.01850  2.93831  4.08272  3.53376  3.04160  3.25902  4.19093  3.20524  3.67255  3.39583  3.32859  1.18306  2.76429  3.08176  5.39599  4.10202    141 - -
          2.68618  4.42225  2.77519  2.73123  3.46354  2.40513  3.72494  3.29354  2.67741  2.69355  4.24690  2.90347  2.73739  3.18146  2.89801  2.37887  2.77519  2.98518  4.58477  3.61503
          0.03333  3.81383  4.53618  0.61958  0.77255  0.48576  0.95510
    141   2.19623  1.94834  3.71891  3.37823  3.89629  1.89459  4.21197  3.20297  3.29141  3.01232  3.92131  3.41396  3.66341  3.59420  3.51561  2.42024  2.67098  2.80553  5.28854  4.12433    142 - -
          2.68618  4.42225  2.77519  2.73123  3.46354  2.40513  3.72494  3.29354  2.67741  2.69355  4.24690  2.90347  2.73739  3.18146  2.89801  2.37887  2.77519  2.98518  4.58477  3.61503
          0.03333  3.81383  4.53618  0.61958  0.77255  0.48576  0.95510
    142   3.09714  4.54244  4.34656  3.81748  3.03613  4.20191  4.49831  2.14589  3.60258  1.09867  2.45265  4.12996  4.48480  3.88978  3.80652  3.55619  3.33865  2.21251  5.02500  3.84148    143 - -
          2.68618  4.42225  2.77519  2.73123  3.46354  2.40513  3.72494  3.29354  2.67741  2.69355  4.24690  2.90347  2.73739  3.18146  2.89801  2.37887  2.77519  2.98518  4.58477  3.61503
          0.03333  3.81383  4.53618  0.61958  0.77255  0.48576  0.95510
    143   2.65292  4.78860  2.91954  2.47876  4.14396  3.35023  3.60793  3.57287  2.21704  3.14194  3.98722  2.95429  3.80905  2.24099  2.27669  2.23837  2.90472  3.23811  5.32065  4.02636    144 - -
          2.68618  4.42225  2.77519  2.73123  3.46354  2.40513  3.72494  3.29354  2.67741  2.69355  4.24690  2.90347  2.73739  3.18146  2.89801  2.37887  2.77519  2.98518  4.58477  3.61503
          0.03333  3.81383  4.53618  0.61958  0.77255  0.48576  0.95510
    144   2.92864  5.04432  1.00597  2.30276  4.41401  3.16805  3.88264  3.98928  2.95621  3.60869  4.58674  2.85564  3.81686  3.12261  3.46341  2.89854  3.26642  3.63516  5.59392  4.29821    145 - -
          2.68618  4.42225  2.77519  2.73123  3.46354  2.40513  3.72494  3.29354  2.67741  2.69355  4.24690  2.90347  2.73739  3.18146  2.89801  2.37887  2.77519  2.98518  4.58477  3.61503
          0.03333  3.81383  4.53618  0.61958  0.77255  0.48576  0.95510
    145   2.59548  4.37528  3.25709  3.14979  4.29045  0.82563  4.27249  3.87688  3.32293  3.53815  4.51441  3.42171  3.76452  3.65195  3.56427  2.76594  3.07221  3.41664  5.39992  4.39080    146 - -
          2.68618  4.42225  2.77519  2.73123  3.46354  2.40513  3.72494  3.29354  2.67741  2.69355  4.24690  2.90347  2.73739  3.18146  2.89801  2.37887  2.77519  2.98518  4.58477  3.61503
          0.03333  3.81383  4.53618  0.61958  0.77255  0.48576  0.95510
    146   2.79178  4.75911  3.20463  2.70588  3.90799  3.49840  3.66864  3.22629  1.54836  2.45397  3.86288  3.13500  3.92793  2.86385  2.44238  2.87215  3.02358  3.00076  5.19514  3.91452    147 - -
          2.68618  4.42225  2.77519  2.73123  3.46354  2.40513  3.72494  3.29354  2.67741  2.69355  4.24690  2.90347  2.73739  3.18146  2.89801  2.37887  2.77519  2.98518  4.58477  3.61503
          0.03333  3.81383  4.53618  0.61958  0.77255  0.48576  0.95510
    147   2.20090  4.16505  3.05826  2.86157  4.22035  1.78980  4.05352  3.68515  3.02070  3.36353  4.20385  3.11382  3.61297  3.31810  3.35210  1.74095  2.67876  3.14675  5.54539  4.29584    148 - -
          2.68618  4.42225  2.77519  2.73123  3.46354  2.40513  3.72494  3.29354  2.67741  2.69355  4.24690  2.90347  2.73739  3.18146  2.89801  2.37887  2.77519  2.98518  4.58477  3.61503
          0.03333  3.81383  4.53618  0.61958  0.77255  0.48576  0.95510
    148   2.76103  5.21410  1.88637  1.92987  4.50705  3.21906  3.62297  3.97460  2.06026  3.49712  4.32057  2.69095  3.76275  2.77255  2.97255  2.69065  3.02047  3.58247  5.66472  4.23804    149 - -
          2.68618  4.42225  2.77519  2.73123  3.46354  2.40513  3.72494  3.29354  2.67741  2.69355  4.24690  2.90347  2.73739  3.18146  2.89801  2.37887  2.77519  2.98518  4.58477  3.61503
          0.03333  3.81383  4.53618  0.61958  0.77255  0.48576  0.95510
    149   2.60145  4.86759  2.37552  2.27567  4.19740  3.26078  3.61174  3.62956  2.43196  3.20933  4.02846  2.80826  3.09937  2.32443  2.89739  2.60416  2.55734  3.27076  5.42555  4.06151    150 - -
          2.68618  4.42225  2.77519  2.73123  3.46354  2.40513  3.72494  3.29354  2.67741  2.69355  4.24690  2.90347  2.73739  3.18146  2.89801  2.37887  2.77519  2.98518  4.58477  3.61503
          0.03333  3.81383  4.53618  0.61958  0.77255  0.48576  0.95510
    150   2.21096  4.13743  3.25230  2.93020  3.99582  1.88124  4.00533  3.34116  2.95857  3.09121  3.95838  3.17077  3.64660  3.27856  3.28564  2.08811  2.65588  2.48345  5.37476  4.12691    151 - -
          2.68618  4.42225  2.77519  2.73123  3.46354  2.40513  3.72494  3.29354  2.67741  2.69355  4.24690  2.90347  2.73739  3.18146  2.89801  2.37887  2.77519  2.98518  4.58477  3.61503
          0.03333  3.81383  4.53618  0.61958  0.77255  0.48576  0.95510
    151   1.87778  4.09874  3.29753  2.98366  4.10029  2.89849  4.05565  3.40643  3.00564  3.16806  4.02520  3.18434  3.61915  3.32267  3.32354  1.63976  2.24714  2.94491  5.46287  4.23934    152 - -
          2.68618  4.42225  2.77519  2.73123  3.46354  2.40513  3.72494  3.29354  2.67741  2.69355  4.24690  2.90347  2.73739  3.18146  2.89801  2.37887  2.77519  2.98518  4.58477  3.61503
          0.03333  3.81383  4.53618  0.61958  0.77255  0.48576  0.95510
    152   2.39640  4.27494  3.91826  3.38734  2.18137  3.75116  4.05731  2.34577  3.28612  1.91996  2.71457  3.67558  4.13931  3.54921  3.53891  3.06599  2.98107  2.26256  4.74298  3.42735    153 - -
          2.68618  4.42225  2.77519  2.73123  3.46354  2.40513  3.72494  3.29354  2.67741  2.69355  4.24690  2.90347  2.73739  3.18146  2.89801  2.37887  2.77519  2.98518  4.58477  3.61503
          0.03333  3.81383  4.53618  0.61958  0.77255  0.48576  0.95510
    153   3.12691  4.63311  3.90618  3.45959  1.82659  3.94468  2.65978  3.18242  3.34891  2.64814  3.75595  3.60407  4.29364  3.55402  3.58132  3.25331  3.35239  3.01948  3.70113  1.47261    154 - -
          2.68618  4.42225  2.77519  2.73123  3.46354  2.40513  3.72494  3.29354  2.67741  2.69355  4.24690  2.90347  2.73739  3.18146  2.89801  2.37887  2.77519  2.98518  4.58477  3.61503
          0.03333  3.81383  4.53618  0.61958  0.77255  0.48576  0.95510
    154   2.30503  4.71757  2.96957  2.58783  4.17979  3.32010  3.68771  3.47241  1.56308  3.13612  4.03944  3.02738  3.83364  2.86533  2.54008  2.73285  2.95468  3.15749  5.36721  4.10418    155 - -
          2.68618  4.42225  2.77519  2.73123  3.46354  2.40513  3.72494  3.29354  2.67741  2.69355  4.24690  2.90347  2.73739  3.18146  2.89801  2.37887  2.77519  2.98518  4.58477  3.61503
          0.03333  3.81383  4.53618  0.61958  0.77255  0.48576  0.95510
    155   2.70229  5.05925  1.69696  2.13374  4.46060  3.14169  3.68740  3.96141  2.64726  3.51795  4.35537  2.36008  3.74164  2.85833  3.18304  2.30173  3.00910  3.54809  5.69164  4.25055    156 - -
          2.68618  4.42225  2.77519  2.73123  3.46354  2.40513  3.72494  3.29354  2.67741  2.69355  4.24690  2.90347  2.73739  3.18146  2.89801  2.37887  2.77519  2.98518  4.58477  3.61503
          0.03333  3.81383  4.53618  0.61958  0.77255  0.48576  0.95510
    156   3.09063  4.57102  4.09469  3.73558  3.11554  3.90648  4.40975  2.31798  3.50385  0.95102  3.15920  4.01658  4.35282  3.88627  3.68899  3.47237  3.38807  2.33983  4.97224  3.68161    157 - -
          2.68618  4.42225  2.77519  2.73123  3.46354  2.40513  3.72494  3.29354  2.67741  2.69355  4.24690  2.90347  2.73739  3.18146  2.89801  2.37887  2.77519  2.98518  4.58477  3.61503
          0.03333  3.81383  4.53618  0.61958  0.77255  0.48576  0.95510
    157   2.76210  4.32226  4.04303  3.70560  3.50862  3.66184  4.51787  2.05774  3.57242  2.20679  3.48400  3.90446  4.22652  3.93703  3.79033  3.16269  3.12566  1.10245  5.28270  4.01009    158 - -
          2.68618  4.42225  2.77519  2.73123  3.46354  2.40513  3.72494  3.29354  2.67741  2.69355  4.24690  2.90347  2.73739  3.18146  2.89801  2.37887  2.77519  2.98518  4.58477  3.61503
          0.03333  3.81383  4.53618  0.61958  0.77255  0.48576  0.95510
    158   2.59548  4.37528  3.25709  3.14979  4.29045  0.82563  4.27249  3.87688  3.32293  3.53815  4.51441  3.42171  3.76452  3.65195  3.56427  2.76594  3.07221  3.41664  5.39992  4.39080    159 - -
          2.68618  4.42225  2.77519  2.73123  3.46354  2.40513  3.72494  3.29354  2.67741  2.69355  4.24690  2.90347  2.73739  3.18146  2.89801  2.37887  2.77519  2.98518  4.58477  3.61503
          0.03333  3.81383  4.53618  0.61958  0.77255  0.48576  0.95510
    159   2.59548  4.37528  3.25709  3.14979  4.29045  0.82563  4.27249  3.87688  3.32293  3.53815  4.51441  3.42171  3.76452  3.65195  3.56427  2.76594  3.07221  3.41664  5.39992  4.39080    160 - -
          2.68618  4.42225  2.77519  2.73123  3.46354  2.40513  3.72494  3.29354  2.67741  2.69355  4.24690  2.90347  2.73739  3.18146  2.89801  2.37887  2.77519  2.98518  4.58477  3.61503
          0.03333  3.81383  4.53618  0.61958  0.77255  0.48576  0.95510
    160   3.27277  4.66269  4.17618  3.78967  1.72428  4.07592  3.43900  3.04550  3.66322  2.45088  3.68065  3.79583  4.42203  3.78878  3.81593  3.43179  3.50819  2.95396  3.65739  1.26107    161 - -
          2.68618  4.42225  2.77519  2.73123  3.46354  2.40513  3.72494  3.29354  2.67741  2.69355  4.24690  2.90347  2.73739  3.18146  2.89801  2.37887  2.77519  2.98518  4.58477  3.61503
          0.03333  3.81383  4.53618  0.61958  0.77255  0.48576  0.95510
    161   3.16474  4.67747  3.75264  3.47215  2.29881  3.76257  3.59483  3.18235  3.33135  2.65114  3.86384  3.65289  4.23836  3.65148  3.52662  3.30688  3.45147  3.05030  3.93994  1.06920    162 - -
          2.68618  4.42225  2.77519  2.73123  3.46354  2.40513  3.72494  3.29354  2.67741  2.69355  4.24690  2.90347  2.73739  3.18146  2.89801  2.37887  2.77519  2.98518  4.58477  3.61503
          0.03333  3.81383  4.53618  0.61958  0.77255  0.48576  0.95510
    162   2.92864  5.04432  1.00597  2.30276  4.41401  3.16805  3.88264  3.98928  2.95621  3.60869  4.58674  2.85564  3.81686  3.12261  3.46341  2.89854  3.26642  3.63516  5.59392  4.29821    163 - -
          2.68618  4.42225  2.77519  2.73123  3.46354  2.40513  3.72494  3.29354  2.67741  2.69355  4.24690  2.90347  2.73739  3.18146  2.89801  2.37887  2.77519  2.98518  4.58477  3.61503
          0.03333  3.81383  4.53618  0.61958  0.77255  0.48576  0.95510
    163   1.10177  4.16502  3.40478  3.19480  3.99556  2.99082  4.22354  3.11247  3.20957  2.99660  4.03602  3.35870  3.72463  3.55645  3.46337  2.51639  2.78975  2.77712  5.42865  4.22264    164 - -
          2.68618  4.42225  2.77519  2.73123  3.46354  2.40513  3.72494  3.29354  2.67741  2.69355  4.24690  2.90347  2.73739  3.18146  2.89801  2.37887  2.77519  2.98518  4.58477  3.61503
          0.03333  3.81383  4.53618  0.61958  0.77255  0.48576  0.95510
    164   2.59548  4.37528  3.25709  3.14979  4.29045  0.82563  4.27249  3.87688  3.32293  3.53815  4.51441  3.42171  3.76452  3.65195  3.56427  2.76594  3.07221  3.41664  5.39992  4.39080    165 - -
          2.68618  4.42225  2.77519  2.73123  3.46354  2.40513  3.72494  3.29354  2.67741  2.69355  4.24690  2.90347  2.73739  3.18146  2.89801  2.37887  2.77519  2.98518  4.58477  3.61503
          0.03333  3.81383  4.53618  0.61958  0.77255  0.48576  0.95510
    165   2.92864  5.04432  1.00597  2.30276  4.41401  3.16805  3.88264  3.98928  2.95621  3.60869  4.58674  2.85564  3.81686  3.12261  3.46341  2.89854  3.26642  3.63516  5.59392  4.29821    166 - -
          2.68618  4.42225  2.77519  2.73123  3.46354  2.40513  3.72494  3.29354  2.67741  2.69355  4.24690  2.90347  2.73739  3.18146  2.89801  2.37887  2.77519  2.98518  4.58477  3.61503
          0.03333  3.81383  4.53618  0.61958  0.77255  0.48576  0.95510
    166   1.10177  4.16502  3.40478  3.19480  3.99556  2.99082  4.22354  3.11247  3.20957  2.99660  4.03602  3.35870  3.72463  3.55645  3.46337  2.51639  2.78975  2.77712  5.42865  4.22264    167 - -
          2.68618  4.42225  2.77519  2.73123  3.46354  2.40513  3.72494  3.29354  2.67741  2.69355  4.24690  2.90347  2.73739  3.18146  2.89801  2.37887  2.77519  2.98518  4.58477  3.61503
          0.03333  3.81383  4.53618  0.61958  0.77255  0.48576  0.95510
    167   2.98555  4.42225  4.24979  3.86440  3.33602  4.00106  4.60426  1.15372  3.69129  1.93559  3.28206  4.11802  4.43905  4.04641  3.89465  3.49174  3.28626  1.84811  5.21379  3.94613    168 - -
          2.68618  4.42225  2.77519  2.73123  3.46354  2.40513  3.72494  3.29354  2.67741  2.69355  4.24690  2.90347  2.73739  3.18146  2.89801  2.37887  2.77519  2.98518  4.58477  3.61503
          0.03333  3.81383  4.53618  0.61958  0.77255  0.48576  0.95510
    168   2.92029  4.87918  3.09224  2.72633  4.25217  3.41473  3.72996  3.67805  1.12162  3.25662  4.22243  3.15295  3.92022  2.92567  2.42511  2.96684  3.17857  3.38957  5.33193  4.13669    169 - -
          2.68618  4.42225  2.77519  2.73123  3.46354  2.40513  3.72494  3.29354  2.67741  2.69355  4.24690  2.90347  2.73739  3.18146  2.89801  2.37887  2.77519  2.98518  4.58477  3.61503
          0.03333  3.81383  4.53618  0.61958  0.77255  0.48576  0.95510
    169   3.18554  4.60504  4.15787  3.86229  1.11287  3.88691  3.85436  2.71767  3.77104  2.10191  3.45734  3.95382  4.34770  3.95555  3.90523  3.45780  3.48710  2.70383  4.12288  2.49808    170 - -
          2.68618  4.42225  2.77519  2.73123  3.46354  2.40513  3.72494  3.29354  2.67741  2.69355  4.24690  2.90347  2.73739  3.18146  2.89801  2.37887  2.77519  2.98518  4.58477  3.61503
          0.03333  3.81383  4.53618  0.61958  0.77255  0.48576  0.95510
    170   2.72148  4.87663  2.62216  2.37821  3.80697  3.28972  2.59677  3.68320  2.44107  3.23994  4.12037  1.96472  3.81650  2.86789  2.81702  2.73074  2.99699  3.34464  5.16563  3.69942    171 - -
          2.68618  4.42225  2.77519  2.73123  3.46354  2.40513  3.72494  3.29354  2.67741  2.69355  4.24690  2.90347  2.73739  3.18146  2.89801  2.37887  2.77519  2.98518  4.58477  3.61503
          0.03333  3.81383  4.53618  0.61958  0.77255  0.48576  0.95510
    171   3.18554  4.60504  4.15787  3.86229  1.11287  3.88691  3.85436  2.71767  3.77104  2.10191  3.45734  3.95382  4.34770  3.95555  3.90523  3.45780  3.48710  2.70383  4.12288  2.49808    172 - -
          2.68618  4.42225  2.77519  2.73123  3.46354  2.40513  3.72494  3.29354  2.67741  2.69355  4.24690  2.90347  2.73739  3.18146  2.89801  2.37887  2.77519  2.98518  4.58477  3.61503
          0.03333  3.81383  4.53618  0.61958  0.77255  0.48576  0.95510
    172   2.67775  4.44346  3.27882  3.11041  4.10837  3.13435  4.19174  3.63982  3.16290  3.27262  4.32085  3.42241  0.94424  3.55352  3.41405  2.84370  3.11499  3.29177  5.30991  4.22865    173 - -
          2.68618  4.42225  2.77519  2.73123  3.46354  2.40513  3.72494  3.29354  2.67741  2.69355  4.24690  2.90347  2.73739  3.18146  2.89801  2.37887  2.77519  2.98518  4.58477  3.61503
          0.03333  3.81383  4.53618  0.61958  0.77255  0.48576  0.95510
    173   2.15025  4.42718  3.10417  2.62065  3.73182  2.86739  3.70963  3.08449  2.56232  2.76661  3.08556  3.06057  3.78899  2.64250  2.94215  2.61967  2.76901  2.80555  5.10077  3.83011    174 - -
          2.68618  4.42225  2.77519  2.73123  3.46354  2.40513  3.72494  3.29354  2.67741  2.69355  4.24690  2.90347  2.73739  3.18146  2.89801  2.37887  2.77519  2.98518  4.58477  3.61503
          0.03333  3.81383  4.53618  0.61958  0.77255  0.48576  0.95510
    174   1.63896  4.09495  3.26508  3.00368  4.11666  2.87845  4.09102  3.44221  3.05615  3.21003  4.08075  3.19022  3.61654  3.36995  3.36197  1.62125  2.64008  2.96882  5.48980  4.25371    175 - -
          2.68618  4.42225  2.77519  2.73123  3.46354  2.40513  3.72494  3.29354  2.67741  2.69355  4.24690  2.90347  2.73739  3.18146  2.89801  2.37887  2.77519  2.98518  4.58477  3.61503
          0.03333  3.81383  4.53618  0.61958  0.77255  0.48576  0.95510
    175   3.25541  4.62878  4.23942  3.85092  1.29912  4.09301  3.49227  2.93388  3.72156  2.31388  3.56990  3.84446  4.43276  3.83224  3.85670  3.45214  3.49095  2.87030  3.70607  1.75913    176 - -
          2.68618  4.42225  2.77519  2.73123  3.46354  2.40513  3.72494  3.29354  2.67741  2.69355  4.24690  2.90347  2.73739  3.18146  2.89801  2.37887  2.77519  2.98518  4.58477  3.61503
          0.03333  3.81383  4.53618  0.61958  0.77255  0.48576  0.95510
    176   1.46665  4.08571  3.28807  3.02693  4.10355  2.87855  4.10244  3.41149  3.07354  3.19339  4.06906  3.20280  3.61832  3.38682  3.37371  1.81957  2.63865  2.94606  5.48327  4.25058    177 - -
          2.68618  4.42225  2.77519  2.73123  3.46354  2.40513  3.72494  3.29354  2.67741  2.69355  4.24690  2.90347  2.73739  3.18146  2.89801  2.37887  2.77519  2.98518  4.58477  3.61503
          0.03333  3.81383  4.53618  0.61958  0.77255  0.48576  0.95510
    177   3.01527  4.50420  4.20683  3.68932  3.06904  4.07116  4.39469  2.19390  3.46447  1.45349  1.81961  4.00092  4.39873  3.78856  3.68186  3.42955  3.26728  2.23283  4.99880  3.78690    178 - -
          2.68618  4.42225  2.77519  2.73123  3.46354  2.40513  3.72494  3.29354  2.67741  2.69355  4.24690  2.90347  2.73739  3.18146  2.89801  2.37887  2.77519  2.98518  4.58477  3.61503
          0.03333  3.81383  4.53618  0.61958  0.77255  0.48576  0.95510
    178   2.38345  4.22797  3.37823  3.12903  3.91918  3.06879  4.15053  3.03926  3.07082  2.90477  3.96014  3.34695  3.76839  3.46892  3.33156  2.58420  1.27541  2.74052  5.36224  4.13619    179 - -
          2.68618  4.42225  2.77519  2.73123  3.46354  2.40513  3.72494  3.29354  2.67741  2.69355  4.24690  2.90347  2.73739  3.18146  2.89801  2.37887  2.77519  2.98518  4.58477  3.61503
          0.03333  3.81383  4.53618  0.61958  0.77255  0.48576  0.95510
    179   2.92471  4.48328  3.98706  3.57714  3.18470  3.79035  4.32591  2.35456  3.34801  1.78924  1.49520  3.86155  4.25156  3.73435  3.56001  3.26721  3.22937  2.35359  5.01707  3.77306    180 - -
          2.68618  4.42225  2.77519  2.73123  3.46354  2.40513  3.72494  3.29354  2.67741  2.69355  4.24690  2.90347  2.73739  3.18146  2.89801  2.37887  2.77519  2.98518  4.58477  3.61503
          0.03333  3.81383  4.53618  0.61958  0.77255  0.48576  0.95510
    180   3.09063  4.57102  4.09469  3.73558  3.11554  3.90648  4.40975  2.31798  3.50385  0.95102  3.15920  4.01658  4.35282  3.88627  3.68899  3.47237  3.38807  2.33983  4.97224  3.68161    181 - -
          2.68618  4.42225  2.77519  2.73123  3.46354  2.40513  3.72494  3.29354  2.67741  2.69355  4.24690  2.90347  2.73739  3.18146  2.89801  2.37887  2.77519  2.98518  4.58477  3.61503
          0.03333  3.81383  4.53618  0.61958  0.77255  0.48576  0.95510
    181   2.28832  4.20725  3.15754  2.97186  4.01850  2.93831  4.08272  3.53376  3.04160  3.25902  4.19093  3.20524  3.67255  3.39583  3.32859  1.18306  2.76429  3.08176  5.39599  4.10202    182 - -
          2.68618  4.42225  2.77519  2.73123  3.46354  2.40513  3.72494  3.29354  2.67741  2.69355  4.24690  2.90347  2.73739  3.18146  2.89801  2.37887  2.77519  2.98518  4.58477  3.61503
          0.03333  3.81383  4.53618  0.61958  0.77255  0.48576  0.95510
    182   3.24199  4.63690  4.00392  3.69639  2.61159  3.66643  3.83193  3.26419  3.42028  2.66869  3.90059  3.85755  4.17959  3.81107  3.55859  3.44616  3.53971  3.15291  1.01241  2.61697    183 - -
          2.68618  4.42225  2.77519  2.73123  3.46354  2.40513  3.72494  3.29354  2.67741  2.69355  4.24690  2.90347  2.73739  3.18146  2.89801  2.37887  2.77519  2.98518  4.58477  3.61503
          0.03333  3.81383  4.53618  0.61958  0.77255  0.48576  0.95510
    183   2.28832  4.20725  3.15754  2.97186  4.01850  2.93831  4.08272  3.53376  3.04160  3.25902  4.19093  3.20524  3.67255  3.39583  3.32859  1.18306  2.76429  3.08176  5.39599  4.10202    184 - -
          2.68618  4.42225  2.77519  2.73123  3.46354  2.40513  3.72494  3.29354  2.67741  2.69355  4.24690  2.90347  2.73739  3.18146  2.89801  2.37887  2.77519  2.98518  4.58477  3.61503
          0.03333  3.81383  4.53618  0.61958  0.77255  0.48576  0.95510
    184   2.76210  4.32226  4.04303  3.70560  3.50862  3.66184  4.51787  2.05774  3.57242  2.20679  3.48400  3.90446  4.22652  3.93703  3.79033  3.16269  3.12566  1.10245  5.28270  4.01009    185 - -
          2.68618  4.42225  2.77519  2.73123  3.46354  2.40513  3.72494  3.29354  2.67741  2.69355  4.24690  2.90347  2.73739  3.18146  2.89801  2.37887  2.77519  2.98518  4.58477  3.61503
          0.03333  3.81383  4.53618  0.61958  0.77255  0.48576  0.95510
    185   2.98555  4.42225  4.24979  3.86440  3.33602  4.00106  4.60426  1.15372  3.69129  1.93559  3.28206  4.11802  4.43905  4.04641  3.89465  3.49174  3.28626  1.84811  5.21379  3.94613    186 - -
          2.68618  4.42225  2.77519  2.73123  3.46354  2.40513  3.72494  3.29354  2.67741  2.69355  4.24690  2.90347  2.73739  3.18146  2.89801  2.37887  2.77519  2.98518  4.58477  3.61503
          0.03333  3.81383  4.53618  0.61958  0.77255  0.48576  0.95510
    186   2.90424  4.99977  2.46690  1.11190  4.33903  3.23793  3.82135  3.78132  2.69465  3.40852  4.38650  2.90349  3.84014  3.03913  3.09635  2.89349  3.20849  3.47175  5.52180  4.24551    187 - -
          2.68618  4.42225  2.77519  2.73123  3.46354  2.40513  3.72494  3.29354  2.67741  2.69355  4.24690  2.90347  2.73739  3.18146  2.89801  2.37887  2.77519  2.98518  4.58477  3.61503
          0.03333  3.81383  4.53618  0.61958  0.77255  0.48576  0.95510
    187   3.16474  4.67747  3.75264  3.47215  2.29881  3.76257  3.59483  3.18235  3.33135  2.65114  3.86384  3.65289  4.23836  3.65148  3.52662  3.30688  3.45147  3.05030  3.93994  1.06920    188 - -
          2.68618  4.42225  2.77519  2.73123  3.46354  2.40513  3.72494  3.29354  2.67741  2.69355  4.24690  2.90347  2.73739  3.18146  2.89801  2.37887  2.77519  2.98518  4.58477  3.61503
          0.03333  3.81383  4.53618  0.61958  0.77255  0.48576  0.95510
    188   2.28832  4.20725  3.15754  2.97186  4.01850  2.93831  4.08272  3.53376  3.04160  3.25902  4.19093  3.20524  3.67255  3.39583  3.32859  1.18306  2.76429  3.08176  5.39599  4.10202    189 - -
          2.68618  4.42225  2.77519  2.73123  3.46354  2.40513  3.72494  3.29354  2.67741  2.69355  4.24690  2.90347  2.73739  3.18146  2.89801  2.37887  2.77519  2.98518  4.58477  3.61503
          0.03333  3.81383  4.53618  0.61958  0.77255  0.48576  0.95510
    189   1.10177  4.16502  3.40478  3.19480  3.99556  2.99082  4.22354  3.11247  3.20957  2.99660  4.03602  3.35870  3.72463  3.55645  3.46337  2.51639  2.78975  2.77712  5.42865  4.22264    190 - -
          2.68618  4.42225  2.77519  2.73123  3.46354  2.40513  3.72494  3.29354  2.67741  2.69355  4.24690  2.90347  2.73739  3.18146  2.89801  2.37887  2.77519  2.98518  4.58477  3.61503
          0.03333  3.81383  4.53618  0.61958  0.77255  0.48576  0.95510
    190   2.92029  4.87918  3.09224  2.72633  4.25217  3.41473  3.72996  3.67805  1.12162  3.25662  4.22243  3.15295  3.92022  2.92567  2.42511  2.96684  3.17857  3.38957  5.33193  4.13669    191 - -
          2.68618  4.42225  2.77519  2.73123  3.46354  2.40513  3.72494  3.29354  2.67741  2.69355  4.24690  2.90347  2.73739  3.18146  2.89801  2.37887  2.77519  2.98518  4.58477  3.61503
          0.03333  3.81383  4.53618  0.61958  0.77255  0.48576  0.95510
    191   3.16474  4.67747  3.75264  3.47215  2.29881  3.76257  3.59483  3.18235  3.33135  2.65114  3.86384  3.65289  4.23836  3.65148  3.52662  3.30688  3.45147  3.05030  3.93994  1.06920    192 - -
          2.68618  4.42225  2.77519  2.73123  3.46354  2.40513  3.72494  3.29354  2.67741  2.69355  4.24690  2.90347  2.73739  3.18146  2.89801  2.37887  2.77519  2.98518  4.58477  3.61503
          0.03333  3.81383  4.53618  0.61958  0.77255  0.48576  0.95510
    192   2.90424  4.99977  2.46690  1.11190  4.33903  3.23793  3.82135  3.78132  2.69465  3.40852  4.38650  2.90349  3.84014  3.03913  3.09635  2.89349  3.20849  3.47175  5.52180  4.24551    193 - -
          2.68618  4.42225  2.77519  2.73123  3.46354  2.40513  3.72494  3.29354  2.67741  2.69355  4.24690  2.90347  2.73739  3.18146  2.89801  2.37887  2.77519  2.98518  4.58477  3.61503
          0.03333  3.81383  4.53618  0.61958  0.77255  0.48576  0.95510
    193   1.10177  4.16502  3.40478  3.19480  3.99556  2.99082  4.22354  3.11247  3.20957  2.99660  4.03602  3.35870  3.72463  3.55645  3.46337  2.51639  2.78975  2.77712  5.42865  4.22264    194 - -
          2.68618  4.42225  2.77519  2.73123  3.46354  2.40513  3.72494  3.29354  2.67741  2.69355  4.24690  2.90347  2.73739  3.18146  2.89801  2.37887  2.77519  2.98518  4.58477  3.61503
          0.03333  3.81383  4.53618  0.61958  0.77255  0.48576  0.95510
    194   1.10177  4.16502  3.40478  3.19480  3.99556  2.99082  4.22354  3.11247  3.20957  2.99660  4.03602  3.35870  3.72463  3.55645  3.46337  2.51639  2.78975  2.77712  5.42865  4.22264    195 - -
          2.68618  4.42225  2.77519  2.73123  3.46354  2.40513  3.72494  3.29354  2.67741  2.69355  4.24690  2.90347  2.73739  3.18146  2.89801  2.37887  2.77519  2.98518  4.58477  3.61503
          0.03333  3.81383  4.53618  0.61958  0.77255  0.48576  0.95510
    195   2.59548  4.37528  3.25709  3.14979  4.29045  0.82563  4.27249  3.87688  3.32293  3.53815  4.51441  3.42171  3.76452  3.65195  3.56427  2.76594  3.07221  3.41664  5.39992  4.39080    196 - -
          2.68618  4.42225  2.77519  2.73123  3.46354  2.40513  3.72494  3.29354  2.67741  2.69355  4.24690  2.90347  2.73739  3.18146  2.89801  2.37887  2.77519  2.98518  4.58477  3.61503
          0.03333  3.81383  4.53618  0.61958  0.77255  0.48576  0.95510
    196   2.90424  4.99977  2.46690  1.11190  4.33903  3.23793  3.82135  3.78132  2.69465  3.40852  4.38650  2.90349  3.84014  3.03913  3.09635  2.89349  3.20849  3.47175  5.52180  4.24551    197 - -
          2.68618  4.42225  2.77519  2.73123  3.46354  2.40513  3.72494  3.29354  2.67741  2.69355  4.24690  2.90347  2.73739  3.18146  2.89801  2.37887  2.77519  2.98518  4.58477  3.61503
          0.03333  3.81383  4.53618  0.61958  0.77255  0.48576  0.95510
    197   3.09063  4.57102  4.09469  3.73558  3.11554  3.90648  4.40975  2.31798  3.50385  0.95102  3.15920  4.01658  4.35282  3.88627  3.68899  3.47237  3.38807  2.33983  4.97224  3.68161    198 - -
          2.68618  4.42225  2.77519  2.73123  3.46354  2.40513  3.72494  3.29354  2.67741  2.69355  4.24690  2.90347  2.73739  3.18146  2.89801  2.37887  2.77519  2.98518  4.58477  3.61503
          0.03333  3.81383  4.53618  0.61958  0.77255  0.48576  0.95510
    198   2.12513  4.41204  2.86574  2.58874  4.11553  3.07406  3.83171  3.44749  2.69402  3.16574  4.02658  2.02143  3.70222  3.04321  3.07777  2.50182  2.38194  3.05429  5.43066  4.13517    199 - -
          2.68618  4.42225  2.77519  2.73123  3.46354  2.40513  3.72494  3.29354  2.67741  2.69355  4.24690  2.90347  2.73739  3.18146  2.89801  2.37887  2.77519  2.98518  4.58477  3.61503
          0.03333  3.81383  4.53618  0.61958  0.77255  0.48576  0.95510
    199   2.93457  4.76039  3.07210  2.82734  3.24640  3.40032  1.27248  3.62825  2.67214  3.12913  4.16847  3.23856  3.95027  3.19316  2.94077  3.00614  3.23644  3.36462  4.71204  3.19917    200 - -
          2.68618  4.42225  2.77519  2.73123  3.46354  2.40513  3.72494  3.29354  2.67741  2.69355  4.24690  2.90347  2.73739  3.18146  2.89801  2.37887  2.77519  2.98518  4.58477  3.61503
          0.03333  3.81383  4.53618  0.61958  0.77255  0.48576  0.95510
    200   2.18334  4.20252  3.86072  3.47740  3.64088  3.44089  4.36483  2.16501  3.38435  2.38176  3.54401  3.67029  4.04411  3.72174  3.64193  2.86940  2.91933  1.37094  5.32725  4.09205    201 - -
          2.68618  4.42225  2.77519  2.73123  3.46354  2.40513  3.72494  3.29354  2.67741  2.69355  4.24690  2.90347  2.73739  3.18146  2.89801  2.37887  2.77519  2.98518  4.58477  3.61503
          0.03333  3.81383  4.53618  0.61958  0.77255  0.48576  0.95510
    201   2.92029  4.87918  3.09224  2.72633  4.25217  3.41473  3.72996  3.67805  1.12162  3.25662  4.22243  3.15295  3.92022  2.92567  2.42511  2.96684  3.17857  3.38957  5.33193  4.13669    202 - -
          2.68618  4.42225  2.77519  2.73123  3.46354  2.40513  3.72494  3.29354  2.67741  2.69355  4.24690  2.90347  2.73739  3.18146  2.89801  2.37887  2.77519  2.98518  4.58477  3.61503
          0.03333  3.81383  4.53618  0.61958  0.77255  0.48576  0.95510
    202   2.84439  5.32899  1.69641  1.54004  4.61588  3.15661  3.68727  4.10548  2.67855  3.64509  4.50660  2.63725  3.76728  2.85784  3.24328  2.74764  3.13106  3.70649  5.80780  4.33919    203 - -
          2.68618  4.42225  2.77519  2.73123  3.46354  2.40513  3.72494  3.29354  2.67741  2.69355  4.24690  2.90347  2.73739  3.18146  2.89801  2.37887  2.77519  2.98518  4.58477  3.61503
          0.03333  3.81383  4.53618  0.61958  0.77255  0.48576  0.95510
    203   2.83217  4.34833  4.04663  3.51894  3.28119  3.91451  4.31208  1.88149  3.36253  1.50844  3.15723  3.83666  4.28541  3.68755  3.62001  3.24583  2.67074  1.98666  5.08173  3.87861    204 - -
          2.68618  4.42225  2.77519  2.73123  3.46354  2.40513  3.72494  3.29354  2.67741  2.69355  4.24690  2.90347  2.73739  3.18146  2.89801  2.37887  2.77519  2.98518  4.58477  3.61503
          0.03333  3.81383  4.53618  0.61958  0.77255  0.48576  0.95510
    204   2.98555  4.42225  4.24979  3.86440  3.33602  4.00106  4.60426  1.15372  3.69129  1.93559  3.28206  4.11802  4.43905  4.04641  3.89465  3.49174  3.28626  1.84811  5.21379  3.94613    205 - -
          2.68618  4.42225  2.77519  2.73123  3.46354  2.40513  3.72494  3.29354  2.67741  2.69355  4.24690  2.90347  2.73739  3.18146  2.89801  2.37887  2.77519  2.98518  4.58477  3.61503
          0.03333  3.81383  4.53618  0.61958  0.77255  0.48576  0.95510
    205   2.92029  4.87918  3.09224  2.72633  4.25217  3.41473  3.72996  3.67805  1.12162  3.25662  4.22243  3.15295  3.92022  2.92567  2.42511  2.96684  3.17857  3.38957  5.33193  4.13669    206 - -
          2.68618  4.42225  2.77519  2.73123  3.46354  2.40513  3.72494  3.29354  2.67741  2.69355  4.24690  2.90347  2.73739  3.18146  2.89801  2.37887  2.77519  2.98518  4.58477  3.61503
          0.03333  3.81383  4.53618  0.61958  0.77255  0.48576  0.95510
    206   3.24199  4.63690  4.00392  3.69639  2.61159  3.66643  3.83193  3.26419  3.42028  2.66869  3.90059  3.85755  4.17959  3.81107  3.55859  3.44616  3.53971  3.15291  1.01241  2.61697    207 - -
          2.68618  4.42225  2.77519  2.73123  3.46354  2.40513  3.72494  3.29354  2.67741  2.69355  4.24690  2.90347  2.73739  3.18146  2.89801  2.37887  2.77519  2.98518  4.58477  3.61503
          0.03333  3.81383  4.53618  0.61958  0.77255  0.48576  0.95510
    207   2.59548  4.37528  3.25709  3.14979  4.29045  0.82563  4.27249  3.87688  3.32293  3.53815  4.51441  3.42171  3.76452  3.65195  3.56427  2.76594  3.07221  3.41664  5.39992  4.39080    208 - -
          2.68618  4.42225  2.77519  2.73123  3.46354  2.40513  3.72494  3.29354  2.67741  2.69355  4.24690  2.90347  2.73739  3.18146  2.89801  2.37887  2.77519  2.98518  4.58477  3.61503
          0.03333  3.81383  4.53618  0.61958  0.77255  0.48576  0.95510
    208   1.55628  4.10082  3.40816  3.09585  4.00306  2.96122  4.12082  3.07818  3.07482  2.98760  3.93220  3.27135  3.67672  3.40937  3.36640  2.41182  1.96627  2.71647  5.43387  4.21672    209 - -
          2.68618  4.42225  2.77519  2.73123  3.46354  2.40513  3.72494  3.29354  2.67741  2.69355  4.24690  2.90347  2.73739  3.18146  2.89801  2.37887  2.77519  2.98518  4.58477  3.61503
          0.03333  3.81383  4.53618  0.61958  0.77255  0.48576  0.95510
    209   2.92864  5.04432  1.00597  2.30276  4.41401  3.16805  3.88264  3.98928  2.95621  3.60869  4.58674  2.85564  3.81686  3.12261  3.46341  2.89854  3.26642  3.63516  5.59392  4.29821    210 - -
          2.68618  4.42225  2.77519  2.73123  3.46354  2.40513  3.72494  3.29354  2.67741  2.69355  4.24690  2.90347  2.73739  3.18146  2.89801  2.37887  2.77519  2.98518  4.58477  3.61503
          0.03333  3.81383  4.53618  0.61958  0.77255  0.48576  0.95510
    210   3.16474  4.67747  3.75264  3.47215  2.29881  3.76257  3.59483  3.18235  3.33135  2.65114  3.86384  3.65289  4.23836  3.65148  3.52662  3.30688  3.45147  3.05030  3.93994  1.06920    211 - -
          2.68618  4.42225  2.77519  2.73123  3.46354  2.40513  3.72494  3.29354  2.67741  2.69355  4.24690  2.90347  2.73739  3.18146  2.89801  2.37887  2.77519  2.98518  4.58477  3.61503
          0.03333  3.81383  4.53618  0.61958  0.77255  0.48576  0.95510
    211   3.14529  4.55911  4.31408  3.87385  1.53971  4.11702  3.95540  2.41841  3.72979  1.60102  3.14626  4.01502  4.45087  3.90852  3.89212  3.49796  3.39679  2.44658  4.24577  2.66170    212 - -
          2.68618  4.42225  2.77519  2.73123  3.46354  2.40513  3.72494  3.29354  2.67741  2.69355  4.24690  2.90347  2.73739  3.18146  2.89801  2.37887  2.77519  2.98518  4.58477  3.61503
          0.03333  3.81383  4.53618  0.61958  0.77255  0.48576  0.95510
    212   3.09063  4.57102  4.09469  3.73558  3.11554  3.90648  4.40975  2.31798  3.50385  0.95102  3.15920  4.01658  4.35282  3.88627  3.68899  3.47237  3.38807  2.33983  4.97224  3.68161    213 - -
          2.68618  4.42225  2.77519  2.73123  3.46354  2.40513  3.72494  3.29354  2.67741  2.69355  4.24690  2.90347  2.73739  3.18146  2.89801  2.37887  2.77519  2.98518  4.58477  3.61503
          0.03333  3.81383  4.53618  0.61958  0.77255  0.48576  0.95510
    213   2.92029  4.87918  3.09224  2.72633  4.25217  3.41473  3.72996  3.67805  1.12162  3.25662  4.22243  3.15295  3.92022  2.92567  2.42511  2.96684  3.17857  3.38957  5.33193  4.13669    214 - -
          2.68618  4.42225  2.77519  2.73123  3.46354  2.40513  3.72494  3.29354  2.67741  2.69355  4.24690  2.90347  2.73739  3.18146  2.89801  2.37887  2.77519  2.98518  4.58477  3.61503
          0.03333  3.81383  4.53618  0.61958  0.77255  0.48576  0.95510
    214   2.38345  4.22797  3.37823  3.12903  3.91918  3.06879  4.15053  3.03926  3.07082  2.90477  3.96014  3.34695  3.76839  3.46892  3.33156  2.58420  1.27541  2.74052  5.36224  4.13619    215 - -
          2.68618  4.42225  2.77519  2.73123  3.46354  2.40513  3.72494  3.29354  2.67741  2.69355  4.24690  2.90347  2.73739  3.18146  2.89801  2.37887  2.77519  2.98518  4.58477  3.61503
          0.03333  3.81383  4.53618  0.61958  0.77255  0.48576  0.95510
    215   3.18554  4.60504  4.15787  3.86229  1.11287  3.88691  3.85436  2.71767  3.77104  2.10191  3.45734  3.95382  4.34770  3.95555  3.90523  3.45780  3.48710  2.70383  4.12288  2.49808    216 - -
          2.68618  4.42225  2.77519  2.73123  3.46354  2.40513  3.72494  3.29354  2.67741  2.69355  4.24690  2.90347  2.73739  3.18146  2.89801  2.37887  2.77519  2.98518  4.58477  3.61503
          0.03333  3.81383  4.53618  0.61958  0.77255  0.48576  0.95510
    216   2.67686  4.66940  2.67976  2.55996  4.02391  3.14620  3.87719  3.72286  2.77664  3.37681  4.33338  1.26633  3.79579  3.15089  3.12840  2.74697  3.05743  3.35101  5.33677  3.97727    217 - -
          2.68618  4.42225  2.77519  2.73123  3.46354  2.40513  3.72494  3.29354  2.67741  2.69355  4.24690  2.90347  2.73739  3.18146  2.89801  2.37887  2.77519  2.98518  4.58477  3.61503
          0.03333  3.81383  4.53618  0.61958  0.77255  0.48576  0.95510
    217   2.28832  4.20725  3.15754  2.97186  4.01850  2.93831  4.08272  3.53376  3.04160  3.25902  4.19093  3.20524  3.67255  3.39583  3.32859  1.18306  2.76429  3.08176  5.39599  4.10202    218 - -
          2.68618  4.42225  2.77519  2.73123  3.46354  2.40513  3.72494  3.29354  2.67741  2.69355  4.24690  2.90347  2.73739  3.18146  2.89801  2.37887  2.77519  2.98518  4.58477  3.61503
          0.03333  3.81383  4.53618  0.61958  0.77255  0.48576  0.95510
    218   2.20131  4.14026  3.21600  2.94743  4.09327  2.91364  4.04619  3.43210  2.97247  3.18853  4.06798  3.17003  3.63612  3.31610  3.28161  1.46380  2.23512  2.97759  5.46260  4.21101    219 - -
          2.68618  4.42225  2.77519  2.73123  3.46354  2.40513  3.72494  3.29354  2.67741  2.69355  4.24690  2.90347  2.73739  3.18146  2.89801  2.37887  2.77519  2.98518  4.58477  3.61503
          0.03333  3.81383  4.53618  0.61958  0.77255  0.48576  0.95510
    219   1.10177  4.16502  3.40478  3.19480  3.99556  2.99082  4.22354  3.11247  3.20957  2.99660  4.03602  3.35870  3.72463  3.55645  3.46337  2.51639  2.78975  2.77712  5.42865  4.22264    220 - -
          2.68618  4.42225  2.77519  2.73123  3.46354  2.40513  3.72494  3.29354  2.67741  2.69355  4.24690  2.90347  2.73739  3.18146  2.89801  2.37887  2.77519  2.98518  4.58477  3.61503
          0.03333  3.81383  4.53618  0.61958  0.77255  0.48576  0.95510
    220   2.92864  5.04432  1.00597  2.30276  4.41401  3.16805  3.88264  3.98928  2.95621  3.60869  4.58674  2.85564  3.81686  3.12261  3.46341  2.89854  3.26642  3.63516  5.59392  4.29821    221 - -
          2.68618  4.42225  2.77519  2.73123  3.46354  2.40513  3.72494  3.29354  2.67741  2.69355  4.24690  2.90347  2.73739  3.18146  2.89801  2.37887  2.77519  2.98518  4.58477  3.61503
          0.03333  3.81383  4.53618  0.61958  0.77255  0.48576  0.95510
    221   2.22337  4.14115  3.26386  2.97613  4.02245  2.94915  4.04345  3.29934  2.96601  3.09765  3.99622  3.19719  3.65926  3.32227  3.26648  2.06379  1.59271  2.88885  5.41096  4.16423    222 - -
          2.68618  4.42225  2.77519  2.73123  3.46354  2.40513  3.72494  3.29354  2.67741  2.69355  4.24690  2.90347  2.73739  3.18146  2.89801  2.37887  2.77519  2.98518  4.58477  3.61503
          0.03333  3.81383  4.53618  0.61958  0.77255  0.48576  0.95510
    222   2.98555  4.42225  4.24979  3.86440  3.33602  4.00106  4.60426  1.15372  3.69129  1.93559  3.28206  4.11802  4.43905  4.04641  3.89465  3.49174  3.28626  1.84811  5.21379  3.94613    223 - -
          2.68618  4.42225  2.77519  2.73123  3.46354  2.40513  3.72494  3.29354  2.67741  2.69355  4.24690  2.90347  2.73739  3.18146  2.89801  2.37887  2.77519  2.98518  4.58477  3.61503
          0.03333  3.81383  4.53618  0.61958  0.77255  0.48576  0.95510
    223   2.68278  4.95757  1.50661  2.18087  4.40714  3.11297  3.74022  3.90444  2.73240  3.51255  4.37919  2.72432  3.74301  2.92972  3.25866  2.26470  3.01808  3.49556  5.67547  4.24245    224 - -
          2.68618  4.42225  2.77519  2.73123  3.46354  2.40513  3.72494  3.29354  2.67741  2.69355  4.24690  2.90347  2.73739  3.18146  2.89801  2.37887  2.77519  2.98518  4.58477  3.61503
          0.03333  3.81383  4.53618  0.61958  0.77255  0.48576  0.95510
    224   2.63221  4.75489  2.59524  2.45186  3.96482  3.37757  3.60991  3.37884  2.31875  2.64255  3.86742  2.94747  3.80839  2.78307  2.11320  2.67554  2.87119  3.08359  5.23622  3.91165    225 - -
          2.68618  4.42225  2.77519  2.73123  3.46354  2.40513  3.72494  3.29354  2.67741  2.69355  4.24690  2.90347  2.73739  3.18146  2.89801  2.37887  2.77519  2.98518  4.58477  3.61503
          0.03333  3.81383  4.53618  0.61958  0.77255  0.48576  0.95510
    225   3.05255  4.44013  4.44775  3.95166  3.22294  4.24528  4.64289  1.34231  3.76435  1.58367  3.10750  4.22976  4.55741  4.06772  3.97135  3.62499  3.31016  1.81584  5.18016  3.94325    226 - -
          2.68618  4.42225  2.77519  2.73123  3.46354  2.40513  3.72494  3.29354  2.67741  2.69355  4.24690  2.90347  2.73739  3.18146  2.89801  2.37887  2.77519  2.98518  4.58477  3.61503
          0.03333  3.81383  4.53618  0.61958  0.77255  0.48576  0.95510
    226   2.28524  4.31444  3.30107  2.83969  3.50012  3.37682  3.08203  2.79628  2.73692  2.58535  3.53862  3.22069  3.86243  3.12092  3.06426  2.71071  2.80761  1.97963  4.96662  3.67024    227 - -
          2.68618  4.42225  2.77519  2.73123  3.46354  2.40513  3.72494  3.29354  2.67741  2.69355  4.24690  2.90347  2.73739  3.18146  2.89801  2.37887  2.77519  2.98518  4.58477  3.61503
          0.03333  3.81383  4.53618  0.61958  0.77255  0.48576  0.95510
    227   1.35003  4.08304  3.30030  3.04954  4.08945  2.88245  4.11751  3.36910  3.09126  3.17551  4.06423  3.21677  3.62497  3.40882  3.38300  2.00613  2.64534  2.91741  5.47970  4.24605    228 - -
          2.68618  4.42225  2.77519  2.73123  3.46354  2.40513  3.72494  3.29354  2.67741  2.69355  4.24690  2.90347  2.73739  3.18146  2.89801  2.37887  2.77519  2.98518  4.58477  3.61503
          0.03333  3.81383  4.53618  0.61958  0.77255  0.48576  0.95510
    228   2.83681  4.81832  2.86692  2.62218  3.97868  3.32870  3.77948  3.60172  2.44741  3.10979  4.14071  3.08086  3.88222  1.34223  2.73216  2.88770  3.13449  3.33549  5.26185  3.95211    229 - -
          2.68618  4.42225  2.77519  2.73123  3.46354  2.40513  3.72494  3.29354  2.67741  2.69355  4.24690  2.90347  2.73739  3.18146  2.89801  2.37887  2.77519  2.98518  4.58477  3.61503
          0.03333  3.81383  4.53618  0.61958  0.77255  0.48576  0.95510
    229   2.76210  4.32226  4.04303  3.70560  3.50862  3.66184  4.51787  2.05774  3.57242  2.20679  3.48400  3.90446  4.22652  3.93703  3.79033  3.16269  3.12566  1.10245  5.28270  4.01009    230 - -
          2.68618  4.42225  2.77519  2.73123  3.46354  2.40513  3.72494  3.29354  2.67741  2.69355  4.24690  2.90347  2.73739  3.18146  2.89801  2.37887  2.77519  2.98518  4.58477  3.61503
          0.03333  3.81383  4.53618  0.61958  0.77255  0.48576  0.95510
    230   2.59548  4.37528  3.25709  3.14979  4.29045  0.82563  4.27249  3.87688  3.32293  3.53815  4.51441  3.42171  3.76452  3.65195  3.56427  2.76594  3.07221  3.41664  5.39992  4.39080    231 - -
          2.68618  4.42225  2.77519  2.73123  3.46354  2.40513  3.72494  3.29354  2.67741  2.69355  4.24690  2.90347  2.73739  3.18146  2.89801  2.37887  2.77519  2.98518  4.58477  3.61503
          0.03333  3.81383  4.53618  0.61958  0.77255  0.48576  0.95510
    231   2.57928  4.65154  2.86498  2.52768  4.14837  3.23546  3.69995  3.56417  1.90338  3.18448  4.04775  2.97490  3.78072  2.88560  2.68884  1.92153  2.89182  3.20512  5.37056  4.07521    232 - -
          2.68618  4.42225  2.77519  2.73123  3.46354  2.40513  3.72494  3.29354  2.67741  2.69355  4.24690  2.90347  2.73739  3.18146  2.89801  2.37887  2.77519  2.98518  4.58477  3.61503
          0.03333  3.81383  4.53618  0.61958  0.77255  0.48576  0.95510
    232   2.59548  4.37528  3.25709  3.14979  4.29045  0.82563  4.27249  3.87688  3.32293  3.53815  4.51441  3.42171  3.76452  3.65195  3.56427  2.76594  3.07221  3.41664  5.39992  4.39080    233 - -
          2.68618  4.42225  2.77519  2.73123  3.46354  2.40513  3.72494  3.29354  2.67741  2.69355  4.24690  2.90347  2.73739  3.18146  2.89801  2.37887  2.77519  2.98518  4.58477  3.61503
          0.03333  3.81383  4.53618  0.61958  0.77255  0.48576  0.95510
    233   2.80027  5.19559  1.42738  2.09288  4.51351  3.13238  3.71505  4.06876  2.72824  3.62915  4.49901  2.27108  3.76134  2.90010  3.28522  2.72956  3.11169  3.66018  5.75382  4.28295    234 - -
          2.68618  4.42225  2.77519  2.73123  3.46354  2.40513  3.72494  3.29354  2.67741  2.69355  4.24690  2.90347  2.73739  3.18146  2.89801  2.37887  2.77519  2.98518  4.58477  3.61503
          0.03333  3.81383  4.53618  0.61958  0.77255  0.48576  0.95510
    234   2.38345  4.22797  3.37823  3.12903  3.91918  3.06879  4.15053  3.03926  3.07082  2.90477  3.96014  3.34695  3.76839  3.46892  3.33156  2.58420  1.27541  2.74052  5.36224  4.13619    235 - -
          2.68618  4.42225  2.77519  2.73123  3.46354  2.40513  3.72494  3.29354  2.67741  2.69355  4.24690  2.90347  2.73739  3.18146  2.89801  2.37887  2.77519  2.98518  4.58477  3.61503
          0.03333  3.81383  4.53618  0.61958  0.77255  0.48576  0.95510
    235   2.46082  4.56837  2.33222  2.41592  4.17191  3.10842  3.75822  3.57330  2.66254  3.22606  4.06604  2.88672  3.70689  2.94914  3.11277  1.86381  2.45990  3.17543  5.46536  4.13037    236 - -
          2.68618  4.42225  2.77519  2.73123  3.46354  2.40513  3.72494  3.29354  2.67741  2.69355  4.24690  2.90347  2.73739  3.18146  2.89801  2.37887  2.77519  2.98518  4.58477  3.61503
          0.03333  3.81383  4.53618  0.61958  0.77255  0.48576  0.95510
    236   2.48555  4.60772  2.25829  2.37978  4.23135  2.10445  3.76789  3.63880  2.69347  3.28283  4.12413  2.86115  3.70791  2.95959  3.15562  2.54590  2.41927  3.23139  5.51489  4.17535    237 - -
          2.68618  4.42225  2.77519  2.73123  3.46354  2.40513  3.72494  3.29354  2.67741  2.69355  4.24690  2.90347  2.73739  3.18146  2.89801  2.37887  2.77519  2.98518  4.58477  3.61503
          0.03333  3.81383  4.53618  0.61958  0.77255  0.48576  0.95510
    237   2.59548  4.37528  3.25709  3.14979  4.29045  0.82563  4.27249  3.87688  3.32293  3.53815  4.51441  3.42171  3.76452  3.65195  3.56427  2.76594  3.07221  3.41664  5.39992  4.39080    238 - -
          2.68618  4.42225  2.77519  2.73123  3.46354  2.40513  3.72494  3.29354  2.67741  2.69355  4.24690  2.90347  2.73739  3.18146  2.89801  2.37887  2.77519  2.98518  4.58477  3.61503
          0.03333  3.81383  4.53618  0.61958  0.77255  0.48576  0.95510
    238   2.09781  4.37806  2.91100  2.58948  4.11952  3.04939  3.81720  3.53919  2.69783  3.18095  4.01023  2.53846  2.89121  3.02174  3.10133  2.00404  2.72684  3.10939  5.41985  4.13033    239 - -
          2.68618  4.42225  2.77519  2.73123  3.46354  2.40513  3.72494  3.29354  2.67741  2.69355  4.24690  2.90347  2.73739  3.18146  2.89801  2.37887  2.77519  2.98518  4.58477  3.61503
          0.03333  3.81383  4.53618  0.61958  0.77255  0.48576  0.95510
    239   2.22214  4.14074  3.26317  2.97443  4.02423  2.94810  4.04239  3.30407  2.96536  3.09990  3.99684  3.19585  3.65813  3.32063  3.26666  2.04818  1.60251  2.89197  5.41161  4.16521    240 - -
          2.68618  4.42225  2.77519  2.73123  3.46354  2.40513  3.72494  3.29354  2.67741  2.69355  4.24690  2.90347  2.73739  3.18146  2.89801  2.37887  2.77519  2.98518  4.58477  3.61503
          0.03333  3.81383  4.53618  0.61958  0.77255  0.48576  0.95510
    240   2.62997  4.90043  1.97413  2.22151  4.30784  3.17856  3.67391  3.74209  2.57805  3.34494  4.17943  2.40453  3.74080  2.84216  3.07561  2.62418  2.33006  3.36065  5.55451  4.16101    241 - -
          2.68618  4.42225  2.77519  2.73123  3.46354  2.40513  3.72494  3.29354  2.67741  2.69355  4.24690  2.90347  2.73739  3.18146  2.89801  2.37887  2.77519  2.98518  4.58477  3.61503
          0.03333  3.81383  4.53618  0.61958  0.77255  0.48576  0.95510
    241   2.67775  4.44346  3.27882  3.11041  4.10837  3.13435  4.19174  3.63982  3.16290  3.27262  4.32085  3.42241  0.94424  3.55352  3.41405  2.84370  3.11499  3.29177  5.30991  4.22865    242 - -
          2.68618  4.42225  2.77519  2.73123  3.46354  2.40513  3.72494  3.29354  2.67741  2.69355  4.24690  2.90347  2.73739  3.18146  2.89801  2.37887  2.77519  2.98518  4.58477  3.61503
          0.03333  3.81383  4.53618  0.61958  0.77255  0.48576  0.95510
    242   2.67686  4.66940  2.67976  2.55996  4.02391  3.14620  3.87719  3.72286  2.77664  3.37681  4.33338  1.26633  3.79579  3.15089  3.12840  2.74697  3.05743  3.35101  5.33677  3.97727    243 - -
          2.68618  4.42225  2.77519  2.73123  3.46354  2.40513  3.72494  3.29354  2.67741  2.69355  4.24690  2.90347  2.73739  3.18146  2.89801  2.37887  2.77519  2.98518  4.58477  3.61503
          0.03333  3.81383  4.53618  0.61958  0.77255  0.48576  0.95510
    243   2.92864  5.04432  1.00597  2.30276  4.41401  3.16805  3.88264  3.98928  2.95621  3.60869  4.58674  2.85564  3.81686  3.12261  3.46341  2.89854  3.26642  3.63516  5.59392  4.29821    244 - -
          2.68618  4.42225  2.77519  2.73123  3.46354  2.40513  3.72494  3.29354  2.67741  2.69355  4.24690  2.90347  2.73739  3.18146  2.89801  2.37887  2.77519  2.98518  4.58477  3.61503
          0.03333  3.81383  4.53618  0.61958  0.77255  0.48576  0.95510
    244   2.93457  4.76039  3.07210  2.82734  3.24640  3.40032  1.27248  3.62825  2.67214  3.12913  4.16847  3.23856  3.95027  3.19316  2.94077  3.00614  3.23644  3.36462  4.71204  3.19917    245 - -
          2.68618  4.42225  2.77519  2.73123  3.46354  2.40513  3.72494  3.29354  2.67741  2.69355  4.24690  2.90347  2.73739  3.18146  2.89801  2.37887  2.77519  2.98518  4.58477  3.61503
          0.03333  3.81383  4.53618  0.61958  0.77255  0.48576  0.95510
    245   3.16474  4.67747  3.75264  3.47215  2.29881  3.76257  3.59483  3.18235  3.33135  2.65114  3.86384  3.65289  4.23836  3.65148  3.52662  3.30688  3.45147  3.05030  3.93994  1.06920    246 - -
          2.68618  4.42225  2.77519  2.73123  3.46354  2.40513  3.72494  3.29354  2.67741  2.69355  4.24690  2.90347  2.73739  3.18146  2.89801  2.37887  2.77519  2.98518  4.58477  3.61503
          0.03333  3.81383  4.53618  0.61958  0.77255  0.48576  0.95510
    246   2.52352  1.06766  4.02711  3.75434  3.76037  3.15775  4.41446  2.89559  3.58128  2.81318  3.93308  3.75700  3.86004  3.92993  3.71563  2.79484  2.98553  2.64387  5.18760  4.04813    247 - -
          2.68618  4.42225  2.77519  2.73123  3.46354  2.40513  3.72494  3.29354  2.67741  2.69355  4.24690  2.90347  2.73739  3.18146  2.89801  2.37887  2.77519  2.98518  4.58477  3.61503
          0.03333  3.81383  4.53618  0.61958  0.77255  0.48576  0.95510
    247   3.24199  4.63690  4.00392  3.69639  2.61159  3.66643  3.83193  3.26419  3.42028  2.66869  3.90059  3.85755  4.17959  3.81107  3.55859  3.44616  3.53971  3.15291  1.01241  2.61697    248 - -
          2.68618  4.42225  2.77519  2.73123  3.46354  2.40513  3.72494  3.29354  2.67741  2.69355  4.24690  2.90347  2.73739  3.18146  2.89801  2.37887  2.77519  2.98518  4.58477  3.61503
          0.03333  3.81383  4.53618  0.61958  0.77255  0.48576  0.95510
    248   2.88103  4.40457  4.13777  3.63234  3.18905  3.92260  4.38529  2.14708  3.45409  1.72388  1.87282  3.92042  4.31518  3.76790  3.68624  3.28552  3.15989  1.91713  5.06914  3.87305    249 - -
          2.68618  4.42225  2.77519  2.73123  3.46354  2.40513  3.72494  3.29354  2.67741  2.69355  4.24690  2.90347  2.73739  3.18146  2.89801  2.37887  2.77519  2.98518  4.58477  3.61503
          0.03333  3.81383  4.53618  0.61958  0.77255  0.48576  0.95510
    249   2.94149  4.78231  3.42638  2.95141  4.12205  3.43911  3.78560  3.66074  2.21933  3.18745  4.19037  3.31503  3.94564  3.00990  1.07200  3.02920  3.21217  3.38752  5.22961  4.06337    250 - -
          2.68618  4.42225  2.77519  2.73123  3.46354  2.40513  3.72494  3.29354  2.67741  2.69355  4.24690  2.90347  2.73739  3.18146  2.89801  2.37887  2.77519  2.98518  4.58477  3.61503
          0.03333  3.81383  4.53618  0.61958  0.77255  0.48576  0.95510
    250   2.67775  4.44346  3.27882  3.11041  4.10837  3.13435  4.19174  3.63982  3.16290  3.27262  4.32085  3.42241  0.94424  3.55352  3.41405  2.84370  3.11499  3.29177  5.30991  4.22865    251 - -
          2.68618  4.42225  2.77519  2.73123  3.46354  2.40513  3.72494  3.29354  2.67741  2.69355  4.24690  2.90347  2.73739  3.18146  2.89801  2.37887  2.77519  2.98518  4.58477  3.61503
          0.03333  3.81383  4.53618  0.61958  0.77255  0.48576  0.95510
    251   2.90424  4.99977  2.46690  1.11190  4.33903  3.23793  3.82135  3.78132  2.69465  3.40852  4.38650  2.90349  3.84014  3.03913  3.09635  2.89349  3.20849  3.47175  5.52180  4.24551    252 - -
          2.68618  4.42225  2.77519  2.73123  3.46354  2.40513  3.72494  3.29354  2.67741  2.69355  4.24690  2.90347  2.73739  3.18146  2.89801  2.37887  2.77519  2.98518  4.58477  3.61503
          0.03333  3.81383  4.53618  0.61958  0.77255  0.48576  0.95510
    252   2.92864  5.04432  1.00597  2.30276  4.41401  3.16805  3.88264  3.98928  2.95621  3.60869  4.58674  2.85564  3.81686  3.12261  3.46341  2.89854  3.26642  3.63516  5.59392  4.29821    253 - -
          2.68618  4.42225  2.77519  2.73123  3.46354  2.40513  3.72494  3.29354  2.67741  2.69355  4.24690  2.90347  2.73739  3.18146  2.89801  2.37887  2.77519  2.98518  4.58477  3.61503
          0.03333  3.81383  4.53618  0.61958  0.77255  0.48576  0.95510
    253   3.01330  4.41568  4.41953  3.89387  3.21144  4.20457  4.59650  1.38805  3.72643  1.69859  2.58684  4.17809  4.50859  4.00307  3.93620  3.55905  3.26431  1.87124  5.15831  3.97758    254 - -
          2.68618  4.42225  2.77519  2.73123  3.46354  2.40513  3.72494  3.29354  2.67741  2.69355  4.24690  2.90347  2.73739  3.18146  2.89801  2.37887  2.77519  2.98518  4.58477  3.61503
          0.03333  3.81383  4.53618  0.61958  0.77255  0.48576  0.95510
    254   2.92864  5.04432  1.00597  2.30276  4.41401  3.16805  3.88264  3.98928  2.95621  3.60869  4.58674  2.85564  3.81686  3.12261  3.46341  2.89854  3.26642  3.63516  5.59392  4.29821    255 - -
          2.68618  4.42225  2.77519  2.73123  3.46354  2.40513  3.72494  3.29354  2.67741  2.69355  4.24690  2.90347  2.73739  3.18146  2.89801  2.37887  2.77519  2.98518  4.58477  3.61503
          0.03333  3.81383  4.53618  0.61958  0.77255  0.48576  0.95510
    255   3.16474  4.67747  3.75264  3.47215  2.29881  3.76257  3.59483  3.18235  3.33135  2.65114  3.86384  3.65289  4.23836  3.65148  3.52662  3.30688  3.45147  3.05030  3.93994  1.06920    256 - -
          2.68618  4.42225  2.77519  2.73123  3.46354  2.40513  3.72494  3.29354  2.67741  2.69355  4.24690  2.90347  2.73739  3.18146  2.89801  2.37887  2.77519  2.98518  4.58477  3.61503
          0.03333  3.81383  4.53618  0.61958  0.77255  0.48576  0.95510
    256   2.37721  4.91395  2.15543  2.24389  4.25752  3.24317  3.61763  3.68906  2.23050  3.26604  4.08305  2.78319  3.07467  2.76917  2.93055  2.61037  2.88435  3.32063  5.47572  4.09971    257 - -
          2.68618  4.42225  2.77519  2.73123  3.46354  2.40513  3.72494  3.29354  2.67741  2.69355  4.24690  2.90347  2.73739  3.18146  2.89801  2.37887  2.77519  2.98518  4.58477  3.61503
          0.03333  3.81383  4.53618  0.61958  0.77255  0.48576  0.95510
    257   2.94149  4.78231  3.42638  2.95141  4.12205  3.43911  3.78560  3.66074  2.21933  3.18745  4.19037  3.31503  3.94564  3.00990  1.07200  3.02920  3.21217  3.38752  5.22961  4.06337    258 - -
          2.68618  4.42225  2.77519  2.73123  3.46354  2.40513  3.72494  3.29354  2.67741  2.69355  4.24690  2.90347  2.73739  3.18146  2.89801  2.37887  2.77519  2.98518  4.58477  3.61503
          0.03333  3.81383  4.53618  0.61958  0.77255  0.48576  0.95510
    258   2.67775  4.44346  3.27882  3.11041  4.10837  3.13435  4.19174  3.63982  3.16290  3.27262  4.32085  3.42241  0.94424  3.55352  3.41405  2.84370  3.11499  3.29177  5.30991  4.22865    259 - -
          2.68618  4.42225  2.77519  2.73123  3.46354  2.40513  3.72494  3.29354  2.67741  2.69355  4.24690  2.90347  2.73739  3.18146  2.89801  2.37887  2.77519  2.98518  4.58477  3.61503
          0.03333  3.81383  4.53618  0.61958  0.77255  0.48576  0.95510
    259   2.76210  4.32226  4.04303  3.70560  3.50862  3.66184  4.51787  2.05774  3.57242  2.20679  3.48400  3.90446  4.22652  3.93703  3.79033  3.16269  3.12566  1.10245  5.28270  4.01009    260 - -
          2.68618  4.42225  2.77519  2.73123  3.46354  2.40513  3.72494  3.29354  2.67741  2.69355  4.24690  2.90347  2.73739  3.18146  2.89801  2.37887  2.77519  2.98518  4.58477  3.61503
          0.03333  3.81383  4.53618  0.61958  0.77255  0.48576  0.95510
    260   2.54620  4.35573  3.29577  2.87435  3.34857  3.36462  3.80775  2.87676  2.77930  2.60611  3.60259  3.23985  3.87730  3.16568  3.09890  2.72913  1.87173  2.64871  4.86214  2.82777    261 - -
          2.68618  4.42225  2.77519  2.73123  3.46354  2.40513  3.72494  3.29354  2.67741  2.69355  4.24690  2.90347  2.73739  3.18146  2.89801  2.37887  2.77519  2.98518  4.58477  3.61503
          0.03333  3.81383  4.53618  0.61958  0.77255  0.48576  0.95510
    261   2.71955  5.09305  2.06960  1.69026  4.40692  3.20370  3.64772  3.83327  2.55245  3.41510  4.25183  2.70714  3.75691  2.80742  3.06714  2.67311  2.57994  3.46081  5.62282  4.20495    262 - -
          2.68618  4.42225  2.77519  2.73123  3.46354  2.40513  3.72494  3.29354  2.67741  2.69355  4.24690  2.90347  2.73739  3.18146  2.89801  2.37887  2.77519  2.98518  4.58477  3.61503
          0.03333  3.81383  4.53618  0.61958  0.77255  0.48576  0.95510
    262   2.52352  1.06766  4.02711  3.75434  3.76037  3.15775  4.41446  2.89559  3.58128  2.81318  3.93308  3.75700  3.86004  3.92993  3.71563  2.79484  2.98553  2.64387  5.18760  4.04813    263 - -
          2.68618  4.42225  2.77519  2.73123  3.46354  2.40513  3.72494  3.29354  2.67741  2.69355  4.24690  2.90347  2.73739  3.18146  2.89801  2.37887  2.77519  2.98518  4.58477  3.61503
          0.03333  3.81383  4.53618  0.61958  0.77255  0.48576  0.95510
    263   2.57147  4.68676  2.71073  2.41259  3.97480  3.22823  3.02724  3.55406  2.49015  3.15409  4.00296  2.52649  3.76280  2.87420  2.88972  1.95728  2.87133  3.19910  5.28579  3.90970    264 - -
          2.68618  4.42225  2.77519  2.73123  3.46354  2.40513  3.72494  3.29354  2.67741  2.69355  4.24690  2.90347  2.73739  3.18146  2.89801  2.37887  2.77519  2.98518  4.58477  3.61503
          0.03333  3.81383  4.53618  0.61958  0.77255  0.48576  0.95510
    264   2.19884  4.16350  3.06960  2.86339  4.21428  2.00739  4.04889  3.67757  3.01264  3.35495  4.19394  3.11500  3.61260  3.31184  3.34514  1.57907  2.67510  3.14125  5.53959  4.28996    265 - -
          2.68619  4.42226  2.77520  2.73124  3.46355  2.40503  3.72495  3.29355  2.67741  2.69356  4.24690  2.90347  2.73740  3.18147  2.89801  2.37888  2.77520  2.98519  4.58478  3.61504
          0.11065  2.36413  4.53618  0.43278  1.04612  0.48576  0.95510
    265   2.52352  1.06766  4.02711  3.75434  3.76037  3.15775  4.41446  2.89559  3.58128  2.81318  3.93308  3.75700  3.86004  3.92993  3.71563  2.79484  2.98553  2.64387  5.18760  4.04813    267 - -
          2.68618  4.42225  2.77519  2.73123  3.46354  2.40513  3.72494  3.29354  2.67741  2.69355  4.24690  2.90347  2.73739  3.18146  2.89801  2.37887  2.77519  2.98518  4.58477  3.61503
          0.03333  3.81383  4.53618  0.61958  0.77255  0.48576  0.95510
    266   2.28832  4.20725  3.15754  2.97186  4.01850  2.93831  4.08272  3.53376  3.04160  3.25902  4.19093  3.20524  3.67255  3.39583  3.32859  1.18306  2.76429  3.08176  5.39599  4.10202    268 - -
          2.68618  4.42225  2.77519  2.73123  3.46354  2.40513  3.72494  3.29354  2.67741  2.69355  4.24690  2.90347  2.73739  3.18146  2.89801  2.37887  2.77519  2.98518  4.58477  3.61503
          0.03333  3.81383  4.53618  0.61958  0.77255  0.48576  0.95510
    267   2.75799  5.01139  1.34636  2.19328  4.50394  2.54022  3.78110  4.01989  2.80372  3.60433  4.48198  2.74397  3.75811  2.97863  3.33813  2.72802  3.09473  3.60301  5.70604  4.32716    269 - -
          2.68618  4.42225  2.77519  2.73123  3.46354  2.40513  3.72494  3.29354  2.67741  2.69355  4.24690  2.90347  2.73739  3.18146  2.89801  2.37887  2.77519  2.98518  4.58477  3.61503
          0.03333  3.81383  4.53618  0.61958  0.77255  0.48576  0.95510
    268   3.09063  4.57102  4.09469  3.73558  3.11554  3.90648  4.40975  2.31798  3.50385  0.95102  3.15920  4.01658  4.35282  3.88627  3.68899  3.47237  3.38807  2.33983  4.97224  3.68161    270 - -
          2.68618  4.42225  2.77519  2.73123  3.46354  2.40513  3.72494  3.29354  2.67741  2.69355  4.24690  2.90347  2.73739  3.18146  2.89801  2.37887  2.77519  2.98518  4.58477  3.61503
          0.03333  3.81383  4.53618  0.61958  0.77255  0.48576  0.95510
    269   1.10177  4.16502  3.40478  3.19480  3.99556  2.99082  4.22354  3.11247  3.20957  2.99660  4.03602  3.35870  3.72463  3.55645  3.46337  2.51639  2.78975  2.77712  5.42865  4.22264    271 - -
          2.68618  4.42225  2.77519  2.73123  3.46354  2.40513  3.72494  3.29354  2.67741  2.69355  4.24690  2.90347  2.73739  3.18146  2.89801  2.37887  2.77519  2.98518  4.58477  3.61503
          0.03333  3.81383  4.53618  0.61958  0.77255  0.48576  0.95510
    270   1.10177  4.16502  3.40478  3.19480  3.99556  2.99082  4.22354  3.11247  3.20957  2.99660  4.03602  3.35870  3.72463  3.55645  3.46337  2.51639  2.78975  2.77712  5.42865  4.22264    272 - -
          2.68618  4.42225  2.77519  2.73123  3.46354  2.40513  3.72494  3.29354  2.67741  2.69355  4.24690  2.90347  2.73739  3.18146  2.89801  2.37887  2.77519  2.98518  4.58477  3.61503
          0.03333  3.81383  4.53618  0.61958  0.77255  0.48576  0.95510
    271   2.90424  4.99977  2.46690  1.11190  4.33903  3.23793  3.82135  3.78132  2.69465  3.40852  4.38650  2.90349  3.84014  3.03913  3.09635  2.89349  3.20849  3.47175  5.52180  4.24551    273 - -
          2.68618  4.42225  2.77519  2.73123  3.46354  2.40513  3.72494  3.29354  2.67741  2.69355  4.24690  2.90347  2.73739  3.18146  2.89801  2.37887  2.77519  2.98518  4.58477  3.61503
          0.03333  3.81383  4.53618  0.61958  0.77255  0.48576  0.95510
    272   2.92471  4.48328  3.98706  3.57714  3.18470  3.79035  4.32591  2.35456  3.34801  1.78924  1.49520  3.86155  4.25156  3.73435  3.56001  3.26721  3.22937  2.35359  5.01707  3.77306    274 - -
          2.68618  4.42225  2.77519  2.73123  3.46354  2.40513  3.72494  3.29354  2.67741  2.69355  4.24690  2.90347  2.73739  3.18146  2.89801  2.37887  2.77519  2.98518  4.58477  3.61503
          0.03333  3.81383  4.53618  0.61958  0.77255  0.48576  0.95510
    273   1.10177  4.16502  3.40478  3.19480  3.99556  2.99082  4.22354  3.11247  3.20957  2.99660  4.03602  3.35870  3.72463  3.55645  3.46337  2.51639  2.78975  2.77712  5.42865  4.22264    275 - -
          2.68618  4.42225  2.77519  2.73123  3.46354  2.40513  3.72494  3.29354  2.67741  2.69355  4.24690  2.90347  2.73739  3.18146  2.89801  2.37887  2.77519  2.98518  4.58477  3.61503
          0.03333  3.81383  4.53618  0.61958  0.77255  0.48576  0.95510
    274   1.10177  4.16502  3.40478  3.19480  3.99556  2.99082  4.22354  3.11247  3.20957  2.99660  4.03602  3.35870  3.72463  3.55645  3.46337  2.51639  2.78975  2.77712  5.42865  4.22264    276 - -
          2.68618  4.42225  2.77519  2.73123  3.46354  2.40513  3.72494  3.29354  2.67741  2.69355  4.24690  2.90347  2.73739  3.18146  2.89801  2.37887  2.77519  2.98518  4.58477  3.61503
          0.03333  3.81383  4.53618  0.61958  0.77255  0.48576  0.95510
    275   1.10177  4.16502  3.40478  3.19480  3.99556  2.99082  4.22354  3.11247  3.20957  2.99660  4.03602  3.35870  3.72463  3.55645  3.46337  2.51639  2.78975  2.77712  5.42865  4.22264    277 - -
          2.68618  4.42225  2.77519  2.73123  3.46354  2.40513  3.72494  3.29354  2.67741  2.69355  4.24690  2.90347  2.73739  3.18146  2.89801  2.37887  2.77519  2.98518  4.58477  3.61503
          0.03333  3.81383  4.53618  0.61958  0.77255  0.48576  0.95510
    276   3.09063  4.57102  4.09469  3.73558  3.11554  3.90648  4.40975  2.31798  3.50385  0.95102  3.15920  4.01658  4.35282  3.88627  3.68899  3.47237  3.38807  2.33983  4.97224  3.68161    278 - -
          2.68618  4.42225  2.77519  2.73123  3.46354  2.40513  3.72494  3.29354  2.67741  2.69355  4.24690  2.90347  2.73739  3.18146  2.89801  2.37887  2.77519  2.98518  4.58477  3.61503
          0.03333  3.81383  4.53618  0.61958  0.77255  0.48576  0.95510
    277   1.10177  4.16502  3.40478  3.19480  3.99556  2.99082  4.22354  3.11247  3.20957  2.99660  4.03602  3.35870  3.72463  3.55645  3.46337  2.51639  2.78975  2.77712  5.42865  4.22264    279 - -
          2.68618  4.42225  2.77519  2.73123  3.46354  2.40513  3.72494  3.29354  2.67741  2.69355  4.24690  2.90347  2.73739  3.18146  2.89801  2.37887  2.77519  2.98518  4.58477  3.61503
          0.03333  3.81383  4.53618  0.61958  0.77255  0.48576  0.95510
    278   1.86678  4.11294  3.22224  2.97873  4.12581  2.88187  4.08457  3.46648  3.04079  3.22874  4.10481  3.17830  3.62079  3.36178  3.34691  1.44021  2.65340  2.99082  5.49785  4.25125    280 - -
          2.68618  4.42225  2.77519  2.73123  3.46354  2.40513  3.72494  3.29354  2.67741  2.69355  4.24690  2.90347  2.73739  3.18146  2.89801  2.37887  2.77519  2.98518  4.58477  3.61503
          0.03333  3.81383  4.53618  0.61958  0.77255  0.48576  0.95510
    279   1.10177  4.16502  3.40478  3.19480  3.99556  2.99082  4.22354  3.11247  3.20957  2.99660  4.03602  3.35870  3.72463  3.55645  3.46337  2.51639  2.78975  2.77712  5.42865  4.22264    281 - -
          2.68618  4.42225  2.77519  2.73123  3.46354  2.40513  3.72494  3.29354  2.67741  2.69355  4.24690  2.90347  2.73739  3.18146  2.89801  2.37887  2.77519  2.98518  4.58477  3.61503
          0.03333  3.81383  4.53618  0.61958  0.77255  0.48576  0.95510
    280   2.28832  4.20725  3.15754  2.97186  4.01850  2.93831  4.08272  3.53376  3.04160  3.25902  4.19093  3.20524  3.67255  3.39583  3.32859  1.18306  2.76429  3.08176  5.39599  4.10202    282 - -
          2.68618  4.42225  2.77519  2.73123  3.46354  2.40513  3.72494  3.29354  2.67741  2.69355  4.24690  2.90347  2.73739  3.18146  2.89801  2.37887  2.77519  2.98518  4.58477  3.61503
          0.03333  3.81383  4.53618  0.61958  0.77255  0.48576  0.95510
    281   2.98555  4.42225  4.24979  3.86440  3.33602  4.00106  4.60426  1.15372  3.69129  1.93559  3.28206  4.11802  4.43905  4.04641  3.89465  3.49174  3.28626  1.84811  5.21379  3.94613    283 - -
          2.68618  4.42225  2.77519  2.73123  3.46354  2.40513  3.72494  3.29354  2.67741  2.69355  4.24690  2.90347  2.73739  3.18146  2.89801  2.37887  2.77519  2.98518  4.58477  3.61503
          0.03333  3.81383  4.53618  0.61958  0.77255  0.48576  0.95510
    282   2.76210  4.32226  4.04303  3.70560  3.50862  3.66184  4.51787  2.05774  3.57242  2.20679  3.48400  3.90446  4.22652  3.93703  3.79033  3.16269  3.12566  1.10245  5.28270  4.01009    284 - -
          2.68618  4.42225  2.77519  2.73123  3.46354  2.40513  3.72494  3.29354  2.67741  2.69355  4.24690  2.90347  2.73739  3.18146  2.89801  2.37887  2.77519  2.98518  4.58477  3.61503
          0.03333  3.81383  4.53618  0.61958  0.77255  0.48576  0.95510
    283   3.18554  4.60504  4.15787  3.86229  1.11287  3.88691  3.85436  2.71767  3.77104  2.10191  3.45734  3.95382  4.34770  3.95555  3.90523  3.45780  3.48710  2.70383  4.12288  2.49808    285 - -
          2.68618  4.42225  2.77519  2.73123  3.46354  2.40513  3.72494  3.29354  2.67741  2.69355  4.24690  2.90347  2.73739  3.18146  2.89801  2.37887  2.77519  2.98518  4.58477  3.61503
          0.03333  3.81383  4.53618  0.61958  0.77255  0.48576  0.95510
    284   2.92029  4.87918  3.09224  2.72633  4.25217  3.41473  3.72996  3.67805  1.12162  3.25662  4.22243  3.15295  3.92022  2.92567  2.42511  2.96684  3.17857  3.38957  5.33193  4.13669    286 - -
          2.68618  4.42225  2.77519  2.73123  3.46354  2.40513  3.72494  3.29354  2.67741  2.69355  4.24690  2.90347  2.73739  3.18146  2.89801  2.37887  2.77519  2.98518  4.58477  3.61503
          0.03333  3.81383  4.53618  0.61958  0.77255  0.48576  0.95510
    285   2.92864  5.04432  1.00597  2.30276  4.41401  3.16805  3.88264  3.98928  2.95621  3.60869  4.58674  2.85564  3.81686  3.12261  3.46341  2.89854  3.26642  3.63516  5.59392  4.29821    287 - -
          2.68618  4.42225  2.77519  2.73123  3.46354  2.40513  3.72494  3.29354  2.67741  2.69355  4.24690  2.90347  2.73739  3.18146  2.89801  2.37887  2.77519  2.98518  4.58477  3.61503
          0.03333  3.81383  4.53618  0.61958  0.77255  0.48576  0.95510
    286   2.67686  4.66940  2.67976  2.55996  4.02391  3.14620  3.87719  3.72286  2.77664  3.37681  4.33338  1.26633  3.79579  3.15089  3.12840  2.74697  3.05743  3.35101  5.33677  3.97727    288 - -
          2.68618  4.42225  2.77519  2.73123  3.46354  2.40513  3.72494  3.29354  2.67741  2.69355  4.24690  2.90347  2.73739  3.18146  2.89801  2.37887  2.77519  2.98518  4.58477  3.61503
          0.03333  3.81383  4.53618  0.61958  0.77255  0.48576  0.95510
    287   2.92029  4.87918  3.09224  2.72633  4.25217  3.41473  3.72996  3.67805  1.12162  3.25662  4.22243  3.15295  3.92022  2.92567  2.42511  2.96684  3.17857  3.38957  5.33193  4.13669    289 - -
          2.68618  4.42225  2.77519  2.73123  3.46354  2.40513  3.72494  3.29354  2.67741  2.69355  4.24690  2.90347  2.73739  3.18146  2.89801  2.37887  2.77519  2.98518  4.58477  3.61503
          0.03333  3.81383  4.53618  0.61958  0.77255  0.48576  0.95510
    288   1.99194  4.49014  3.01656  2.35361  3.76895  3.35302  3.76564  2.94121  2.60587  2.42571  3.68979  3.07726  3.84039  2.99526  2.97563  2.69960  2.84943  2.69762  5.17590  3.89324    290 - -
          2.68618  4.42225  2.77519  2.73123  3.46354  2.40513  3.72494  3.29354  2.67741  2.69355  4.24690  2.90347  2.73739  3.18146  2.89801  2.37887  2.77519  2.98518  4.58477  3.61503
          0.03333  3.81383  4.53618  0.61958  0.77255  0.48576  0.95510
    289   3.16474  4.67747  3.75264  3.47215  2.29881  3.76257  3.59483  3.18235  3.33135  2.65114  3.86384  3.65289  4.23836  3.65148  3.52662  3.30688  3.45147  3.05030  3.93994  1.06920    291 - -
          2.68618  4.42225  2.77519  2.73123  3.46354  2.40513  3.72494  3.29354  2.67741  2.69355  4.24690  2.90347  2.73739  3.18146  2.89801  2.37887  2.77519  2.98518  4.58477  3.61503
          0.03333  3.81383  4.53618  0.61958  0.77255  0.48576  0.95510
    290   2.28832  4.20725  3.15754  2.97186  4.01850  2.93831  4.08272  3.53376  3.04160  3.25902  4.19093  3.20524  3.67255  3.39583  3.32859  1.18306  2.76429  3.08176  5.39599  4.10202    292 - -
          2.68618  4.42225  2.77519  2.73123  3.46354  2.40513  3.72494  3.29354  2.67741  2.69355  4.24690  2.90347  2.73739  3.18146  2.89801  2.37887  2.77519  2.98518  4.58477  3.61503
          0.03333  3.81383  4.53618  0.61958  0.77255  0.48576  0.95510
    291   2.82057  4.97656  2.82717  2.47434  4.27775  3.39859  3.60755  3.71887  1.91697  3.24381  4.13165  2.95492  3.86698  1.80104  2.40811  2.82237  3.05115  3.40278  5.38439  4.09958    293 - -
          2.68618  4.42225  2.77519  2.73123  3.46354  2.40513  3.72494  3.29354  2.67741  2.69355  4.24690  2.90347  2.73739  3.18146  2.89801  2.37887  2.77519  2.98518  4.58477  3.61503
          0.03333  3.81383  4.53618  0.61958  0.77255  0.48576  0.95510
    292   2.92029  4.87918  3.09224  2.72633  4.25217  3.41473  3.72996  3.67805  1.12162  3.25662  4.22243  3.15295  3.92022  2.92567  2.42511  2.96684  3.17857  3.38957  5.33193  4.13669    294 - -
          2.68618  4.42225  2.77519  2.73123  3.46354  2.40513  3.72494  3.29354  2.67741  2.69355  4.24690  2.90347  2.73739  3.18146  2.89801  2.37887  2.77519  2.98518  4.58477  3.61503
          0.03333  3.81383  4.53618  0.61958  0.77255  0.48576  0.95510
    293   3.09063  4.57102  4.09469  3.73558  3.11554  3.90648  4.40975  2.31798  3.50385  0.95102  3.15920  4.01658  4.35282  3.88627  3.68899  3.47237  3.38807  2.33983  4.97224  3.68161    295 - -
          2.68618  4.42225  2.77519  2.73123  3.46354  2.40513  3.72494  3.29354  2.67741  2.69355  4.24690  2.90347  2.73739  3.18146  2.89801  2.37887  2.77519  2.98518  4.58477  3.61503
          0.03333  3.81383  4.53618  0.61958  0.77255  0.48576  0.95510
    294   2.76210  4.32226  4.04303  3.70560  3.50862  3.66184  4.51787  2.05774  3.57242  2.20679  3.48400  3.90446  4.22652  3.93703  3.79033  3.16269  3.12566  1.10245  5.28270  4.01009    296 - -
          2.68618  4.42225  2.77519  2.73123  3.46354  2.40513  3.72494  3.29354  2.67741  2.69355  4.24690  2.90347  2.73739  3.18146  2.89801  2.37887  2.77519  2.98518  4.58477  3.61503
          0.03333  3.81383  4.53618  0.61958  0.77255  0.48576  0.95510
    295   2.80295  4.88239  2.89582  2.52788  3.88651  3.41559  2.04024  3.60982  1.96329  3.15780  4.05150  2.99662  3.87800  2.81797  2.48725  2.82688  3.03687  3.30819  5.15455  3.77579    297 - -
          2.68618  4.42225  2.77519  2.73123  3.46354  2.40513  3.72494  3.29354  2.67741  2.69355  4.24690  2.90347  2.73739  3.18146  2.89801  2.37887  2.77519  2.98518  4.58477  3.61503
          0.03333  3.81383  4.53618  0.61958  0.77255  0.48576  0.95510
    296   2.59548  4.37528  3.25709  3.14979  4.29045  0.82563  4.27249  3.87688  3.32293  3.53815  4.51441  3.42171  3.76452  3.65195  3.56427  2.76594  3.07221  3.41664  5.39992  4.39080    298 - -
          2.68618  4.42225  2.77519  2.73123  3.46354  2.40513  3.72494  3.29354  2.67741  2.69355  4.24690  2.90347  2.73739  3.18146  2.89801  2.37887  2.77519  2.98518  4.58477  3.61503
          0.03333  3.81383  4.53618  0.61958  0.77255  0.48576  0.95510
    297   1.10177  4.16502  3.40478  3.19480  3.99556  2.99082  4.22354  3.11247  3.20957  2.99660  4.03602  3.35870  3.72463  3.55645  3.46337  2.51639  2.78975  2.77712  5.42865  4.22264    299 - -
          2.68618  4.42225  2.77519  2.73123  3.46354  2.40513  3.72494  3.29354  2.67741  2.69355  4.24690  2.90347  2.73739  3.18146  2.89801  2.37887  2.77519  2.98518  4.58477  3.61503
          0.03333  3.81383  4.53618  0.61958  0.77255  0.48576  0.95510
    298   2.74501  4.84719  3.12216  2.58310  4.22492  3.44656  3.58318  3.58215  1.64818  3.14579  4.00487  3.03033  3.86462  2.73693  2.11941  2.78053  2.57228  3.26761  5.31429  4.07284    300 - -
          2.68618  4.42225  2.77519  2.73123  3.46354  2.40513  3.72494  3.29354  2.67741  2.69355  4.24690  2.90347  2.73739  3.18146  2.89801  2.37887  2.77519  2.98518  4.58477  3.61503
          0.03333  3.81383  4.53618  0.61958  0.77255  0.48576  0.95510
    299   2.39411  4.18784  3.58615  3.19320  3.72567  3.21494  4.14293  2.57852  3.08805  2.58394  3.66302  3.41740  3.85198  3.45361  3.37312  2.63651  1.71446  2.05677  5.28598  4.04352    301 - -
          2.68618  4.42225  2.77519  2.73123  3.46354  2.40513  3.72494  3.29354  2.67741  2.69355  4.24690  2.90347  2.73739  3.18146  2.89801  2.37887  2.77519  2.98518  4.58477  3.61503
          0.03333  3.81383  4.53618  0.61958  0.77255  0.48576  0.95510
    300   2.98649  4.46201  4.26355  3.78234  3.15611  4.05608  4.49811  2.06079  3.58886  1.21012  3.06019  4.06298  4.42752  3.90395  3.80516  3.44171  3.26362  1.82648  5.09219  3.85605    302 - -
          2.68618  4.42225  2.77519  2.73123  3.46354  2.40513  3.72494  3.29354  2.67741  2.69355  4.24690  2.90347  2.73739  3.18146  2.89801  2.37887  2.77519  2.98518  4.58477  3.61503
          0.03333  3.81383  4.53618  0.61958  0.77255  0.48576  0.95510
    301   3.25541  4.62878  4.23942  3.85092  1.29912  4.09301  3.49227  2.93388  3.72156  2.31388  3.56990  3.84446  4.43276  3.83224  3.85670  3.45214  3.49095  2.87030  3.70607  1.75913    303 - -
          2.68618  4.42225  2.77519  2.73123  3.46354  2.40513  3.72494  3.29354  2.67741  2.69355  4.24690  2.90347  2.73739  3.18146  2.89801  2.37887  2.77519  2.98518  4.58477  3.61503
          0.03333  3.81383  4.53618  0.61958  0.77255  0.48576  0.95510
    302   2.86677  5.01090  2.95220  2.53795  4.35103  3.45011  3.58681  3.76523  1.44628  3.26988  4.15445  2.99917  3.89389  2.38039  2.27690  2.86629  3.08022  3.44956  5.38391  4.13227    304 - -
          2.68618  4.42225  2.77519  2.73123  3.46354  2.40513  3.72494  3.29354  2.67741  2.69355  4.24690  2.90347  2.73739  3.18146  2.89801  2.37887  2.77519  2.98518  4.58477  3.61503
          0.03333  3.81383  4.53618  0.61958  0.77255  0.48576  0.95510
    303   3.18554  4.60504  4.15787  3.86229  1.11287  3.88691  3.85436  2.71767  3.77104  2.10191  3.45734  3.95382  4.34770  3.95555  3.90523  3.45780  3.48710  2.70383  4.12288  2.49808    305 - -
          2.68618  4.42225  2.77519  2.73123  3.46354  2.40513  3.72494  3.29354  2.67741  2.69355  4.24690  2.90347  2.73739  3.18146  2.89801  2.37887  2.77519  2.98518  4.58477  3.61503
          0.03333  3.81383  4.53618  0.61958  0.77255  0.48576  0.95510
    304   1.70794  4.09690  3.21498  2.94401  4.17703  2.35534  4.06372  3.57441  3.03753  3.27270  4.10313  3.15093  3.59531  3.32671  3.36717  1.75355  2.62053  3.05209  5.51829  4.29278    306 - -
          2.68618  4.42225  2.77519  2.73123  3.46354  2.40513  3.72494  3.29354  2.67741  2.69355  4.24690  2.90347  2.73739  3.18146  2.89801  2.37887  2.77519  2.98518  4.58477  3.61503
          0.03333  3.81383  4.53618  0.61958  0.77255  0.48576  0.95510
    305   2.94149  4.78231  3.42638  2.95141  4.12205  3.43911  3.78560  3.66074  2.21933  3.18745  4.19037  3.31503  3.94564  3.00990  1.07200  3.02920  3.21217  3.38752  5.22961  4.06337    307 - -
          2.68618  4.42225  2.77519  2.73123  3.46354  2.40513  3.72494  3.29354  2.67741  2.69355  4.24690  2.90347  2.73739  3.18146  2.89801  2.37887  2.77519  2.98518  4.58477  3.61503
          0.03333  3.81383  4.53618  0.61958  0.77255  0.48576  0.95510
    306   2.60206  4.77517  1.82047  2.30263  4.24478  3.15613  3.74288  3.58337  2.67074  3.28181  4.16131  2.81982  3.74853  2.92994  3.15080  2.62991  2.17029  3.22709  5.53685  4.16539    308 - -
          2.68618  4.42225  2.77519  2.73123  3.46354  2.40513  3.72494  3.29354  2.67741  2.69355  4.24690  2.90347  2.73739  3.18146  2.89801  2.37887  2.77519  2.98518  4.58477  3.61503
          0.03333  3.81383  4.53618  0.61958  0.77255  0.48576  0.95510
    307   2.80508  4.91031  3.00319  2.56381  4.18925  3.43179  3.60447  3.66334  2.08836  3.17608  4.07416  3.01936  3.87911  1.79989  2.09573  2.82695  3.03349  3.35720  5.31357  4.03911    309 - -
          2.68618  4.42225  2.77519  2.73123  3.46354  2.40513  3.72494  3.29354  2.67741  2.69355  4.24690  2.90347  2.73739  3.18146  2.89801  2.37887  2.77519  2.98518  4.58477  3.61503
          0.03333  3.81383  4.53618  0.61958  0.77255  0.48576  0.95510
    308   2.94149  4.78231  3.42638  2.95141  4.12205  3.43911  3.78560  3.66074  2.21933  3.18745  4.19037  3.31503  3.94564  3.00990  1.07200  3.02920  3.21217  3.38752  5.22961  4.06337    310 - -
          2.68618  4.42225  2.77519  2.73123  3.46354  2.40513  3.72494  3.29354  2.67741  2.69355  4.24690  2.90347  2.73739  3.18146  2.89801  2.37887  2.77519  2.98518  4.58477  3.61503
          0.03333  3.81383  4.53618  0.61958  0.77255  0.48576  0.95510
    309   2.59548  4.37528  3.25709  3.14979  4.29045  0.82563  4.27249  3.87688  3.32293  3.53815  4.51441  3.42171  3.76452  3.65195  3.56427  2.76594  3.07221  3.41664  5.39992  4.39080    311 - -
          2.68618  4.42225  2.77519  2.73123  3.46354  2.40513  3.72494  3.29354  2.67741  2.69355  4.24690  2.90347  2.73739  3.18146  2.89801  2.37887  2.77519  2.98518  4.58477  3.61503
          0.03333  3.81383  4.53618  0.61958  0.77255  0.48576  0.95510
    310   2.94149  4.78231  3.42638  2.95141  4.12205  3.43911  3.78560  3.66074  2.21933  3.18745  4.19037  3.31503  3.94564  3.00990  1.07200  3.02920  3.21217  3.38752  5.22961  4.06337    312 - -
          2.68618  4.42225  2.77519  2.73123  3.46354  2.40513  3.72494  3.29354  2.67741  2.69355  4.24690  2.90347  2.73739  3.18146  2.89801  2.37887  2.77519  2.98518  4.58477  3.61503
          0.03333  3.81383  4.53618  0.61958  0.77255  0.48576  0.95510
    311   3.16474  4.67747  3.75264  3.47215  2.29881  3.76257  3.59483  3.18235  3.33135  2.65114  3.86384  3.65289  4.23836  3.65148  3.52662  3.30688  3.45147  3.05030  3.93994  1.06920    313 - -
          2.68618  4.42225  2.77519  2.73123  3.46354  2.40513  3.72494  3.29354  2.67741  2.69355  4.24690  2.90347  2.73739  3.18146  2.89801  2.37887  2.77519  2.98518  4.58477  3.61503
          0.03333  3.81383  4.53618  0.61958  0.77255  0.48576  0.95510
    312   2.28832  4.20725  3.15754  2.97186  4.01850  2.93831  4.08272  3.53376  3.04160  3.25902  4.19093  3.20524  3.67255  3.39583  3.32859  1.18306  2.76429  3.08176  5.39599  4.10202    314 - -
          2.68618  4.42225  2.77519  2.73123  3.46354  2.40513  3.72494  3.29354  2.67741  2.69355  4.24690  2.90347  2.73739  3.18146  2.89801  2.37887  2.77519  2.98518  4.58477  3.61503
          0.03333  3.81383  4.53618  0.61958  0.77255  0.48576  0.95510
    313   1.89130  4.16680  3.44047  3.01335  3.74686  3.15051  4.00059  2.81378  2.96793  2.71625  3.67704  3.28290  2.92683  3.29609  3.29049  2.54258  2.71910  2.03365  5.21259  3.98128    315 - -
          2.68618  4.42225  2.77519  2.73123  3.46354  2.40513  3.72494  3.29354  2.67741  2.69355  4.24690  2.90347  2.73739  3.18146  2.89801  2.37887  2.77519  2.98518  4.58477  3.61503
          0.03333  3.81383  4.53618  0.61958  0.77255  0.48576  0.95510
    314   2.59548  4.37528  3.25709  3.14979  4.29045  0.82563  4.27249  3.87688  3.32293  3.53815  4.51441  3.42171  3.76452  3.65195  3.56427  2.76594  3.07221  3.41664  5.39992  4.39080    316 - -
          2.68618  4.42225  2.77519  2.73123  3.46354  2.40513  3.72494  3.29354  2.67741  2.69355  4.24690  2.90347  2.73739  3.18146  2.89801  2.37887  2.77519  2.98518  4.58477  3.61503
          0.03333  3.81383  4.53618  0.61958  0.77255  0.48576  0.95510
    315   2.31264  4.33590  2.90538  2.62218  4.15805  2.22235  3.86081  3.58169  2.75988  3.22630  4.05516  2.54569  3.65925  3.07422  3.15442  2.17102  2.33491  3.12747  5.46097  4.17919    317 - -
          2.68618  4.42225  2.77519  2.73123  3.46354  2.40513  3.72494  3.29354  2.67741  2.69355  4.24690  2.90347  2.73739  3.18146  2.89801  2.37887  2.77519  2.98518  4.58477  3.61503
          0.10484  3.81383  2.55793  0.61958  0.77255  0.48576  0.95510
    316   1.85649  4.08884  3.17019  2.93244  4.06802  2.85959  4.04131  3.39485  2.99247  3.16899  4.05513  3.14130  3.59468  3.32049  3.29684  1.56895  2.62929  2.93584  5.44676  4.19499    318 - -
          2.68618  4.42225  2.77519  2.73123  3.46354  2.40513  3.72494  3.29354  2.67741  2.69355  4.24690  2.90347  2.73739  3.18146  2.89801  2.37887  2.77519  2.98518  4.58477  3.61503
          0.03575  3.74475  4.46710  0.61958  0.77255  0.45233  1.01099
    317   2.83521  5.27933  1.89717  1.41974  4.57048  3.16611  3.68965  4.04925  2.66288  3.60314  4.46839  2.65716  3.77106  2.86211  3.20866  2.74878  3.12111  3.66082  5.76669  4.31615    319 - -
          2.68618  4.42225  2.77519  2.73123  3.46354  2.40513  3.72494  3.29354  2.67741  2.69355  4.24690  2.90347  2.73739  3.18146  2.89801  2.37887  2.77519  2.98518  4.58477  3.61503
          0.03333  3.81383  4.53618  0.61958  0.77255  0.48576  0.95510
    318   1.59700  4.14550  3.20627  2.89040  4.08563  2.92633  3.99865  3.45291  2.93930  3.16340  4.01146  3.14092  2.76378  3.25410  3.27824  2.04937  2.64614  2.99190  5.43633  4.19881    320 - -
          2.68618  4.42225  2.77519  2.73123  3.46354  2.40513  3.72494  3.29354  2.67741  2.69355  4.24690  2.90347  2.73739  3.18146  2.89801  2.37887  2.77519  2.98518  4.58477  3.61503
          0.03333  3.81383  4.53618  0.61958  0.77255  0.48576  0.95510
    319   2.02934  4.51632  2.76010  2.22216  4.08951  3.13704  3.76651  3.45337  2.63400  3.13051  3.98503  2.93842  3.72516  2.96886  3.04273  2.01302  2.80900  3.08498  5.39557  4.09007    321 - -
          2.68618  4.42225  2.77519  2.73123  3.46354  2.40513  3.72494  3.29354  2.67741  2.69355  4.24690  2.90347  2.73739  3.18146  2.89801  2.37887  2.77519  2.98518  4.58477  3.61503
          0.03333  3.81383  4.53618  0.61958  0.77255  0.48576  0.95510
    320   2.61558  4.47293  3.26273  2.74314  3.70096  3.47365  3.75167  2.34330  2.07861  2.64355  3.60394  3.17272  3.89820  2.98421  2.81413  2.77457  2.57431  2.58323  5.10359  3.84918    322 - -
          2.68618  4.42225  2.77519  2.73123  3.46354  2.40513  3.72494  3.29354  2.67741  2.69355  4.24690  2.90347  2.73739  3.18146  2.89801  2.37887  2.77519  2.98518  4.58477  3.61503
          0.03333  3.81383  4.53618  0.61958  0.77255  0.48576  0.95510
    321   3.18554  4.60504  4.15787  3.86229  1.11287  3.88691  3.85436  2.71767  3.77104  2.10191  3.45734  3.95382  4.34770  3.95555  3.90523  3.45780  3.48710  2.70383  4.12288  2.49808    323 - -
          2.68618  4.42225  2.77519  2.73123  3.46354  2.40513  3.72494  3.29354  2.67741  2.69355  4.24690  2.90347  2.73739  3.18146  2.89801  2.37887  2.77519  2.98518  4.58477  3.61503
          0.03333  3.81383  4.53618  0.61958  0.77255  0.48576  0.95510
    322   3.16474  4.67747  3.75264  3.47215  2.29881  3.76257  3.59483  3.18235  3.33135  2.65114  3.86384  3.65289  4.23836  3.65148  3.52662  3.30688  3.45147  3.05030  3.93994  1.06920    324 - -
          2.68618  4.42225  2.77519  2.73123  3.46354  2.40513  3.72494  3.29354  2.67741  2.69355  4.24690  2.90347  2.73739  3.18146  2.89801  2.37887  2.77519  2.98518  4.58477  3.61503
          0.03333  3.81383  4.53618  0.61958  0.77255  0.48576  0.95510
    323   2.67686  4.66940  2.67976  2.55996  4.02391  3.14620  3.87719  3.72286  2.77664  3.37681  4.33338  1.26633  3.79579  3.15089  3.12840  2.74697  3.05743  3.35101  5.33677  3.97727    325 - -
          2.68618  4.42225  2.77519  2.73123  3.46354  2.40513  3.72494  3.29354  2.67741  2.69355  4.24690  2.90347  2.73739  3.18146  2.89801  2.37887  2.77519  2.98518  4.58477  3.61503
          0.03333  3.81383  4.53618  0.61958  0.77255  0.48576  0.95510
    324   2.28832  4.20725  3.15754  2.97186  4.01850  2.93831  4.08272  3.53376  3.04160  3.25902  4.19093  3.20524  3.67255  3.39583  3.32859  1.18306  2.76429  3.08176  5.39599  4.10202    326 - -
          2.68618  4.42225  2.77519  2.73123  3.46354  2.40513  3.72494  3.29354  2.67741  2.69355  4.24690  2.90347  2.73739  3.18146  2.89801  2.37887  2.77519  2.98518  4.58477  3.61503
          0.03333  3.81383  4.53618  0.61958  0.77255  0.48576  0.95510
    325   2.22337  4.14115  3.26386  2.97613  4.02245  2.94915  4.04345  3.29934  2.96601  3.09765  3.99622  3.19719  3.65926  3.32227  3.26648  2.06379  1.59271  2.88885  5.41096  4.16423    327 - -
          2.68618  4.42225  2.77519  2.73123  3.46354  2.40513  3.72494  3.29354  2.67741  2.69355  4.24690  2.90347  2.73739  3.18146  2.89801  2.37887  2.77519  2.98518  4.58477  3.61503
          0.03333  3.81383  4.53618  0.61958  0.77255  0.48576  0.95510
    326   2.35193  4.26639  3.20448  2.77486  3.79113  2.35571  3.83712  3.15537  2.74413  2.86416  2.99997  3.12696  3.72706  3.09424  3.10123  2.07455  2.71234  2.82482  5.17749  3.91334    328 - -
          2.68618  4.42225  2.77519  2.73123  3.46354  2.40513  3.72494  3.29354  2.67741  2.69355  4.24690  2.90347  2.73739  3.18146  2.89801  2.37887  2.77519  2.98518  4.58477  3.61503
          0.03333  3.81383  4.53618  0.61958  0.77255  0.48576  0.95510
    327   3.16474  4.67747  3.75264  3.47215  2.29881  3.76257  3.59483  3.18235  3.33135  2.65114  3.86384  3.65289  4.23836  3.65148  3.52662  3.30688  3.45147  3.05030  3.93994  1.06920    329 - -
          2.68618  4.42225  2.77519  2.73123  3.46354  2.40513  3.72494  3.29354  2.67741  2.69355  4.24690  2.90347  2.73739  3.18146  2.89801  2.37887  2.77519  2.98518  4.58477  3.61503
          0.03333  3.81383  4.53618  0.61958  0.77255  0.48576  0.95510
    328   3.20174  4.62277  4.11030  3.68619  2.03842  3.99487  3.43759  3.12010  3.45470  2.54819  3.71371  3.73348  4.35215  3.68767  3.61824  3.36122  3.43335  2.99309  1.79220  1.73432    330 - -
          2.68618  4.42225  2.77519  2.73123  3.46354  2.40513  3.72494  3.29354  2.67741  2.69355  4.24690  2.90347  2.73739  3.18146  2.89801  2.37887  2.77519  2.98518  4.58477  3.61503
          0.03333  3.81383  4.53618  0.61958  0.77255  0.48576  0.95510
    329   2.92864  5.04432  1.00597  2.30276  4.41401  3.16805  3.88264  3.98928  2.95621  3.60869  4.58674  2.85564  3.81686  3.12261  3.46341  2.89854  3.26642  3.63516  5.59392  4.29821    331 - -
          2.68618  4.42225  2.77519  2.73123  3.46354  2.40513  3.72494  3.29354  2.67741  2.69355  4.24690  2.90347  2.73739  3.18146  2.89801  2.37887  2.77519  2.98518  4.58477  3.61503
          0.03333  3.81383  4.53618  0.61958  0.77255  0.48576  0.95510
    330   2.90424  4.99977  2.46690  1.11190  4.33903  3.23793  3.82135  3.78132  2.69465  3.40852  4.38650  2.90349  3.84014  3.03913  3.09635  2.89349  3.20849  3.47175  5.52180  4.24551    332 - -
          2.68618  4.42225  2.77519  2.73123  3.46354  2.40513  3.72494  3.29354  2.67741  2.69355  4.24690  2.90347  2.73739  3.18146  2.89801  2.37887  2.77519  2.98518  4.58477  3.61503
          0.03333  3.81383  4.53618  0.61958  0.77255  0.48576  0.95510
    331   3.25773  4.62970  4.24179  3.85325  1.30385  4.09460  3.48823  2.93979  3.72380  2.32048  3.57486  3.84420  4.43373  3.83279  3.85817  3.45305  3.49285  2.87488  3.70099  1.74301    333 - -
          2.68618  4.42225  2.77519  2.73123  3.46354  2.40513  3.72494  3.29354  2.67741  2.69355  4.24690  2.90347  2.73739  3.18146  2.89801  2.37887  2.77519  2.98518  4.58477  3.61503
          0.03333  3.81383  4.53618  0.61958  0.77255  0.48576  0.95510
    332   2.96704  4.36564  4.45212  3.96831  3.38541  4.17043  4.71949  1.30137  3.82706  1.90742  3.23172  4.22192  4.53473  4.12540  4.04884  3.55681  3.24555  1.52676  5.32146  4.10058    334 - -
          2.68618  4.42225  2.77519  2.73123  3.46354  2.40513  3.72494  3.29354  2.67741  2.69355  4.24690  2.90347  2.73739  3.18146  2.89801  2.37887  2.77519  2.98518  4.58477  3.61503
          0.03333  3.81383  4.53618  0.61958  0.77255  0.48576  0.95510
    333   3.24199  4.63690  4.00392  3.69639  2.61159  3.66643  3.83193  3.26419  3.42028  2.66869  3.90059  3.85755  4.17959  3.81107  3.55859  3.44616  3.53971  3.15291  1.01241  2.61697    335 - -
          2.68618  4.42225  2.77519  2.73123  3.46354  2.40513  3.72494  3.29354  2.67741  2.69355  4.24690  2.90347  2.73739  3.18146  2.89801  2.37887  2.77519  2.98518  4.58477  3.61503
          0.03333  3.81383  4.53618  0.61958  0.77255  0.48576  0.95510
    334   2.59548  4.37528  3.25709  3.14979  4.29045  0.82563  4.27249  3.87688  3.32293  3.53815  4.51441  3.42171  3.76452  3.65195  3.56427  2.76594  3.07221  3.41664  5.39992  4.39080    336 - -
          2.68618  4.42225  2.77519  2.73123  3.46354  2.40513  3.72494  3.29354  2.67741  2.69355  4.24690  2.90347  2.73739  3.18146  2.89801  2.37887  2.77519  2.98518  4.58477  3.61503
          0.03333  3.81383  4.53618  0.61958  0.77255  0.48576  0.95510
    335   1.89372  4.14948  3.13452  2.95181  4.20946  1.49745  4.11466  3.56207  3.09447  3.31303  4.19389  3.17417  3.62976  3.39737  3.40123  2.38608  2.70014  3.06928  5.54249  4.32831    337 - -
          2.68618  4.42225  2.77519  2.73123  3.46354  2.40513  3.72494  3.29354  2.67741  2.69355  4.24690  2.90347  2.73739  3.18146  2.89801  2.37887  2.77519  2.98518  4.58477  3.61503
          0.03333  3.81383  4.53618  0.61958  0.77255  0.48576  0.95510
    336   1.10177  4.16502  3.40478  3.19480  3.99556  2.99082  4.22354  3.11247  3.20957  2.99660  4.03602  3.35870  3.72463  3.55645  3.46337  2.51639  2.78975  2.77712  5.42865  4.22264    338 - -
          2.68618  4.42225  2.77519  2.73123  3.46354  2.40513  3.72494  3.29354  2.67741  2.69355  4.24690  2.90347  2.73739  3.18146  2.89801  2.37887  2.77519  2.98518  4.58477  3.61503
          0.03333  3.81383  4.53618  0.61958  0.77255  0.48576  0.95510
    337   3.24199  4.63690  4.00392  3.69639  2.61159  3.66643  3.83193  3.26419  3.42028  2.66869  3.90059  3.85755  4.17959  3.81107  3.55859  3.44616  3.53971  3.15291  1.01241  2.61697    339 - -
          2.68618  4.42225  2.77519  2.73123  3.46354  2.40513  3.72494  3.29354  2.67741  2.69355  4.24690  2.90347  2.73739  3.18146  2.89801  2.37887  2.77519  2.98518  4.58477  3.61503
          0.03333  3.81383  4.53618  0.61958  0.77255  0.48576  0.95510
    338   3.07742  4.52580  4.33098  3.79597  3.03827  4.18438  4.47989  2.15549  3.59169  1.19915  2.16366  4.10909  4.46709  3.87143  3.79757  3.53158  3.31695  2.22095  5.01675  3.84288    340 - -
          2.68618  4.42225  2.77519  2.73123  3.46354  2.40513  3.72494  3.29354  2.67741  2.69355  4.24690  2.90347  2.73739  3.18146  2.89801  2.37887  2.77519  2.98518  4.58477  3.61503
          0.03333  3.81383  4.53618  0.61958  0.77255  0.48576  0.95510
    339   3.16474  4.67747  3.75264  3.47215  2.29881  3.76257  3.59483  3.18235  3.33135  2.65114  3.86384  3.65289  4.23836  3.65148  3.52662  3.30688  3.45147  3.05030  3.93994  1.06920    341 - -
          2.68618  4.42225  2.77519  2.73123  3.46354  2.40513  3.72494  3.29354  2.67741  2.69355  4.24690  2.90347  2.73739  3.18146  2.89801  2.37887  2.77519  2.98518  4.58477  3.61503
          0.03333  3.81383  4.53618  0.61958  0.77255  0.48576  0.95510
    340   3.16474  4.67747  3.75264  3.47215  2.29881  3.76257  3.59483  3.18235  3.33135  2.65114  3.86384  3.65289  4.23836  3.65148  3.52662  3.30688  3.45147  3.05030  3.93994  1.06920    342 - -
          2.68618  4.42225  2.77519  2.73123  3.46354  2.40513  3.72494  3.29354  2.67741  2.69355  4.24690  2.90347  2.73739  3.18146  2.89801  2.37887  2.77519  2.98518  4.58477  3.61503
          0.03333  3.81383  4.53618  0.61958  0.77255  0.48576  0.95510
    341   1.10177  4.16502  3.40478  3.19480  3.99556  2.99082  4.22354  3.11247  3.20957  2.99660  4.03602  3.35870  3.72463  3.55645  3.46337  2.51639  2.78975  2.77712  5.42865  4.22264    343 - -
          2.68618  4.42225  2.77519  2.73123  3.46354  2.40513  3.72494  3.29354  2.67741  2.69355  4.24690  2.90347  2.73739  3.18146  2.89801  2.37887  2.77519  2.98518  4.58477  3.61503
          0.03333  3.81383  4.53618  0.61958  0.77255  0.48576  0.95510
    342   2.38345  4.22797  3.37823  3.12903  3.91918  3.06879  4.15053  3.03926  3.07082  2.90477  3.96014  3.34695  3.76839  3.46892  3.33156  2.58420  1.27541  2.74052  5.36224  4.13619    344 - -
          2.68618  4.42225  2.77519  2.73123  3.46354  2.40513  3.72494  3.29354  2.67741  2.69355  4.24690  2.90347  2.73739  3.18146  2.89801  2.37887  2.77519  2.98518  4.58477  3.61503
          0.03333  3.81383  4.53618  0.61958  0.77255  0.48576  0.95510
    343   2.59548  4.37528  3.25709  3.14979  4.29045  0.82563  4.27249  3.87688  3.32293  3.53815  4.51441  3.42171  3.76452  3.65195  3.56427  2.76594  3.07221  3.41664  5.39992  4.39080    345 - -
          2.68618  4.42225  2.77519  2.73123  3.46354  2.40513  3.72494  3.29354  2.67741  2.69355  4.24690  2.90347  2.73739  3.18146  2.89801  2.37887  2.77519  2.98518  4.58477  3.61503
          0.03333  3.81383  4.53618  0.61958  0.77255  0.48576  0.95510
    344   2.67686  4.66940  2.67976  2.55996  4.02391  3.14620  3.87719  3.72286  2.77664  3.37681  4.33338  1.26633  3.79579  3.15089  3.12840  2.74697  3.05743  3.35101  5.33677  3.97727    346 - -
          2.68618  4.42225  2.77519  2.73123  3.46354  2.40513  3.72494  3.29354  2.67741  2.69355  4.24690  2.90347  2.73739  3.18146  2.89801  2.37887  2.77519  2.98518  4.58477  3.61503
          0.03333  3.81383  4.53618  0.61958  0.77255  0.48576  0.95510
    345   2.41885  4.41391  2.95118  2.61377  3.93154  3.14375  3.79381  3.31173  2.65897  3.03472  3.90631  2.09251  3.73133  3.01971  3.03869  2.26138  2.77454  2.54010  5.28547  3.97101    347 - -
          2.68618  4.42225  2.77519  2.73123  3.46354  2.40513  3.72494  3.29354  2.67741  2.69355  4.24690  2.90347  2.73739  3.18146  2.89801  2.37887  2.77519  2.98518  4.58477  3.61503
          0.03333  3.81383  4.53618  0.61958  0.77255  0.48576  0.95510
    346   2.20131  4.14026  3.21600  2.94743  4.09327  2.91364  4.04619  3.43210  2.97247  3.18853  4.06798  3.17003  3.63612  3.31610  3.28161  1.46380  2.23512  2.97759  5.46260  4.21101    348 - -
          2.68618  4.42225  2.77519  2.73123  3.46354  2.40513  3.72494  3.29354  2.67741  2.69355  4.24690  2.90347  2.73739  3.18146  2.89801  2.37887  2.77519  2.98518  4.58477  3.61503
          0.03333  3.81383  4.53618  0.61958  0.77255  0.48576  0.95510
    347   3.16474  4.67747  3.75264  3.47215  2.29881  3.76257  3.59483  3.18235  3.33135  2.65114  3.86384  3.65289  4.23836  3.65148  3.52662  3.30688  3.45147  3.05030  3.93994  1.06920    349 - -
          2.68618  4.42225  2.77519  2.73123  3.46354  2.40513  3.72494  3.29354  2.67741  2.69355  4.24690  2.90347  2.73739  3.18146  2.89801  2.37887  2.77519  2.98518  4.58477  3.61503
          0.03333  3.81383  4.53618  0.61958  0.77255  0.48576  0.95510
    348   3.09063  4.57102  4.09469  3.73558  3.11554  3.90648  4.40975  2.31798  3.50385  0.95102  3.15920  4.01658  4.35282  3.88627  3.68899  3.47237  3.38807  2.33983  4.97224  3.68161    350 - -
          2.68618  4.42225  2.77519  2.73123  3.46354  2.40513  3.72494  3.29354  2.67741  2.69355  4.24690  2.90347  2.73739  3.18146  2.89801  2.37887  2.77519  2.98518  4.58477  3.61503
          0.03333  3.81383  4.53618  0.61958  0.77255  0.48576  0.95510
    349   2.73230  4.91388  2.61148  2.37010  4.18086  3.27815  3.65339  3.73920  2.34474  3.29450  4.17200  2.46223  3.81179  1.80482  2.69072  2.73672  3.00868  3.39154  5.40150  4.03673    351 - -
          2.68618  4.42225  2.77519  2.73123  3.46354  2.40513  3.72494  3.29354  2.67741  2.69355  4.24690  2.90347  2.73739  3.18146  2.89801  2.37887  2.77519  2.98518  4.58477  3.61503
          0.03333  3.81383  4.53618  0.61958  0.77255  0.48576  0.95510
    350   3.09063  4.57102  4.09469  3.73558  3.11554  3.90648  4.40975  2.31798  3.50385  0.95102  3.15920  4.01658  4.35282  3.88627  3.68899  3.47237  3.38807  2.33983  4.97224  3.68161    352 - -
          2.68618  4.42225  2.77519  2.73123  3.46354  2.40513  3.72494  3.29354  2.67741  2.69355  4.24690  2.90347  2.73739  3.18146  2.89801  2.37887  2.77519  2.98518  4.58477  3.61503
          0.03333  3.81383  4.53618  0.61958  0.77255  0.48576  0.95510
    351   1.63828  4.23112  3.62878  3.21576  3.61672  3.35252  4.15445  2.12539  3.12451  2.43413  3.55304  3.47805  3.94060  3.47770  3.41627  2.75733  2.86066  2.22195  5.22504  3.97547    353 - -
          2.68618  4.42225  2.77519  2.73123  3.46354  2.40513  3.72494  3.29354  2.67741  2.69355  4.24690  2.90347  2.73739  3.18146  2.89801  2.37887  2.77519  2.98518  4.58477  3.61503
          0.03333  3.81383  4.53618  0.61958  0.77255  0.48576  0.95510
    352   2.38345  4.22797  3.37823  3.12903  3.91918  3.06879  4.15053  3.03926  3.07082  2.90477  3.96014  3.34695  3.76839  3.46892  3.33156  2.58420  1.27541  2.74052  5.36224  4.13619    354 - -
          2.68618  4.42225  2.77519  2.73123  3.46354  2.40513  3.72494  3.29354  2.67741  2.69355  4.24690  2.90347  2.73739  3.18146  2.89801  2.37887  2.77519  2.98518  4.58477  3.61503
          0.03333  3.81383  4.53618  0.61958  0.77255  0.48576  0.95510
    353   2.56589  4.40985  3.25980  2.74920  3.57761  3.43646  3.75971  2.86358  2.59994  2.51591  2.74328  3.17255  3.87100  2.67208  2.93906  2.73218  2.31217  2.65494  5.02645  3.77361    355 - -
          2.68618  4.42225  2.77519  2.73123  3.46354  2.40513  3.72494  3.29354  2.67741  2.69355  4.24690  2.90347  2.73739  3.18146  2.89801  2.37887  2.77519  2.98518  4.58477  3.61503
          0.03333  3.81383  4.53618  0.61958  0.77255  0.48576  0.95510
    354   2.56663  4.40460  3.28404  2.91697  3.60907  3.30254  3.93056  2.94275  2.81122  2.18722  3.69251  3.27546  1.88192  3.23054  3.11786  2.74188  2.91372  2.73323  5.10937  3.80467    356 - -
          2.68618  4.42225  2.77519  2.73123  3.46354  2.40513  3.72494  3.29354  2.67741  2.69355  4.24690  2.90347  2.73739  3.18146  2.89801  2.37887  2.77519  2.98518  4.58477  3.61503
          0.03333  3.81383  4.53618  0.61958  0.77255  0.48576  0.95510
    355   2.23012  4.16689  3.13820  2.92580  4.17127  1.55964  4.07490  3.51652  3.02241  3.26392  4.14525  3.16459  3.64019  3.34874  3.33253  2.39820  2.21387  3.04498  5.50865  4.28442    357 - -
          2.68618  4.42225  2.77519  2.73123  3.46354  2.40513  3.72494  3.29354  2.67741  2.69355  4.24690  2.90347  2.73739  3.18146  2.89801  2.37887  2.77519  2.98518  4.58477  3.61503
          0.03333  3.81383  4.53618  0.61958  0.77255  0.48576  0.95510
    356   3.07617  4.45718  4.50168  3.94413  3.11176  4.29801  4.61428  1.64885  3.80151  1.34169  2.51000  4.24130  4.54195  4.01683  3.99693  3.62895  3.30730  1.98728  5.10425  3.97488    358 - -
          2.68618  4.42225  2.77519  2.73123  3.46354  2.40513  3.72494  3.29354  2.67741  2.69355  4.24690  2.90347  2.73739  3.18146  2.89801  2.37887  2.77519  2.98518  4.58477  3.61503
          0.03333  3.81383  4.53618  0.61958  0.77255  0.48576  0.95510
    357   1.10177  4.16502  3.40478  3.19480  3.99556  2.99082  4.22354  3.11247  3.20957  2.99660  4.03602  3.35870  3.72463  3.55645  3.46337  2.51639  2.78975  2.77712  5.42865  4.22264    359 - -
          2.68618  4.42225  2.77519  2.73123  3.46354  2.40513  3.72494  3.29354  2.67741  2.69355  4.24690  2.90347  2.73739  3.18146  2.89801  2.37887  2.77519  2.98518  4.58477  3.61503
          0.03333  3.81383  4.53618  0.61958  0.77255  0.48576  0.95510
    358   2.92029  4.87918  3.09224  2.72633  4.25217  3.41473  3.72996  3.67805  1.12162  3.25662  4.22243  3.15295  3.92022  2.92567  2.42511  2.96684  3.17857  3.38957  5.33193  4.13669    360 - -
          2.68618  4.42225  2.77519  2.73123  3.46354  2.40513  3.72494  3.29354  2.67741  2.69355  4.24690  2.90347  2.73739  3.18146  2.89801  2.37887  2.77519  2.98518  4.58477  3.61503
          0.03333  3.81383  4.53618  0.61958  0.77255  0.48576  0.95510
    359   2.93457  4.76039  3.07210  2.82734  3.24640  3.40032  1.27248  3.62825  2.67214  3.12913  4.16847  3.23856  3.95027  3.19316  2.94077  3.00614  3.23644  3.36462  4.71204  3.19917    361 - -
          2.68618  4.42225  2.77519  2.73123  3.46354  2.40513  3.72494  3.29354  2.67741  2.69355  4.24690  2.90347  2.73739  3.18146  2.89801  2.37887  2.77519  2.98518  4.58477  3.61503
          0.03333  3.81383  4.53618  0.61958  0.77255  0.48576  0.95510
    360   1.10177  4.16502  3.40478  3.19480  3.99556  2.99082  4.22354  3.11247  3.20957  2.99660  4.03602  3.35870  3.72463  3.55645  3.46337  2.51639  2.78975  2.77712  5.42865  4.22264    362 - -
          2.68618  4.42225  2.77519  2.73123  3.46354  2.40513  3.72494  3.29354  2.67741  2.69355  4.24690  2.90347  2.73739  3.18146  2.89801  2.37887  2.77519  2.98518  4.58477  3.61503
          0.03333  3.81383  4.53618  0.61958  0.77255  0.48576  0.95510
    361   2.59548  4.37528  3.25709  3.14979  4.29045  0.82563  4.27249  3.87688  3.32293  3.53815  4.51441  3.42171  3.76452  3.65195  3.56427  2.76594  3.07221  3.41664  5.39992  4.39080    363 - -
          2.68618  4.42225  2.77519  2.73123  3.46354  2.40513  3.72494  3.29354  2.67741  2.69355  4.24690  2.90347  2.73739  3.18146  2.89801  2.37887  2.77519  2.98518  4.58477  3.61503
          0.03333  3.81383  4.53618  0.61958  0.77255  0.48576  0.95510
    362   1.10177  4.16502  3.40478  3.19480  3.99556  2.99082  4.22354  3.11247  3.20957  2.99660  4.03602  3.35870  3.72463  3.55645  3.46337  2.51639  2.78975  2.77712  5.42865  4.22264    364 - -
          2.68618  4.42225  2.77519  2.73123  3.46354  2.40513  3.72494  3.29354  2.67741  2.69355  4.24690  2.90347  2.73739  3.18146  2.89801  2.37887  2.77519  2.98518  4.58477  3.61503
          0.03333  3.81383  4.53618  0.61958  0.77255  0.48576  0.95510
    363   3.18554  4.60504  4.15787  3.86229  1.11287  3.88691  3.85436  2.71767  3.77104  2.10191  3.45734  3.95382  4.34770  3.95555  3.90523  3.45780  3.48710  2.70383  4.12288  2.49808    365 - -
          2.68618  4.42225  2.77519  2.73123  3.46354  2.40513  3.72494  3.29354  2.67741  2.69355  4.24690  2.90347  2.73739  3.18146  2.89801  2.37887  2.77519  2.98518  4.58477  3.61503
          0.03333  3.81383  4.53618  0.61958  0.77255  0.48576  0.95510
    364   2.82091  4.50966  3.60586  3.07310  2.95398  3.59470  3.67532  3.07396  2.60139  2.63217  3.65430  3.39326  4.01729  3.17250  2.34307  2.99292  3.06372  2.87904  1.97005  2.97930    366 - -
          2.68618  4.42225  2.77519  2.73123  3.46354  2.40513  3.72494  3.29354  2.67741  2.69355  4.24690  2.90347  2.73739  3.18146  2.89801  2.37887  2.77519  2.98518  4.58477  3.61503
          0.03333  3.81383  4.53618  0.61958  0.77255  0.48576  0.95510
    365   2.59548  4.37528  3.25709  3.14979  4.29045  0.82563  4.27249  3.87688  3.32293  3.53815  4.51441  3.42171  3.76452  3.65195  3.56427  2.76594  3.07221  3.41664  5.39992  4.39080    367 - -
          2.68618  4.42225  2.77519  2.73123  3.46354  2.40513  3.72494  3.29354  2.67741  2.69355  4.24690  2.90347  2.73739  3.18146  2.89801  2.37887  2.77519  2.98518  4.58477  3.61503
          0.03333  3.81383  4.53618  0.61958  0.77255  0.48576  0.95510
    366   2.59548  4.37528  3.25709  3.14979  4.29045  0.82563  4.27249  3.87688  3.32293  3.53815  4.51441  3.42171  3.76452  3.65195  3.56427  2.76594  3.07221  3.41664  5.39992  4.39080    368 - -
          2.68618  4.42225  2.77519  2.73123  3.46354  2.40513  3.72494  3.29354  2.67741  2.69355  4.24690  2.90347  2.73739  3.18146  2.89801  2.37887  2.77519  2.98518  4.58477  3.61503
          0.03333  3.81383  4.53618  0.61958  0.77255  0.48576  0.95510
    367   2.60134  4.63937  2.79828  2.52843  4.04694  3.21826  3.75393  3.53125  2.51627  3.11856  4.03545  2.98456  1.94802  2.45031  2.86131  2.67432  2.92594  3.19769  5.33636  4.02895    369 - -
          2.68618  4.42225  2.77519  2.73123  3.46354  2.40513  3.72494  3.29354  2.67741  2.69355  4.24690  2.90347  2.73739  3.18146  2.89801  2.37887  2.77519  2.98518  4.58477  3.61503
          0.03333  3.81383  4.53618  0.61958  0.77255  0.48576  0.95510
    368   2.73348  4.91597  1.67697  2.29942  3.73426  3.28043  3.65523  3.56838  2.62921  3.16932  4.08154  2.83423  3.81086  2.89884  3.10651  2.73078  3.00410  3.26366  5.15248  2.91340    370 - -
          2.68618  4.42225  2.77519  2.73123  3.46354  2.40513  3.72494  3.29354  2.67741  2.69355  4.24690  2.90347  2.73739  3.18146  2.89801  2.37887  2.77519  2.98518  4.58477  3.61503
          0.03333  3.81383  4.53618  0.61958  0.77255  0.48576  0.95510
    369   3.16474  4.67747  3.75264  3.47215  2.29881  3.76257  3.59483  3.18235  3.33135  2.65114  3.86384  3.65289  4.23836  3.65148  3.52662  3.30688  3.45147  3.05030  3.93994  1.06920    371 - -
          2.68618  4.42225  2.77519  2.73123  3.46354  2.40513  3.72494  3.29354  2.67741  2.69355  4.24690  2.90347  2.73739  3.18146  2.89801  2.37887  2.77519  2.98518  4.58477  3.61503
          0.03333  3.81383  4.53618  0.61958  0.77255  0.48576  0.95510
    370   2.59548  4.37528  3.25709  3.14979  4.29045  0.82563  4.27249  3.87688  3.32293  3.53815  4.51441  3.42171  3.76452  3.65195  3.56427  2.76594  3.07221  3.41664  5.39992  4.39080    372 - -
          2.68618  4.42225  2.77519  2.73123  3.46354  2.40513  3.72494  3.29354  2.67741  2.69355  4.24690  2.90347  2.73739  3.18146  2.89801  2.37887  2.77519  2.98518  4.58477  3.61503
          0.03333  3.81383  4.53618  0.61958  0.77255  0.48576  0.95510
    371   2.76210  4.32226  4.04303  3.70560  3.50862  3.66184  4.51787  2.05774  3.57242  2.20679  3.48400  3.90446  4.22652  3.93703  3.79033  3.16269  3.12566  1.10245  5.28270  4.01009    373 - -
          2.68618  4.42225  2.77519  2.73123  3.46354  2.40513  3.72494  3.29354  2.67741  2.69355  4.24690  2.90347  2.73739  3.18146  2.89801  2.37887  2.77519  2.98518  4.58477  3.61503
          0.03333  3.81383  4.53618  0.61958  0.77255  0.48576  0.95510
    372   3.13410  4.55152  4.37294  3.88422  2.36181  4.19935  4.28710  2.23384  3.74058  1.11133  2.95946  4.12665  4.49136  3.94154  3.92301  3.56677  3.37679  2.30174  4.65668  3.23451    374 - -
          2.68618  4.42225  2.77519  2.73123  3.46354  2.40513  3.72494  3.29354  2.67741  2.69355  4.24690  2.90347  2.73739  3.18146  2.89801  2.37887  2.77519  2.98518  4.58477  3.61503
          0.03333  3.81383  4.53618  0.61958  0.77255  0.48576  0.95510
    373   2.28832  4.20725  3.15754  2.97186  4.01850  2.93831  4.08272  3.53376  3.04160  3.25902  4.19093  3.20524  3.67255  3.39583  3.32859  1.18306  2.76429  3.08176  5.39599  4.10202    375 - -
          2.68618  4.42225  2.77519  2.73123  3.46354  2.40513  3.72494  3.29354  2.67741  2.69355  4.24690  2.90347  2.73739  3.18146  2.89801  2.37887  2.77519  2.98518  4.58477  3.61503
          0.03333  3.81383  4.53618  0.61958  0.77255  0.48576  0.95510
    374   3.24199  4.63690  4.00392  3.69639  2.61159  3.66643  3.83193  3.26419  3.42028  2.66869  3.90059  3.85755  4.17959  3.81107  3.55859  3.44616  3.53971  3.15291  1.01241  2.61697    376 - -
          2.68618  4.42225  2.77519  2.73123  3.46354  2.40513  3.72494  3.29354  2.67741  2.69355  4.24690  2.90347  2.73739  3.18146  2.89801  2.37887  2.77519  2.98518  4.58477  3.61503
          0.03333  3.81383  4.53618  0.61958  0.77255  0.48576  0.95510
    375   2.92864  5.04432  1.00597  2.30276  4.41401  3.16805  3.88264  3.98928  2.95621  3.60869  4.58674  2.85564  3.81686  3.12261  3.46341  2.89854  3.26642  3.63516  5.59392  4.29821    377 - -
          2.68618  4.42225  2.77519  2.73123  3.46354  2.40513  3.72494  3.29354  2.67741  2.69355  4.24690  2.90347  2.73739  3.18146  2.89801  2.37887  2.77519  2.98518  4.58477  3.61503
          0.03333  3.81383  4.53618  0.61958  0.77255  0.48576  0.95510
    376   2.67686  4.66940  2.67976  2.55996  4.02391  3.14620  3.87719  3.72286  2.77664  3.37681  4.33338  1.26633  3.79579  3.15089  3.12840  2.74697  3.05743  3.35101  5.33677  3.97727    378 - -
          2.68618  4.42225  2.77519  2.73123  3.46354  2.40513  3.72494  3.29354  2.67741  2.69355  4.24690  2.90347  2.73739  3.18146  2.89801  2.37887  2.77519  2.98518  4.58477  3.61503
          0.03333  3.81383  4.53618  0.61958  0.77255  0.48576  0.95510
    377   2.92029  4.87918  3.09224  2.72633  4.25217  3.41473  3.72996  3.67805  1.12162  3.25662  4.22243  3.15295  3.92022  2.92567  2.42511  2.96684  3.17857  3.38957  5.33193  4.13669    379 - -
          2.68618  4.42225  2.77519  2.73123  3.46354  2.40513  3.72494  3.29354  2.67741  2.69355  4.24690  2.90347  2.73739  3.18146  2.89801  2.37887  2.77519  2.98518  4.58477  3.61503
          0.03333  3.81383  4.53618  0.61958  0.77255  0.48576  0.95510
    378   3.09063  4.57102  4.09469  3.73558  3.11554  3.90648  4.40975  2.31798  3.50385  0.95102  3.15920  4.01658  4.35282  3.88627  3.68899  3.47237  3.38807  2.33983  4.97224  3.68161    380 - -
          2.68618  4.42225  2.77519  2.73123  3.46354  2.40513  3.72494  3.29354  2.67741  2.69355  4.24690  2.90347  2.73739  3.18146  2.89801  2.37887  2.77519  2.98518  4.58477  3.61503
          0.03333  3.81383  4.53618  0.61958  0.77255  0.48576  0.95510
    379   1.37514  4.09530  3.40806  3.12031  4.02032  2.94910  4.14827  3.07942  3.10627  2.99779  3.95552  3.28144  3.67527  3.44147  3.38927  2.40916  2.26260  2.71663  5.45876  4.24214    381 - -
          2.68618  4.42225  2.77519  2.73123  3.46354  2.40513  3.72494  3.29354  2.67741  2.69355  4.24690  2.90347  2.73739  3.18146  2.89801  2.37887  2.77519  2.98518  4.58477  3.61503
          0.03333  3.81383  4.53618  0.61958  0.77255  0.48576  0.95510
    380   2.59548  4.37528  3.25709  3.14979  4.29045  0.82563  4.27249  3.87688  3.32293  3.53815  4.51441  3.42171  3.76452  3.65195  3.56427  2.76594  3.07221  3.41664  5.39992  4.39080    382 - -
          2.68618  4.42225  2.77519  2.73123  3.46354  2.40513  3.72494  3.29354  2.67741  2.69355  4.24690  2.90347  2.73739  3.18146  2.89801  2.37887  2.77519  2.98518  4.58477  3.61503
          0.03333  3.81383  4.53618  0.61958  0.77255  0.48576  0.95510
    381   1.10177  4.16502  3.40478  3.19480  3.99556  2.99082  4.22354  3.11247  3.20957  2.99660  4.03602  3.35870  3.72463  3.55645  3.46337  2.51639  2.78975  2.77712  5.42865  4.22264    383 - -
          2.68618  4.42225  2.77519  2.73123  3.46354  2.40513  3.72494  3.29354  2.67741  2.69355  4.24690  2.90347  2.73739  3.18146  2.89801  2.37887  2.77519  2.98518  4.58477  3.61503
          0.03333  3.81383  4.53618  0.61958  0.77255  0.48576  0.95510
    382   2.83681  4.81832  2.86692  2.62218  3.97868  3.32870  3.77948  3.60172  2.44741  3.10979  4.14071  3.08086  3.88222  1.34223  2.73216  2.88770  3.13449  3.33549  5.26185  3.95211    384 - -
          2.68618  4.42225  2.77519  2.73123  3.46354  2.40513  3.72494  3.29354  2.67741  2.69355  4.24690  2.90347  2.73739  3.18146  2.89801  2.37887  2.77519  2.98518  4.58477  3.61503
          0.03333  3.81383  4.53618  0.61958  0.77255  0.48576  0.95510
    383   2.95569  4.41752  4.27782  3.78681  3.22223  4.05861  4.51749  1.98881  3.61302  1.38154  3.11464  4.06531  4.42972  3.92292  3.83688  3.43556  3.23115  1.59099  5.13659  3.90497    385 - -
          2.68618  4.42225  2.77519  2.73123  3.46354  2.40513  3.72494  3.29354  2.67741  2.69355  4.24690  2.90347  2.73739  3.18146  2.89801  2.37887  2.77519  2.98518  4.58477  3.61503
          0.03333  3.81383  4.53618  0.61958  0.77255  0.48576  0.95510
    384   3.09063  4.57102  4.09469  3.73558  3.11554  3.90648  4.40975  2.31798  3.50385  0.95102  3.15920  4.01658  4.35282  3.88627  3.68899  3.47237  3.38807  2.33983  4.97224  3.68161    386 - -
          2.68618  4.42225  2.77519  2.73123  3.46354  2.40513  3.72494  3.29354  2.67741  2.69355  4.24690  2.90347  2.73739  3.18146  2.89801  2.37887  2.77519  2.98518  4.58477  3.61503
          0.03333  3.81383  4.53618  0.61958  0.77255  0.48576  0.95510
    385   3.09063  4.57102  4.09469  3.73558  3.11554  3.90648  4.40975  2.31798  3.50385  0.95102  3.15920  4.01658  4.35282  3.88627  3.68899  3.47237  3.38807  2.33983  4.97224  3.68161    387 - -
          2.68618  4.42225  2.77519  2.73123  3.46354  2.40513  3.72494  3.29354  2.67741  2.69355  4.24690  2.90347  2.73739  3.18146  2.89801  2.37887  2.77519  2.98518  4.58477  3.61503
          0.03333  3.81383  4.53618  0.61958  0.77255  0.48576  0.95510
    386   2.28832  4.20725  3.15754  2.97186  4.01850  2.93831  4.08272  3.53376  3.04160  3.25902  4.19093  3.20524  3.67255  3.39583  3.32859  1.18306  2.76429  3.08176  5.39599  4.10202    388 - -
          2.68618  4.42225  2.77519  2.73123  3.46354  2.40513  3.72494  3.29354  2.67741  2.69355  4.24690  2.90347  2.73739  3.18146  2.89801  2.37887  2.77519  2.98518  4.58477  3.61503
          0.03333  3.81383  4.53618  0.61958  0.77255  0.48576  0.95510
    387   2.94149  4.78231  3.42638  2.95141  4.12205  3.43911  3.78560  3.66074  2.21933  3.18745  4.19037  3.31503  3.94564  3.00990  1.07200  3.02920  3.21217  3.38752  5.22961  4.06337    389 - -
          2.68618  4.42225  2.77519  2.73123  3.46354  2.40513  3.72494  3.29354  2.67741  2.69355  4.24690  2.90347  2.73739  3.18146  2.89801  2.37887  2.77519  2.98518  4.58477  3.61503
          0.03333  3.81383  4.53618  0.61958  0.77255  0.48576  0.95510
    388   3.09837  4.54473  4.34414  3.81725  3.03672  4.20022  4.49779  2.14534  3.59884  1.08850  2.49784  4.12928  4.48539  3.88994  3.80283  3.55661  3.34089  2.21081  5.02522  3.83722    390 - -
          2.68618  4.42225  2.77519  2.73123  3.46354  2.40513  3.72494  3.29354  2.67741  2.69355  4.24690  2.90347  2.73739  3.18146  2.89801  2.37887  2.77519  2.98518  4.58477  3.61503
          0.03333  3.81383  4.53618  0.61958  0.77255  0.48576  0.95510
    389   2.94149  4.78231  3.42638  2.95141  4.12205  3.43911  3.78560  3.66074  2.21933  3.18745  4.19037  3.31503  3.94564  3.00990  1.07200  3.02920  3.21217  3.38752  5.22961  4.06337    391 - -
          2.68618  4.42225  2.77519  2.73123  3.46354  2.40513  3.72494  3.29354  2.67741  2.69355  4.24690  2.90347  2.73739  3.18146  2.89801  2.37887  2.77519  2.98518  4.58477  3.61503
          0.03333  3.81383  4.53618  0.61958  0.77255  0.48576  0.95510
    390   3.09063  4.57102  4.09469  3.73558  3.11554  3.90648  4.40975  2.31798  3.50385  0.95102  3.15920  4.01658  4.35282  3.88627  3.68899  3.47237  3.38807  2.33983  4.97224  3.68161    392 - -
          2.68618  4.42225  2.77519  2.73123  3.46354  2.40513  3.72494  3.29354  2.67741  2.69355  4.24690  2.90347  2.73739  3.18146  2.89801  2.37887  2.77519  2.98518  4.58477  3.61503
          0.03333  3.81383  4.53618  0.61958  0.77255  0.48576  0.95510
    391   3.18554  4.60504  4.15787  3.86229  1.11287  3.88691  3.85436  2.71767  3.77104  2.10191  3.45734  3.95382  4.34770  3.95555  3.90523  3.45780  3.48710  2.70383  4.12288  2.49808    393 - -
          2.68618  4.42225  2.77519  2.73123  3.46354  2.40513  3.72494  3.29354  2.67741  2.69355  4.24690  2.90347  2.73739  3.18146  2.89801  2.37887  2.77519  2.98518  4.58477  3.61503
          0.03333  3.81383  4.53618  0.61958  0.77255  0.48576  0.95510
    392   3.09063  4.57102  4.09469  3.73558  3.11554  3.90648  4.40975  2.31798  3.50385  0.95102  3.15920  4.01658  4.35282  3.88627  3.68899  3.47237  3.38807  2.33983  4.97224  3.68161    394 - -
          2.68618  4.42225  2.77519  2.73123  3.46354  2.40513  3.72494  3.29354  2.67741  2.69355  4.24690  2.90347  2.73739  3.18146  2.89801  2.37887  2.77519  2.98518  4.58477  3.61503
          0.03333  3.81383  4.53618  0.61958  0.77255  0.48576  0.95510
    393   2.28832  4.20725  3.15754  2.97186  4.01850  2.93831  4.08272  3.53376  3.04160  3.25902  4.19093  3.20524  3.67255  3.39583  3.32859  1.18306  2.76429  3.08176  5.39599  4.10202    395 - -
          2.68618  4.42225  2.77519  2.73123  3.46354  2.40513  3.72494  3.29354  2.67741  2.69355  4.24690  2.90347  2.73739  3.18146  2.89801  2.37887  2.77519  2.98518  4.58477  3.61503
          0.03333  3.81383  4.53618  0.61958  0.77255  0.48576  0.95510
    394   2.67775  4.44346  3.27882  3.11041  4.10837  3.13435  4.19174  3.63982  3.16290  3.27262  4.32085  3.42241  0.94424  3.55352  3.41405  2.84370  3.11499  3.29177  5.30991  4.22865    396 - -
          2.68618  4.42225  2.77519  2.73123  3.46354  2.40513  3.72494  3.29354  2.67741  2.69355  4.24690  2.90347  2.73739  3.18146  2.89801  2.37887  2.77519  2.98518  4.58477  3.61503
          0.03333  3.81383  4.53618  0.61958  0.77255  0.48576  0.95510
    395   2.59548  4.37528  3.25709  3.14979  4.29045  0.82563  4.27249  3.87688  3.32293  3.53815  4.51441  3.42171  3.76452  3.65195  3.56427  2.76594  3.07221  3.41664  5.39992  4.39080    397 - -
          2.68618  4.42225  2.77519  2.73123  3.46354  2.40513  3.72494  3.29354  2.67741  2.69355  4.24690  2.90347  2.73739  3.18146  2.89801  2.37887  2.77519  2.98518  4.58477  3.61503
          0.03333  3.81383  4.53618  0.61958  0.77255  0.48576  0.95510
    396   3.16474  4.67747  3.75264  3.47215  2.29881  3.76257  3.59483  3.18235  3.33135  2.65114  3.86384  3.65289  4.23836  3.65148  3.52662  3.30688  3.45147  3.05030  3.93994  1.06920    398 - -
          2.68618  4.42225  2.77519  2.73123  3.46354  2.40513  3.72494  3.29354  2.67741  2.69355  4.24690  2.90347  2.73739  3.18146  2.89801  2.37887  2.77519  2.98518  4.58477  3.61503
          0.03333  3.81383  4.53618  0.61958  0.77255  0.48576  0.95510
    397   2.67775  4.44346  3.27882  3.11041  4.10837  3.13435  4.19174  3.63982  3.16290  3.27262  4.32085  3.42241  0.94424  3.55352  3.41405  2.84370  3.11499  3.29177  5.30991  4.22865    399 - -
          2.68618  4.42225  2.77519  2.73123  3.46354  2.40513  3.72494  3.29354  2.67741  2.69355  4.24690  2.90347  2.73739  3.18146  2.89801  2.37887  2.77519  2.98518  4.58477  3.61503
          0.03333  3.81383  4.53618  0.61958  0.77255  0.48576  0.95510
    398   3.16474  4.67747  3.75264  3.47215  2.29881  3.76257  3.59483  3.18235  3.33135  2.65114  3.86384  3.65289  4.23836  3.65148  3.52662  3.30688  3.45147  3.05030  3.93994  1.06920    400 - -
          2.68618  4.42225  2.77519  2.73123  3.46354  2.40513  3.72494  3.29354  2.67741  2.69355  4.24690  2.90347  2.73739  3.18146  2.89801  2.37887  2.77519  2.98518  4.58477  3.61503
          0.03333  3.81383  4.53618  0.61958  0.77255  0.48576  0.95510
    399   2.90424  4.99977  2.46690  1.11190  4.33903  3.23793  3.82135  3.78132  2.69465  3.40852  4.38650  2.90349  3.84014  3.03913  3.09635  2.89349  3.20849  3.47175  5.52180  4.24551    401 - -
          2.68618  4.42225  2.77519  2.73123  3.46354  2.40513  3.72494  3.29354  2.67741  2.69355  4.24690  2.90347  2.73739  3.18146  2.89801  2.37887  2.77519  2.98518  4.58477  3.61503
          0.03333  3.81383  4.53618  0.61958  0.77255  0.48576  0.95510
    400   2.83521  5.27933  1.89717  1.41974  4.57048  3.16611  3.68965  4.04925  2.66288  3.60314  4.46839  2.65716  3.77106  2.86211  3.20866  2.74878  3.12111  3.66082  5.76669  4.31615    402 - -
          2.68618  4.42225  2.77519  2.73123  3.46354  2.40513  3.72494  3.29354  2.67741  2.69355  4.24690  2.90347  2.73739  3.18146  2.89801  2.37887  2.77519  2.98518  4.58477  3.61503
          0.03333  3.81383  4.53618  0.61958  0.77255  0.48576  0.95510
    401   2.96704  4.36564  4.45212  3.96831  3.38541  4.17043  4.71949  1.30137  3.82706  1.90742  3.23172  4.22192  4.53473  4.12540  4.04884  3.55681  3.24555  1.52676  5.32146  4.10058    403 - -
          2.68618  4.42225  2.77519  2.73123  3.46354  2.40513  3.72494  3.29354  2.67741  2.69355  4.24690  2.90347  2.73739  3.18146  2.89801  2.37887  2.77519  2.98518  4.58477  3.61503
          0.03333  3.81383  4.53618  0.61958  0.77255  0.48576  0.95510
    402   3.09063  4.57102  4.09469  3.73558  3.11554  3.90648  4.40975  2.31798  3.50385  0.95102  3.15920  4.01658  4.35282  3.88627  3.68899  3.47237  3.38807  2.33983  4.97224  3.68161    404 - -
          2.68618  4.42225  2.77519  2.73123  3.46354  2.40513  3.72494  3.29354  2.67741  2.69355  4.24690  2.90347  2.73739  3.18146  2.89801  2.37887  2.77519  2.98518  4.58477  3.61503
          0.03333  3.81383  4.53618  0.61958  0.77255  0.48576  0.95510
    403   2.72508  4.83901  3.04287  2.55123  4.19886  3.41189  3.59075  3.61721  2.09506  3.16472  4.01990  3.00564  3.84937  2.41657  1.83308  2.47879  2.95920  3.29143  5.31474  4.05011    405 - -
          2.68618  4.42225  2.77519  2.73123  3.46354  2.40513  3.72494  3.29354  2.67741  2.69355  4.24690  2.90347  2.73739  3.18146  2.89801  2.37887  2.77519  2.98518  4.58477  3.61503
          0.03333  3.81383  4.53618  0.61958  0.77255  0.48576  0.95510
    404   2.22214  4.14074  3.26317  2.97443  4.02423  2.94810  4.04239  3.30407  2.96536  3.09990  3.99684  3.19585  3.65813  3.32063  3.26666  2.04818  1.60251  2.89197  5.41161  4.16521    406 - -
          2.68618  4.42225  2.77519  2.73123  3.46354  2.40513  3.72494  3.29354  2.67741  2.69355  4.24690  2.90347  2.73739  3.18146  2.89801  2.37887  2.77519  2.98518  4.58477  3.61503
          0.03333  3.81383  4.53618  0.61958  0.77255  0.48576  0.95510
    405   3.25773  4.62970  4.24179  3.85325  1.30385  4.09460  3.48823  2.93979  3.72380  2.32048  3.57486  3.84420  4.43373  3.83279  3.85817  3.45305  3.49285  2.87488  3.70099  1.74301    407 - -
          2.68618  4.42225  2.77519  2.73123  3.46354  2.40513  3.72494  3.29354  2.67741  2.69355  4.24690  2.90347  2.73739  3.18146  2.89801  2.37887  2.77519  2.98518  4.58477  3.61503
          0.03333  3.81383  4.53618  0.61958  0.77255  0.48576  0.95510
    406   2.93457  4.76039  3.07210  2.82734  3.24640  3.40032  1.27248  3.62825  2.67214  3.12913  4.16847  3.23856  3.95027  3.19316  2.94077  3.00614  3.23644  3.36462  4.71204  3.19917    408 - -
          2.68618  4.42225  2.77519  2.73123  3.46354  2.40513  3.72494  3.29354  2.67741  2.69355  4.24690  2.90347  2.73739  3.18146  2.89801  2.37887  2.77519  2.98518  4.58477  3.61503
          0.03333  3.81383  4.53618  0.61958  0.77255  0.48576  0.95510
    407   2.67686  4.66940  2.67976  2.55996  4.02391  3.14620  3.87719  3.72286  2.77664  3.37681  4.33338  1.26633  3.79579  3.15089  3.12840  2.74697  3.05743  3.35101  5.33677  3.97727    409 - -
          2.68618  4.42225  2.77519  2.73123  3.46354  2.40513  3.72494  3.29354  2.67741  2.69355  4.24690  2.90347  2.73739  3.18146  2.89801  2.37887  2.77519  2.98518  4.58477  3.61503
          0.03333  3.81383  4.53618  0.61958  0.77255  0.48576  0.95510
    408   2.83681  4.81832  2.86692  2.62218  3.97868  3.32870  3.77948  3.60172  2.44741  3.10979  4.14071  3.08086  3.88222  1.34223  2.73216  2.88770  3.13449  3.33549  5.26185  3.95211    410 - -
          2.68618  4.42225  2.77519  2.73123  3.46354  2.40513  3.72494  3.29354  2.67741  2.69355  4.24690  2.90347  2.73739  3.18146  2.89801  2.37887  2.77519  2.98518  4.58477  3.61503
          0.03333  3.81383  4.53618  0.61958  0.77255  0.48576  0.95510
    409   2.38345  4.22797  3.37823  3.12903  3.91918  3.06879  4.15053  3.03926  3.07082  2.90477  3.96014  3.34695  3.76839  3.46892  3.33156  2.58420  1.27541  2.74052  5.36224  4.13619    411 - -
          2.68618  4.42225  2.77519  2.73123  3.46354  2.40513  3.72494  3.29354  2.67741  2.69355  4.24690  2.90347  2.73739  3.18146  2.89801  2.37887  2.77519  2.98518  4.58477  3.61503
          0.03333  3.81383  4.53618  0.61958  0.77255  0.48576  0.95510
    410   2.36490  4.38385  2.81667  2.61147  4.12003  3.00798  3.87649  3.64035  2.76941  3.29719  4.15236  2.44955  3.68161  3.11159  3.13745  1.56549  2.78202  3.18527  5.44831  4.11603    412 - -
          2.68618  4.42225  2.77519  2.73123  3.46354  2.40513  3.72494  3.29354  2.67741  2.69355  4.24690  2.90347  2.73739  3.18146  2.89801  2.37887  2.77519  2.98518  4.58477  3.61503
          0.03333  3.81383  4.53618  0.61958  0.77255  0.48576  0.95510
    411   2.98555  4.42225  4.24979  3.86440  3.33602  4.00106  4.60426  1.15372  3.69129  1.93559  3.28206  4.11802  4.43905  4.04641  3.89465  3.49174  3.28626  1.84811  5.21379  3.94613    413 - -
          2.68618  4.42225  2.77519  2.73123  3.46354  2.40513  3.72494  3.29354  2.67741  2.69355  4.24690  2.90347  2.73739  3.18146  2.89801  2.37887  2.77519  2.98518  4.58477  3.61503
          0.03333  3.81383  4.53618  0.61958  0.77255  0.48576  0.95510
    412   2.96069  4.35077  4.46804  3.97503  3.41260  4.18492  4.73084  1.40232  3.84566  1.93973  3.25036  4.22994  4.54191  4.13751  4.07126  3.56461  3.23584  1.38099  5.33979  4.12356    414 - -
          2.68618  4.42225  2.77519  2.73123  3.46354  2.40513  3.72494  3.29354  2.67741  2.69355  4.24690  2.90347  2.73739  3.18146  2.89801  2.37887  2.77519  2.98518  4.58477  3.61503
          0.03333  3.81383  4.53618  0.61958  0.77255  0.48576  0.95510
    413   2.92471  4.48328  3.98706  3.57714  3.18470  3.79035  4.32591  2.35456  3.34801  1.78924  1.49520  3.86155  4.25156  3.73435  3.56001  3.26721  3.22937  2.35359  5.01707  3.77306    415 - -
          2.68618  4.42225  2.77519  2.73123  3.46354  2.40513  3.72494  3.29354  2.67741  2.69355  4.24690  2.90347  2.73739  3.18146  2.89801  2.37887  2.77519  2.98518  4.58477  3.61503
          0.03333  3.81383  4.53618  0.61958  0.77255  0.48576  0.95510
    414   2.52352  1.06766  4.02711  3.75434  3.76037  3.15775  4.41446  2.89559  3.58128  2.81318  3.93308  3.75700  3.86004  3.92993  3.71563  2.79484  2.98553  2.64387  5.18760  4.04813    416 - -
          2.68618  4.42225  2.77519  2.73123  3.46354  2.40513  3.72494  3.29354  2.67741  2.69355  4.24690  2.90347  2.73739  3.18146  2.89801  2.37887  2.77519  2.98518  4.58477  3.61503
          0.03333  3.81383  4.53618  0.61958  0.77255  0.48576  0.95510
    415   2.28832  4.20725  3.15754  2.97186  4.01850  2.93831  4.08272  3.53376  3.04160  3.25902  4.19093  3.20524  3.67255  3.39583  3.32859  1.18306  2.76429  3.08176  5.39599  4.10202    417 - -
          2.68618  4.42225  2.77519  2.73123  3.46354  2.40513  3.72494  3.29354  2.67741  2.69355  4.24690  2.90347  2.73739  3.18146  2.89801  2.37887  2.77519  2.98518  4.58477  3.61503
          0.03333  3.81383  4.53618  0.61958  0.77255  0.48576  0.95510
    416   3.16474  4.67747  3.75264  3.47215  2.29881  3.76257  3.59483  3.18235  3.33135  2.65114  3.86384  3.65289  4.23836  3.65148  3.52662  3.30688  3.45147  3.05030  3.93994  1.06920    418 - -
          2.68618  4.42225  2.77519  2.73123  3.46354  2.40513  3.72494  3.29354  2.67741  2.69355  4.24690  2.90347  2.73739  3.18146  2.89801  2.37887  2.77519  2.98518  4.58477  3.61503
          0.03333  3.81383  4.53618  0.61958  0.77255  0.48576  0.95510
    417   3.09063  4.57102  4.09469  3.73558  3.11554  3.90648  4.40975  2.31798  3.50385  0.95102  3.15920  4.01658  4.35282  3.88627  3.68899  3.47237  3.38807  2.33983  4.97224  3.68161    419 - -
          2.68618  4.42225  2.77519  2.73123  3.46354  2.40513  3.72494  3.29354  2.67741  2.69355  4.24690  2.90347  2.73739  3.18146  2.89801  2.37887  2.77519  2.98518  4.58477  3.61503
          0.03333  3.81383  4.53618  0.61958  0.77255  0.48576  0.95510
    418   2.67775  4.44346  3.27882  3.11041  4.10837  3.13435  4.19174  3.63982  3.16290  3.27262  4.32085  3.42241  0.94424  3.55352  3.41405  2.84370  3.11499  3.29177  5.30991  4.22865    420 - -
          2.68618  4.42225  2.77519  2.73123  3.46354  2.40513  3.72494  3.29354  2.67741  2.69355  4.24690  2.90347  2.73739  3.18146  2.89801  2.37887  2.77519  2.98518  4.58477  3.61503
          0.03333  3.81383  4.53618  0.61958  0.77255  0.48576  0.95510
    419   2.34865  4.28834  3.99189  3.56151  3.47745  3.74529  4.40669  1.42763  3.43856  2.14042  3.36811  3.82287  4.23381  3.78205  3.69190  3.14362  3.05257  1.86235  5.24359  4.00958    421 - -
          2.68618  4.42225  2.77519  2.73123  3.46354  2.40513  3.72494  3.29354  2.67741  2.69355  4.24690  2.90347  2.73739  3.18146  2.89801  2.37887  2.77519  2.98518  4.58477  3.61503
          0.03333  3.81383  4.53618  0.61958  0.77255  0.48576  0.95510
    420   3.18554  4.60504  4.15787  3.86229  1.11287  3.88691  3.85436  2.71767  3.77104  2.10191  3.45734  3.95382  4.34770  3.95555  3.90523  3.45780  3.48710  2.70383  4.12288  2.49808    422 - -
          2.68618  4.42225  2.77519  2.73123  3.46354  2.40513  3.72494  3.29354  2.67741  2.69355  4.24690  2.90347  2.73739  3.18146  2.89801  2.37887  2.77519  2.98518  4.58477  3.61503
          0.03333  3.81383  4.53618  0.61958  0.77255  0.48576  0.95510
    421   2.53665  4.57854  2.98344  2.55849  4.01754  3.26797  3.68365  3.40812  2.38327  3.04697  3.90277  2.60878  3.77688  2.87281  2.39741  2.62117  2.10542  3.07345  5.27853  3.99424    423 - -
          2.68618  4.42225  2.77519  2.73123  3.46354  2.40513  3.72494  3.29354  2.67741  2.69355  4.24690  2.90347  2.73739  3.18146  2.89801  2.37887  2.77519  2.98518  4.58477  3.61503
          0.03333  3.81383  4.53618  0.61958  0.77255  0.48576  0.95510
    422   2.61796  4.70475  2.87725  2.52346  4.18001  3.26795  3.67748  3.59225  1.74495  3.19984  4.06321  2.97504  3.79638  2.85591  2.61303  2.09140  2.91610  3.23827  5.37360  4.08271    424 - -
          2.68618  4.42225  2.77519  2.73123  3.46354  2.40513  3.72494  3.29354  2.67741  2.69355  4.24690  2.90347  2.73739  3.18146  2.89801  2.37887  2.77519  2.98518  4.58477  3.61503
          0.03333  3.81383  4.53618  0.61958  0.77255  0.48576  0.95510
    423   3.18554  4.60504  4.15787  3.86229  1.11287  3.88691  3.85436  2.71767  3.77104  2.10191  3.45734  3.95382  4.34770  3.95555  3.90523  3.45780  3.48710  2.70383  4.12288  2.49808    425 - -
          2.68618  4.42225  2.77519  2.73123  3.46354  2.40513  3.72494  3.29354  2.67741  2.69355  4.24690  2.90347  2.73739  3.18146  2.89801  2.37887  2.77519  2.98518  4.58477  3.61503
          0.03333  3.81383  4.53618  0.61958  0.77255  0.48576  0.95510
    424   2.73882  5.03754  2.02644  2.17088  4.37640  3.14890  3.71593  3.92665  2.67628  3.51071  4.37740  1.65680  3.76128  2.90536  3.18315  2.70351  3.05271  3.53241  5.63285  4.19852    426 - -
          2.68618  4.42225  2.77519  2.73123  3.46354  2.40513  3.72494  3.29354  2.67741  2.69355  4.24690  2.90347  2.73739  3.18146  2.89801  2.37887  2.77519  2.98518  4.58477  3.61503
          0.03333  3.81383  4.53618  0.61958  0.77255  0.48576  0.95510
    425   2.94149  4.78231  3.42638  2.95141  4.12205  3.43911  3.78560  3.66074  2.21933  3.18745  4.19037  3.31503  3.94564  3.00990  1.07200  3.02920  3.21217  3.38752  5.22961  4.06337    427 - -
          2.68618  4.42225  2.77519  2.73123  3.46354  2.40513  3.72494  3.29354  2.67741  2.69355  4.24690  2.90347  2.73739  3.18146  2.89801  2.37887  2.77519  2.98518  4.58477  3.61503
          0.03333  3.81383  4.53618  0.61958  0.77255  0.48576  0.95510
    426   2.38345  4.22797  3.37823  3.12903  3.91918  3.06879  4.15053  3.03926  3.07082  2.90477  3.96014  3.34695  3.76839  3.46892  3.33156  2.58420  1.27541  2.74052  5.36224  4.13619    428 - -
          2.68618  4.42225  2.77519  2.73123  3.46354  2.40513  3.72494  3.29354  2.67741  2.69355  4.24690  2.90347  2.73739  3.18146  2.89801  2.37887  2.77519  2.98518  4.58477  3.61503
          0.03333  3.81383  4.53618  0.61958  0.77255  0.48576  0.95510
    427   2.80673  4.98675  3.01305  2.52180  4.35941  3.45383  3.55960  3.75662  1.61668  3.26501  4.11064  2.59203  3.87048  2.70262  2.05287  2.80746  3.01543  3.42279  5.37538  4.12313    429 - -
          2.68618  4.42225  2.77519  2.73123  3.46354  2.40513  3.72494  3.29354  2.67741  2.69355  4.24690  2.90347  2.73739  3.18146  2.89801  2.37887  2.77519  2.98518  4.58477  3.61503
          0.03333  3.81383  4.53618  0.61958  0.77255  0.48576  0.95510
    428   2.59548  4.37528  3.25709  3.14979  4.29045  0.82563  4.27249  3.87688  3.32293  3.53815  4.51441  3.42171  3.76452  3.65195  3.56427  2.76594  3.07221  3.41664  5.39992  4.39080    430 - -
          2.68618  4.42225  2.77519  2.73123  3.46354  2.40513  3.72494  3.29354  2.67741  2.69355  4.24690  2.90347  2.73739  3.18146  2.89801  2.37887  2.77519  2.98518  4.58477  3.61503
          0.03333  3.81383  4.53618  0.61958  0.77255  0.48576  0.95510
    429   2.59548  4.37528  3.25709  3.14979  4.29045  0.82563  4.27249  3.87688  3.32293  3.53815  4.51441  3.42171  3.76452  3.65195  3.56427  2.76594  3.07221  3.41664  5.39992  4.39080    431 - -
          2.68618  4.42225  2.77519  2.73123  3.46354  2.40513  3.72494  3.29354  2.67741  2.69355  4.24690  2.90347  2.73739  3.18146  2.89801  2.37887  2.77519  2.98518  4.58477  3.61503
          0.03333  3.81383  4.53618  0.61958  0.77255  0.48576  0.95510
    430   3.09063  4.57102  4.09469  3.73558  3.11554  3.90648  4.40975  2.31798  3.50385  0.95102  3.15920  4.01658  4.35282  3.88627  3.68899  3.47237  3.38807  2.33983  4.97224  3.68161    432 - -
          2.68618  4.42225  2.77519  2.73123  3.46354  2.40513  3.72494  3.29354  2.67741  2.69355  4.24690  2.90347  2.73739  3.18146  2.89801  2.37887  2.77519  2.98518  4.58477  3.61503
          0.03333  3.81383  4.53618  0.61958  0.77255  0.48576  0.95510
    431   2.98555  4.42225  4.24979  3.86440  3.33602  4.00106  4.60426  1.15372  3.69129  1.93559  3.28206  4.11802  4.43905  4.04641  3.89465  3.49174  3.28626  1.84811  5.21379  3.94613    433 - -
          2.68618  4.42225  2.77519  2.73123  3.46354  2.40513  3.72494  3.29354  2.67741  2.69355  4.24690  2.90347  2.73739  3.18146  2.89801  2.37887  2.77519  2.98518  4.58477  3.61503
          0.03333  3.81383  4.53618  0.61958  0.77255  0.48576  0.95510
    432   2.79091  5.10000  2.43529  1.70653  4.37807  3.27250  3.63606  3.83544  2.37867  3.37181  4.24042  2.78182  3.80362  2.15605  2.77497  2.74983  3.04608  3.48785  5.54456  4.17656    434 - -
          2.68618  4.42225  2.77519  2.73123  3.46354  2.40513  3.72494  3.29354  2.67741  2.69355  4.24690  2.90347  2.73739  3.18146  2.89801  2.37887  2.77519  2.98518  4.58477  3.61503
          0.03333  3.81383  4.53618  0.61958  0.77255  0.48576  0.95510
    433   3.09063  4.57102  4.09469  3.73558  3.11554  3.90648  4.40975  2.31798  3.50385  0.95102  3.15920  4.01658  4.35282  3.88627  3.68899  3.47237  3.38807  2.33983  4.97224  3.68161    435 - -
          2.68618  4.42225  2.77519  2.73123  3.46354  2.40513  3.72494  3.29354  2.67741  2.69355  4.24690  2.90347  2.73739  3.18146  2.89801  2.37887  2.77519  2.98518  4.58477  3.61503
          0.03333  3.81383  4.53618  0.61958  0.77255  0.48576  0.95510
    434   2.67686  4.66940  2.67976  2.55996  4.02391  3.14620  3.87719  3.72286  2.77664  3.37681  4.33338  1.26633  3.79579  3.15089  3.12840  2.74697  3.05743  3.35101  5.33677  3.97727    436 - -
          2.68618  4.42225  2.77519  2.73123  3.46354  2.40513  3.72494  3.29354  2.67741  2.69355  4.24690  2.90347  2.73739  3.18146  2.89801  2.37887  2.77519  2.98518  4.58477  3.61503
          0.03333  3.81383  4.53618  0.61958  0.77255  0.48576  0.95510
    435   2.93457  4.76039  3.07210  2.82734  3.24640  3.40032  1.27248  3.62825  2.67214  3.12913  4.16847  3.23856  3.95027  3.19316  2.94077  3.00614  3.23644  3.36462  4.71204  3.19917    437 - -
          2.68618  4.42225  2.77519  2.73123  3.46354  2.40513  3.72494  3.29354  2.67741  2.69355  4.24690  2.90347  2.73739  3.18146  2.89801  2.37887  2.77519  2.98518  4.58477  3.61503
          0.03333  3.81383  4.53618  0.61958  0.77255  0.48576  0.95510
    436   2.59548  4.37528  3.25709  3.14979  4.29045  0.82563  4.27249  3.87688  3.32293  3.53815  4.51441  3.42171  3.76452  3.65195  3.56427  2.76594  3.07221  3.41664  5.39992  4.39080    438 - -
          2.68618  4.42225  2.77519  2.73123  3.46354  2.40513  3.72494  3.29354  2.67741  2.69355  4.24690  2.90347  2.73739  3.18146  2.89801  2.37887  2.77519  2.98518  4.58477  3.61503
          0.03333  3.81383  4.53618  0.61958  0.77255  0.48576  0.95510
    437   2.27464  4.60591  3.21885  2.74377  4.08012  3.32178  3.71553  3.42068  2.24241  3.05549  3.97843  3.12789  3.84027  2.90781  1.63378  2.72753  2.93098  3.11039  5.29287  4.05231    439 - -
          2.68618  4.42225  2.77519  2.73123  3.46354  2.40513  3.72494  3.29354  2.67741  2.69355  4.24690  2.90347  2.73739  3.18146  2.89801  2.37887  2.77519  2.98518  4.58477  3.61503
          0.03333  3.81383  4.53618  0.61958  0.77255  0.48576  0.95510
    438   2.67775  4.44346  3.27882  3.11041  4.10837  3.13435  4.19174  3.63982  3.16290  3.27262  4.32085  3.42241  0.94424  3.55352  3.41405  2.84370  3.11499  3.29177  5.30991  4.22865    440 - -
          2.68618  4.42225  2.77519  2.73123  3.46354  2.40513  3.72494  3.29354  2.67741  2.69355  4.24690  2.90347  2.73739  3.18146  2.89801  2.37887  2.77519  2.98518  4.58477  3.61503
          0.03333  3.81383  4.53618  0.61958  0.77255  0.48576  0.95510
    439   2.83681  4.81832  2.86692  2.62218  3.97868  3.32870  3.77948  3.60172  2.44741  3.10979  4.14071  3.08086  3.88222  1.34223  2.73216  2.88770  3.13449  3.33549  5.26185  3.95211    441 - -
          2.68618  4.42225  2.77519  2.73123  3.46354  2.40513  3.72494  3.29354  2.67741  2.69355  4.24690  2.90347  2.73739  3.18146  2.89801  2.37887  2.77519  2.98518  4.58477  3.61503
          0.03333  3.81383  4.53618  0.61958  0.77255  0.48576  0.95510
    440   2.67775  4.44346  3.27882  3.11041  4.10837  3.13435  4.19174  3.63982  3.16290  3.27262  4.32085  3.42241  0.94424  3.55352  3.41405  2.84370  3.11499  3.29177  5.30991  4.22865    442 - -
          2.68618  4.42225  2.77519  2.73123  3.46354  2.40513  3.72494  3.29354  2.67741  2.69355  4.24690  2.90347  2.73739  3.18146  2.89801  2.37887  2.77519  2.98518  4.58477  3.61503
          0.03333  3.81383  4.53618  0.61958  0.77255  0.48576  0.95510
    441   3.09063  4.57102  4.09469  3.73558  3.11554  3.90648  4.40975  2.31798  3.50385  0.95102  3.15920  4.01658  4.35282  3.88627  3.68899  3.47237  3.38807  2.33983  4.97224  3.68161    443 - -
          2.68618  4.42225  2.77519  2.73123  3.46354  2.40513  3.72494  3.29354  2.67741  2.69355  4.24690  2.90347  2.73739  3.18146  2.89801  2.37887  2.77519  2.98518  4.58477  3.61503
          0.03333  3.81383  4.53618  0.61958  0.77255  0.48576  0.95510
    442   2.83681  4.81832  2.86692  2.62218  3.97868  3.32870  3.77948  3.60172  2.44741  3.10979  4.14071  3.08086  3.88222  1.34223  2.73216  2.88770  3.13449  3.33549  5.26185  3.95211    444 - -
          2.68618  4.42225  2.77519  2.73123  3.46354  2.40513  3.72494  3.29354  2.67741  2.69355  4.24690  2.90347  2.73739  3.18146  2.89801  2.37887  2.77519  2.98518  4.58477  3.61503
          0.03333  3.81383  4.53618  0.61958  0.77255  0.48576  0.95510
    443   3.16474  4.67747  3.75264  3.47215  2.29881  3.76257  3.59483  3.18235  3.33135  2.65114  3.86384  3.65289  4.23836  3.65148  3.52662  3.30688  3.45147  3.05030  3.93994  1.06920    445 - -
          2.68618  4.42225  2.77519  2.73123  3.46354  2.40513  3.72494  3.29354  2.67741  2.69355  4.24690  2.90347  2.73739  3.18146  2.89801  2.37887  2.77519  2.98518  4.58477  3.61503
          0.03333  3.81383  4.53618  0.61958  0.77255  0.48576  0.95510
    444   2.41426  4.16595  3.60838  3.23900  3.63055  3.25136  4.14525  2.50388  3.15312  2.58291  3.63515  3.45205  3.87934  3.50359  3.42314  2.29661  2.80874  1.51440  5.19187  3.91980    446 - -
          2.68618  4.42225  2.77519  2.73123  3.46354  2.40513  3.72494  3.29354  2.67741  2.69355  4.24690  2.90347  2.73739  3.18146  2.89801  2.37887  2.77519  2.98518  4.58477  3.61503
          0.03333  3.81383  4.53618  0.61958  0.77255  0.48576  0.95510
    445   2.76210  4.32226  4.04303  3.70560  3.50862  3.66184  4.51787  2.05774  3.57242  2.20679  3.48400  3.90446  4.22652  3.93703  3.79033  3.16269  3.12566  1.10245  5.28270  4.01009    447 - -
          2.68618  4.42225  2.77519  2.73123  3.46354  2.40513  3.72494  3.29354  2.67741  2.69355  4.24690  2.90347  2.73739  3.18146  2.89801  2.37887  2.77519  2.98518  4.58477  3.61503
          0.03333  3.81383  4.53618  0.61958  0.77255  0.48576  0.95510
    446   2.67686  4.66940  2.67976  2.55996  4.02391  3.14620  3.87719  3.72286  2.77664  3.37681  4.33338  1.26633  3.79579  3.15089  3.12840  2.74697  3.05743  3.35101  5.33677  3.97727    448 - -
          2.68618  4.42225  2.77519  2.73123  3.46354  2.40513  3.72494  3.29354  2.67741  2.69355  4.24690  2.90347  2.73739  3.18146  2.89801  2.37887  2.77519  2.98518  4.58477  3.61503
          0.03333  3.81383  4.53618  0.61958  0.77255  0.48576  0.95510
    447   1.10177  4.16502  3.40478  3.19480  3.99556  2.99082  4.22354  3.11247  3.20957  2.99660  4.03602  3.35870  3.72463  3.55645  3.46337  2.51639  2.78975  2.77712  5.42865  4.22264    449 - -
          2.68618  4.42225  2.77519  2.73123  3.46354  2.40513  3.72494  3.29354  2.67741  2.69355  4.24690  2.90347  2.73739  3.18146  2.89801  2.37887  2.77519  2.98518  4.58477  3.61503
          0.03333  3.81383  4.53618  0.61958  0.77255  0.48576  0.95510
    448   1.10177  4.16502  3.40478  3.19480  3.99556  2.99082  4.22354  3.11247  3.20957  2.99660  4.03602  3.35870  3.72463  3.55645  3.46337  2.51639  2.78975  2.77712  5.42865  4.22264    450 - -
          2.68618  4.42225  2.77519  2.73123  3.46354  2.40513  3.72494  3.29354  2.67741  2.69355  4.24690  2.90347  2.73739  3.18146  2.89801  2.37887  2.77519  2.98518  4.58477  3.61503
          0.03333  3.81383  4.53618  0.61958  0.77255  0.48576  0.95510
    449   3.18554  4.60504  4.15787  3.86229  1.11287  3.88691  3.85436  2.71767  3.77104  2.10191  3.45734  3.95382  4.34770  3.95555  3.90523  3.45780  3.48710  2.70383  4.12288  2.49808    451 - -
          2.68618  4.42225  2.77519  2.73123  3.46354  2.40513  3.72494  3.29354  2.67741  2.69355  4.24690  2.90347  2.73739  3.18146  2.89801  2.37887  2.77519  2.98518  4.58477  3.61503
          0.03333  3.81383  4.53618  0.61958  0.77255  0.48576  0.95510
    450   3.09063  4.57102  4.09469  3.73558  3.11554  3.90648  4.40975  2.31798  3.50385  0.95102  3.15920  4.01658  4.35282  3.88627  3.68899  3.47237  3.38807  2.33983  4.97224  3.68161    452 - -
          2.68618  4.42225  2.77519  2.73123  3.46354  2.40513  3.72494  3.29354  2.67741  2.69355  4.24690  2.90347  2.73739  3.18146  2.89801  2.37887  2.77519  2.98518  4.58477  3.61503
          0.03333  3.81383  4.53618  0.61958  0.77255  0.48576  0.95510
    451   1.10177  4.16502  3.40478  3.19480  3.99556  2.99082  4.22354  3.11247  3.20957  2.99660  4.03602  3.35870  3.72463  3.55645  3.46337  2.51639  2.78975  2.77712  5.42865  4.22264    453 - -
          2.68618  4.42225  2.77519  2.73123  3.46354  2.40513  3.72494  3.29354  2.67741  2.69355  4.24690  2.90347  2.73739  3.18146  2.89801  2.37887  2.77519  2.98518  4.58477  3.61503
          0.03333  3.81383  4.53618  0.61958  0.77255  0.48576  0.95510
    452   1.93048  4.12591  3.38126  3.07849  3.98686  2.98630  4.11242  3.04369  3.04873  2.95821  3.92178  3.27140  3.69526  3.39945  3.33824  2.44004  1.60422  2.69867  5.42593  4.20243    454 - -
          2.68618  4.42225  2.77519  2.73123  3.46354  2.40513  3.72494  3.29354  2.67741  2.69355  4.24690  2.90347  2.73739  3.18146  2.89801  2.37887  2.77519  2.98518  4.58477  3.61503
          0.03333  3.81383  4.53618  0.61958  0.77255  0.48576  0.95510
    453   2.98475  4.45911  4.26540  3.78301  3.15994  4.05715  4.49980  2.05596  3.59122  1.21889  3.06251  4.06369  4.42799  3.90533  3.80803  3.44181  3.26155  1.81157  5.09513  3.86010    455 - -
          2.68618  4.42225  2.77519  2.73123  3.46354  2.40513  3.72494  3.29354  2.67741  2.69355  4.24690  2.90347  2.73739  3.18146  2.89801  2.37887  2.77519  2.98518  4.58477  3.61503
          0.03333  3.81383  4.53618  0.61958  0.77255  0.48576  0.95510
    454   3.28726  4.64621  4.25998  3.87361  1.42252  4.11064  3.44488  3.01094  3.74384  2.39952  3.63745  3.83908  4.44488  3.83712  3.87192  3.46366  3.51872  2.93102  3.64744  1.50165    456 - -
          2.68618  4.42225  2.77519  2.73123  3.46354  2.40513  3.72494  3.29354  2.67741  2.69355  4.24690  2.90347  2.73739  3.18146  2.89801  2.37887  2.77519  2.98518  4.58477  3.61503
          0.03333  3.81383  4.53618  0.61958  0.77255  0.48576  0.95510
    455   2.28832  4.20725  3.15754  2.97186  4.01850  2.93831  4.08272  3.53376  3.04160  3.25902  4.19093  3.20524  3.67255  3.39583  3.32859  1.18306  2.76429  3.08176  5.39599  4.10202    457 - -
          2.68618  4.42225  2.77519  2.73123  3.46354  2.40513  3.72494  3.29354  2.67741  2.69355  4.24690  2.90347  2.73739  3.18146  2.89801  2.37887  2.77519  2.98518  4.58477  3.61503
          0.03333  3.81383  4.53618  0.61958  0.77255  0.48576  0.95510
    456   2.92864  5.04432  1.00597  2.30276  4.41401  3.16805  3.88264  3.98928  2.95621  3.60869  4.58674  2.85564  3.81686  3.12261  3.46341  2.89854  3.26642  3.63516  5.59392  4.29821    458 - -
          2.68618  4.42225  2.77519  2.73123  3.46354  2.40513  3.72494  3.29354  2.67741  2.69355  4.24690  2.90347  2.73739  3.18146  2.89801  2.37887  2.77519  2.98518  4.58477  3.61503
          0.03333  3.81383  4.53618  0.61958  0.77255  0.48576  0.95510
    457   3.16474  4.67747  3.75264  3.47215  2.29881  3.76257  3.59483  3.18235  3.33135  2.65114  3.86384  3.65289  4.23836  3.65148  3.52662  3.30688  3.45147  3.05030  3.93994  1.06920    459 - -
          2.68618  4.42225  2.77519  2.73123  3.46354  2.40513  3.72494  3.29354  2.67741  2.69355  4.24690  2.90347  2.73739  3.18146  2.89801  2.37887  2.77519  2.98518  4.58477  3.61503
          0.03333  3.81383  4.53618  0.61958  0.77255  0.48576  0.95510
    458   3.09063  4.57102  4.09469  3.73558  3.11554  3.90648  4.40975  2.31798  3.50385  0.95102  3.15920  4.01658  4.35282  3.88627  3.68899  3.47237  3.38807  2.33983  4.97224  3.68161    460 - -
          2.68618  4.42225  2.77519  2.73123  3.46354  2.40513  3.72494  3.29354  2.67741  2.69355  4.24690  2.90347  2.73739  3.18146  2.89801  2.37887  2.77519  2.98518  4.58477  3.61503
          0.03333  3.81383  4.53618  0.61958  0.77255  0.48576  0.95510
    459   2.35627  4.85067  2.28328  2.09055  4.21100  2.83737  3.64001  3.63332  2.51414  3.23056  4.05431  2.79012  3.74112  2.80148  3.00371  2.60442  2.53122  3.27113  5.45959  4.09010    461 - -
          2.68618  4.42225  2.77519  2.73123  3.46354  2.40513  3.72494  3.29354  2.67741  2.69355  4.24690  2.90347  2.73739  3.18146  2.89801  2.37887  2.77519  2.98518  4.58477  3.61503
          0.03333  3.81383  4.53618  0.61958  0.77255  0.48576  0.95510
    460   1.10177  4.16502  3.40478  3.19480  3.99556  2.99082  4.22354  3.11247  3.20957  2.99660  4.03602  3.35870  3.72463  3.55645  3.46337  2.51639  2.78975  2.77712  5.42865  4.22264    462 - -
          2.68618  4.42225  2.77519  2.73123  3.46354  2.40513  3.72494  3.29354  2.67741  2.69355  4.24690  2.90347  2.73739  3.18146  2.89801  2.37887  2.77519  2.98518  4.58477  3.61503
          0.03333  3.81383  4.53618  0.61958  0.77255  0.48576  0.95510
    461   1.10177  4.16502  3.40478  3.19480  3.99556  2.99082  4.22354  3.11247  3.20957  2.99660  4.03602  3.35870  3.72463  3.55645  3.46337  2.51639  2.78975  2.77712  5.42865  4.22264    463 - -
          2.68618  4.42225  2.77519  2.73123  3.46354  2.40513  3.72494  3.29354  2.67741  2.69355  4.24690  2.90347  2.73739  3.18146  2.89801  2.37887  2.77519  2.98518  4.58477  3.61503
          0.03333  3.81383  4.53618  0.61958  0.77255  0.48576  0.95510
    462   2.92864  5.04432  1.00597  2.30276  4.41401  3.16805  3.88264  3.98928  2.95621  3.60869  4.58674  2.85564  3.81686  3.12261  3.46341  2.89854  3.26642  3.63516  5.59392  4.29821    464 - -
          2.68618  4.42225  2.77519  2.73123  3.46354  2.40513  3.72494  3.29354  2.67741  2.69355  4.24690  2.90347  2.73739  3.18146  2.89801  2.37887  2.77519  2.98518  4.58477  3.61503
          0.03333  3.81383  4.53618  0.61958  0.77255  0.48576  0.95510
    463   2.54465  4.26853  3.62326  3.18085  3.57186  3.42928  4.11260  2.10767  3.05363  2.38273  3.50630  3.47689  3.97679  3.43027  3.34725  2.81528  1.83888  2.20744  5.18063  3.92913    465 - -
          2.68618  4.42225  2.77519  2.73123  3.46354  2.40513  3.72494  3.29354  2.67741  2.69355  4.24690  2.90347  2.73739  3.18146  2.89801  2.37887  2.77519  2.98518  4.58477  3.61503
          0.03333  3.81383  4.53618  0.61958  0.77255  0.48576  0.95510
    464   2.67775  4.44346  3.27882  3.11041  4.10837  3.13435  4.19174  3.63982  3.16290  3.27262  4.32085  3.42241  0.94424  3.55352  3.41405  2.84370  3.11499  3.29177  5.30991  4.22865    466 - -
          2.68618  4.42225  2.77519  2.73123  3.46354  2.40513  3.72494  3.29354  2.67741  2.69355  4.24690  2.90347  2.73739  3.18146  2.89801  2.37887  2.77519  2.98518  4.58477  3.61503
          0.03333  3.81383  4.53618  0.61958  0.77255  0.48576  0.95510
    465   2.59548  4.37528  3.25709  3.14979  4.29045  0.82563  4.27249  3.87688  3.32293  3.53815  4.51441  3.42171  3.76452  3.65195  3.56427  2.76594  3.07221  3.41664  5.39992  4.39080    467 - -
          2.68618  4.42225  2.77519  2.73123  3.46354  2.40513  3.72494  3.29354  2.67741  2.69355  4.24690  2.90347  2.73739  3.18146  2.89801  2.37887  2.77519  2.98518  4.58477  3.61503
          0.03333  3.81383  4.53618  0.61958  0.77255  0.48576  0.95510
    466   3.24199  4.63690  4.00392  3.69639  2.61159  3.66643  3.83193  3.26419  3.42028  2.66869  3.90059  3.85755  4.17959  3.81107  3.55859  3.44616  3.53971  3.15291  1.01241  2.61697    468 - -
          2.68618  4.42225  2.77519  2.73123  3.46354  2.40513  3.72494  3.29354  2.67741  2.69355  4.24690  2.90347  2.73739  3.18146  2.89801  2.37887  2.77519  2.98518  4.58477  3.61503
          0.03333  3.81383  4.53618  0.61958  0.77255  0.48576  0.95510
    467   2.80536  4.59849  3.18334  2.85757  2.69885  3.52283  3.58263  3.21674  2.81760  2.80641  3.81210  2.62457  3.99822  3.18982  3.13038  2.91435  3.07797  2.98548  4.28794  1.69612    469 - -
          2.68618  4.42225  2.77519  2.73123  3.46354  2.40513  3.72494  3.29354  2.67741  2.69355  4.24690  2.90347  2.73739  3.18146  2.89801  2.37887  2.77519  2.98518  4.58477  3.61503
          0.03333  3.81383  4.53618  0.61958  0.77255  0.48576  0.95510
    468   2.52352  1.06766  4.02711  3.75434  3.76037  3.15775  4.41446  2.89559  3.58128  2.81318  3.93308  3.75700  3.86004  3.92993  3.71563  2.79484  2.98553  2.64387  5.18760  4.04813    470 - -
          2.68618  4.42225  2.77519  2.73123  3.46354  2.40513  3.72494  3.29354  2.67741  2.69355  4.24690  2.90347  2.73739  3.18146  2.89801  2.37887  2.77519  2.98518  4.58477  3.61503
          0.03333  3.81383  4.53618  0.61958  0.77255  0.48576  0.95510
    469   2.59548  4.37528  3.25709  3.14979  4.29045  0.82563  4.27249  3.87688  3.32293  3.53815  4.51441  3.42171  3.76452  3.65195  3.56427  2.76594  3.07221  3.41664  5.39992  4.39080    471 - -
          2.68618  4.42225  2.77519  2.73123  3.46354  2.40513  3.72494  3.29354  2.67741  2.69355  4.24690  2.90347  2.73739  3.18146  2.89801  2.37887  2.77519  2.98518  4.58477  3.61503
          0.03333  3.81383  4.53618  0.61958  0.77255  0.48576  0.95510
    470   2.67775  4.44346  3.27882  3.11041  4.10837  3.13435  4.19174  3.63982  3.16290  3.27262  4.32085  3.42241  0.94424  3.55352  3.41405  2.84370  3.11499  3.29177  5.30991  4.22865    472 - -
          2.68618  4.42225  2.77519  2.73123  3.46354  2.40513  3.72494  3.29354  2.67741  2.69355  4.24690  2.90347  2.73739  3.18146  2.89801  2.37887  2.77519  2.98518  4.58477  3.61503
          0.03333  3.81383  4.53618  0.61958  0.77255  0.48576  0.95510
    471   2.47478  4.51756  2.74610  2.53019  4.11822  3.10125  3.81643  3.51956  2.66037  3.22529  4.11132  1.77764  3.73165  3.03353  3.03364  2.56707  2.38883  3.13599  5.43586  4.10097    473 - -
          2.68618  4.42225  2.77519  2.73123  3.46354  2.40513  3.72494  3.29354  2.67741  2.69355  4.24690  2.90347  2.73739  3.18146  2.89801  2.37887  2.77519  2.98518  4.58477  3.61503
          0.03333  3.81383  4.53618  0.61958  0.77255  0.48576  0.95510
    472   3.18554  4.60504  4.15787  3.86229  1.11287  3.88691  3.85436  2.71767  3.77104  2.10191  3.45734  3.95382  4.34770  3.95555  3.90523  3.45780  3.48710  2.70383  4.12288  2.49808    474 - -
          2.68618  4.42225  2.77519  2.73123  3.46354  2.40513  3.72494  3.29354  2.67741  2.69355  4.24690  2.90347  2.73739  3.18146  2.89801  2.37887  2.77519  2.98518  4.58477  3.61503
          0.03333  3.81383  4.53618  0.61958  0.77255  0.48576  0.95510
    473   3.27277  4.66269  4.17618  3.78967  1.72428  4.07592  3.43900  3.04550  3.66322  2.45088  3.68065  3.79583  4.42203  3.78878  3.81593  3.43179  3.50819  2.95396  3.65739  1.26107    475 - -
          2.68618  4.42225  2.77519  2.73123  3.46354  2.40513  3.72494  3.29354  2.67741  2.69355  4.24690  2.90347  2.73739  3.18146  2.89801  2.37887  2.77519  2.98518  4.58477  3.61503
          0.03333  3.81383  4.53618  0.61958  0.77255  0.48576  0.95510
    474   2.28832  4.20725  3.15754  2.97186  4.01850  2.93831  4.08272  3.53376  3.04160  3.25902  4.19093  3.20524  3.67255  3.39583  3.32859  1.18306  2.76429  3.08176  5.39599  4.10202    476 - -
          2.68618  4.42225  2.77519  2.73123  3.46354  2.40513  3.72494  3.29354  2.67741  2.69355  4.24690  2.90347  2.73739  3.18146  2.89801  2.37887  2.77519  2.98518  4.58477  3.61503
          0.03333  3.81383  4.53618  0.61958  0.77255  0.48576  0.95510
    475   2.38345  4.22797  3.37823  3.12903  3.91918  3.06879  4.15053  3.03926  3.07082  2.90477  3.96014  3.34695  3.76839  3.46892  3.33156  2.58420  1.27541  2.74052  5.36224  4.13619    477 - -
          2.68618  4.42225  2.77519  2.73123  3.46354  2.40513  3.72494  3.29354  2.67741  2.69355  4.24690  2.90347  2.73739  3.18146  2.89801  2.37887  2.77519  2.98518  4.58477  3.61503
          0.03333  3.81383  4.53618  0.61958  0.77255  0.48576  0.95510
    476   2.76978  5.20866  1.67839  1.87019  4.52700  3.16444  3.66704  4.00527  2.62906  3.55055  4.39062  2.65710  3.75447  2.83185  3.17987  2.34738  3.05479  3.60658  5.73584  4.28074    478 - -
          2.68618  4.42225  2.77519  2.73123  3.46354  2.40513  3.72494  3.29354  2.67741  2.69355  4.24690  2.90347  2.73739  3.18146  2.89801  2.37887  2.77519  2.98518  4.58477  3.61503
          0.03333  3.81383  4.53618  0.61958  0.77255  0.48576  0.95510
    477   2.18334  4.20252  3.86072  3.47740  3.64088  3.44089  4.36483  2.16501  3.38435  2.38176  3.54401  3.67029  4.04411  3.72174  3.64193  2.86940  2.91933  1.37094  5.32725  4.09205    479 - -
          2.68618  4.42225  2.77519  2.73123  3.46354  2.40513  3.72494  3.29354  2.67741  2.69355  4.24690  2.90347  2.73739  3.18146  2.89801  2.37887  2.77519  2.98518  4.58477  3.61503
          0.03333  3.81383  4.53618  0.61958  0.77255  0.48576  0.95510
    478   3.09063  4.57102  4.09469  3.73558  3.11554  3.90648  4.40975  2.31798  3.50385  0.95102  3.15920  4.01658  4.35282  3.88627  3.68899  3.47237  3.38807  2.33983  4.97224  3.68161    480 - -
          2.68618  4.42225  2.77519  2.73123  3.46354  2.40513  3.72494  3.29354  2.67741  2.69355  4.24690  2.90347  2.73739  3.18146  2.89801  2.37887  2.77519  2.98518  4.58477  3.61503
          0.03333  3.81383  4.53618  0.61958  0.77255  0.48576  0.95510
    479   2.94149  4.78231  3.42638  2.95141  4.12205  3.43911  3.78560  3.66074  2.21933  3.18745  4.19037  3.31503  3.94564  3.00990  1.07200  3.02920  3.21217  3.38752  5.22961  4.06337    481 - -
          2.68618  4.42225  2.77519  2.73123  3.46354  2.40513  3.72494  3.29354  2.67741  2.69355  4.24690  2.90347  2.73739  3.18146  2.89801  2.37887  2.77519  2.98518  4.58477  3.61503
          0.03333  3.81383  4.53618  0.61958  0.77255  0.48576  0.95510
    480   2.76371  5.20227  1.72161  2.11003  4.50220  3.19257  3.64451  3.99057  2.26827  3.52136  4.35295  2.33243  3.75945  2.80263  3.05850  2.69426  3.03645  3.59424  5.68767  4.24731    482 - -
          2.68618  4.42225  2.77519  2.73123  3.46354  2.40513  3.72494  3.29354  2.67741  2.69355  4.24690  2.90347  2.73739  3.18146  2.89801  2.37887  2.77519  2.98518  4.58477  3.61503
          0.03333  3.81383  4.53618  0.61958  0.77255  0.48576  0.95510
    481   3.18554  4.60504  4.15787  3.86229  1.11287  3.88691  3.85436  2.71767  3.77104  2.10191  3.45734  3.95382  4.34770  3.95555  3.90523  3.45780  3.48710  2.70383  4.12288  2.49808    483 - -
          2.68618  4.42225  2.77519  2.73123  3.46354  2.40513  3.72494  3.29354  2.67741  2.69355  4.24690  2.90347  2.73739  3.18146  2.89801  2.37887  2.77519  2.98518  4.58477  3.61503
          0.03333  3.81383  4.53618  0.61958  0.77255  0.48576  0.95510
    482   1.10177  4.16502  3.40478  3.19480  3.99556  2.99082  4.22354  3.11247  3.20957  2.99660  4.03602  3.35870  3.72463  3.55645  3.46337  2.51639  2.78975  2.77712  5.42865  4.22264    484 - -
          2.68618  4.42225  2.77519  2.73123  3.46354  2.40513  3.72494  3.29354  2.67741  2.69355  4.24690  2.90347  2.73739  3.18146  2.89801  2.37887  2.77519  2.98518  4.58477  3.61503
          0.03333  3.81383  4.53618  0.61958  0.77255  0.48576  0.95510
    483   2.83662  5.02953  3.03372  2.27698  4.40292  3.47992  3.54844  3.77719  1.71333  3.27479  4.12090  2.99127  3.88184  2.68673  1.85387  2.82924  3.03257  3.44783  5.38467  4.14424    485 - -
          2.68618  4.42225  2.77519  2.73123  3.46354  2.40513  3.72494  3.29354  2.67741  2.69355  4.24690  2.90347  2.73739  3.18146  2.89801  2.37887  2.77519  2.98518  4.58477  3.61503
          0.03333  3.81383  4.53618  0.61958  0.77255  0.48576  0.95510
    484   2.22337  4.14115  3.26386  2.97613  4.02245  2.94915  4.04345  3.29934  2.96601  3.09765  3.99622  3.19719  3.65926  3.32227  3.26648  2.06379  1.59271  2.88885  5.41096  4.16423    486 - -
          2.68618  4.42225  2.77519  2.73123  3.46354  2.40513  3.72494  3.29354  2.67741  2.69355  4.24690  2.90347  2.73739  3.18146  2.89801  2.37887  2.77519  2.98518  4.58477  3.61503
          0.03333  3.81383  4.53618  0.61958  0.77255  0.48576  0.95510
    485   2.83681  4.81832  2.86692  2.62218  3.97868  3.32870  3.77948  3.60172  2.44741  3.10979  4.14071  3.08086  3.88222  1.34223  2.73216  2.88770  3.13449  3.33549  5.26185  3.95211    487 - -
          2.68618  4.42225  2.77519  2.73123  3.46354  2.40513  3.72494  3.29354  2.67741  2.69355  4.24690  2.90347  2.73739  3.18146  2.89801  2.37887  2.77519  2.98518  4.58477  3.61503
          0.03333  3.81383  4.53618  0.61958  0.77255  0.48576  0.95510
    486   2.98555  4.42225  4.24979  3.86440  3.33602  4.00106  4.60426  1.15372  3.69129  1.93559  3.28206  4.11802  4.43905  4.04641  3.89465  3.49174  3.28626  1.84811  5.21379  3.94613    488 - -
          2.68618  4.42225  2.77519  2.73123  3.46354  2.40513  3.72494  3.29354  2.67741  2.69355  4.24690  2.90347  2.73739  3.18146  2.89801  2.37887  2.77519  2.98518  4.58477  3.61503
          0.03333  3.81383  4.53618  0.61958  0.77255  0.48576  0.95510
    487   2.79963  5.19658  1.43671  2.09239  4.51446  3.13291  3.71384  4.06893  2.72580  3.62838  4.49737  2.25529  3.76110  2.89836  3.28272  2.72872  3.11048  3.66018  5.75393  4.28304    489 - -
          2.68618  4.42225  2.77519  2.73123  3.46354  2.40513  3.72494  3.29354  2.67741  2.69355  4.24690  2.90347  2.73739  3.18146  2.89801  2.37887  2.77519  2.98518  4.58477  3.61503
          0.03333  3.81383  4.53618  0.61958  0.77255  0.48576  0.95510
    488   3.16474  4.67747  3.75264  3.47215  2.29881  3.76257  3.59483  3.18235  3.33135  2.65114  3.86384  3.65289  4.23836  3.65148  3.52662  3.30688  3.45147  3.05030  3.93994  1.06920    490 - -
          2.68618  4.42225  2.77519  2.73123  3.46354  2.40513  3.72494  3.29354  2.67741  2.69355  4.24690  2.90347  2.73739  3.18146  2.89801  2.37887  2.77519  2.98518  4.58477  3.61503
          0.03333  3.81383  4.53618  0.61958  0.77255  0.48576  0.95510
    489   2.98555  4.42225  4.24979  3.86440  3.33602  4.00106  4.60426  1.15372  3.69129  1.93559  3.28206  4.11802  4.43905  4.04641  3.89465  3.49174  3.28626  1.84811  5.21379  3.94613    491 - -
          2.68618  4.42225  2.77519  2.73123  3.46354  2.40513  3.72494  3.29354  2.67741  2.69355  4.24690  2.90347  2.73739  3.18146  2.89801  2.37887  2.77519  2.98518  4.58477  3.61503
          0.03333  3.81383  4.53618  0.61958  0.77255  0.48576  0.95510
    490   3.09063  4.57102  4.09469  3.73558  3.11554  3.90648  4.40975  2.31798  3.50385  0.95102  3.15920  4.01658  4.35282  3.88627  3.68899  3.47237  3.38807  2.33983  4.97224  3.68161    492 - -
          2.68618  4.42225  2.77519  2.73123  3.46354  2.40513  3.72494  3.29354  2.67741  2.69355  4.24690  2.90347  2.73739  3.18146  2.89801  2.37887  2.77519  2.98518  4.58477  3.61503
          0.03333  3.81383  4.53618  0.61958  0.77255  0.48576  0.95510
    491   2.59548  4.37528  3.25709  3.14979  4.29045  0.82563  4.27249  3.87688  3.32293  3.53815  4.51441  3.42171  3.76452  3.65195  3.56427  2.76594  3.07221  3.41664  5.39992  4.39080    493 - -
          2.68618  4.42225  2.77519  2.73123  3.46354  2.40513  3.72494  3.29354  2.67741  2.69355  4.24690  2.90347  2.73739  3.18146  2.89801  2.37887  2.77519  2.98518  4.58477  3.61503
          0.03333  3.81383  4.53618  0.61958  0.77255  0.48576  0.95510
    492   2.92029  4.87918  3.09224  2.72633  4.25217  3.41473  3.72996  3.67805  1.12162  3.25662  4.22243  3.15295  3.92022  2.92567  2.42511  2.96684  3.17857  3.38957  5.33193  4.13669    494 - -
          2.68618  4.42225  2.77519  2.73123  3.46354  2.40513  3.72494  3.29354  2.67741  2.69355  4.24690  2.90347  2.73739  3.18146  2.89801  2.37887  2.77519  2.98518  4.58477  3.61503
          0.03333  3.81383  4.53618  0.61958  0.77255  0.48576  0.95510
    493   2.67686  4.66940  2.67976  2.55996  4.02391  3.14620  3.87719  3.72286  2.77664  3.37681  4.33338  1.26633  3.79579  3.15089  3.12840  2.74697  3.05743  3.35101  5.33677  3.97727    495 - -
          2.68618  4.42225  2.77519  2.73123  3.46354  2.40513  3.72494  3.29354  2.67741  2.69355  4.24690  2.90347  2.73739  3.18146  2.89801  2.37887  2.77519  2.98518  4.58477  3.61503
          0.03333  3.81383  4.53618  0.61958  0.77255  0.48576  0.95510
    494   2.67775  4.44346  3.27882  3.11041  4.10837  3.13435  4.19174  3.63982  3.16290  3.27262  4.32085  3.42241  0.94424  3.55352  3.41405  2.84370  3.11499  3.29177  5.30991  4.22865    496 - -
          2.68618  4.42225  2.77519  2.73123  3.46354  2.40513  3.72494  3.29354  2.67741  2.69355  4.24690  2.90347  2.73739  3.18146  2.89801  2.37887  2.77519  2.98518  4.58477  3.61503
          0.03333  3.81383  4.53618  0.61958  0.77255  0.48576  0.95510
    495   2.72820  4.62781  3.38465  2.79596  3.74434  3.51790  3.69462  3.08990  2.25433  2.65833  2.96668  3.20068  3.93000  2.90758  1.75821  2.84810  2.96478  2.89143  5.10715  3.84594    497 - -
          2.68618  4.42225  2.77519  2.73123  3.46354  2.40513  3.72494  3.29354  2.67741  2.69355  4.24690  2.90347  2.73739  3.18146  2.89801  2.37887  2.77519  2.98518  4.58477  3.61503
          0.03333  3.81383  4.53618  0.61958  0.77255  0.48576  0.95510
    496   2.92029  4.87918  3.09224  2.72633  4.25217  3.41473  3.72996  3.67805  1.12162  3.25662  4.22243  3.15295  3.92022  2.92567  2.42511  2.96684  3.17857  3.38957  5.33193  4.13669    498 - -
          2.68618  4.42225  2.77519  2.73123  3.46354  2.40513  3.72494  3.29354  2.67741  2.69355  4.24690  2.90347  2.73739  3.18146  2.89801  2.37887  2.77519  2.98518  4.58477  3.61503
          0.03333  3.81383  4.53618  0.61958  0.77255  0.48576  0.95510
    497   2.92471  4.48328  3.98706  3.57714  3.18470  3.79035  4.32591  2.35456  3.34801  1.78924  1.49520  3.86155  4.25156  3.73435  3.56001  3.26721  3.22937  2.35359  5.01707  3.77306    499 - -
          2.68618  4.42225  2.77519  2.73123  3.46354  2.40513  3.72494  3.29354  2.67741  2.69355  4.24690  2.90347  2.73739  3.18146  2.89801  2.37887  2.77519  2.98518  4.58477  3.61503
          0.03333  3.81383  4.53618  0.61958  0.77255  0.48576  0.95510
    498   2.28832  4.20725  3.15754  2.97186  4.01850  2.93831  4.08272  3.53376  3.04160  3.25902  4.19093  3.20524  3.67255  3.39583  3.32859  1.18306  2.76429  3.08176  5.39599  4.10202    500 - -
          2.68618  4.42225  2.77519  2.73123  3.46354  2.40513  3.72494  3.29354  2.67741  2.69355  4.24690  2.90347  2.73739  3.18146  2.89801  2.37887  2.77519  2.98518  4.58477  3.61503
          0.03333  3.81383  4.53618  0.61958  0.77255  0.48576  0.95510
    499   3.16474  4.67747  3.75264  3.47215  2.29881  3.76257  3.59483  3.18235  3.33135  2.65114  3.86384  3.65289  4.23836  3.65148  3.52662  3.30688  3.45147  3.05030  3.93994  1.06920    501 - -
          2.68618  4.42225  2.77519  2.73123  3.46354  2.40513  3.72494  3.29354  2.67741  2.69355  4.24690  2.90347  2.73739  3.18146  2.89801  2.37887  2.77519  2.98518  4.58477  3.61503
          0.03333  3.81383  4.53618  0.61958  0.77255  0.48576  0.95510
    500   3.00611  4.37627  4.49803  3.96645  3.31974  4.26837  4.69489  1.55135  3.84146  1.65266  3.14681  4.24703  4.56357  4.10280  4.06346  3.61807  3.25749  1.44944  5.26342  4.07656    502 - -
          2.68618  4.42225  2.77519  2.73123  3.46354  2.40513  3.72494  3.29354  2.67741  2.69355  4.24690  2.90347  2.73739  3.18146  2.89801  2.37887  2.77519  2.98518  4.58477  3.61503
          0.03333  3.81383  4.53618  0.61958  0.77255  0.48576  0.95510
    501   2.76210  4.32226  4.04303  3.70560  3.50862  3.66184  4.51787  2.05774  3.57242  2.20679  3.48400  3.90446  4.22652  3.93703  3.79033  3.16269  3.12566  1.10245  5.28270  4.01009    503 - -
          2.68618  4.42225  2.77519  2.73123  3.46354  2.40513  3.72494  3.29354  2.67741  2.69355  4.24690  2.90347  2.73739  3.18146  2.89801  2.37887  2.77519  2.98518  4.58477  3.61503
          0.03333  3.81383  4.53618  0.61958  0.77255  0.48576  0.95510
    502   2.59548  4.37528  3.25709  3.14979  4.29045  0.82563  4.27249  3.87688  3.32293  3.53815  4.51441  3.42171  3.76452  3.65195  3.56427  2.76594  3.07221  3.41664  5.39992  4.39080    504 - -
          2.68618  4.42225  2.77519  2.73123  3.46354  2.40513  3.72494  3.29354  2.67741  2.69355  4.24690  2.90347  2.73739  3.18146  2.89801  2.37887  2.77519  2.98518  4.58477  3.61503
          0.03333  3.81383  4.53618  0.61958  0.77255  0.48576  0.95510
    503   3.25773  4.62970  4.24179  3.85325  1.30385  4.09460  3.48823  2.93979  3.72380  2.32048  3.57486  3.84420  4.43373  3.83279  3.85817  3.45305  3.49285  2.87488  3.70099  1.74301    505 - -
          2.68618  4.42225  2.77519  2.73123  3.46354  2.40513  3.72494  3.29354  2.67741  2.69355  4.24690  2.90347  2.73739  3.18146  2.89801  2.37887  2.77519  2.98518  4.58477  3.61503
          0.03333  3.81383  4.53618  0.61958  0.77255  0.48576  0.95510
    504   2.59548  4.37528  3.25709  3.14979  4.29045  0.82563  4.27249  3.87688  3.32293  3.53815  4.51441  3.42171  3.76452  3.65195  3.56427  2.76594  3.07221  3.41664  5.39992  4.39080    506 - -
          2.68618  4.42225  2.77519  2.73123  3.46354  2.40513  3.72494  3.29354  2.67741  2.69355  4.24690  2.90347  2.73739  3.18146  2.89801  2.37887  2.77519  2.98518  4.58477  3.61503
          0.03333  3.81383  4.53618  0.61958  0.77255  0.48576  0.95510
    505   2.40065  4.45026  2.80501  2.54048  4.14782  3.06892  3.80776  3.56655  2.66818  3.22384  4.06701  2.03935  3.69559  3.01362  3.06069  2.17693  2.38896  3.14774  5.44447  4.13494    507 - -
          2.68618  4.42225  2.77519  2.73123  3.46354  2.40513  3.72494  3.29354  2.67741  2.69355  4.24690  2.90347  2.73739  3.18146  2.89801  2.37887  2.77519  2.98518  4.58477  3.61503
          0.03333  3.81383  4.53618  0.61958  0.77255  0.48576  0.95510
    506   2.80295  4.87927  2.89350  2.52898  3.87506  3.41426  2.02476  3.60686  1.97750  3.15564  4.05085  2.99748  3.87834  2.82197  2.49359  2.82765  3.03790  3.30587  5.14841  3.76659    508 - -
          2.68618  4.42225  2.77519  2.73123  3.46354  2.40513  3.72494  3.29354  2.67741  2.69355  4.24690  2.90347  2.73739  3.18146  2.89801  2.37887  2.77519  2.98518  4.58477  3.61503
          0.03333  3.81383  4.53618  0.61958  0.77255  0.48576  0.95510
    507   3.16474  4.67747  3.75264  3.47215  2.29881  3.76257  3.59483  3.18235  3.33135  2.65114  3.86384  3.65289  4.23836  3.65148  3.52662  3.30688  3.45147  3.05030  3.93994  1.06920    509 - -
          2.68618  4.42225  2.77519  2.73123  3.46354  2.40513  3.72494  3.29354  2.67741  2.69355  4.24690  2.90347  2.73739  3.18146  2.89801  2.37887  2.77519  2.98518  4.58477  3.61503
          0.03333  3.81383  4.53618  0.61958  0.77255  0.48576  0.95510
    508   2.67775  4.44346  3.27882  3.11041  4.10837  3.13435  4.19174  3.63982  3.16290  3.27262  4.32085  3.42241  0.94424  3.55352  3.41405  2.84370  3.11499  3.29177  5.30991  4.22865    510 - -
          2.68618  4.42225  2.77519  2.73123  3.46354  2.40513  3.72494  3.29354  2.67741  2.69355  4.24690  2.90347  2.73739  3.18146  2.89801  2.37887  2.77519  2.98518  4.58477  3.61503
          0.03333  3.81383  4.53618  0.61958  0.77255  0.48576  0.95510
    509   2.90613  4.98826  3.22826  2.67364  4.38165  3.52213  3.57320  3.75922  1.37118  3.25858  4.14262  3.09315  3.92983  2.72347  1.92075  2.92086  3.10225  3.45058  5.34560  4.14476    511 - -
          2.68618  4.42225  2.77519  2.73123  3.46354  2.40513  3.72494  3.29354  2.67741  2.69355  4.24690  2.90347  2.73739  3.18146  2.89801  2.37887  2.77519  2.98518  4.58477  3.61503
          0.03333  3.81383  4.53618  0.61958  0.77255  0.48576  0.95510
    510   2.93457  4.76039  3.07210  2.82734  3.24640  3.40032  1.27248  3.62825  2.67214  3.12913  4.16847  3.23856  3.95027  3.19316  2.94077  3.00614  3.23644  3.36462  4.71204  3.19917    512 - -
          2.68618  4.42225  2.77519  2.73123  3.46354  2.40513  3.72494  3.29354  2.67741  2.69355  4.24690  2.90347  2.73739  3.18146  2.89801  2.37887  2.77519  2.98518  4.58477  3.61503
          0.03333  3.81383  4.53618  0.61958  0.77255  0.48576  0.95510
    511   2.92489  4.38671  4.26512  3.78027  3.28687  4.03359  4.52607  1.94076  3.61165  1.58080  3.18600  4.05264  4.42155  3.93311  3.84170  3.41436  3.20623  1.40960  5.17615  3.93024    513 - -
          2.68618  4.42225  2.77519  2.73123  3.46354  2.40513  3.72494  3.29354  2.67741  2.69355  4.24690  2.90347  2.73739  3.18146  2.89801  2.37887  2.77519  2.98518  4.58477  3.61503
          0.03333  3.81383  4.53618  0.61958  0.77255  0.48576  0.95510
    512   2.93457  4.76039  3.07210  2.82734  3.24640  3.40032  1.27248  3.62825  2.67214  3.12913  4.16847  3.23856  3.95027  3.19316  2.94077  3.00614  3.23644  3.36462  4.71204  3.19917    514 - -
          2.68618  4.42225  2.77519  2.73123  3.46354  2.40513  3.72494  3.29354  2.67741  2.69355  4.24690  2.90347  2.73739  3.18146  2.89801  2.37887  2.77519  2.98518  4.58477  3.61503
          0.03333  3.81383  4.53618  0.61958  0.77255  0.48576  0.95510
    513   2.93457  4.76039  3.07210  2.82734  3.24640  3.40032  1.27248  3.62825  2.67214  3.12913  4.16847  3.23856  3.95027  3.19316  2.94077  3.00614  3.23644  3.36462  4.71204  3.19917    515 - -
          2.68618  4.42225  2.77519  2.73123  3.46354  2.40513  3.72494  3.29354  2.67741  2.69355  4.24690  2.90347  2.73739  3.18146  2.89801  2.37887  2.77519  2.98518  4.58477  3.61503
          0.03333  3.81383  4.53618  0.61958  0.77255  0.48576  0.95510
    514   2.94149  4.78231  3.42638  2.95141  4.12205  3.43911  3.78560  3.66074  2.21933  3.18745  4.19037  3.31503  3.94564  3.00990  1.07200  3.02920  3.21217  3.38752  5.22961  4.06337    516 - -
          2.68618  4.42225  2.77519  2.73123  3.46354  2.40513  3.72494  3.29354  2.67741  2.69355  4.24690  2.90347  2.73739  3.18146  2.89801  2.37887  2.77519  2.98518  4.58477  3.61503
          0.03333  3.81383  4.53618  0.61958  0.77255  0.48576  0.95510
    515   2.59548  4.37528  3.25709  3.14979  4.29045  0.82563  4.27249  3.87688  3.32293  3.53815  4.51441  3.42171  3.76452  3.65195  3.56427  2.76594  3.07221  3.41664  5.39992  4.39080    517 - -
          2.68618  4.42225  2.77519  2.73123  3.46354  2.40513  3.72494  3.29354  2.67741  2.69355  4.24690  2.90347  2.73739  3.18146  2.89801  2.37887  2.77519  2.98518  4.58477  3.61503
          0.03333  3.81383  4.53618  0.61958  0.77255  0.48576  0.95510
    516   1.10177  4.16502  3.40478  3.19480  3.99556  2.99082  4.22354  3.11247  3.20957  2.99660  4.03602  3.35870  3.72463  3.55645  3.46337  2.51639  2.78975  2.77712  5.42865  4.22264    518 - -
          2.68618  4.42225  2.77519  2.73123  3.46354  2.40513  3.72494  3.29354  2.67741  2.69355  4.24690  2.90347  2.73739  3.18146  2.89801  2.37887  2.77519  2.98518  4.58477  3.61503
          0.03333  3.81383  4.53618  0.61958  0.77255  0.48576  0.95510
    517   2.28832  4.20725  3.15754  2.97186  4.01850  2.93831  4.08272  3.53376  3.04160  3.25902  4.19093  3.20524  3.67255  3.39583  3.32859  1.18306  2.76429  3.08176  5.39599  4.10202    519 - -
          2.68618  4.42225  2.77519  2.73123  3.46354  2.40513  3.72494  3.29354  2.67741  2.69355  4.24690  2.90347  2.73739  3.18146  2.89801  2.37887  2.77519  2.98518  4.58477  3.61503
          0.03333  3.81383  4.53618  0.61958  0.77255  0.48576  0.95510
    518   2.98555  4.42225  4.24979  3.86440  3.33602  4.00106  4.60426  1.15372  3.69129  1.93559  3.28206  4.11802  4.43905  4.04641  3.89465  3.49174  3.28626  1.84811  5.21379  3.94613    520 - -
          2.68618  4.42225  2.77519  2.73123  3.46354  2.40513  3.72494  3.29354  2.67741  2.69355  4.24690  2.90347  2.73739  3.18146  2.89801  2.37887  2.77519  2.98518  4.58477  3.61503
          0.03333  3.81383  4.53618  0.61958  0.77255  0.48576  0.95510
    519   2.67775  4.44346  3.27882  3.11041  4.10837  3.13435  4.19174  3.63982  3.16290  3.27262  4.32085  3.42241  0.94424  3.55352  3.41405  2.84370  3.11499  3.29177  5.30991  4.22865    521 - -
          2.68618  4.42225  2.77519  2.73123  3.46354  2.40513  3.72494  3.29354  2.67741  2.69355  4.24690  2.90347  2.73739  3.18146  2.89801  2.37887  2.77519  2.98518  4.58477  3.61503
          0.03333  3.81383  4.53618  0.61958  0.77255  0.48576  0.95510
    520   2.92029  4.87918  3.09224  2.72633  4.25217  3.41473  3.72996  3.67805  1.12162  3.25662  4.22243  3.15295  3.92022  2.92567  2.42511  2.96684  3.17857  3.38957  5.33193  4.13669    522 - -
          2.68618  4.42225  2.77519  2.73123  3.46354  2.40513  3.72494  3.29354  2.67741  2.69355  4.24690  2.90347  2.73739  3.18146  2.89801  2.37887  2.77519  2.98518  4.58477  3.61503
          0.03333  3.81383  4.53618  0.61958  0.77255  0.48576  0.95510
    521   2.67686  4.66940  2.67976  2.55996  4.02391  3.14620  3.87719  3.72286  2.77664  3.37681  4.33338  1.26633  3.79579  3.15089  3.12840  2.74697  3.05743  3.35101  5.33677  3.97727    523 - -
          2.68618  4.42225  2.77519  2.73123  3.46354  2.40513  3.72494  3.29354  2.67741  2.69355  4.24690  2.90347  2.73739  3.18146  2.89801  2.37887  2.77519  2.98518  4.58477  3.61503
          0.03333  3.81383  4.53618  0.61958  0.77255  0.48576  0.95510
    522   2.92029  4.87918  3.09224  2.72633  4.25217  3.41473  3.72996  3.67805  1.12162  3.25662  4.22243  3.15295  3.92022  2.92567  2.42511  2.96684  3.17857  3.38957  5.33193  4.13669    524 - -
          2.68618  4.42225  2.77519  2.73123  3.46354  2.40513  3.72494  3.29354  2.67741  2.69355  4.24690  2.90347  2.73739  3.18146  2.89801  2.37887  2.77519  2.98518  4.58477  3.61503
          0.03333  3.81383  4.53618  0.61958  0.77255  0.48576  0.95510
    523   2.96206  4.35208  4.46894  3.97634  3.41015  4.18577  4.73142  1.38850  3.84626  1.93603  3.24804  4.23114  4.54257  4.13810  4.07136  3.56584  3.23724  1.39651  5.33875  4.12270    525 - -
          2.68618  4.42225  2.77519  2.73123  3.46354  2.40513  3.72494  3.29354  2.67741  2.69355  4.24690  2.90347  2.73739  3.18146  2.89801  2.37887  2.77519  2.98518  4.58477  3.61503
          0.03333  3.81383  4.53618  0.61958  0.77255  0.48576  0.95510
    524   2.91647  5.00260  3.27327  2.68569  4.40374  3.54031  3.56249  3.77326  1.44584  3.26352  4.14308  3.10083  3.93578  2.70925  1.77422  2.92877  3.10499  3.46413  5.34522  4.15169    526 - -
          2.68618  4.42225  2.77519  2.73123  3.46354  2.40513  3.72494  3.29354  2.67741  2.69355  4.24690  2.90347  2.73739  3.18146  2.89801  2.37887  2.77519  2.98518  4.58477  3.61503
          0.03333  3.81383  4.53618  0.61958  0.77255  0.48576  0.95510
    525   3.16474  4.67747  3.75264  3.47215  2.29881  3.76257  3.59483  3.18235  3.33135  2.65114  3.86384  3.65289  4.23836  3.65148  3.52662  3.30688  3.45147  3.05030  3.93994  1.06920    527 - -
          2.68618  4.42225  2.77519  2.73123  3.46354  2.40513  3.72494  3.29354  2.67741  2.69355  4.24690  2.90347  2.73739  3.18146  2.89801  2.37887  2.77519  2.98518  4.58477  3.61503
          0.03333  3.81383  4.53618  0.61958  0.77255  0.48576  0.95510
    526   2.47956  4.55565  2.63831  2.46766  4.15733  3.06749  3.80954  3.70548  2.68779  3.34448  4.20768  1.74063  3.71592  3.02943  3.07903  2.18332  2.86585  3.27438  5.46919  4.09979    528 - -
          2.68618  4.42225  2.77519  2.73123  3.46354  2.40513  3.72494  3.29354  2.67741  2.69355  4.24690  2.90347  2.73739  3.18146  2.89801  2.37887  2.77519  2.98518  4.58477  3.61503
          0.03333  3.81383  4.53618  0.61958  0.77255  0.48576  0.95510
    527   2.52352  1.06766  4.02711  3.75434  3.76037  3.15775  4.41446  2.89559  3.58128  2.81318  3.93308  3.75700  3.86004  3.92993  3.71563  2.79484  2.98553  2.64387  5.18760  4.04813    529 - -
          2.68618  4.42225  2.77519  2.73123  3.46354  2.40513  3.72494  3.29354  2.67741  2.69355  4.24690  2.90347  2.73739  3.18146  2.89801  2.37887  2.77519  2.98518  4.58477  3.61503
          0.03333  3.81383  4.53618  0.61958  0.77255  0.48576  0.95510
    528   2.92029  4.87918  3.09224  2.72633  4.25217  3.41473  3.72996  3.67805  1.12162  3.25662  4.22243  3.15295  3.92022  2.92567  2.42511  2.96684  3.17857  3.38957  5.33193  4.13669    530 - -
          2.68618  4.42225  2.77519  2.73123  3.46354  2.40513  3.72494  3.29354  2.67741  2.69355  4.24690  2.90347  2.73739  3.18146  2.89801  2.37887  2.77519  2.98518  4.58477  3.61503
          0.03333  3.81383  4.53618  0.61958  0.77255  0.48576  0.95510
    529   2.59548  4.37528  3.25709  3.14979  4.29045  0.82563  4.27249  3.87688  3.32293  3.53815  4.51441  3.42171  3.76452  3.65195  3.56427  2.76594  3.07221  3.41664  5.39992  4.39080    531 - -
          2.68618  4.42225  2.77519  2.73123  3.46354  2.40513  3.72494  3.29354  2.67741  2.69355  4.24690  2.90347  2.73739  3.18146  2.89801  2.37887  2.77519  2.98518  4.58477  3.61503
          0.03333  3.81383  4.53618  0.61958  0.77255  0.48576  0.95510
    530   2.59548  4.37528  3.25709  3.14979  4.29045  0.82563  4.27249  3.87688  3.32293  3.53815  4.51441  3.42171  3.76452  3.65195  3.56427  2.76594  3.07221  3.41664  5.39992  4.39080    532 - -
          2.68618  4.42225  2.77519  2.73123  3.46354  2.40513  3.72494  3.29354  2.67741  2.69355  4.24690  2.90347  2.73739  3.18146  2.89801  2.37887  2.77519  2.98518  4.58477  3.61503
          0.03333  3.81383  4.53618  0.61958  0.77255  0.48576  0.95510
    531   3.24199  4.63690  4.00392  3.69639  2.61159  3.66643  3.83193  3.26419  3.42028  2.66869  3.90059  3.85755  4.17959  3.81107  3.55859  3.44616  3.53971  3.15291  1.01241  2.61697    533 - -
          2.68618  4.42225  2.77519  2.73123  3.46354  2.40513  3.72494  3.29354  2.67741  2.69355  4.24690  2.90347  2.73739  3.18146  2.89801  2.37887  2.77519  2.98518  4.58477  3.61503
          0.03333  3.81383  4.53618  0.61958  0.77255  0.48576  0.95510
    532   2.92029  4.87918  3.09224  2.72633  4.25217  3.41473  3.72996  3.67805  1.12162  3.25662  4.22243  3.15295  3.92022  2.92567  2.42511  2.96684  3.17857  3.38957  5.33193  4.13669    534 - -
          2.68618  4.42225  2.77519  2.73123  3.46354  2.40513  3.72494  3.29354  2.67741  2.69355  4.24690  2.90347  2.73739  3.18146  2.89801  2.37887  2.77519  2.98518  4.58477  3.61503
          0.03333  3.81383  4.53618  0.61958  0.77255  0.48576  0.95510
    533   3.19349  4.62032  4.09770  3.67291  2.05221  3.98517  3.44522  3.11355  3.43712  2.54165  3.70814  3.72852  4.34531  3.67936  3.60309  3.35458  3.42615  2.98749  1.76418  1.77396    535 - -
          2.68618  4.42225  2.77519  2.73123  3.46354  2.40513  3.72494  3.29354  2.67741  2.69355  4.24690  2.90347  2.73739  3.18146  2.89801  2.37887  2.77519  2.98518  4.58477  3.61503
          0.03333  3.81383  4.53618  0.61958  0.77255  0.48576  0.95510
    534   2.94149  4.78231  3.42638  2.95141  4.12205  3.43911  3.78560  3.66074  2.21933  3.18745  4.19037  3.31503  3.94564  3.00990  1.07200  3.02920  3.21217  3.38752  5.22961  4.06337    536 - -
          2.68618  4.42225  2.77519  2.73123  3.46354  2.40513  3.72494  3.29354  2.67741  2.69355  4.24690  2.90347  2.73739  3.18146  2.89801  2.37887  2.77519  2.98518  4.58477  3.61503
          0.03333  3.81383  4.53618  0.61958  0.77255  0.48576  0.95510
    535   2.92864  5.04432  1.00597  2.30276  4.41401  3.16805  3.88264  3.98928  2.95621  3.60869  4.58674  2.85564  3.81686  3.12261  3.46341  2.89854  3.26642  3.63516  5.59392  4.29821    537 - -
          2.68618  4.42225  2.77519  2.73123  3.46354  2.40513  3.72494  3.29354  2.67741  2.69355  4.24690  2.90347  2.73739  3.18146  2.89801  2.37887  2.77519  2.98518  4.58477  3.61503
          0.03333  3.81383  4.53618  0.61958  0.77255  0.48576  0.95510
    536   2.20275  4.13874  3.23667  2.94730  4.07441  2.92396  4.03535  3.40219  2.96143  3.16059  4.03676  3.17277  3.63888  3.30365  3.27413  1.59954  2.02355  2.95697  5.44368  4.19729    538 - -
          2.68618  4.42225  2.77519  2.73123  3.46354  2.40513  3.72494  3.29354  2.67741  2.69355  4.24690  2.90347  2.73739  3.18146  2.89801  2.37887  2.77519  2.98518  4.58477  3.61503
          0.03333  3.81383  4.53618  0.61958  0.77255  0.48576  0.95510
    537   2.49496  4.57124  2.85281  2.50026  4.09971  3.19152  3.71060  3.51303  2.21257  3.13524  3.97783  2.95281  2.98628  2.89687  2.85087  1.94290  2.81726  3.14273  5.36008  4.06060    539 - -
          2.68618  4.42225  2.77519  2.73123  3.46354  2.40513  3.72494  3.29354  2.67741  2.69355  4.24690  2.90347  2.73739  3.18146  2.89801  2.37887  2.77519  2.98518  4.58477  3.61503
          0.03333  3.81383  4.53618  0.61958  0.77255  0.48576  0.95510
    538   2.90710  4.98995  3.23283  2.67463  4.38417  3.52409  3.57190  3.76084  1.37658  3.25916  4.14259  3.09377  3.93038  2.72173  1.90841  2.92150  3.10236  3.45210  5.34563  4.14553    540 - -
          2.68618  4.42225  2.77519  2.73123  3.46354  2.40513  3.72494  3.29354  2.67741  2.69355  4.24690  2.90347  2.73739  3.18146  2.89801  2.37887  2.77519  2.98518  4.58477  3.61503
          0.03333  3.81383  4.53618  0.61958  0.77255  0.48576  0.95510
    539   1.98568  4.23352  3.13448  2.88543  4.06653  2.98839  4.02345  3.37012  2.93615  3.11109  4.04526  3.16726  1.73399  3.29001  3.25374  2.46746  2.74882  2.97415  5.43277  4.19273    541 - -
          2.68618  4.42225  2.77519  2.73123  3.46354  2.40513  3.72494  3.29354  2.67741  2.69355  4.24690  2.90347  2.73739  3.18146  2.89801  2.37887  2.77519  2.98518  4.58477  3.61503
          0.03333  3.81383  4.53618  0.61958  0.77255  0.48576  0.95510
    540   2.67686  4.66940  2.67976  2.55996  4.02391  3.14620  3.87719  3.72286  2.77664  3.37681  4.33338  1.26633  3.79579  3.15089  3.12840  2.74697  3.05743  3.35101  5.33677  3.97727    542 - -
          2.68618  4.42225  2.77519  2.73123  3.46354  2.40513  3.72494  3.29354  2.67741  2.69355  4.24690  2.90347  2.73739  3.18146  2.89801  2.37887  2.77519  2.98518  4.58477  3.61503
          0.03333  3.81383  4.53618  0.61958  0.77255  0.48576  0.95510
    541   2.67775  4.44346  3.27882  3.11041  4.10837  3.13435  4.19174  3.63982  3.16290  3.27262  4.32085  3.42241  0.94424  3.55352  3.41405  2.84370  3.11499  3.29177  5.30991  4.22865    543 - -
          2.68618  4.42225  2.77519  2.73123  3.46354  2.40513  3.72494  3.29354  2.67741  2.69355  4.24690  2.90347  2.73739  3.18146  2.89801  2.37887  2.77519  2.98518  4.58477  3.61503
          0.03333  3.81383  4.53618  0.61958  0.77255  0.48576  0.95510
    542   2.67686  4.66940  2.67976  2.55996  4.02391  3.14620  3.87719  3.72286  2.77664  3.37681  4.33338  1.26633  3.79579  3.15089  3.12840  2.74697  3.05743  3.35101  5.33677  3.97727    544 - -
          2.68618  4.42225  2.77519  2.73123  3.46354  2.40513  3.72494  3.29354  2.67741  2.69355  4.24690  2.90347  2.73739  3.18146  2.89801  2.37887  2.77519  2.98518  4.58477  3.61503
          0.03333  3.81383  4.53618  0.61958  0.77255  0.48576  0.95510
    543   2.39779  4.18832  3.59186  3.19670  3.72121  3.22145  4.14477  2.56655  3.09162  2.57701  3.65711  3.42171  3.85631  3.45622  3.37684  2.64194  1.72752  2.03725  5.28368  4.04181    545 - -
          2.68618  4.42225  2.77519  2.73123  3.46354  2.40513  3.72494  3.29354  2.67741  2.69355  4.24690  2.90347  2.73739  3.18146  2.89801  2.37887  2.77519  2.98518  4.58477  3.61503
          0.03333  3.81383  4.53618  0.61958  0.77255  0.48576  0.95510
    544   3.08968  4.48062  4.46438  3.94944  3.13547  4.27442  4.62189  1.61985  3.76592  1.26843  3.00327  4.23867  4.55723  4.03830  3.96550  3.64038  3.33707  1.93776  5.12201  3.91720    546 - -
          2.68618  4.42225  2.77519  2.73123  3.46354  2.40513  3.72494  3.29354  2.67741  2.69355  4.24690  2.90347  2.73739  3.18146  2.89801  2.37887  2.77519  2.98518  4.58477  3.61503
          0.03333  3.81383  4.53618  0.61958  0.77255  0.48576  0.95510
    545   2.65446  4.41090  3.23766  2.49233  3.64840  3.48617  3.96550  2.48293  2.85267  2.52423  3.58976  3.29943  3.98147  3.24715  3.18047  2.87880  2.94660  1.60634  5.18085  3.90966    547 - -
          2.68618  4.42225  2.77519  2.73123  3.46354  2.40513  3.72494  3.29354  2.67741  2.69355  4.24690  2.90347  2.73739  3.18146  2.89801  2.37887  2.77519  2.98518  4.58477  3.61503
          0.03333  3.81383  4.53618  0.61958  0.77255  0.48576  0.95510
    546   2.59548  4.37528  3.25709  3.14979  4.29045  0.82563  4.27249  3.87688  3.32293  3.53815  4.51441  3.42171  3.76452  3.65195  3.56427  2.76594  3.07221  3.41664  5.39992  4.39080    548 - -
          2.68618  4.42225  2.77519  2.73123  3.46354  2.40513  3.72494  3.29354  2.67741  2.69355  4.24690  2.90347  2.73739  3.18146  2.89801  2.37887  2.77519  2.98518  4.58477  3.61503
          0.03333  3.81383  4.53618  0.61958  0.77255  0.48576  0.95510
    547   1.10177  4.16502  3.40478  3.19480  3.99556  2.99082  4.22354  3.11247  3.20957  2.99660  4.03602  3.35870  3.72463  3.55645  3.46337  2.51639  2.78975  2.77712  5.42865  4.22264    549 - -
          2.68618  4.42225  2.77519  2.73123  3.46354  2.40513  3.72494  3.29354  2.67741  2.69355  4.24690  2.90347  2.73739  3.18146  2.89801  2.37887  2.77519  2.98518  4.58477  3.61503
          0.03333  3.81383  4.53618  0.61958  0.77255  0.48576  0.95510
    548   2.92471  4.48328  3.98706  3.57714  3.18470  3.79035  4.32591  2.35456  3.34801  1.78924  1.49520  3.86155  4.25156  3.73435  3.56001  3.26721  3.22937  2.35359  5.01707  3.77306    550 - -
          2.68618  4.42225  2.77519  2.73123  3.46354  2.40513  3.72494  3.29354  2.67741  2.69355  4.24690  2.90347  2.73739  3.18146  2.89801  2.37887  2.77519  2.98518  4.58477  3.61503
          0.03333  3.81383  4.53618  0.61958  0.77255  0.48576  0.95510
    549   2.76210  4.32226  4.04303  3.70560  3.50862  3.66184  4.51787  2.05774  3.57242  2.20679  3.48400  3.90446  4.22652  3.93703  3.79033  3.16269  3.12566  1.10245  5.28270  4.01009    551 - -
          2.68618  4.42225  2.77519  2.73123  3.46354  2.40513  3.72494  3.29354  2.67741  2.69355  4.24690  2.90347  2.73739  3.18146  2.89801  2.37887  2.77519  2.98518  4.58477  3.61503
          0.03333  3.81383  4.53618  0.61958  0.77255  0.48576  0.95510
    550   1.10177  4.16502  3.40478  3.19480  3.99556  2.99082  4.22354  3.11247  3.20957  2.99660  4.03602  3.35870  3.72463  3.55645  3.46337  2.51639  2.78975  2.77712  5.42865  4.22264    552 - -
          2.68618  4.42225  2.77519  2.73123  3.46354  2.40513  3.72494  3.29354  2.67741  2.69355  4.24690  2.90347  2.73739  3.18146  2.89801  2.37887  2.77519  2.98518  4.58477  3.61503
          0.03333  3.81383  4.53618  0.61958  0.77255  0.48576  0.95510
    551   2.59548  4.37528  3.25709  3.14979  4.29045  0.82563  4.27249  3.87688  3.32293  3.53815  4.51441  3.42171  3.76452  3.65195  3.56427  2.76594  3.07221  3.41664  5.39992  4.39080    553 - -
          2.68618  4.42225  2.77519  2.73123  3.46354  2.40513  3.72494  3.29354  2.67741  2.69355  4.24690  2.90347  2.73739  3.18146  2.89801  2.37887  2.77519  2.98518  4.58477  3.61503
          0.03333  3.81383  4.53618  0.61958  0.77255  0.48576  0.95510
    552   2.67775  4.44346  3.27882  3.11041  4.10837  3.13435  4.19174  3.63982  3.16290  3.27262  4.32085  3.42241  0.94424  3.55352  3.41405  2.84370  3.11499  3.29177  5.30991  4.22865    554 - -
          2.68618  4.42225  2.77519  2.73123  3.46354  2.40513  3.72494  3.29354  2.67741  2.69355  4.24690  2.90347  2.73739  3.18146  2.89801  2.37887  2.77519  2.98518  4.58477  3.61503
          0.03333  3.81383  4.53618  0.61958  0.77255  0.48576  0.95510
    553   2.92864  5.04432  1.00597  2.30276  4.41401  3.16805  3.88264  3.98928  2.95621  3.60869  4.58674  2.85564  3.81686  3.12261  3.46341  2.89854  3.26642  3.63516  5.59392  4.29821    555 - -
          2.68618  4.42225  2.77519  2.73123  3.46354  2.40513  3.72494  3.29354  2.67741  2.69355  4.24690  2.90347  2.73739  3.18146  2.89801  2.37887  2.77519  2.98518  4.58477  3.61503
          0.03333  3.81383  4.53618  0.61958  0.77255  0.48576  0.95510
    554   2.75179  4.89000  3.01714  2.53638  4.29097  2.91467  3.58638  3.68216  1.60713  3.21956  4.06817  2.99616  3.85283  2.73763  2.14739  2.77325  2.98096  3.34829  5.35672  4.10598    556 - -
          2.68618  4.42225  2.77519  2.73123  3.46354  2.40513  3.72494  3.29354  2.67741  2.69355  4.24690  2.90347  2.73739  3.18146  2.89801  2.37887  2.77519  2.98518  4.58477  3.61503
          0.03333  3.81383  4.53618  0.61958  0.77255  0.48576  0.95510
    555   2.80792  4.85916  3.13236  2.62883  3.87672  3.47583  2.30129  3.59675  2.09870  3.12636  4.01667  3.06762  3.89813  2.78652  1.89000  2.84354  3.02707  3.29889  5.11452  3.75907    557 - -
          2.68618  4.42225  2.77519  2.73123  3.46354  2.40513  3.72494  3.29354  2.67741  2.69355  4.24690  2.90347  2.73739  3.18146  2.89801  2.37887  2.77519  2.98518  4.58477  3.61503
          0.03333  3.81383  4.53618  0.61958  0.77255  0.48576  0.95510
    556   2.92864  5.04432  1.00597  2.30276  4.41401  3.16805  3.88264  3.98928  2.95621  3.60869  4.58674  2.85564  3.81686  3.12261  3.46341  2.89854  3.26642  3.63516  5.59392  4.29821    558 - -
          2.68618  4.42225  2.77519  2.73123  3.46354  2.40513  3.72494  3.29354  2.67741  2.69355  4.24690  2.90347  2.73739  3.18146  2.89801  2.37887  2.77519  2.98518  4.58477  3.61503
          0.03333  3.81383  4.53618  0.61958  0.77255  0.48576  0.95510
    557   2.43011  4.29223  3.27573  2.89123  3.70960  1.84525  3.91758  3.01237  2.82580  2.73667  2.84645  3.22316  3.79014  3.20578  3.14668  2.60920  2.79713  2.74056  5.15663  3.88490    559 - -
          2.68618  4.42225  2.77519  2.73123  3.46354  2.40513  3.72494  3.29354  2.67741  2.69355  4.24690  2.90347  2.73739  3.18146  2.89801  2.37887  2.77519  2.98518  4.58477  3.61503
          0.03333  3.81383  4.53618  0.61958  0.77255  0.48576  0.95510
    558   3.25541  4.62878  4.23942  3.85092  1.29912  4.09301  3.49227  2.93388  3.72156  2.31388  3.56990  3.84446  4.43276  3.83224  3.85670  3.45214  3.49095  2.87030  3.70607  1.75913    560 - -
          2.68618  4.42225  2.77519  2.73123  3.46354  2.40513  3.72494  3.29354  2.67741  2.69355  4.24690  2.90347  2.73739  3.18146  2.89801  2.37887  2.77519  2.98518  4.58477  3.61503
          0.03333  3.81383  4.53618  0.61958  0.77255  0.48576  0.95510
    559   2.80596  4.85534  3.12653  2.62766  3.86396  3.47344  2.26607  3.59243  2.10641  3.12324  4.01451  3.06696  3.89745  2.79020  1.91764  2.84228  3.02627  3.29502  5.10830  3.74903    561 - -
          2.68618  4.42225  2.77519  2.73123  3.46354  2.40513  3.72494  3.29354  2.67741  2.69355  4.24690  2.90347  2.73739  3.18146  2.89801  2.37887  2.77519  2.98518  4.58477  3.61503
          0.03333  3.81383  4.53618  0.61958  0.77255  0.48576  0.95510
    560   2.92864  5.04432  1.00597  2.30276  4.41401  3.16805  3.88264  3.98928  2.95621  3.60869  4.58674  2.85564  3.81686  3.12261  3.46341  2.89854  3.26642  3.63516  5.59392  4.29821    562 - -
          2.68618  4.42225  2.77519  2.73123  3.46354  2.40513  3.72494  3.29354  2.67741  2.69355  4.24690  2.90347  2.73739  3.18146  2.89801  2.37887  2.77519  2.98518  4.58477  3.61503
          0.03333  3.81383  4.53618  0.61958  0.77255  0.48576  0.95510
    561   2.76210  4.32226  4.04303  3.70560  3.50862  3.66184  4.51787  2.05774  3.57242  2.20679  3.48400  3.90446  4.22652  3.93703  3.79033  3.16269  3.12566  1.10245  5.28270  4.01009    563 - -
          2.68618  4.42225  2.77519  2.73123  3.46354  2.40513  3.72494  3.29354  2.67741  2.69355  4.24690  2.90347  2.73739  3.18146  2.89801  2.37887  2.77519  2.98518  4.58477  3.61503
          0.03333  3.81383  4.53618  0.61958  0.77255  0.48576  0.95510
    562   2.94149  4.78231  3.42638  2.95141  4.12205  3.43911  3.78560  3.66074  2.21933  3.18745  4.19037  3.31503  3.94564  3.00990  1.07200  3.02920  3.21217  3.38752  5.22961  4.06337    564 - -
          2.68618  4.42225  2.77519  2.73123  3.46354  2.40513  3.72494  3.29354  2.67741  2.69355  4.24690  2.90347  2.73739  3.18146  2.89801  2.37887  2.77519  2.98518  4.58477  3.61503
          0.03333  3.81383  4.53618  0.61958  0.77255  0.48576  0.95510
    563   2.40734  4.24151  3.36858  2.88993  3.64697  3.25243  3.87342  2.86047  2.79476  2.65242  2.95613  3.22763  3.79856  3.15906  3.12647  2.33509  2.02508  2.59804  5.09168  3.84503    565 - -
          2.68618  4.42225  2.77519  2.73123  3.46354  2.40513  3.72494  3.29354  2.67741  2.69355  4.24690  2.90347  2.73739  3.18146  2.89801  2.37887  2.77519  2.98518  4.58477  3.61503
          0.03333  3.81383  4.53618  0.61958  0.77255  0.48576  0.95510
    564   2.67686  4.66940  2.67976  2.55996  4.02391  3.14620  3.87719  3.72286  2.77664  3.37681  4.33338  1.26633  3.79579  3.15089  3.12840  2.74697  3.05743  3.35101  5.33677  3.97727    566 - -
          2.68618  4.42225  2.77519  2.73123  3.46354  2.40513  3.72494  3.29354  2.67741  2.69355  4.24690  2.90347  2.73739  3.18146  2.89801  2.37887  2.77519  2.98518  4.58477  3.61503
          0.03333  3.81383  4.53618  0.61958  0.77255  0.48576  0.95510
    565   3.16474  4.67747  3.75264  3.47215  2.29881  3.76257  3.59483  3.18235  3.33135  2.65114  3.86384  3.65289  4.23836  3.65148  3.52662  3.30688  3.45147  3.05030  3.93994  1.06920    567 - -
          2.68618  4.42225  2.77519  2.73123  3.46354  2.40513  3.72494  3.29354  2.67741  2.69355  4.24690  2.90347  2.73739  3.18146  2.89801  2.37887  2.77519  2.98518  4.58477  3.61503
          0.03333  3.81383  4.53618  0.61958  0.77255  0.48576  0.95510
    566   2.67686  4.66940  2.67976  2.55996  4.02391  3.14620  3.87719  3.72286  2.77664  3.37681  4.33338  1.26633  3.79579  3.15089  3.12840  2.74697  3.05743  3.35101  5.33677  3.97727    568 - -
          2.68618  4.42225  2.77519  2.73123  3.46354  2.40513  3.72494  3.29354  2.67741  2.69355  4.24690  2.90347  2.73739  3.18146  2.89801  2.37887  2.77519  2.98518  4.58477  3.61503
          0.03333  3.81383  4.53618  0.61958  0.77255  0.48576  0.95510
    567   3.16474  4.67747  3.75264  3.47215  2.29881  3.76257  3.59483  3.18235  3.33135  2.65114  3.86384  3.65289  4.23836  3.65148  3.52662  3.30688  3.45147  3.05030  3.93994  1.06920    569 - -
          2.68618  4.42225  2.77519  2.73123  3.46354  2.40513  3.72494  3.29354  2.67741  2.69355  4.24690  2.90347  2.73739  3.18146  2.89801  2.37887  2.77519  2.98518  4.58477  3.61503
          0.03333  3.81383  4.53618  0.61958  0.77255  0.48576  0.95510
    568   2.38345  4.22797  3.37823  3.12903  3.91918  3.06879  4.15053  3.03926  3.07082  2.90477  3.96014  3.34695  3.76839  3.46892  3.33156  2.58420  1.27541  2.74052  5.36224  4.13619    570 - -
          2.68618  4.42225  2.77519  2.73123  3.46354  2.40513  3.72494  3.29354  2.67741  2.69355  4.24690  2.90347  2.73739  3.18146  2.89801  2.37887  2.77519  2.98518  4.58477  3.61503
          0.03333  3.81383  4.53618  0.61958  0.77255  0.48576  0.95510
    569   2.90424  4.99977  2.46690  1.11190  4.33903  3.23793  3.82135  3.78132  2.69465  3.40852  4.38650  2.90349  3.84014  3.03913  3.09635  2.89349  3.20849  3.47175  5.52180  4.24551    571 - -
          2.68618  4.42225  2.77519  2.73123  3.46354  2.40513  3.72494  3.29354  2.67741  2.69355  4.24690  2.90347  2.73739  3.18146  2.89801  2.37887  2.77519  2.98518  4.58477  3.61503
          0.03333  3.81383  4.53618  0.61958  0.77255  0.48576  0.95510
    570   2.67775  4.44346  3.27882  3.11041  4.10837  3.13435  4.19174  3.63982  3.16290  3.27262  4.32085  3.42241  0.94424  3.55352  3.41405  2.84370  3.11499  3.29177  5.30991  4.22865    572 - -
          2.68618  4.42225  2.77519  2.73123  3.46354  2.40513  3.72494  3.29354  2.67741  2.69355  4.24690  2.90347  2.73739  3.18146  2.89801  2.37887  2.77519  2.98518  4.58477  3.61503
          0.03333  3.81383  4.53618  0.61958  0.77255  0.48576  0.95510
    571   2.38345  4.22797  3.37823  3.12903  3.91918  3.06879  4.15053  3.03926  3.07082  2.90477  3.96014  3.34695  3.76839  3.46892  3.33156  2.58420  1.27541  2.74052  5.36224  4.13619    573 - -
          2.68618  4.42225  2.77519  2.73123  3.46354  2.40513  3.72494  3.29354  2.67741  2.69355  4.24690  2.90347  2.73739  3.18146  2.89801  2.37887  2.77519  2.98518  4.58477  3.61503
          0.03333  3.81383  4.53618  0.61958  0.77255  0.48576  0.95510
    572   3.09287  4.48738  4.45693  3.94227  3.12529  4.27074  4.61398  1.66247  3.75640  1.23653  2.99483  4.23304  4.55372  4.02945  3.95595  3.63685  3.34017  1.95704  5.11335  3.90808    574 - -
          2.68618  4.42225  2.77519  2.73123  3.46354  2.40513  3.72494  3.29354  2.67741  2.69355  4.24690  2.90347  2.73739  3.18146  2.89801  2.37887  2.77519  2.98518  4.58477  3.61503
          0.03333  3.81383  4.53618  0.61958  0.77255  0.48576  0.95510
    573   1.10177  4.16502  3.40478  3.19480  3.99556  2.99082  4.22354  3.11247  3.20957  2.99660  4.03602  3.35870  3.72463  3.55645  3.46337  2.51639  2.78975  2.77712  5.42865  4.22264    575 - -
          2.68618  4.42225  2.77519  2.73123  3.46354  2.40513  3.72494  3.29354  2.67741  2.69355  4.24690  2.90347  2.73739  3.18146  2.89801  2.37887  2.77519  2.98518  4.58477  3.61503
          0.03333  3.81383  4.53618  0.61958  0.77255  0.48576  0.95510
    574   2.59548  4.37528  3.25709  3.14979  4.29045  0.82563  4.27249  3.87688  3.32293  3.53815  4.51441  3.42171  3.76452  3.65195  3.56427  2.76594  3.07221  3.41664  5.39992  4.39080    576 - -
          2.68618  4.42225  2.77519  2.73123  3.46354  2.40513  3.72494  3.29354  2.67741  2.69355  4.24690  2.90347  2.73739  3.18146  2.89801  2.37887  2.77519  2.98518  4.58477  3.61503
          0.03333  3.81383  4.53618  0.61958  0.77255  0.48576  0.95510
    575   2.67686  4.66940  2.67976  2.55996  4.02391  3.14620  3.87719  3.72286  2.77664  3.37681  4.33338  1.26633  3.79579  3.15089  3.12840  2.74697  3.05743  3.35101  5.33677  3.97727    577 - -
          2.68618  4.42225  2.77519  2.73123  3.46354  2.40513  3.72494  3.29354  2.67741  2.69355  4.24690  2.90347  2.73739  3.18146  2.89801  2.37887  2.77519  2.98518  4.58477  3.61503
          0.03333  3.81383  4.53618  0.61958  0.77255  0.48576  0.95510
    576   1.10177  4.16502  3.40478  3.19480  3.99556  2.99082  4.22354  3.11247  3.20957  2.99660  4.03602  3.35870  3.72463  3.55645  3.46337  2.51639  2.78975  2.77712  5.42865  4.22264    578 - -
          2.68618  4.42225  2.77519  2.73123  3.46354  2.40513  3.72494  3.29354  2.67741  2.69355  4.24690  2.90347  2.73739  3.18146  2.89801  2.37887  2.77519  2.98518  4.58477  3.61503
          0.03333  3.81383  4.53618  0.61958  0.77255  0.48576  0.95510
    577   2.59548  4.37528  3.25709  3.14979  4.29045  0.82563  4.27249  3.87688  3.32293  3.53815  4.51441  3.42171  3.76452  3.65195  3.56427  2.76594  3.07221  3.41664  5.39992  4.39080    579 - -
          2.68618  4.42225  2.77519  2.73123  3.46354  2.40513  3.72494  3.29354  2.67741  2.69355  4.24690  2.90347  2.73739  3.18146  2.89801  2.37887  2.77519  2.98518  4.58477  3.61503
          0.03333  3.81383  4.53618  0.61958  0.77255  0.48576  0.95510
    578   3.09063  4.57102  4.09469  3.73558  3.11554  3.90648  4.40975  2.31798  3.50385  0.95102  3.15920  4.01658  4.35282  3.88627  3.68899  3.47237  3.38807  2.33983  4.97224  3.68161    580 - -
          2.68618  4.42225  2.77519  2.73123  3.46354  2.40513  3.72494  3.29354  2.67741  2.69355  4.24690  2.90347  2.73739  3.18146  2.89801  2.37887  2.77519  2.98518  4.58477  3.61503
          0.03333  3.81383  4.53618  0.61958  0.77255  0.48576  0.95510
    579   2.76210  4.32226  4.04303  3.70560  3.50862  3.66184  4.51787  2.05774  3.57242  2.20679  3.48400  3.90446  4.22652  3.93703  3.79033  3.16269  3.12566  1.10245  5.28270  4.01009    581 - -
          2.68618  4.42225  2.77519  2.73123  3.46354  2.40513  3.72494  3.29354  2.67741  2.69355  4.24690  2.90347  2.73739  3.18146  2.89801  2.37887  2.77519  2.98518  4.58477  3.61503
          0.03333  3.81383  4.53618  0.61958  0.77255  0.48576  0.95510
    580   1.10177  4.16502  3.40478  3.19480  3.99556  2.99082  4.22354  3.11247  3.20957  2.99660  4.03602  3.35870  3.72463  3.55645  3.46337  2.51639  2.78975  2.77712  5.42865  4.22264    582 - -
          2.68618  4.42225  2.77519  2.73123  3.46354  2.40513  3.72494  3.29354  2.67741  2.69355  4.24690  2.90347  2.73739  3.18146  2.89801  2.37887  2.77519  2.98518  4.58477  3.61503
          0.03333  3.81383  4.53618  0.61958  0.77255  0.48576  0.95510
    581   1.10177  4.16502  3.40478  3.19480  3.99556  2.99082  4.22354  3.11247  3.20957  2.99660  4.03602  3.35870  3.72463  3.55645  3.46337  2.51639  2.78975  2.77712  5.42865  4.22264    583 - -
          2.68618  4.42225  2.77519  2.73123  3.46354  2.40513  3.72494  3.29354  2.67741  2.69355  4.24690  2.90347  2.73739  3.18146  2.89801  2.37887  2.77519  2.98518  4.58477  3.61503
          0.03333  3.81383  4.53618  0.61958  0.77255  0.48576  0.95510
    582   3.09063  4.57102  4.09469  3.73558  3.11554  3.90648  4.40975  2.31798  3.50385  0.95102  3.15920  4.01658  4.35282  3.88627  3.68899  3.47237  3.38807  2.33983  4.97224  3.68161    584 - -
          2.68618  4.42225  2.77519  2.73123  3.46354  2.40513  3.72494  3.29354  2.67741  2.69355  4.24690  2.90347  2.73739  3.18146  2.89801  2.37887  2.77519  2.98518  4.58477  3.61503
          0.03333  3.81383  4.53618  0.61958  0.77255  0.48576  0.95510
    583   2.76210  4.32226  4.04303  3.70560  3.50862  3.66184  4.51787  2.05774  3.57242  2.20679  3.48400  3.90446  4.22652  3.93703  3.79033  3.16269  3.12566  1.10245  5.28270  4.01009    585 - -
          2.68618  4.42225  2.77519  2.73123  3.46354  2.40513  3.72494  3.29354  2.67741  2.69355  4.24690  2.90347  2.73739  3.18146  2.89801  2.37887  2.77519  2.98518  4.58477  3.61503
          0.03333  3.81383  4.53618  0.61958  0.77255  0.48576  0.95510
    584   1.35832  4.08298  3.29948  3.04760  4.09083  2.88187  4.11612  3.37348  3.08980  3.17733  4.06456  3.21546  3.62416  3.40681  3.38232  1.99072  2.64444  2.92030  5.47999  4.24660    586 - -
          2.68618  4.42225  2.77519  2.73123  3.46354  2.40513  3.72494  3.29354  2.67741  2.69355  4.24690  2.90347  2.73739  3.18146  2.89801  2.37887  2.77519  2.98518  4.58477  3.61503
          0.03333  3.81383  4.53618  0.61958  0.77255  0.48576  0.95510
    585   3.09063  4.57102  4.09469  3.73558  3.11554  3.90648  4.40975  2.31798  3.50385  0.95102  3.15920  4.01658  4.35282  3.88627  3.68899  3.47237  3.38807  2.33983  4.97224  3.68161    587 - -
          2.68618  4.42225  2.77519  2.73123  3.46354  2.40513  3.72494  3.29354  2.67741  2.69355  4.24690  2.90347  2.73739  3.18146  2.89801  2.37887  2.77519  2.98518  4.58477  3.61503
          0.03333  3.81383  4.53618  0.61958  0.77255  0.48576  0.95510
    586   2.28832  4.20725  3.15754  2.97186  4.01850  2.93831  4.08272  3.53376  3.04160  3.25902  4.19093  3.20524  3.67255  3.39583  3.32859  1.18306  2.76429  3.08176  5.39599  4.10202    588 - -
          2.68618  4.42225  2.77519  2.73123  3.46354  2.40513  3.72494  3.29354  2.67741  2.69355  4.24690  2.90347  2.73739  3.18146  2.89801  2.37887  2.77519  2.98518  4.58477  3.61503
          0.03333  3.81383  4.53618  0.61958  0.77255  0.48576  0.95510
    587   2.59548  4.37528  3.25709  3.14979  4.29045  0.82563  4.27249  3.87688  3.32293  3.53815  4.51441  3.42171  3.76452  3.65195  3.56427  2.76594  3.07221  3.41664  5.39992  4.39080    589 - -
          2.68618  4.42225  2.77519  2.73123  3.46354  2.40513  3.72494  3.29354  2.67741  2.69355  4.24690  2.90347  2.73739  3.18146  2.89801  2.37887  2.77519  2.98518  4.58477  3.61503
          0.03333  3.81383  4.53618  0.61958  0.77255  0.48576  0.95510
    588   2.79171  5.24575  1.63828  1.85862  4.57268  2.60395  3.67743  4.05931  2.65936  3.59522  4.43890  2.64655  3.75578  2.84447  3.22221  2.71140  3.08024  3.65376  5.77291  4.31335    590 - -
          2.68618  4.42225  2.77519  2.73123  3.46354  2.40513  3.72494  3.29354  2.67741  2.69355  4.24690  2.90347  2.73739  3.18146  2.89801  2.37887  2.77519  2.98518  4.58477  3.61503
          0.03333  3.81383  4.53618  0.61958  0.77255  0.48576  0.95510
    589   2.68420  5.06001  2.34170  2.07293  4.37013  3.30875  3.56687  3.81336  1.98577  3.33333  4.13728  2.79172  3.76922  2.70014  2.45045  2.64917  2.91928  3.43677  5.49275  4.12584    591 - -
          2.68606  4.42227  2.77521  2.73111  3.46356  2.40514  3.72496  3.29356  2.67742  2.69357  4.24691  2.90348  2.73741  3.18148  2.89802  2.37888  2.77521  2.98520  4.58479  3.61505
          0.11065  2.36413  4.53618  0.64736  0.74113  0.48576  0.95510
    590   2.50573  4.54546  2.35329  2.48506  4.07542  3.14490  3.80876  3.36126  2.72402  3.11986  4.01862  2.94681  3.74743  3.02274  3.14835  2.59501  1.75638  3.02370  5.41517  4.09485    594 - -
          2.68618  4.42225  2.77519  2.73123  3.46354  2.40513  3.72494  3.29354  2.67741  2.69355  4.24690  2.90347  2.73739  3.18146  2.89801  2.37887  2.77519  2.98518  4.58477  3.61503
          0.03333  3.81383  4.53618  0.61958  0.77255  0.48576  0.95510
    591   2.25224  4.14466  3.35316  2.96787  3.89491  2.17419  3.99550  3.09760  2.94317  2.92861  3.83043  3.21675  3.69110  3.27352  3.26806  2.44114  2.09345  2.36692  5.30346  4.06983    595 - -
          2.68618  4.42225  2.77519  2.73123  3.46354  2.40513  3.72494  3.29354  2.67741  2.69355  4.24690  2.90347  2.73739  3.18146  2.89801  2.37887  2.77519  2.98518  4.58477  3.61503
          0.03333  3.81383  4.53618  0.61958  0.77255  0.48576  0.95510
    592   2.57279  4.59213  2.79216  2.56078  4.20295  1.69580  3.80593  3.63715  2.16224  3.27128  4.15025  2.99944  3.76530  3.01889  2.89923  2.65543  2.92742  3.25414  5.42452  4.16457    596 - -
          2.68618  4.42225  2.77519  2.73123  3.46354  2.40513  3.72494  3.29354  2.67741  2.69355  4.24690  2.90347  2.73739  3.18146  2.89801  2.37887  2.77519  2.98518  4.58477  3.61503
          0.03333  3.81383  4.53618  0.61958  0.77255  0.48576  0.95510
    593   2.98555  4.42225  4.24979  3.86440  3.33602  4.00106  4.60426  1.15372  3.69129  1.93559  3.28206  4.11802  4.43905  4.04641  3.89465  3.49174  3.28626  1.84811  5.21379  3.94613    597 - -
          2.68618  4.42225  2.77519  2.73123  3.46354  2.40513  3.72494  3.29354  2.67741  2.69355  4.24690  2.90347  2.73739  3.18146  2.89801  2.37887  2.77519  2.98518  4.58477  3.61503
          0.03333  3.81383  4.53618  0.61958  0.77255  0.48576  0.95510
    594   2.92864  5.04432  1.00597  2.30276  4.41401  3.16805  3.88264  3.98928  2.95621  3.60869  4.58674  2.85564  3.81686  3.12261  3.46341  2.89854  3.26642  3.63516  5.59392  4.29821    598 - -
          2.68618  4.42225  2.77519  2.73123  3.46354  2.40513  3.72494  3.29354  2.67741  2.69355  4.24690  2.90347  2.73739  3.18146  2.89801  2.37887  2.77519  2.98518  4.58477  3.61503
          0.03333  3.81383  4.53618  0.61958  0.77255  0.48576  0.95510
    595   2.92029  4.87918  3.09224  2.72633  4.25217  3.41473  3.72996  3.67805  1.12162  3.25662  4.22243  3.15295  3.92022  2.92567  2.42511  2.96684  3.17857  3.38957  5.33193  4.13669    599 - -
          2.68618  4.42225  2.77519  2.73123  3.46354  2.40513  3.72494  3.29354  2.67741  2.69355  4.24690  2.90347  2.73739  3.18146  2.89801  2.37887  2.77519  2.98518  4.58477  3.61503
          0.03333  3.81383  4.53618  0.61958  0.77255  0.48576  0.95510
    596   2.67686  4.66940  2.67976  2.55996  4.02391  3.14620  3.87719  3.72286  2.77664  3.37681  4.33338  1.26633  3.79579  3.15089  3.12840  2.74697  3.05743  3.35101  5.33677  3.97727    600 - -
          2.68618  4.42225  2.77519  2.73123  3.46354  2.40513  3.72494  3.29354  2.67741  2.69355  4.24690  2.90347  2.73739  3.18146  2.89801  2.37887  2.77519  2.98518  4.58477  3.61503
          0.03333  3.81383  4.53618  0.61958  0.77255  0.48576  0.95510
    597   2.38345  4.22797  3.37823  3.12903  3.91918  3.06879  4.15053  3.03926  3.07082  2.90477  3.96014  3.34695  3.76839  3.46892  3.33156  2.58420  1.27541  2.74052  5.36224  4.13619    601 - -
          2.68618  4.42225  2.77519  2.73123  3.46354  2.40513  3.72494  3.29354  2.67741  2.69355  4.24690  2.90347  2.73739  3.18146  2.89801  2.37887  2.77519  2.98518  4.58477  3.61503
          0.03333  3.81383  4.53618  0.61958  0.77255  0.48576  0.95510
    598   3.05614  4.43722  4.48899  3.93544  3.14600  4.28206  4.61253  1.53048  3.78926  1.47523  2.52028  4.22893  4.53743  4.01919  3.98934  3.61559  3.29071  1.93231  5.12223  3.97888    602 - -
          2.68618  4.42225  2.77519  2.73123  3.46354  2.40513  3.72494  3.29354  2.67741  2.69355  4.24690  2.90347  2.73739  3.18146  2.89801  2.37887  2.77519  2.98518  4.58477  3.61503
          0.03333  3.81383  4.53618  0.61958  0.77255  0.48576  0.95510
    599   3.18554  4.60504  4.15787  3.86229  1.11287  3.88691  3.85436  2.71767  3.77104  2.10191  3.45734  3.95382  4.34770  3.95555  3.90523  3.45780  3.48710  2.70383  4.12288  2.49808    603 - -
          2.68618  4.42225  2.77519  2.73123  3.46354  2.40513  3.72494  3.29354  2.67741  2.69355  4.24690  2.90347  2.73739  3.18146  2.89801  2.37887  2.77519  2.98518  4.58477  3.61503
          0.03333  3.81383  4.53618  0.61958  0.77255  0.48576  0.95510
    600   2.28832  4.20725  3.15754  2.97186  4.01850  2.93831  4.08272  3.53376  3.04160  3.25902  4.19093  3.20524  3.67255  3.39583  3.32859  1.18306  2.76429  3.08176  5.39599  4.10202    604 - -
          2.68618  4.42225  2.77519  2.73123  3.46354  2.40513  3.72494  3.29354  2.67741  2.69355  4.24690  2.90347  2.73739  3.18146  2.89801  2.37887  2.77519  2.98518  4.58477  3.61503
          0.03333  3.81383  4.53618  0.61958  0.77255  0.48576  0.95510
    601   1.10177  4.16502  3.40478  3.19480  3.99556  2.99082  4.22354  3.11247  3.20957  2.99660  4.03602  3.35870  3.72463  3.55645  3.46337  2.51639  2.78975  2.77712  5.42865  4.22264    605 - -
          2.68618  4.42225  2.77519  2.73123  3.46354  2.40513  3.72494  3.29354  2.67741  2.69355  4.24690  2.90347  2.73739  3.18146  2.89801  2.37887  2.77519  2.98518  4.58477  3.61503
          0.03333  3.81383  4.53618  0.61958  0.77255  0.48576  0.95510
    602   2.76210  4.32226  4.04303  3.70560  3.50862  3.66184  4.51787  2.05774  3.57242  2.20679  3.48400  3.90446  4.22652  3.93703  3.79033  3.16269  3.12566  1.10245  5.28270  4.01009    606 - -
          2.68618  4.42225  2.77519  2.73123  3.46354  2.40513  3.72494  3.29354  2.67741  2.69355  4.24690  2.90347  2.73739  3.18146  2.89801  2.37887  2.77519  2.98518  4.58477  3.61503
          0.03333  3.81383  4.53618  0.61958  0.77255  0.48576  0.95510
    603   2.67775  4.44346  3.27882  3.11041  4.10837  3.13435  4.19174  3.63982  3.16290  3.27262  4.32085  3.42241  0.94424  3.55352  3.41405  2.84370  3.11499  3.29177  5.30991  4.22865    607 - -
          2.68618  4.42225  2.77519  2.73123  3.46354  2.40513  3.72494  3.29354  2.67741  2.69355  4.24690  2.90347  2.73739  3.18146  2.89801  2.37887  2.77519  2.98518  4.58477  3.61503
          0.03333  3.81383  4.53618  0.61958  0.77255  0.48576  0.95510
    604   2.67775  4.44346  3.27882  3.11041  4.10837  3.13435  4.19174  3.63982  3.16290  3.27262  4.32085  3.42241  0.94424  3.55352  3.41405  2.84370  3.11499  3.29177  5.30991  4.22865    608 - -
          2.68618  4.42225  2.77519  2.73123  3.46354  2.40513  3.72494  3.29354  2.67741  2.69355  4.24690  2.90347  2.73739  3.18146  2.89801  2.37887  2.77519  2.98518  4.58477  3.61503
          0.03333  3.81383  4.53618  0.61958  0.77255  0.48576  0.95510
    605   3.01925  4.50510  4.21541  3.69593  3.06670  4.07955  4.39991  2.19071  3.47299  1.43915  1.83270  4.00793  4.40338  3.79363  3.68987  3.43639  3.27002  2.23140  4.99962  3.79071    609 - -
          2.68618  4.42225  2.77519  2.73123  3.46354  2.40513  3.72494  3.29354  2.67741  2.69355  4.24690  2.90347  2.73739  3.18146  2.89801  2.37887  2.77519  2.98518  4.58477  3.61503
          0.03333  3.81383  4.53618  0.61958  0.77255  0.48576  0.95510
    606   3.18554  4.60504  4.15787  3.86229  1.11287  3.88691  3.85436  2.71767  3.77104  2.10191  3.45734  3.95382  4.34770  3.95555  3.90523  3.45780  3.48710  2.70383  4.12288  2.49808    610 - -
          2.68618  4.42225  2.77519  2.73123  3.46354  2.40513  3.72494  3.29354  2.67741  2.69355  4.24690  2.90347  2.73739  3.18146  2.89801  2.37887  2.77519  2.98518  4.58477  3.61503
          0.03333  3.81383  4.53618  0.61958  0.77255  0.48576  0.95510
    607   2.67775  4.44346  3.27882  3.11041  4.10837  3.13435  4.19174  3.63982  3.16290  3.27262  4.32085  3.42241  0.94424  3.55352  3.41405  2.84370  3.11499  3.29177  5.30991  4.22865    611 - -
          2.68618  4.42225  2.77519  2.73123  3.46354  2.40513  3.72494  3.29354  2.67741  2.69355  4.24690  2.90347  2.73739  3.18146  2.89801  2.37887  2.77519  2.98518  4.58477  3.61503
          0.03333  3.81383  4.53618  0.61958  0.77255  0.48576  0.95510
    608   2.38345  4.22797  3.37823  3.12903  3.91918  3.06879  4.15053  3.03926  3.07082  2.90477  3.96014  3.34695  3.76839  3.46892  3.33156  2.58420  1.27541  2.74052  5.36224  4.13619    612 - -
          2.68618  4.42225  2.77519  2.73123  3.46354  2.40513  3.72494  3.29354  2.67741  2.69355  4.24690  2.90347  2.73739  3.18146  2.89801  2.37887  2.77519  2.98518  4.58477  3.61503
          0.03333  3.81383  4.53618  0.61958  0.77255  0.48576  0.95510
    609   2.67775  4.44346  3.27882  3.11041  4.10837  3.13435  4.19174  3.63982  3.16290  3.27262  4.32085  3.42241  0.94424  3.55352  3.41405  2.84370  3.11499  3.29177  5.30991  4.22865    613 - -
          2.68618  4.42225  2.77519  2.73123  3.46354  2.40513  3.72494  3.29354  2.67741  2.69355  4.24690  2.90347  2.73739  3.18146  2.89801  2.37887  2.77519  2.98518  4.58477  3.61503
          0.03333  3.81383  4.53618  0.61958  0.77255  0.48576  0.95510
    610   2.67775  4.44346  3.27882  3.11041  4.10837  3.13435  4.19174  3.63982  3.16290  3.27262  4.32085  3.42241  0.94424  3.55352  3.41405  2.84370  3.11499  3.29177  5.30991  4.22865    614 - -
          2.68618  4.42225  2.77519  2.73123  3.46354  2.40513  3.72494  3.29354  2.67741  2.69355  4.24690  2.90347  2.73739  3.18146  2.89801  2.37887  2.77519  2.98518  4.58477  3.61503
          0.03333  3.81383  4.53618  0.61958  0.77255  0.48576  0.95510
    611   2.67775  4.44346  3.27882  3.11041  4.10837  3.13435  4.19174  3.63982  3.16290  3.27262  4.32085  3.42241  0.94424  3.55352  3.41405  2.84370  3.11499  3.29177  5.30991  4.22865    615 - -
          2.68618  4.42225  2.77519  2.73123  3.46354  2.40513  3.72494  3.29354  2.67741  2.69355  4.24690  2.90347  2.73739  3.18146  2.89801  2.37887  2.77519  2.98518  4.58477  3.61503
          0.03333  3.81383  4.53618  0.61958  0.77255  0.48576  0.95510
    612   2.67775  4.44346  3.27882  3.11041  4.10837  3.13435  4.19174  3.63982  3.16290  3.27262  4.32085  3.42241  0.94424  3.55352  3.41405  2.84370  3.11499  3.29177  5.30991  4.22865    616 - -
          2.68618  4.42225  2.77519  2.73123  3.46354  2.40513  3.72494  3.29354  2.67741  2.69355  4.24690  2.90347  2.73739  3.18146  2.89801  2.37887  2.77519  2.98518  4.58477  3.61503
          0.03333  3.81383  4.53618  0.61958  0.77255  0.48576  0.95510
    613   2.67775  4.44346  3.27882  3.11041  4.10837  3.13435  4.19174  3.63982  3.16290  3.27262  4.32085  3.42241  0.94424  3.55352  3.41405  2.84370  3.11499  3.29177  5.30991  4.22865    617 - -
          2.68618  4.42225  2.77519  2.73123  3.46354  2.40513  3.72494  3.29354  2.67741  2.69355  4.24690  2.90347  2.73739  3.18146  2.89801  2.37887  2.77519  2.98518  4.58477  3.61503
          0.03333  3.81383  4.53618  0.61958  0.77255  0.48576  0.95510
    614   1.10177  4.16502  3.40478  3.19480  3.99556  2.99082  4.22354  3.11247  3.20957  2.99660  4.03602  3.35870  3.72463  3.55645  3.46337  2.51639  2.78975  2.77712  5.42865  4.22264    618 - -
          2.68618  4.42225  2.77519  2.73123  3.46354  2.40513  3.72494  3.29354  2.67741  2.69355  4.24690  2.90347  2.73739  3.18146  2.89801  2.37887  2.77519  2.98518  4.58477  3.61503
          0.03333  3.81383  4.53618  0.61958  0.77255  0.48576  0.95510
    615   2.67775  4.44346  3.27882  3.11041  4.10837  3.13435  4.19174  3.63982  3.16290  3.27262  4.32085  3.42241  0.94424  3.55352  3.41405  2.84370  3.11499  3.29177  5.30991  4.22865    619 - -
          2.68618  4.42225  2.77519  2.73123  3.46354  2.40513  3.72494  3.29354  2.67741  2.69355  4.24690  2.90347  2.73739  3.18146  2.89801  2.37887  2.77519  2.98518  4.58477  3.61503
          0.03333  3.81383  4.53618  0.61958  0.77255  0.48576  0.95510
    616   3.24199  4.63690  4.00392  3.69639  2.61159  3.66643  3.83193  3.26419  3.42028  2.66869  3.90059  3.85755  4.17959  3.81107  3.55859  3.44616  3.53971  3.15291  1.01241  2.61697    620 - -
          2.68618  4.42225  2.77519  2.73123  3.46354  2.40513  3.72494  3.29354  2.67741  2.69355  4.24690  2.90347  2.73739  3.18146  2.89801  2.37887  2.77519  2.98518  4.58477  3.61503
          0.03333  3.81383  4.53618  0.61958  0.77255  0.48576  0.95510
    617   2.78278  4.94466  2.79053  2.46060  4.31205  3.35458  3.62121  3.75669  1.52111  3.30718  4.17363  2.49129  3.84680  2.78496  2.45176  2.78869  3.03285  3.41442  5.41293  4.11934    621 - -
          2.68618  4.42225  2.77519  2.73123  3.46354  2.40513  3.72494  3.29354  2.67741  2.69355  4.24690  2.90347  2.73739  3.18146  2.89801  2.37887  2.77519  2.98518  4.58477  3.61503
          0.03333  3.81383  4.53618  0.61958  0.77255  0.48576  0.95510
    618   2.67775  4.44346  3.27882  3.11041  4.10837  3.13435  4.19174  3.63982  3.16290  3.27262  4.32085  3.42241  0.94424  3.55352  3.41405  2.84370  3.11499  3.29177  5.30991  4.22865    622 - -
          2.68618  4.42225  2.77519  2.73123  3.46354  2.40513  3.72494  3.29354  2.67741  2.69355  4.24690  2.90347  2.73739  3.18146  2.89801  2.37887  2.77519  2.98518  4.58477  3.61503
          0.02255  3.80306        *  0.61958  0.77255  0.00000        *
//
HMMER3/b [3.0 | March 2010]
NAME  TAE13D
LENG  511
ALPH  amino
RF    no
CS    no
MAP   yes
DATE  Sat Sep 12 23:56:22 2015
NSEQ  5
EFFN  0.483398
CKSUM 978320420
STATS LOCAL MSV      -11.9773  0.69794
STATS LOCAL VITERBI  -12.7768  0.69794
STATS LOCAL FORWARD   -6.1146  0.69794
HMM          A        C        D        E        F        G        H        I        K        L        M        N        P        Q        R        S        T        V        W        Y   
            m->m     m->i     m->d     i->m     i->i     d->m     d->d
  COMPO   2.42750  4.22181  2.93234  2.86363  3.20087  2.66451  3.70982  2.93952  2.73197  2.50928  3.72512  3.04137  3.21677  3.24249  3.01566  2.60730  2.85614  2.72081  4.27245  3.18084
          2.68618  4.42225  2.77519  2.73123  3.46354  2.40513  3.72494  3.29354  2.67741  2.69355  4.24690  2.90347  2.73739  3.18146  2.89801  2.37887  2.77519  2.98518  4.58477  3.61503
          0.03182  3.85929  4.58163  0.61958  0.77255  0.00000        *
      1   1.74987  4.22032  3.20316  2.92540  4.09514  2.99168  4.04650  3.39610  2.97121  3.14137  4.04989  3.19122  1.88135  3.30958  3.29563  2.45369  2.73393  2.98407  5.45964  4.22417      1 - -
          2.68618  4.42225  2.77519  2.73123  3.46354  2.40513  3.72494  3.29354  2.67741  2.69355  4.24690  2.90347  2.73739  3.18146  2.89801  2.37887  2.77519  2.98518  4.58477  3.61503
          0.03182  3.85929  4.58163  0.61958  0.77255  0.48576  0.95510
      2   2.73430  4.49374  3.34007  3.17727  4.17342  3.18200  4.25574  3.71553  3.23346  3.34377  4.39312  3.48526  0.85250  3.62265  3.48041  2.90140  3.17485  3.36239  5.36350  4.29393      2 - -
          2.68618  4.42225  2.77519  2.73123  3.46354  2.40513  3.72494  3.29354  2.67741  2.69355  4.24690  2.90347  2.73739  3.18146  2.89801  2.37887  2.77519  2.98518  4.58477  3.61503
          0.03182  3.85929  4.58163  0.61958  0.77255  0.48576  0.95510
      3   1.74987  4.22032  3.20316  2.92540  4.09514  2.99168  4.04650  3.39610  2.97121  3.14137  4.04989  3.19122  1.88135  3.30958  3.29563  2.45369  2.73393  2.98407  5.45964  4.22417      3 - -
          2.68618  4.42225  2.77519  2.73123  3.46354  2.40513  3.72494  3.29354  2.67741  2.69355  4.24690  2.90347  2.73739  3.18146  2.89801  2.37887  2.77519  2.98518  4.58477  3.61503
          0.03182  3.85929  4.58163  0.61958  0.77255  0.48576  0.95510
      4   2.97561  5.10159  0.93714  2.32704  4.47688  3.20083  3.91969  4.06208  3.00136  3.67281  4.65072  2.88271  3.85271  3.15889  3.51571  2.93953  3.31394  3.70271  5.64804  4.35208      4 - -
          2.68618  4.42225  2.77519  2.73123  3.46354  2.40513  3.72494  3.29354  2.67741  2.69355  4.24690  2.90347  2.73739  3.18146  2.89801  2.37887  2.77519  2.98518  4.58477  3.61503
          0.03182  3.85929  4.58163  0.61958  0.77255  0.48576  0.95510
      5   2.50100  4.58477  2.64890  2.47881  4.19655  3.08656  3.82812  3.74534  2.70782  3.37872  4.23866  1.65873  3.73487  3.04494  3.10373  2.18215  2.88697  3.30919  5.50313  4.13297      5 - -
          2.68618  4.42225  2.77519  2.73123  3.46354  2.40513  3.72494  3.29354  2.67741  2.69355  4.24690  2.90347  2.73739  3.18146  2.89801  2.37887  2.77519  2.98518  4.58477  3.61503
          0.03182  3.85929  4.58163  0.61958  0.77255  0.48576  0.95510
      6   3.22824  4.72257  3.81887  3.54587  2.29391  3.81485  3.61266  3.23932  3.40377  2.69662  3.91574  3.70736  4.28905  3.71297  3.59014  3.36622  3.51488  3.10926  3.93714  0.98799      6 - -
          2.68618  4.42225  2.77519  2.73123  3.46354  2.40513  3.72494  3.29354  2.67741  2.69355  4.24690  2.90347  2.73739  3.18146  2.89801  2.37887  2.77519  2.98518  4.58477  3.61503
          0.03182  3.85929  4.58163  0.61958  0.77255  0.48576  0.95510
      7   2.40580  4.25082  3.41657  3.16809  3.95741  3.09050  4.18639  3.08294  3.11080  2.94690  3.99835  3.37951  3.79325  3.50631  3.37006  2.60694  1.19445  2.77933  5.39638  4.17407      7 - -
          2.68618  4.42225  2.77519  2.73123  3.46354  2.40513  3.72494  3.29354  2.67741  2.69355  4.24690  2.90347  2.73739  3.18146  2.89801  2.37887  2.77519  2.98518  4.58477  3.61503
          0.03182  3.85929  4.58163  0.61958  0.77255  0.48576  0.95510
      8   2.73976  4.37721  3.67422  3.12093  3.35976  3.72899  3.97477  2.14037  2.50868  1.71177  3.28948  3.49791  4.09674  3.30098  3.14439  3.02500  2.97464  2.28363  4.97374  3.74076      8 - -
          2.68618  4.42225  2.77519  2.73123  3.46354  2.40513  3.72494  3.29354  2.67741  2.69355  4.24690  2.90347  2.73739  3.18146  2.89801  2.37887  2.77519  2.98518  4.58477  3.61503
          0.03182  3.85929  4.58163  0.61958  0.77255  0.48576  0.95510
      9   1.03293  4.18565  3.44937  3.24018  4.03940  3.01052  4.26376  3.16295  3.25610  3.04516  4.07852  3.39307  3.74851  3.59849  3.50747  2.53610  2.81255  2.81964  5.46788  4.26669      9 - -
          2.68618  4.42225  2.77519  2.73123  3.46354  2.40513  3.72494  3.29354  2.67741  2.69355  4.24690  2.90347  2.73739  3.18146  2.89801  2.37887  2.77519  2.98518  4.58477  3.61503
          0.03182  3.85929  4.58163  0.61958  0.77255  0.48576  0.95510
     10   3.14059  4.60682  4.16829  3.80819  3.13087  3.96532  4.46806  2.33432  3.57606  0.89159  3.15813  4.08493  4.40302  3.94755  3.75424  3.53480  3.43548  2.36821  5.00526  3.72550     10 - -
          2.68618  4.42225  2.77519  2.73123  3.46354  2.40513  3.72494  3.29354  2.67741  2.69355  4.24690  2.90347  2.73739  3.18146  2.89801  2.37887  2.77519  2.98518  4.58477  3.61503
          0.03182  3.85929  4.58163  0.61958  0.77255  0.48576  0.95510
     11   2.82575  4.87888  3.14267  2.64358  3.87927  3.49149  2.11790  3.61938  2.12249  3.14750  4.03814  3.08344  3.91524  2.80638  1.93775  2.86035  3.04571  3.32067  5.12405  3.76148     11 - -
          2.68618  4.42225  2.77519  2.73123  3.46354  2.40513  3.72494  3.29354  2.67741  2.69355  4.24690  2.90347  2.73739  3.18146  2.89801  2.37887  2.77519  2.98518  4.58477  3.61503
          0.03182  3.85929  4.58163  0.61958  0.77255  0.48576  0.95510
     12   2.96023  4.92328  3.13533  2.75939  4.30670  3.45100  3.75217  3.73517  1.05645  3.30318  4.26543  3.18441  3.95235  2.94446  2.42950  3.00314  3.21453  3.44373  5.36684  4.17775     12 - -
          2.68618  4.42225  2.77519  2.73123  3.46354  2.40513  3.72494  3.29354  2.67741  2.69355  4.24690  2.90347  2.73739  3.18146  2.89801  2.37887  2.77519  2.98518  4.58477  3.61503
          0.03182  3.85929  4.58163  0.61958  0.77255  0.48576  0.95510
     13   1.03293  4.18565  3.44937  3.24018  4.03940  3.01052  4.26376  3.16295  3.25610  3.04516  4.07852  3.39307  3.74851  3.59849  3.50747  2.53610  2.81255  2.81964  5.46788  4.26669     13 - -
          2.68618  4.42225  2.77519  2.73123  3.46354  2.40513  3.72494  3.29354  2.67741  2.69355  4.24690  2.90347  2.73739  3.18146  2.89801  2.37887  2.77519  2.98518  4.58477  3.61503
          0.03182  3.85929  4.58163  0.61958  0.77255  0.48576  0.95510
     14   3.14059  4.60682  4.16829  3.80819  3.13087  3.96532  4.46806  2.33432  3.57606  0.89159  3.15813  4.08493  4.40302  3.94755  3.75424  3.53480  3.43548  2.36821  5.00526  3.72550     14 - -
          2.68618  4.42225  2.77519  2.73123  3.46354  2.40513  3.72494  3.29354  2.67741  2.69355  4.24690  2.90347  2.73739  3.18146  2.89801  2.37887  2.77519  2.98518  4.58477  3.61503
          0.03182  3.85929  4.58163  0.61958  0.77255  0.48576  0.95510
     15   2.70603  4.47896  3.41124  2.90535  3.53590  3.56105  3.82736  2.78049  2.23331  2.40298  2.06328  3.30326  3.98135  3.09836  2.84146  2.89649  2.95390  2.62180  5.03245  3.78476     15 - -
          2.68618  4.42225  2.77519  2.73123  3.46354  2.40513  3.72494  3.29354  2.67741  2.69355  4.24690  2.90347  2.73739  3.18146  2.89801  2.37887  2.77519  2.98518  4.58477  3.61503
          0.03182  3.85929  4.58163  0.61958  0.77255  0.48576  0.95510
     16   3.24174  4.64741  4.22062  3.93269  1.03354  3.93442  3.87165  2.76714  3.84008  2.14029  3.49931  4.00439  4.39337  4.01171  3.96306  3.51229  3.54290  2.75686  4.12478  2.49351     16 - -
          2.68618  4.42225  2.77519  2.73123  3.46354  2.40513  3.72494  3.29354  2.67741  2.69355  4.24690  2.90347  2.73739  3.18146  2.89801  2.37887  2.77519  2.98518  4.58477  3.61503
          0.03182  3.85929  4.58163  0.61958  0.77255  0.48576  0.95510
     17   3.24174  4.64741  4.22062  3.93269  1.03354  3.93442  3.87165  2.76714  3.84008  2.14029  3.49931  4.00439  4.39337  4.01171  3.96306  3.51229  3.54290  2.75686  4.12478  2.49351     17 - -
          2.68618  4.42225  2.77519  2.73123  3.46354  2.40513  3.72494  3.29354  2.67741  2.69355  4.24690  2.90347  2.73739  3.18146  2.89801  2.37887  2.77519  2.98518  4.58477  3.61503
          0.03182  3.85929  4.58163  0.61958  0.77255  0.48576  0.95510
     18   2.71268  4.70864  2.70132  2.58551  4.07011  3.17526  3.91064  3.77775  2.81329  3.42614  4.38155  1.18160  3.82653  3.18346  3.16743  2.78042  3.09415  3.40129  5.37755  4.01946     18 - -
          2.68618  4.42225  2.77519  2.73123  3.46354  2.40513  3.72494  3.29354  2.67741  2.69355  4.24690  2.90347  2.73739  3.18146  2.89801  2.37887  2.77519  2.98518  4.58477  3.61503
          0.03182  3.85929  4.58163  0.61958  0.77255  0.48576  0.95510
     19   1.38462  4.12293  3.27213  3.03948  4.19899  2.00934  4.14750  3.53203  3.13714  3.28979  4.15486  3.22368  3.63938  3.43112  3.44232  2.37289  2.67854  3.03908  5.54780  4.33991     19 - -
          2.68618  4.42225  2.77519  2.73123  3.46354  2.40513  3.72494  3.29354  2.67741  2.69355  4.24690  2.90347  2.73739  3.18146  2.89801  2.37887  2.77519  2.98518  4.58477  3.61503
          0.03182  3.85929  4.58163  0.61958  0.77255  0.48576  0.95510
     20   2.87052  4.85564  2.89445  2.64910  4.02242  3.35745  3.80725  3.65127  2.47083  3.15492  4.18327  3.10868  3.91080  1.25766  2.75522  2.91888  3.16755  3.38180  5.29683  3.98974     20 - -
          2.68618  4.42225  2.77519  2.73123  3.46354  2.40513  3.72494  3.29354  2.67741  2.69355  4.24690  2.90347  2.73739  3.18146  2.89801  2.37887  2.77519  2.98518  4.58477  3.61503
          0.03182  3.85929  4.58163  0.61958  0.77255  0.48576  0.95510
     21   2.95840  5.04325  3.34896  2.72750  4.46006  3.58037  3.57214  3.82146  1.52855  3.29782  4.17633  3.13421  3.96538  2.71575  1.56346  2.96752  3.13860  3.51196  5.36706  4.18548     21 - -
          2.68618  4.42225  2.77519  2.73123  3.46354  2.40513  3.72494  3.29354  2.67741  2.69355  4.24690  2.90347  2.73739  3.18146  2.89801  2.37887  2.77519  2.98518  4.58477  3.61503
          0.03182  3.85929  4.58163  0.61958  0.77255  0.48576  0.95510
     22   2.30869  4.22886  3.19513  3.01039  4.06321  2.95899  4.12056  3.58409  3.08327  3.30538  4.23263  3.23722  3.69673  3.43364  3.36964  1.11110  2.78785  3.12208  5.43678  4.14670     22 - -
          2.68618  4.42225  2.77519  2.73123  3.46354  2.40513  3.72494  3.29354  2.67741  2.69355  4.24690  2.90347  2.73739  3.18146  2.89801  2.37887  2.77519  2.98518  4.58477  3.61503
          0.03182  3.85929  4.58163  0.61958  0.77255  0.48576  0.95510
     23   2.64879  4.42541  3.31986  3.21765  4.35997  0.74974  4.33864  3.95647  3.39712  3.61224  4.58795  3.48419  3.81612  3.72234  3.63452  2.82035  3.12901  3.48734  5.45850  4.46146     23 - -
          2.68618  4.42225  2.77519  2.73123  3.46354  2.40513  3.72494  3.29354  2.67741  2.69355  4.24690  2.90347  2.73739  3.18146  2.89801  2.37887  2.77519  2.98518  4.58477  3.61503
          0.03182  3.85929  4.58163  0.61958  0.77255  0.48576  0.95510
     24   2.73754  4.84327  2.94558  2.55177  4.27340  3.36262  3.66804  3.67571  1.46416  3.24480  4.11825  3.01375  2.91431  2.83454  2.51844  2.77257  3.00166  3.33879  5.39510  4.13435     24 - -
          2.68618  4.42225  2.77519  2.73123  3.46354  2.40513  3.72494  3.29354  2.67741  2.69355  4.24690  2.90347  2.73739  3.18146  2.89801  2.37887  2.77519  2.98518  4.58477  3.61503
          0.03182  3.85929  4.58163  0.61958  0.77255  0.48576  0.95510
     25   3.14059  4.60682  4.16829  3.80819  3.13087  3.96532  4.46806  2.33432  3.57606  0.89159  3.15813  4.08493  4.40302  3.94755  3.75424  3.53480  3.43548  2.36821  5.00526  3.72550     25 - -
          2.68618  4.42225  2.77519  2.73123  3.46354  2.40513  3.72494  3.29354  2.67741  2.69355  4.24690  2.90347  2.73739  3.18146  2.89801  2.37887  2.77519  2.98518  4.58477  3.61503
          0.03182  3.85929  4.58163  0.61958  0.77255  0.48576  0.95510
     26   2.73430  4.49374  3.34007  3.17727  4.17342  3.18200  4.25574  3.71553  3.23346  3.34377  4.39312  3.48526  0.85250  3.62265  3.48041  2.90140  3.17485  3.36239  5.36350  4.29393     26 - -
          2.68618  4.42225  2.77519  2.73123  3.46354  2.40513  3.72494  3.29354  2.67741  2.69355  4.24690  2.90347  2.73739  3.18146  2.89801  2.37887  2.77519  2.98518  4.58477  3.61503
          0.03182  3.85929  4.58163  0.61958  0.77255  0.48576  0.95510
     27   2.96023  4.92328  3.13533  2.75939  4.30670  3.45100  3.75217  3.73517  1.05645  3.30318  4.26543  3.18441  3.95235  2.94446  2.42950  3.00314  3.21453  3.44373  5.36684  4.17775     27 - -
          2.68618  4.42225  2.77519  2.73123  3.46354  2.40513  3.72494  3.29354  2.67741  2.69355  4.24690  2.90347  2.73739  3.18146  2.89801  2.37887  2.77519  2.98518  4.58477  3.61503
          0.03182  3.85929  4.58163  0.61958  0.77255  0.48576  0.95510
     28   2.98074  4.80035  3.11314  2.87185  3.27573  3.43656  1.17061  3.68161  2.71527  3.17719  4.21919  3.28167  3.98842  3.23794  2.98172  3.05157  3.28370  3.41700  4.74094  3.22698     28 - -
          2.68618  4.42225  2.77519  2.73123  3.46354  2.40513  3.72494  3.29354  2.67741  2.69355  4.24690  2.90347  2.73739  3.18146  2.89801  2.37887  2.77519  2.98518  4.58477  3.61503
          0.03182  3.85929  4.58163  0.61958  0.77255  0.48576  0.95510
     29   2.71268  4.70864  2.70132  2.58551  4.07011  3.17526  3.91064  3.77775  2.81329  3.42614  4.38155  1.18160  3.82653  3.18346  3.16743  2.78042  3.09415  3.40129  5.37755  4.01946     29 - -
          2.68618  4.42225  2.77519  2.73123  3.46354  2.40513  3.72494  3.29354  2.67741  2.69355  4.24690  2.90347  2.73739  3.18146  2.89801  2.37887  2.77519  2.98518  4.58477  3.61503
          0.03182  3.85929  4.58163  0.61958  0.77255  0.48576  0.95510
     30   2.71268  4.70864  2.70132  2.58551  4.07011  3.17526  3.91064  3.77775  2.81329  3.42614  4.38155  1.18160  3.82653  3.18346  3.16743  2.78042  3.09415  3.40129  5.37755  4.01946     30 - -
          2.68618  4.42225  2.77519  2.73123  3.46354  2.40513  3.72494  3.29354  2.67741  2.69355  4.24690  2.90347  2.73739  3.18146  2.89801  2.37887  2.77519  2.98518  4.58477  3.61503
          0.03182  3.85929  4.58163  0.61958  0.77255  0.48576  0.95510
     31   2.79771  4.34408  4.10700  3.76982  3.54056  3.71015  4.57385  2.05128  3.63739  2.22995  3.50781  3.96174  4.27146  3.99819  3.85115  3.21293  3.15963  1.04168  5.32274  4.05350     31 - -
          2.68618  4.42225  2.77519  2.73123  3.46354  2.40513  3.72494  3.29354  2.67741  2.69355  4.24690  2.90347  2.73739  3.18146  2.89801  2.37887  2.77519  2.98518  4.58477  3.61503
          0.03182  3.85929  4.58163  0.61958  0.77255  0.48576  0.95510
     32   2.30869  4.22886  3.19513  3.01039  4.06321  2.95899  4.12056  3.58409  3.08327  3.30538  4.23263  3.23722  3.69673  3.43364  3.36964  1.11110  2.78785  3.12208  5.43678  4.14670     32 - -
          2.68618  4.42225  2.77519  2.73123  3.46354  2.40513  3.72494  3.29354  2.67741  2.69355  4.24690  2.90347  2.73739  3.18146  2.89801  2.37887  2.77519  2.98518  4.58477  3.61503
          0.03182  3.85929  4.58163  0.61958  0.77255  0.48576  0.95510
     33   3.31399  4.69332  4.07120  3.77411  2.65322  3.71554  3.88397  3.33713  3.49664  2.73425  3.97153  3.92585  4.23220  3.88495  3.62728  3.51781  3.61375  3.22710  0.91230  2.65602     33 - -
          2.68618  4.42225  2.77519  2.73123  3.46354  2.40513  3.72494  3.29354  2.67741  2.69355  4.24690  2.90347  2.73739  3.18146  2.89801  2.37887  2.77519  2.98518  4.58477  3.61503
          0.03182  3.85929  4.58163  0.61958  0.77255  0.48576  0.95510
     34   2.99078  4.83063  3.48011  2.99406  4.18188  3.48117  3.81504  3.72277  2.23252  3.24110  4.24172  3.35475  3.98449  3.03610  0.99871  3.07565  3.25769  3.44731  5.27032  4.11220     34 - -
          2.68618  4.42225  2.77519  2.73123  3.46354  2.40513  3.72494  3.29354  2.67741  2.69355  4.24690  2.90347  2.73739  3.18146  2.89801  2.37887  2.77519  2.98518  4.58477  3.61503
          0.03182  3.85929  4.58163  0.61958  0.77255  0.48576  0.95510
     35   2.64879  4.42541  3.31986  3.21765  4.35997  0.74974  4.33864  3.95647  3.39712  3.61224  4.58795  3.48419  3.81612  3.72234  3.63452  2.82035  3.12901  3.48734  5.45850  4.46146     35 - -
          2.68618  4.42225  2.77519  2.73123  3.46354  2.40513  3.72494  3.29354  2.67741  2.69355  4.24690  2.90347  2.73739  3.18146  2.89801  2.37887  2.77519  2.98518  4.58477  3.61503
          0.03182  3.85929  4.58163  0.61958  0.77255  0.48576  0.95510
     36   2.47050  4.54864  2.68949  2.49813  4.19982  3.07777  3.83068  3.72786  2.71077  3.35883  4.20993  1.82417  3.72402  3.04387  3.10949  1.97059  2.85842  3.28618  5.50196  4.14512     36 - -
          2.68618  4.42225  2.77519  2.73123  3.46354  2.40513  3.72494  3.29354  2.67741  2.69355  4.24690  2.90347  2.73739  3.18146  2.89801  2.37887  2.77519  2.98518  4.58477  3.61503
          0.03182  3.85929  4.58163  0.61958  0.77255  0.48576  0.95510
     37   2.30869  4.22886  3.19513  3.01039  4.06321  2.95899  4.12056  3.58409  3.08327  3.30538  4.23263  3.23722  3.69673  3.43364  3.36964  1.11110  2.78785  3.12208  5.43678  4.14670     37 - -
          2.68618  4.42225  2.77519  2.73123  3.46354  2.40513  3.72494  3.29354  2.67741  2.69355  4.24690  2.90347  2.73739  3.18146  2.89801  2.37887  2.77519  2.98518  4.58477  3.61503
          0.03182  3.85929  4.58163  0.61958  0.77255  0.48576  0.95510
     38   2.21647  1.87940  3.75798  3.42097  3.93819  1.81209  4.25113  3.25179  3.33656  3.05616  3.96150  3.44533  3.68705  3.63487  3.55793  2.44042  2.69472  2.84644  5.32814  4.16757     38 - -
          2.68618  4.42225  2.77519  2.73123  3.46354  2.40513  3.72494  3.29354  2.67741  2.69355  4.24690  2.90347  2.73739  3.18146  2.89801  2.37887  2.77519  2.98518  4.58477  3.61503
          0.03182  3.85929  4.58163  0.61958  0.77255  0.48576  0.95510
     39   3.14126  4.56985  4.42529  3.89307  3.03973  4.26170  4.55605  2.15796  3.68107  1.04351  2.42740  4.20020  4.53009  3.94967  3.87470  3.61693  3.37989  2.23861  5.04812  3.88094     39 - -
          2.68618  4.42225  2.77519  2.73123  3.46354  2.40513  3.72494  3.29354  2.67741  2.69355  4.24690  2.90347  2.73739  3.18146  2.89801  2.37887  2.77519  2.98518  4.58477  3.61503
          0.03182  3.85929  4.58163  0.61958  0.77255  0.48576  0.95510
     40   2.66527  4.81926  2.93194  2.48075  4.17609  3.36667  3.61406  3.60410  2.22318  3.16781  4.00765  2.96035  3.81968  2.18648  2.27802  2.21100  2.91413  3.26541  5.34342  4.04650     40 - -
          2.68618  4.42225  2.77519  2.73123  3.46354  2.40513  3.72494  3.29354  2.67741  2.69355  4.24690  2.90347  2.73739  3.18146  2.89801  2.37887  2.77519  2.98518  4.58477  3.61503
          0.03182  3.85929  4.58163  0.61958  0.77255  0.48576  0.95510
     41   2.97561  5.10159  0.93714  2.32704  4.47688  3.20083  3.91969  4.06208  3.00136  3.67281  4.65072  2.88271  3.85271  3.15889  3.51571  2.93953  3.31394  3.70271  5.64804  4.35208     41 - -
          2.68618  4.42225  2.77519  2.73123  3.46354  2.40513  3.72494  3.29354  2.67741  2.69355  4.24690  2.90347  2.73739  3.18146  2.89801  2.37887  2.77519  2.98518  4.58477  3.61503
          0.03182  3.85929  4.58163  0.61958  0.77255  0.48576  0.95510
     42   2.64879  4.42541  3.31986  3.21765  4.35997  0.74974  4.33864  3.95647  3.39712  3.61224  4.58795  3.48419  3.81612  3.72234  3.63452  2.82035  3.12901  3.48734  5.45850  4.46146     42 - -
          2.68618  4.42225  2.77519  2.73123  3.46354  2.40513  3.72494  3.29354  2.67741  2.69355  4.24690  2.90347  2.73739  3.18146  2.89801  2.37887  2.77519  2.98518  4.58477  3.61503
          0.03182  3.85929  4.58163  0.61958  0.77255  0.48576  0.95510
     43   2.81458  4.79238  3.22918  2.71899  3.94901  3.52030  3.67703  3.26921  1.48731  2.46146  3.89220  3.14866  3.94498  2.86755  2.43690  2.89003  3.04289  3.04103  5.22119  3.94417     43 - -
          2.68618  4.42225  2.77519  2.73123  3.46354  2.40513  3.72494  3.29354  2.67741  2.69355  4.24690  2.90347  2.73739  3.18146  2.89801  2.37887  2.77519  2.98518  4.58477  3.61503
          0.11514  3.85929  2.43407  0.61958  0.77255  0.48576  0.95510
     44   2.20103  4.15921  3.01305  2.83877  4.18958  1.63283  4.03957  3.65867  3.00769  3.34759  4.19960  3.09627  3.60278  3.31168  3.33146  1.98377  2.67985  3.13018  5.51731  4.26409     44 - -
          2.68618  4.42225  2.77519  2.73123  3.46354  2.40513  3.72494  3.29354  2.67741  2.69355  4.24690  2.90347  2.73739  3.18146  2.89801  2.37887  2.77519  2.98518  4.58477  3.61503
          0.03454  3.77868  4.50103  0.61958  0.77255  0.55322  0.85588
     45   2.73949  5.15044  2.10937  1.90329  4.44547  3.22868  3.60466  3.89918  1.98420  3.43119  4.25705  2.70754  3.75786  2.75436  2.88652  2.68074  2.99397  3.51933  5.60152  4.19685     45 - -
          2.68618  4.42225  2.77519  2.73123  3.46354  2.40513  3.72494  3.29354  2.67741  2.69355  4.24690  2.90347  2.73739  3.18146  2.89801  2.37887  2.77519  2.98518  4.58477  3.61503
          0.03454  3.77868  4.50103  0.61958  0.77255  0.55322  0.85588
     46   2.62907  4.87528  2.26870  2.25926  4.19966  3.23616  3.62759  3.62275  2.45669  3.21849  4.06017  2.79199  3.75034  2.24131  2.91012  2.63017  2.46628  3.27368  5.44161  4.07453     46 - -
          2.68618  4.42225  2.77519  2.73123  3.46354  2.40513  3.72494  3.29354  2.67741  2.69355  4.24690  2.90347  2.73739  3.18146  2.89801  2.37887  2.77519  2.98518  4.58477  3.61503
          0.03454  3.77868  4.50103  0.61958  0.77255  0.55322  0.85588
     47   2.20854  4.12616  3.25041  2.91392  3.93979  2.06775  3.97758  3.26781  2.93122  3.02924  3.90219  3.16111  3.64222  3.25370  3.25853  2.07136  2.64513  2.38711  5.32613  4.07864     47 - -
          2.68618  4.42225  2.77519  2.73123  3.46354  2.40513  3.72494  3.29354  2.67741  2.69355  4.24690  2.90347  2.73739  3.18146  2.89801  2.37887  2.77519  2.98518  4.58477  3.61503
          0.03454  3.77868  4.50103  0.61958  0.77255  0.55322  0.85588
     48   2.19064  4.12759  3.19272  2.92575  4.06476  2.90272  4.02481  3.39672  2.94866  3.15852  4.04224  3.15224  3.62300  3.29561  3.25687  1.53164  2.22218  2.94995  5.43707  4.18375     48 - -
          2.68618  4.42225  2.77519  2.73123  3.46354  2.40513  3.72494  3.29354  2.67741  2.69355  4.24690  2.90347  2.73739  3.18146  2.89801  2.37887  2.77519  2.98518  4.58477  3.61503
          0.03454  3.77868  4.50103  0.61958  0.77255  0.55322  0.85588
     49   3.00474  4.45815  4.23465  3.73349  1.79553  4.04244  4.09466  2.31621  3.59977  1.65976  2.52911  3.95651  4.36724  3.80571  3.79343  3.38637  3.25069  2.34768  4.49645  3.02769     49 - -
          2.68618  4.42225  2.77519  2.73123  3.46354  2.40513  3.72494  3.29354  2.67741  2.69355  4.24690  2.90347  2.73739  3.18146  2.89801  2.37887  2.77519  2.98518  4.58477  3.61503
          0.03454  3.77868  4.50103  0.61958  0.77255  0.44578  1.02256
     50   2.82771  4.42445  3.72638  3.25027  2.16125  3.72506  3.58679  2.92302  3.17251  2.52706  3.55604  3.49825  4.12206  3.42434  3.44294  2.53384  3.07657  2.73597  4.05784  1.73533     50 - -
          2.68594  4.42231  2.77509  2.73129  3.46360  2.40507  3.72458  3.29360  2.67747  2.69361  4.24696  2.90353  2.73730  3.18152  2.89807  2.37893  2.77525  2.98524  4.58483  3.61509
          0.11514  2.31746  4.58163  1.25347  0.33619  0.48576  0.95510
     51   2.30831  4.75093  2.99451  2.60168  4.21857  3.34349  3.69645  3.51653  1.50144  3.16985  4.06752  3.04237  3.85180  2.87002  2.53720  2.75112  2.97379  3.19752  5.39090  4.12919     57 - -
          2.68618  4.42225  2.77519  2.73123  3.46354  2.40513  3.72494  3.29354  2.67741  2.69355  4.24690  2.90347  2.73739  3.18146  2.89801  2.37887  2.77519  2.98518  4.58477  3.61503
          0.03182  3.85929  4.58163  0.61958  0.77255  0.48576  0.95510
     52   2.73036  5.10976  1.63115  2.13870  4.50765  3.15961  3.70194  4.01144  2.66450  3.55931  4.39444  2.35012  3.75967  2.87042  3.20708  2.30116  3.03509  3.59343  5.73048  4.28267     58 - -
          2.68618  4.42225  2.77519  2.73123  3.46354  2.40513  3.72494  3.29354  2.67741  2.69355  4.24690  2.90347  2.73739  3.18146  2.89801  2.37887  2.77519  2.98518  4.58477  3.61503
          0.03182  3.85929  4.58163  0.61958  0.77255  0.48576  0.95510
     53   3.14059  4.60682  4.16829  3.80819  3.13087  3.96532  4.46806  2.33432  3.57606  0.89159  3.15813  4.08493  4.40302  3.94755  3.75424  3.53480  3.43548  2.36821  5.00526  3.72550     59 - -
          2.68618  4.42225  2.77519  2.73123  3.46354  2.40513  3.72494  3.29354  2.67741  2.69355  4.24690  2.90347  2.73739  3.18146  2.89801  2.37887  2.77519  2.98518  4.58477  3.61503
          0.03182  3.85929  4.58163  0.61958  0.77255  0.48576  0.95510
     54   2.79771  4.34408  4.10700  3.76982  3.54056  3.71015  4.57385  2.05128  3.63739  2.22995  3.50781  3.96174  4.27146  3.99819  3.85115  3.21293  3.15963  1.04168  5.32274  4.05350     60 - -
          2.68618  4.42225  2.77519  2.73123  3.46354  2.40513  3.72494  3.29354  2.67741  2.69355  4.24690  2.90347  2.73739  3.18146  2.89801  2.37887  2.77519  2.98518  4.58477  3.61503
          0.03182  3.85929  4.58163  0.61958  0.77255  0.48576  0.95510
     55   2.64879  4.42541  3.31986  3.21765  4.35997  0.74974  4.33864  3.95647  3.39712  3.61224  4.58795  3.48419  3.81612  3.72234  3.63452  2.82035  3.12901  3.48734  5.45850  4.46146     61 - -
          2.68618  4.42225  2.77519  2.73123  3.46354  2.40513  3.72494  3.29354  2.67741  2.69355  4.24690  2.90347  2.73739  3.18146  2.89801  2.37887  2.77519  2.98518  4.58477  3.61503
          0.03182  3.85929  4.58163  0.61958  0.77255  0.48576  0.95510
     56   2.64879  4.42541  3.31986  3.21765  4.35997  0.74974  4.33864  3.95647  3.39712  3.61224  4.58795  3.48419  3.81612  3.72234  3.63452  2.82035  3.12901  3.48734  5.45850  4.46146     62 - -
          2.68618  4.42225  2.77519  2.73123  3.46354  2.40513  3.72494  3.29354  2.67741  2.69355  4.24690  2.90347  2.73739  3.18146  2.89801  2.37887  2.77519  2.98518  4.58477  3.61503
          0.03182  3.85929  4.58163  0.61958  0.77255  0.48576  0.95510
     57   3.34250  4.70702  4.25339  3.87844  1.69969  4.13401  3.44372  3.10452  3.74816  2.49706  3.73325  3.84655  4.47460  3.85061  3.88367  3.49282  3.57607  3.01499  3.64525  1.18020     63 - -
          2.68618  4.42225  2.77519  2.73123  3.46354  2.40513  3.72494  3.29354  2.67741  2.69355  4.24690  2.90347  2.73739  3.18146  2.89801  2.37887  2.77519  2.98518  4.58477  3.61503
          0.03182  3.85929  4.58163  0.61958  0.77255  0.48576  0.95510
     58   3.22824  4.72257  3.81887  3.54587  2.29391  3.81485  3.61266  3.23932  3.40377  2.69662  3.91574  3.70736  4.28905  3.71297  3.59014  3.36622  3.51488  3.10926  3.93714  0.98799     64 - -
          2.68618  4.42225  2.77519  2.73123  3.46354  2.40513  3.72494  3.29354  2.67741  2.69355  4.24690  2.90347  2.73739  3.18146  2.89801  2.37887  2.77519  2.98518  4.58477  3.61503
          0.03182  3.85929  4.58163  0.61958  0.77255  0.48576  0.95510
     59   2.97561  5.10159  0.93714  2.32704  4.47688  3.20083  3.91969  4.06208  3.00136  3.67281  4.65072  2.88271  3.85271  3.15889  3.51571  2.93953  3.31394  3.70271  5.64804  4.35208     65 - -
          2.68618  4.42225  2.77519  2.73123  3.46354  2.40513  3.72494  3.29354  2.67741  2.69355  4.24690  2.90347  2.73739  3.18146  2.89801  2.37887  2.77519  2.98518  4.58477  3.61503
          0.03182  3.85929  4.58163  0.61958  0.77255  0.48576  0.95510
     60   1.03293  4.18565  3.44937  3.24018  4.03940  3.01052  4.26376  3.16295  3.25610  3.04516  4.07852  3.39307  3.74851  3.59849  3.50747  2.53610  2.81255  2.81964  5.46788  4.26669     66 - -
          2.68618  4.42225  2.77519  2.73123  3.46354  2.40513  3.72494  3.29354  2.67741  2.69355  4.24690  2.90347  2.73739  3.18146  2.89801  2.37887  2.77519  2.98518  4.58477  3.61503
          0.03182  3.85929  4.58163  0.61958  0.77255  0.48576  0.95510
     61   2.64879  4.42541  3.31986  3.21765  4.35997  0.74974  4.33864  3.95647  3.39712  3.61224  4.58795  3.48419  3.81612  3.72234  3.63452  2.82035  3.12901  3.48734  5.45850  4.46146     67 - -
          2.68618  4.42225  2.77519  2.73123  3.46354  2.40513  3.72494  3.29354  2.67741  2.69355  4.24690  2.90347  2.73739  3.18146  2.89801  2.37887  2.77519  2.98518  4.58477  3.61503
          0.03182  3.85929  4.58163  0.61958  0.77255  0.48576  0.95510
     62   2.97561  5.10159  0.93714  2.32704  4.47688  3.20083  3.91969  4.06208  3.00136  3.67281  4.65072  2.88271  3.85271  3.15889  3.51571  2.93953  3.31394  3.70271  5.64804  4.35208     68 - -
          2.68618  4.42225  2.77519  2.73123  3.46354  2.40513  3.72494  3.29354  2.67741  2.69355  4.24690  2.90347  2.73739  3.18146  2.89801  2.37887  2.77519  2.98518  4.58477  3.61503
          0.03182  3.85929  4.58163  0.61958  0.77255  0.48576  0.95510
     63   1.03293  4.18565  3.44937  3.24018  4.03940  3.01052  4.26376  3.16295  3.25610  3.04516  4.07852  3.39307  3.74851  3.59849  3.50747  2.53610  2.81255  2.81964  5.46788  4.26669     69 - -
          2.68618  4.42225  2.77519  2.73123  3.46354  2.40513  3.72494  3.29354  2.67741  2.69355  4.24690  2.90347  2.73739  3.18146  2.89801  2.37887  2.77519  2.98518  4.58477  3.61503
          0.03182  3.85929  4.58163  0.61958  0.77255  0.48576  0.95510
     64   3.02086  4.44338  4.31676  3.93214  3.36541  4.05215  4.66278  1.09437  3.76001  1.95426  3.30294  4.17934  4.48471  4.10972  3.95810  3.54625  3.32029  1.84582  5.25345  3.99054     70 - -
          2.68618  4.42225  2.77519  2.73123  3.46354  2.40513  3.72494  3.29354  2.67741  2.69355  4.24690  2.90347  2.73739  3.18146  2.89801  2.37887  2.77519  2.98518  4.58477  3.61503
          0.03182  3.85929  4.58163  0.61958  0.77255  0.48576  0.95510
     65   2.96023  4.92328  3.13533  2.75939  4.30670  3.45100  3.75217  3.73517  1.05645  3.30318  4.26543  3.18441  3.95235  2.94446  2.42950  3.00314  3.21453  3.44373  5.36684  4.17775     71 - -
          2.68618  4.42225  2.77519  2.73123  3.46354  2.40513  3.72494  3.29354  2.67741  2.69355  4.24690  2.90347  2.73739  3.18146  2.89801  2.37887  2.77519  2.98518  4.58477  3.61503
          0.03182  3.85929  4.58163  0.61958  0.77255  0.48576  0.95510
     66   3.24174  4.64741  4.22062  3.93269  1.03354  3.93442  3.87165  2.76714  3.84008  2.14029  3.49931  4.00439  4.39337  4.01171  3.96306  3.51229  3.54290  2.75686  4.12478  2.49351     72 - -
          2.68618  4.42225  2.77519  2.73123  3.46354  2.40513  3.72494  3.29354  2.67741  2.69355  4.24690  2.90347  2.73739  3.18146  2.89801  2.37887  2.77519  2.98518  4.58477  3.61503
          0.03182  3.85929  4.58163  0.61958  0.77255  0.48576  0.95510
     67   2.73935  4.90769  2.63213  2.38625  3.84119  3.30677  2.53844  3.71611  2.45448  3.26886  4.14591  1.90365  3.83183  2.87796  2.83452  2.74488  3.01341  3.37443  5.19494  3.72801     73 - -
          2.68618  4.42225  2.77519  2.73123  3.46354  2.40513  3.72494  3.29354  2.67741  2.69355  4.24690  2.90347  2.73739  3.18146  2.89801  2.37887  2.77519  2.98518  4.58477  3.61503
          0.03182  3.85929  4.58163  0.61958  0.77255  0.48576  0.95510
     68   3.24174  4.64741  4.22062  3.93269  1.03354  3.93442  3.87165  2.76714  3.84008  2.14029  3.49931  4.00439  4.39337  4.01171  3.96306  3.51229  3.54290  2.75686  4.12478  2.49351     74 - -
          2.68618  4.42225  2.77519  2.73123  3.46354  2.40513  3.72494  3.29354  2.67741  2.69355  4.24690  2.90347  2.73739  3.18146  2.89801  2.37887  2.77519  2.98518  4.58477  3.61503
          0.03182  3.85929  4.58163  0.61958  0.77255  0.48576  0.95510
     69   2.73430  4.49374  3.34007  3.17727  4.17342  3.18200  4.25574  3.71553  3.23346  3.34377  4.39312  3.48526  0.85250  3.62265  3.48041  2.90140  3.17485  3.36239  5.36350  4.29393     75 - -
          2.68618  4.42225  2.77519  2.73123  3.46354  2.40513  3.72494  3.29354  2.67741  2.69355  4.24690  2.90347  2.73739  3.18146  2.89801  2.37887  2.77519  2.98518  4.58477  3.61503
          0.03182  3.85929  4.58163  0.61958  0.77255  0.48576  0.95510
     70   2.13568  4.43377  3.12752  2.63424  3.72317  2.87254  3.71781  3.07818  2.57889  2.75992  2.98882  3.07583  3.80391  2.64205  2.96153  2.63530  2.77765  2.80279  5.09576  3.82641     76 - -
          2.68618  4.42225  2.77519  2.73123  3.46354  2.40513  3.72494  3.29354  2.67741  2.69355  4.24690  2.90347  2.73739  3.18146  2.89801  2.37887  2.77519  2.98518  4.58477  3.61503
          0.03182  3.85929  4.58163  0.61958  0.77255  0.48576  0.95510
     71   1.58888  4.10936  3.30786  3.03967  4.15094  2.89410  4.12103  3.48412  3.09066  3.24500  4.10940  3.21769  3.63444  3.39945  3.39703  1.58430  2.65552  3.00108  5.52077  4.28897     77 - -
          2.68618  4.42225  2.77519  2.73123  3.46354  2.40513  3.72494  3.29354  2.67741  2.69355  4.24690  2.90347  2.73739  3.18146  2.89801  2.37887  2.77519  2.98518  4.58477  3.61503
          0.03182  3.85929  4.58163  0.61958  0.77255  0.48576  0.95510
     72   3.32738  4.67294  4.32199  3.94466  1.23855  4.15268  3.48295  3.00943  3.81060  2.38134  3.63605  3.89162  4.48524  3.89287  3.92551  3.51228  3.55975  2.94276  3.67771  1.67357     78 - -
          2.68618  4.42225  2.77519  2.73123  3.46354  2.40513  3.72494  3.29354  2.67741  2.69355  4.24690  2.90347  2.73739  3.18146  2.89801  2.37887  2.77519  2.98518  4.58477  3.61503
          0.03182  3.85929  4.58163  0.61958  0.77255  0.48576  0.95510
     73   1.41619  4.10055  3.32918  3.06225  4.13834  2.89389  4.13238  3.45639  3.10816  3.22987  4.09893  3.22969  3.63607  3.41638  3.40874  1.78540  2.65436  2.98067  5.51451  4.28589     79 - -
          2.68618  4.42225  2.77519  2.73123  3.46354  2.40513  3.72494  3.29354  2.67741  2.69355  4.24690  2.90347  2.73739  3.18146  2.89801  2.37887  2.77519  2.98518  4.58477  3.61503
          0.03182  3.85929  4.58163  0.61958  0.77255  0.48576  0.95510
     74   3.04886  4.52582  4.26505  3.74532  3.07594  4.11491  4.43661  2.20567  3.52070  1.44173  1.73157  4.05208  4.43428  3.83456  3.73146  3.47382  3.29903  2.25295  5.01755  3.81454     80 - -
          2.68618  4.42225  2.77519  2.73123  3.46354  2.40513  3.72494  3.29354  2.67741  2.69355  4.24690  2.90347  2.73739  3.18146  2.89801  2.37887  2.77519  2.98518  4.58477  3.61503
          0.03182  3.85929  4.58163  0.61958  0.77255  0.48576  0.95510
     75   2.40580  4.25082  3.41657  3.16809  3.95741  3.09050  4.18639  3.08294  3.11080  2.94690  3.99835  3.37951  3.79325  3.50631  3.37006  2.60694  1.19445  2.77933  5.39638  4.17407     81 - -
          2.68618  4.42225  2.77519  2.73123  3.46354  2.40513  3.72494  3.29354  2.67741  2.69355  4.24690  2.90347  2.73739  3.18146  2.89801  2.37887  2.77519  2.98518  4.58477  3.61503
          0.03182  3.85929  4.58163  0.61958  0.77255  0.48576  0.95510
     76   2.95897  4.50986  4.03532  3.62788  3.20217  3.82425  4.36607  2.37646  3.39664  1.79890  1.40342  3.90697  4.28485  3.77943  3.60349  3.30667  3.26406  2.38102  5.04118  3.80174     82 - -
          2.68618  4.42225  2.77519  2.73123  3.46354  2.40513  3.72494  3.29354  2.67741  2.69355  4.24690  2.90347  2.73739  3.18146  2.89801  2.37887  2.77519  2.98518  4.58477  3.61503
          0.03182  3.85929  4.58163  0.61958  0.77255  0.48576  0.95510
     77   3.14059  4.60682  4.16829  3.80819  3.13087  3.96532  4.46806  2.33432  3.57606  0.89159  3.15813  4.08493  4.40302  3.94755  3.75424  3.53480  3.43548  2.36821  5.00526  3.72550     83 - -
          2.68618  4.42225  2.77519  2.73123  3.46354  2.40513  3.72494  3.29354  2.67741  2.69355  4.24690  2.90347  2.73739  3.18146  2.89801  2.37887  2.77519  2.98518  4.58477  3.61503
          0.03182  3.85929  4.58163  0.61958  0.77255  0.48576  0.95510
     78   2.30869  4.22886  3.19513  3.01039  4.06321  2.95899  4.12056  3.58409  3.08327  3.30538  4.23263  3.23722  3.69673  3.43364  3.36964  1.11110  2.78785  3.12208  5.43678  4.14670     84 - -
          2.68618  4.42225  2.77519  2.73123  3.46354  2.40513  3.72494  3.29354  2.67741  2.69355  4.24690  2.90347  2.73739  3.18146  2.89801  2.37887  2.77519  2.98518  4.58477  3.61503
          0.03182  3.85929  4.58163  0.61958  0.77255  0.48576  0.95510
     79   3.31399  4.69332  4.07120  3.77411  2.65322  3.71554  3.88397  3.33713  3.49664  2.73425  3.97153  3.92585  4.23220  3.88495  3.62728  3.51781  3.61375  3.22710  0.91230  2.65602     85 - -
          2.68618  4.42225  2.77519  2.73123  3.46354  2.40513  3.72494  3.29354  2.67741  2.69355  4.24690  2.90347  2.73739  3.18146  2.89801  2.37887  2.77519  2.98518  4.58477  3.61503
          0.03182  3.85929  4.58163  0.61958  0.77255  0.48576  0.95510
     80   2.30869  4.22886  3.19513  3.01039  4.06321  2.95899  4.12056  3.58409  3.08327  3.30538  4.23263  3.23722  3.69673  3.43364  3.36964  1.11110  2.78785  3.12208  5.43678  4.14670     86 - -
          2.68618  4.42225  2.77519  2.73123  3.46354  2.40513  3.72494  3.29354  2.67741  2.69355  4.24690  2.90347  2.73739  3.18146  2.89801  2.37887  2.77519  2.98518  4.58477  3.61503
          0.03182  3.85929  4.58163  0.61958  0.77255  0.48576  0.95510
     81   2.79771  4.34408  4.10700  3.76982  3.54056  3.71015  4.57385  2.05128  3.63739  2.22995  3.50781  3.96174  4.27146  3.99819  3.85115  3.21293  3.15963  1.04168  5.32274  4.05350     87 - -
          2.68618  4.42225  2.77519  2.73123  3.46354  2.40513  3.72494  3.29354  2.67741  2.69355  4.24690  2.90347  2.73739  3.18146  2.89801  2.37887  2.77519  2.98518  4.58477  3.61503
          0.03182  3.85929  4.58163  0.61958  0.77255  0.48576  0.95510
     82   3.02086  4.44338  4.31676  3.93214  3.36541  4.05215  4.66278  1.09437  3.76001  1.95426  3.30294  4.17934  4.48471  4.10972  3.95810  3.54625  3.32029  1.84582  5.25345  3.99054     88 - -
          2.68618  4.42225  2.77519  2.73123  3.46354  2.40513  3.72494  3.29354  2.67741  2.69355  4.24690  2.90347  2.73739  3.18146  2.89801  2.37887  2.77519  2.98518  4.58477  3.61503
          0.03182  3.85929  4.58163  0.61958  0.77255  0.48576  0.95510
     83   2.94117  5.04923  2.48237  1.04426  4.39383  3.26572  3.85151  3.84511  2.73040  3.46440  4.43913  2.92574  3.86971  3.06752  3.13779  2.92497  3.24534  3.53036  5.56789  4.29025     89 - -
          2.68618  4.42225  2.77519  2.73123  3.46354  2.40513  3.72494  3.29354  2.67741  2.69355  4.24690  2.90347  2.73739  3.18146  2.89801  2.37887  2.77519  2.98518  4.58477  3.61503
          0.03182  3.85929  4.58163  0.61958  0.77255  0.48576  0.95510
     84   3.22824  4.72257  3.81887  3.54587  2.29391  3.81485  3.61266  3.23932  3.40377  2.69662  3.91574  3.70736  4.28905  3.71297  3.59014  3.36622  3.51488  3.10926  3.93714  0.98799     90 - -
          2.68618  4.42225  2.77519  2.73123  3.46354  2.40513  3.72494  3.29354  2.67741  2.69355  4.24690  2.90347  2.73739  3.18146  2.89801  2.37887  2.77519  2.98518  4.58477  3.61503
          0.03182  3.85929  4.58163  0.61958  0.77255  0.48576  0.95510
     85   2.30869  4.22886  3.19513  3.01039  4.06321  2.95899  4.12056  3.58409  3.08327  3.30538  4.23263  3.23722  3.69673  3.43364  3.36964  1.11110  2.78785  3.12208  5.43678  4.14670     91 - -
          2.68618  4.42225  2.77519  2.73123  3.46354  2.40513  3.72494  3.29354  2.67741  2.69355  4.24690  2.90347  2.73739  3.18146  2.89801  2.37887  2.77519  2.98518  4.58477  3.61503
          0.03182  3.85929  4.58163  0.61958  0.77255  0.48576  0.95510
     86   1.03293  4.18565  3.44937  3.24018  4.03940  3.01052  4.26376  3.16295  3.25610  3.04516  4.07852  3.39307  3.74851  3.59849  3.50747  2.53610  2.81255  2.81964  5.46788  4.26669     92 - -
          2.68618  4.42225  2.77519  2.73123  3.46354  2.40513  3.72494  3.29354  2.67741  2.69355  4.24690  2.90347  2.73739  3.18146  2.89801  2.37887  2.77519  2.98518  4.58477  3.61503
          0.03182  3.85929  4.58163  0.61958  0.77255  0.48576  0.95510
     87   2.96023  4.92328  3.13533  2.75939  4.30670  3.45100  3.75217  3.73517  1.05645  3.30318  4.26543  3.18441  3.95235  2.94446  2.42950  3.00314  3.21453  3.44373  5.36684  4.17775     93 - -
          2.68618  4.42225  2.77519  2.73123  3.46354  2.40513  3.72494  3.29354  2.67741  2.69355  4.24690  2.90347  2.73739  3.18146  2.89801  2.37887  2.77519  2.98518  4.58477  3.61503
          0.03182  3.85929  4.58163  0.61958  0.77255  0.48576  0.95510
     88   3.22824  4.72257  3.81887  3.54587  2.29391  3.81485  3.61266  3.23932  3.40377  2.69662  3.91574  3.70736  4.28905  3.71297  3.59014  3.36622  3.51488  3.10926  3.93714  0.98799     94 - -
          2.68618  4.42225  2.77519  2.73123  3.46354  2.40513  3.72494  3.29354  2.67741  2.69355  4.24690  2.90347  2.73739  3.18146  2.89801  2.37887  2.77519  2.98518  4.58477  3.61503
          0.03182  3.85929  4.58163  0.61958  0.77255  0.48576  0.95510
     89   2.94117  5.04923  2.48237  1.04426  4.39383  3.26572  3.85151  3.84511  2.73040  3.46440  4.43913  2.92574  3.86971  3.06752  3.13779  2.92497  3.24534  3.53036  5.56789  4.29025     95 - -
          2.68618  4.42225  2.77519  2.73123  3.46354  2.40513  3.72494  3.29354  2.67741  2.69355  4.24690  2.90347  2.73739  3.18146  2.89801  2.37887  2.77519  2.98518  4.58477  3.61503
          0.03182  3.85929  4.58163  0.61958  0.77255  0.48576  0.95510
     90   1.03293  4.18565  3.44937  3.24018  4.03940  3.01052  4.26376  3.16295  3.25610  3.04516  4.07852  3.39307  3.74851  3.59849  3.50747  2.53610  2.81255  2.81964  5.46788  4.26669     96 - -
          2.68618  4.42225  2.77519  2.73123  3.46354  2.40513  3.72494  3.29354  2.67741  2.69355  4.24690  2.90347  2.73739  3.18146  2.89801  2.37887  2.77519  2.98518  4.58477  3.61503
          0.03182  3.85929  4.58163  0.61958  0.77255  0.48576  0.95510
     91   1.03293  4.18565  3.44937  3.24018  4.03940  3.01052  4.26376  3.16295  3.25610  3.04516  4.07852  3.39307  3.74851  3.59849  3.50747  2.53610  2.81255  2.81964  5.46788  4.26669     97 - -
          2.68618  4.42225  2.77519  2.73123  3.46354  2.40513  3.72494  3.29354  2.67741  2.69355  4.24690  2.90347  2.73739  3.18146  2.89801  2.37887  2.77519  2.98518  4.58477  3.61503
          0.03182  3.85929  4.58163  0.61958  0.77255  0.48576  0.95510
     92   2.64879  4.42541  3.31986  3.21765  4.35997  0.74974  4.33864  3.95647  3.39712  3.61224  4.58795  3.48419  3.81612  3.72234  3.63452  2.82035  3.12901  3.48734  5.45850  4.46146     98 - -
          2.68618  4.42225  2.77519  2.73123  3.46354  2.40513  3.72494  3.29354  2.67741  2.69355  4.24690  2.90347  2.73739  3.18146  2.89801  2.37887  2.77519  2.98518  4.58477  3.61503
          0.03182  3.85929  4.58163  0.61958  0.77255  0.48576  0.95510
     93   2.94117  5.04923  2.48237  1.04426  4.39383  3.26572  3.85151  3.84511  2.73040  3.46440  4.43913  2.92574  3.86971  3.06752  3.13779  2.92497  3.24534  3.53036  5.56789  4.29025     99 - -
          2.68618  4.42225  2.77519  2.73123  3.46354  2.40513  3.72494  3.29354  2.67741  2.69355  4.24690  2.90347  2.73739  3.18146  2.89801  2.37887  2.77519  2.98518  4.58477  3.61503
          0.03182  3.85929  4.58163  0.61958  0.77255  0.48576  0.95510
     94   3.14059  4.60682  4.16829  3.80819  3.13087  3.96532  4.46806  2.33432  3.57606  0.89159  3.15813  4.08493  4.40302  3.94755  3.75424  3.53480  3.43548  2.36821  5.00526  3.72550    100 - -
          2.68618  4.42225  2.77519  2.73123  3.46354  2.40513  3.72494  3.29354  2.67741  2.69355  4.24690  2.90347  2.73739  3.18146  2.89801  2.37887  2.77519  2.98518  4.58477  3.61503
          0.03182  3.85929  4.58163  0.61958  0.77255  0.48576  0.95510
     95   2.12700  4.43034  2.89617  2.60430  4.13292  3.09491  3.84253  3.47115  2.70491  3.18116  4.03645  1.98718  3.71786  3.05076  3.09378  2.51425  2.31669  3.07560  5.44442  4.14967    101 - -
          2.68618  4.42225  2.77519  2.73123  3.46354  2.40513  3.72494  3.29354  2.67741  2.69355  4.24690  2.90347  2.73739  3.18146  2.89801  2.37887  2.77519  2.98518  4.58477  3.61503
          0.03182  3.85929  4.58163  0.61958  0.77255  0.48576  0.95510
     96   2.98074  4.80035  3.11314  2.87185  3.27573  3.43656  1.17061  3.68161  2.71527  3.17719  4.21919  3.28167  3.98842  3.23794  2.98172  3.05157  3.28370  3.41700  4.74094  3.22698    102 - -
          2.68618  4.42225  2.77519  2.73123  3.46354  2.40513  3.72494  3.29354  2.67741  2.69355  4.24690  2.90347  2.73739  3.18146  2.89801  2.37887  2.77519  2.98518  4.58477  3.61503
          0.03182  3.85929  4.58163  0.61958  0.77255  0.48576  0.95510
     97   2.18995  4.21742  3.91753  3.53114  3.65987  3.48035  4.40735  2.15250  3.43869  2.39710  3.55823  3.71675  4.08025  3.77085  3.69254  2.90826  2.94527  1.30792  5.35174  4.11961    103 - -
          2.68618  4.42225  2.77519  2.73123  3.46354  2.40513  3.72494  3.29354  2.67741  2.69355  4.24690  2.90347  2.73739  3.18146  2.89801  2.37887  2.77519  2.98518  4.58477  3.61503
          0.03182  3.85929  4.58163  0.61958  0.77255  0.48576  0.95510
     98   2.96023  4.92328  3.13533  2.75939  4.30670  3.45100  3.75217  3.73517  1.05645  3.30318  4.26543  3.18441  3.95235  2.94446  2.42950  3.00314  3.21453  3.44373  5.36684  4.17775    104 - -
          2.68618  4.42225  2.77519  2.73123  3.46354  2.40513  3.72494  3.29354  2.67741  2.69355  4.24690  2.90347  2.73739  3.18146  2.89801  2.37887  2.77519  2.98518  4.58477  3.61503
          0.03182  3.85929  4.58163  0.61958  0.77255  0.48576  0.95510
     99   2.86887  5.37502  1.68485  1.48406  4.66220  3.17357  3.70550  4.15884  2.70098  3.68857  4.54720  2.64959  3.78588  2.87446  3.27241  2.76708  3.15546  3.75296  5.84784  4.37137    105 - -
          2.68618  4.42225  2.77519  2.73123  3.46354  2.40513  3.72494  3.29354  2.67741  2.69355  4.24690  2.90347  2.73739  3.18146  2.89801  2.37887  2.77519  2.98518  4.58477  3.61503
          0.03182  3.85929  4.58163  0.61958  0.77255  0.48576  0.95510
    100   2.85707  4.35836  4.10307  3.57145  3.28039  3.95314  4.34629  1.87755  3.41837  1.45194  3.15116  3.88238  4.31562  3.73143  3.66884  3.28316  2.66557  1.99722  5.08896  3.89485    106 - -
          2.68618  4.42225  2.77519  2.73123  3.46354  2.40513  3.72494  3.29354  2.67741  2.69355  4.24690  2.90347  2.73739  3.18146  2.89801  2.37887  2.77519  2.98518  4.58477  3.61503
          0.03182  3.85929  4.58163  0.61958  0.77255  0.48576  0.95510
    101   3.02086  4.44338  4.31676  3.93214  3.36541  4.05215  4.66278  1.09437  3.76001  1.95426  3.30294  4.17934  4.48471  4.10972  3.95810  3.54625  3.32029  1.84582  5.25345  3.99054    107 - -
          2.68618  4.42225  2.77519  2.73123  3.46354  2.40513  3.72494  3.29354  2.67741  2.69355  4.24690  2.90347  2.73739  3.18146  2.89801  2.37887  2.77519  2.98518  4.58477  3.61503
          0.03182  3.85929  4.58163  0.61958  0.77255  0.48576  0.95510
    102   2.96023  4.92328  3.13533  2.75939  4.30670  3.45100  3.75217  3.73517  1.05645  3.30318  4.26543  3.18441  3.95235  2.94446  2.42950  3.00314  3.21453  3.44373  5.36684  4.17775    108 - -
          2.68618  4.42225  2.77519  2.73123  3.46354  2.40513  3.72494  3.29354  2.67741  2.69355  4.24690  2.90347  2.73739  3.18146  2.89801  2.37887  2.77519  2.98518  4.58477  3.61503
          0.03182  3.85929  4.58163  0.61958  0.77255  0.48576  0.95510
    103   3.31399  4.69332  4.07120  3.77411  2.65322  3.71554  3.88397  3.33713  3.49664  2.73425  3.97153  3.92585  4.23220  3.88495  3.62728  3.51781  3.61375  3.22710  0.91230  2.65602    109 - -
          2.68618  4.42225  2.77519  2.73123  3.46354  2.40513  3.72494  3.29354  2.67741  2.69355  4.24690  2.90347  2.73739  3.18146  2.89801  2.37887  2.77519  2.98518  4.58477  3.61503
          0.03182  3.85929  4.58163  0.61958  0.77255  0.48576  0.95510
    104   2.64879  4.42541  3.31986  3.21765  4.35997  0.74974  4.33864  3.95647  3.39712  3.61224  4.58795  3.48419  3.81612  3.72234  3.63452  2.82035  3.12901  3.48734  5.45850  4.46146    110 - -
          2.68618  4.42225  2.77519  2.73123  3.46354  2.40513  3.72494  3.29354  2.67741  2.69355  4.24690  2.90347  2.73739  3.18146  2.89801  2.37887  2.77519  2.98518  4.58477  3.61503
          0.03182  3.85929  4.58163  0.61958  0.77255  0.48576  0.95510
    105   1.52546  4.11587  3.44380  3.12395  4.02850  2.97685  4.14321  3.11949  3.10244  3.02060  3.95655  3.29402  3.69333  3.43220  3.39507  2.42533  1.89889  2.75080  5.45480  4.23980    111 - -
          2.68618  4.42225  2.77519  2.73123  3.46354  2.40513  3.72494  3.29354  2.67741  2.69355  4.24690  2.90347  2.73739  3.18146  2.89801  2.37887  2.77519  2.98518  4.58477  3.61503
          0.03182  3.85929  4.58163  0.61958  0.77255  0.48576  0.95510
    106   2.97561  5.10159  0.93714  2.32704  4.47688  3.20083  3.91969  4.06208  3.00136  3.67281  4.65072  2.88271  3.85271  3.15889  3.51571  2.93953  3.31394  3.70271  5.64804  4.35208    112 - -
          2.68618  4.42225  2.77519  2.73123  3.46354  2.40513  3.72494  3.29354  2.67741  2.69355  4.24690  2.90347  2.73739  3.18146  2.89801  2.37887  2.77519  2.98518  4.58477  3.61503
          0.03182  3.85929  4.58163  0.61958  0.77255  0.48576  0.95510
    107   3.22824  4.72257  3.81887  3.54587  2.29391  3.81485  3.61266  3.23932  3.40377  2.69662  3.91574  3.70736  4.28905  3.71297  3.59014  3.36622  3.51488  3.10926  3.93714  0.98799    113 - -
          2.68618  4.42225  2.77519  2.73123  3.46354  2.40513  3.72494  3.29354  2.67741  2.69355  4.24690  2.90347  2.73739  3.18146  2.89801  2.37887  2.77519  2.98518  4.58477  3.61503
          0.03182  3.85929  4.58163  0.61958  0.77255  0.48576  0.95510
    108   3.18663  4.58671  4.37597  3.93749  1.46021  4.16213  3.97062  2.44452  3.79106  1.60184  3.16228  4.06090  4.48910  3.95547  3.94231  3.54362  3.43608  2.47874  4.24400  2.65504    114 - -
          2.68618  4.42225  2.77519  2.73123  3.46354  2.40513  3.72494  3.29354  2.67741  2.69355  4.24690  2.90347  2.73739  3.18146  2.89801  2.37887  2.77519  2.98518  4.58477  3.61503
          0.03182  3.85929  4.58163  0.61958  0.77255  0.48576  0.95510
    109   3.14059  4.60682  4.16829  3.80819  3.13087  3.96532  4.46806  2.33432  3.57606  0.89159  3.15813  4.08493  4.40302  3.94755  3.75424  3.53480  3.43548  2.36821  5.00526  3.72550    115 - -
          2.68618  4.42225  2.77519  2.73123  3.46354  2.40513  3.72494  3.29354  2.67741  2.69355  4.24690  2.90347  2.73739  3.18146  2.89801  2.37887  2.77519  2.98518  4.58477  3.61503
          0.03182  3.85929  4.58163  0.61958  0.77255  0.48576  0.95510
    110   2.96023  4.92328  3.13533  2.75939  4.30670  3.45100  3.75217  3.73517  1.05645  3.30318  4.26543  3.18441  3.95235  2.94446  2.42950  3.00314  3.21453  3.44373  5.36684  4.17775    116 - -
          2.68618  4.42225  2.77519  2.73123  3.46354  2.40513  3.72494  3.29354  2.67741  2.69355  4.24690  2.90347  2.73739  3.18146  2.89801  2.37887  2.77519  2.98518  4.58477  3.61503
          0.03182  3.85929  4.58163  0.61958  0.77255  0.48576  0.95510
    111   2.40580  4.25082  3.41657  3.16809  3.95741  3.09050  4.18639  3.08294  3.11080  2.94690  3.99835  3.37951  3.79325  3.50631  3.37006  2.60694  1.19445  2.77933  5.39638  4.17407    117 - -
          2.68618  4.42225  2.77519  2.73123  3.46354  2.40513  3.72494  3.29354  2.67741  2.69355  4.24690  2.90347  2.73739  3.18146  2.89801  2.37887  2.77519  2.98518  4.58477  3.61503
          0.03182  3.85929  4.58163  0.61958  0.77255  0.48576  0.95510
    112   3.24174  4.64741  4.22062  3.93269  1.03354  3.93442  3.87165  2.76714  3.84008  2.14029  3.49931  4.00439  4.39337  4.01171  3.96306  3.51229  3.54290  2.75686  4.12478  2.49351    118 - -
          2.68618  4.42225  2.77519  2.73123  3.46354  2.40513  3.72494  3.29354  2.67741  2.69355  4.24690  2.90347  2.73739  3.18146  2.89801  2.37887  2.77519  2.98518  4.58477  3.61503
          0.03182  3.85929  4.58163  0.61958  0.77255  0.48576  0.95510
    113   2.71268  4.70864  2.70132  2.58551  4.07011  3.17526  3.91064  3.77775  2.81329  3.42614  4.38155  1.18160  3.82653  3.18346  3.16743  2.78042  3.09415  3.40129  5.37755  4.01946    119 - -
          2.68618  4.42225  2.77519  2.73123  3.46354  2.40513  3.72494  3.29354  2.67741  2.69355  4.24690  2.90347  2.73739  3.18146  2.89801  2.37887  2.77519  2.98518  4.58477  3.61503
          0.03182  3.85929  4.58163  0.61958  0.77255  0.48576  0.95510
    114   2.30869  4.22886  3.19513  3.01039  4.06321  2.95899  4.12056  3.58409  3.08327  3.30538  4.23263  3.23722  3.69673  3.43364  3.36964  1.11110  2.78785  3.12208  5.43678  4.14670    120 - -
          2.68618  4.42225  2.77519  2.73123  3.46354  2.40513  3.72494  3.29354  2.67741  2.69355  4.24690  2.90347  2.73739  3.18146  2.89801  2.37887  2.77519  2.98518  4.58477  3.61503
          0.03182  3.85929  4.58163  0.61958  0.77255  0.48576  0.95510
    115   2.21582  4.15617  3.25640  2.97619  4.12321  2.93242  4.06967  3.46526  2.99870  3.21580  4.08815  3.19475  3.65451  3.33751  3.31063  1.43020  2.16291  3.00456  5.48845  4.24164    121 - -
          2.68618  4.42225  2.77519  2.73123  3.46354  2.40513  3.72494  3.29354  2.67741  2.69355  4.24690  2.90347  2.73739  3.18146  2.89801  2.37887  2.77519  2.98518  4.58477  3.61503
          0.03182  3.85929  4.58163  0.61958  0.77255  0.48576  0.95510
    116   1.03293  4.18565  3.44937  3.24018  4.03940  3.01052  4.26376  3.16295  3.25610  3.04516  4.07852  3.39307  3.74851  3.59849  3.50747  2.53610  2.81255  2.81964  5.46788  4.26669    122 - -
          2.68618  4.42225  2.77519  2.73123  3.46354  2.40513  3.72494  3.29354  2.67741  2.69355  4.24690  2.90347  2.73739  3.18146  2.89801  2.37887  2.77519  2.98518  4.58477  3.61503
          0.03182  3.85929  4.58163  0.61958  0.77255  0.48576  0.95510
    117   2.97561  5.10159  0.93714  2.32704  4.47688  3.20083  3.91969  4.06208  3.00136  3.67281  4.65072  2.88271  3.85271  3.15889  3.51571  2.93953  3.31394  3.70271  5.64804  4.35208    123 - -
          2.68618  4.42225  2.77519  2.73123  3.46354  2.40513  3.72494  3.29354  2.67741  2.69355  4.24690  2.90347  2.73739  3.18146  2.89801  2.37887  2.77519  2.98518  4.58477  3.61503
          0.03182  3.85929  4.58163  0.61958  0.77255  0.48576  0.95510
    118   2.23428  4.15586  3.29449  2.99937  4.05740  2.96210  4.06593  3.35182  2.99374  3.13571  4.02402  3.21681  3.67362  3.34264  3.29778  2.00227  1.55059  2.92960  5.43967  4.19672    124 - -
          2.68618  4.42225  2.77519  2.73123  3.46354  2.40513  3.72494  3.29354  2.67741  2.69355  4.24690  2.90347  2.73739  3.18146  2.89801  2.37887  2.77519  2.98518  4.58477  3.61503
          0.03182  3.85929  4.58163  0.61958  0.77255  0.48576  0.95510
    119   3.02086  4.44338  4.31676  3.93214  3.36541  4.05215  4.66278  1.09437  3.76001  1.95426  3.30294  4.17934  4.48471  4.10972  3.95810  3.54625  3.32029  1.84582  5.25345  3.99054    125 - -
          2.68618  4.42225  2.77519  2.73123  3.46354  2.40513  3.72494  3.29354  2.67741  2.69355  4.24690  2.90347  2.73739  3.18146  2.89801  2.37887  2.77519  2.98518  4.58477  3.61503
          0.03182  3.85929  4.58163  0.61958  0.77255  0.48576  0.95510
    120   2.71183  5.00340  1.43831  2.18789  4.45577  3.13140  3.75843  3.95797  2.75502  3.55720  4.42158  2.73459  3.76297  2.94592  3.28828  2.26376  3.04638  3.54346  5.71751  4.27880    126 - -
          2.68618  4.42225  2.77519  2.73123  3.46354  2.40513  3.72494  3.29354  2.67741  2.69355  4.24690  2.90347  2.73739  3.18146  2.89801  2.37887  2.77519  2.98518  4.58477  3.61503
          0.03182  3.85929  4.58163  0.61958  0.77255  0.48576  0.95510
    121   2.63936  4.79366  2.52631  2.43725  4.01319  3.38254  3.61245  3.43074  2.32591  2.66404  3.89967  2.93974  3.81147  2.77827  2.09462  2.67367  2.87718  3.12673  5.27150  3.94165    127 - -
          2.68618  4.42225  2.77519  2.73123  3.46354  2.40513  3.72494  3.29354  2.67741  2.69355  4.24690  2.90347  2.73739  3.18146  2.89801  2.37887  2.77519  2.98518  4.58477  3.61503
          0.03182  3.85929  4.58163  0.61958  0.77255  0.48576  0.95510
    122   3.09009  4.45953  4.53177  4.02908  3.23475  4.30955  4.70384  1.31272  3.84727  1.54087  3.10427  4.30105  4.60476  4.13232  4.04530  3.68726  3.34383  1.82269  5.20936  3.98844    128 - -
          2.68618  4.42225  2.77519  2.73123  3.46354  2.40513  3.72494  3.29354  2.67741  2.69355  4.24690  2.90347  2.73739  3.18146  2.89801  2.37887  2.77519  2.98518  4.58477  3.61503
          0.03182  3.85929  4.58163  0.61958  0.77255  0.48576  0.95510
    123   2.28596  4.31374  3.33680  2.86938  3.50110  3.40022  3.07097  2.78205  2.76850  2.58110  3.53258  3.24716  3.88123  3.14635  3.09444  2.73077  2.81803  1.90859  4.96984  3.68026    129 - -
          2.68618  4.42225  2.77519  2.73123  3.46354  2.40513  3.72494  3.29354  2.67741  2.69355  4.24690  2.90347  2.73739  3.18146  2.89801  2.37887  2.77519  2.98518  4.58477  3.61503
          0.03182  3.85929  4.58163  0.61958  0.77255  0.48576  0.95510
    124   1.31509  4.09716  3.33937  3.08115  4.12858  2.89558  4.14503  3.42712  3.12404  3.21807  4.09597  3.24065  3.64038  3.43479  3.41769  1.94379  2.65857  2.96075  5.51237  4.28380    130 - -
          2.68618  4.42225  2.77519  2.73123  3.46354  2.40513  3.72494  3.29354  2.67741  2.69355  4.24690  2.90347  2.73739  3.18146  2.89801  2.37887  2.77519  2.98518  4.58477  3.61503
          0.03182  3.85929  4.58163  0.61958  0.77255  0.48576  0.95510
    125   2.87052  4.85564  2.89445  2.64910  4.02242  3.35745  3.80725  3.65127  2.47083  3.15492  4.18327  3.10868  3.91080  1.25766  2.75522  2.91888  3.16755  3.38180  5.29683  3.98974    131 - -
          2.68618  4.42225  2.77519  2.73123  3.46354  2.40513  3.72494  3.29354  2.67741  2.69355  4.24690  2.90347  2.73739  3.18146  2.89801  2.37887  2.77519  2.98518  4.58477  3.61503
          0.03182  3.85929  4.58163  0.61958  0.77255  0.48576  0.95510
    126   2.79771  4.34408  4.10700  3.76982  3.54056  3.71015  4.57385  2.05128  3.63739  2.22995  3.50781  3.96174  4.27146  3.99819  3.85115  3.21293  3.15963  1.04168  5.32274  4.05350    132 - -
          2.68618  4.42225  2.77519  2.73123  3.46354  2.40513  3.72494  3.29354  2.67741  2.69355  4.24690  2.90347  2.73739  3.18146  2.89801  2.37887  2.77519  2.98518  4.58477  3.61503
          0.03182  3.85929  4.58163  0.61958  0.77255  0.48576  0.95510
    127   2.64879  4.42541  3.31986  3.21765  4.35997  0.74974  4.33864  3.95647  3.39712  3.61224  4.58795  3.48419  3.81612  3.72234  3.63452  2.82035  3.12901  3.48734  5.45850  4.46146    133 - -
          2.68618  4.42225  2.77519  2.73123  3.46354  2.40513  3.72494  3.29354  2.67741  2.69355  4.24690  2.90347  2.73739  3.18146  2.89801  2.37887  2.77519  2.98518  4.58477  3.61503
          0.03182  3.85929  4.58163  0.61958  0.77255  0.48576  0.95510
    128   2.59259  4.67385  2.88350  2.53867  4.17719  3.25213  3.71264  3.59516  1.89613  3.20960  4.06828  2.98779  3.79480  2.89505  2.70547  1.85190  2.90412  3.23196  5.39361  4.09751    134 - -
          2.68618  4.42225  2.77519  2.73123  3.46354  2.40513  3.72494  3.29354  2.67741  2.69355  4.24690  2.90347  2.73739  3.18146  2.89801  2.37887  2.77519  2.98518  4.58477  3.61503
          0.03182  3.85929  4.58163  0.61958  0.77255  0.48576  0.95510
    129   2.64879  4.42541  3.31986  3.21765  4.35997  0.74974  4.33864  3.95647  3.39712  3.61224  4.58795  3.48419  3.81612  3.72234  3.63452  2.82035  3.12901  3.48734  5.45850  4.46146    135 - -
          2.68618  4.42225  2.77519  2.73123  3.46354  2.40513  3.72494  3.29354  2.67741  2.69355  4.24690  2.90347  2.73739  3.18146  2.89801  2.37887  2.77519  2.98518  4.58477  3.61503
          0.03182  3.85929  4.58163  0.61958  0.77255  0.48576  0.95510
    130   2.82907  5.25119  1.39599  2.09950  4.56901  3.15215  3.73101  4.12517  2.74656  3.67359  4.53954  2.20233  3.78107  2.91283  3.31142  2.75109  3.13815  3.71054  5.80013  4.32207    136 - -
          2.68618  4.42225  2.77519  2.73123  3.46354  2.40513  3.72494  3.29354  2.67741  2.69355  4.24690  2.90347  2.73739  3.18146  2.89801  2.37887  2.77519  2.98518  4.58477  3.61503
          0.03182  3.85929  4.58163  0.61958  0.77255  0.48576  0.95510
    131   2.40580  4.25082  3.41657  3.16809  3.95741  3.09050  4.18639  3.08294  3.11080  2.94690  3.99835  3.37951  3.79325  3.50631  3.37006  2.60694  1.19445  2.77933  5.39638  4.17407    137 - -
          2.68618  4.42225  2.77519  2.73123  3.46354  2.40513  3.72494  3.29354  2.67741  2.69355  4.24690  2.90347  2.73739  3.18146  2.89801  2.37887  2.77519  2.98518  4.58477  3.61503
          0.03182  3.85929  4.58163  0.61958  0.77255  0.48576  0.95510
    132   2.49427  4.62948  2.26249  2.40027  4.21612  3.13586  3.75567  3.62621  2.65500  3.26459  4.09849  2.88282  3.72502  2.93883  3.11578  1.84575  2.46809  3.22538  5.49695  4.15313    138 - -
          2.68618  4.42225  2.77519  2.73123  3.46354  2.40513  3.72494  3.29354  2.67741  2.69355  4.24690  2.90347  2.73739  3.18146  2.89801  2.37887  2.77519  2.98518  4.58477  3.61503
          0.03182  3.85929  4.58163  0.61958  0.77255  0.48576  0.95510
    133   2.52193  4.67207  2.18600  2.36489  4.27819  2.07204  3.76837  3.69438  2.69133  3.32490  4.16117  2.85755  3.72767  2.95328  3.16445  2.57058  2.42804  3.28406  5.55061  4.20056    139 - -
          2.68618  4.42225  2.77519  2.73123  3.46354  2.40513  3.72494  3.29354  2.67741  2.69355  4.24690  2.90347  2.73739  3.18146  2.89801  2.37887  2.77519  2.98518  4.58477  3.61503
          0.03182  3.85929  4.58163  0.61958  0.77255  0.48576  0.95510
    134   2.64879  4.42541  3.31986  3.21765  4.35997  0.74974  4.33864  3.95647  3.39712  3.61224  4.58795  3.48419  3.81612  3.72234  3.63452  2.82035  3.12901  3.48734  5.45850  4.46146    140 - -
          2.68618  4.42225  2.77519  2.73123  3.46354  2.40513  3.72494  3.29354  2.67741  2.69355  4.24690  2.90347  2.73739  3.18146  2.89801  2.37887  2.77519  2.98518  4.58477  3.61503
          0.03182  3.85929  4.58163  0.61958  0.77255  0.48576  0.95510
    135   2.11438  4.42278  2.91407  2.58076  4.14748  3.07966  3.81518  3.57046  2.68936  3.20420  4.02923  2.46434  2.88949  3.01226  3.10196  1.98970  2.74750  3.14136  5.43968  4.14396    141 - -
          2.68628  4.42235  2.77463  2.73133  3.46364  2.40523  3.72505  3.29364  2.67751  2.69365  4.24700  2.90319  2.73718  3.18157  2.89811  2.37897  2.77497  2.98529  4.58487  3.61513
          0.20816  1.72775  4.58163  1.29537  0.31992  0.48576  0.95510
    136   2.51160  4.53010  2.96814  2.56775  3.87723  3.25780  2.56845  3.35852  2.52493  3.00125  3.85966  3.01251  3.77731  2.93054  2.89878  2.30693  2.26280  3.02850  5.21078  3.88701    147 - -
          2.68618  4.42225  2.77519  2.73123  3.46354  2.40513  3.72494  3.29354  2.67741  2.69355  4.24690  2.90347  2.73739  3.18146  2.89801  2.37887  2.77519  2.98518  4.58477  3.61503
          0.20816  3.85929  1.79073  0.61958  0.77255  0.48576  0.95510
    137   2.35664  4.32953  2.86710  2.61952  3.96255  3.02988  3.81872  3.30473  2.66861  3.06216  3.96346  2.41640  3.67336  3.05990  3.00950  2.48642  2.03068  2.93864  5.31642  4.01135    148 - -
          2.68618  4.42225  2.77519  2.73123  3.46354  2.40513  3.72494  3.29354  2.67741  2.69355  4.24690  2.90347  2.73739  3.18146  2.89801  2.37887  2.77519  2.98518  4.58477  3.61503
          0.03784  3.68897  4.41132  0.61958  0.77255  0.61778  0.77466
    138   2.53844  4.31501  3.12755  2.94858  3.94012  3.01338  4.03379  3.44610  2.99122  3.09044  4.14017  3.26881  1.25478  3.38660  3.24960  2.70268  2.96816  3.11233  5.16959  4.06189    149 - -
          2.68618  4.42225  2.77519  2.73123  3.46354  2.40513  3.72494  3.29354  2.67741  2.69355  4.24690  2.90347  2.73739  3.18146  2.89801  2.37887  2.77519  2.98518  4.58477  3.61503
          0.03784  3.68897  4.41132  0.61958  0.77255  0.61778  0.77466
    139   2.58354  4.55706  2.63751  2.50931  3.89230  3.06954  3.79828  3.57194  2.69160  3.24394  4.20842  1.53393  3.71727  3.07950  3.03227  2.66353  2.96464  3.21338  5.22173  3.86038    150 - -
          2.68618  4.42225  2.77519  2.73123  3.46354  2.40513  3.72494  3.29354  2.67741  2.69355  4.24690  2.90347  2.73739  3.18146  2.89801  2.37887  2.77519  2.98518  4.58477  3.61503
          0.03784  3.68897  4.41132  0.61958  0.77255  0.61778  0.77466
    140   2.80463  4.87371  1.22483  2.25724  4.23010  3.08231  3.79364  3.77949  2.84723  3.42662  4.41105  2.79926  3.72380  3.04074  3.32864  2.79614  3.14337  3.44234  5.43447  4.14705    151 - -
          2.68618  4.42225  2.77519  2.73123  3.46354  2.40513  3.72494  3.29354  2.67741  2.69355  4.24690  2.90347  2.73739  3.18146  2.89801  2.37887  2.77519  2.98518  4.58477  3.61503
          0.03784  3.68897  4.41132  0.61958  0.77255  0.61778  0.77466
    141   2.82140  4.65586  2.97184  2.72330  3.17406  3.30680  1.60045  3.49362  2.57283  3.00765  4.04424  3.13616  3.85488  3.09020  2.84476  2.89676  3.12279  3.23341  4.64044  3.13239    152 - -
          2.68618  4.42225  2.77519  2.73123  3.46354  2.40513  3.72494  3.29354  2.67741  2.69355  4.24690  2.90347  2.73739  3.18146  2.89801  2.37887  2.77519  2.98518  4.58477  3.61503
          0.03784  3.68897  4.41132  0.61958  0.77255  0.41126  1.08712
    142   3.22824  4.72257  3.81887  3.54587  2.29391  3.81485  3.61266  3.23932  3.40377  2.69662  3.91574  3.70736  4.28905  3.71297  3.59014  3.36622  3.51488  3.10926  3.93714  0.98799    153 - -
          2.68618  4.42225  2.77519  2.73123  3.46354  2.40513  3.72494  3.29354  2.67741  2.69355  4.24690  2.90347  2.73739  3.18146  2.89801  2.37887  2.77519  2.98518  4.58477  3.61503
          0.03182  3.85929  4.58163  0.61958  0.77255  0.48576  0.95510
    143   2.57162  0.96757  4.08736  3.82408  3.81856  3.19727  4.47407  2.96038  3.65098  2.87640  3.99730  3.81458  3.90318  3.99762  3.77765  2.84322  3.03729  2.70582  5.23734  4.10630    154 - -
          2.68618  4.42225  2.77519  2.73123  3.46354  2.40513  3.72494  3.29354  2.67741  2.69355  4.24690  2.90347  2.73739  3.18146  2.89801  2.37887  2.77519  2.98518  4.58477  3.61503
          0.03182  3.85929  4.58163  0.61958  0.77255  0.48576  0.95510
    144   3.31399  4.69332  4.07120  3.77411  2.65322  3.71554  3.88397  3.33713  3.49664  2.73425  3.97153  3.92585  4.23220  3.88495  3.62728  3.51781  3.61375  3.22710  0.91230  2.65602    155 - -
          2.68618  4.42225  2.77519  2.73123  3.46354  2.40513  3.72494  3.29354  2.67741  2.69355  4.24690  2.90347  2.73739  3.18146  2.89801  2.37887  2.77519  2.98518  4.58477  3.61503
          0.03182  3.85929  4.58163  0.61958  0.77255  0.48576  0.95510
    145   2.90726  4.42045  4.18759  3.68042  3.19830  3.95759  4.42046  2.15574  3.50267  1.72586  1.78559  3.96278  4.34522  3.80869  3.72909  3.32083  3.18473  1.91643  5.08544  3.89568    156 - -
          2.68618  4.42225  2.77519  2.73123  3.46354  2.40513  3.72494  3.29354  2.67741  2.69355  4.24690  2.90347  2.73739  3.18146  2.89801  2.37887  2.77519  2.98518  4.58477  3.61503
          0.03182  3.85929  4.58163  0.61958  0.77255  0.48576  0.95510
    146   2.99078  4.83063  3.48011  2.99406  4.18188  3.48117  3.81504  3.72277  2.23252  3.24110  4.24172  3.35475  3.98449  3.03610  0.99871  3.07565  3.25769  3.44731  5.27032  4.11220    157 - -
          2.68618  4.42225  2.77519  2.73123  3.46354  2.40513  3.72494  3.29354  2.67741  2.69355  4.24690  2.90347  2.73739  3.18146  2.89801  2.37887  2.77519  2.98518  4.58477  3.61503
          0.03182  3.85929  4.58163  0.61958  0.77255  0.48576  0.95510
    147   2.73430  4.49374  3.34007  3.17727  4.17342  3.18200  4.25574  3.71553  3.23346  3.34377  4.39312  3.48526  0.85250  3.62265  3.48041  2.90140  3.17485  3.36239  5.36350  4.29393    158 - -
          2.68618  4.42225  2.77519  2.73123  3.46354  2.40513  3.72494  3.29354  2.67741  2.69355  4.24690  2.90347  2.73739  3.18146  2.89801  2.37887  2.77519  2.98518  4.58477  3.61503
          0.03182  3.85929  4.58163  0.61958  0.77255  0.48576  0.95510
    148   2.94117  5.04923  2.48237  1.04426  4.39383  3.26572  3.85151  3.84511  2.73040  3.46440  4.43913  2.92574  3.86971  3.06752  3.13779  2.92497  3.24534  3.53036  5.56789  4.29025    159 - -
          2.68618  4.42225  2.77519  2.73123  3.46354  2.40513  3.72494  3.29354  2.67741  2.69355  4.24690  2.90347  2.73739  3.18146  2.89801  2.37887  2.77519  2.98518  4.58477  3.61503
          0.03182  3.85929  4.58163  0.61958  0.77255  0.48576  0.95510
    149   2.97561  5.10159  0.93714  2.32704  4.47688  3.20083  3.91969  4.06208  3.00136  3.67281  4.65072  2.88271  3.85271  3.15889  3.51571  2.93953  3.31394  3.70271  5.64804  4.35208    160 - -
          2.68618  4.42225  2.77519  2.73123  3.46354  2.40513  3.72494  3.29354  2.67741  2.69355  4.24690  2.90347  2.73739  3.18146  2.89801  2.37887  2.77519  2.98518  4.58477  3.61503
          0.03182  3.85929  4.58163  0.61958  0.77255  0.48576  0.95510
    150   3.04051  4.42983  4.48337  3.95357  3.21778  4.24731  4.63673  1.36266  3.79028  1.69503  2.49573  4.22988  4.54106  4.05118  3.99051  3.60081  3.28878  1.88694  5.17263  4.00391    161 - -
          2.68618  4.42225  2.77519  2.73123  3.46354  2.40513  3.72494  3.29354  2.67741  2.69355  4.24690  2.90347  2.73739  3.18146  2.89801  2.37887  2.77519  2.98518  4.58477  3.61503
          0.03182  3.85929  4.58163  0.61958  0.77255  0.48576  0.95510
    151   2.97561  5.10159  0.93714  2.32704  4.47688  3.20083  3.91969  4.06208  3.00136  3.67281  4.65072  2.88271  3.85271  3.15889  3.51571  2.93953  3.31394  3.70271  5.64804  4.35208    162 - -
          2.68618  4.42225  2.77519  2.73123  3.46354  2.40513  3.72494  3.29354  2.67741  2.69355  4.24690  2.90347  2.73739  3.18146  2.89801  2.37887  2.77519  2.98518  4.58477  3.61503
          0.03182  3.85929  4.58163  0.61958  0.77255  0.48576  0.95510
    152   3.22824  4.72257  3.81887  3.54587  2.29391  3.81485  3.61266  3.23932  3.40377  2.69662  3.91574  3.70736  4.28905  3.71297  3.59014  3.36622  3.51488  3.10926  3.93714  0.98799    163 - -
          2.68618  4.42225  2.77519  2.73123  3.46354  2.40513  3.72494  3.29354  2.67741  2.69355  4.24690  2.90347  2.73739  3.18146  2.89801  2.37887  2.77519  2.98518  4.58477  3.61503
          0.03182  3.85929  4.58163  0.61958  0.77255  0.48576  0.95510
    153   2.38092  4.95091  2.14575  2.24995  4.28882  3.26325  3.61831  3.72659  2.18032  3.29250  4.10242  2.79172  3.06982  2.76408  2.92331  2.61704  2.89174  3.35266  5.49401  4.11345    164 - -
          2.68618  4.42225  2.77519  2.73123  3.46354  2.40513  3.72494  3.29354  2.67741  2.69355  4.24690  2.90347  2.73739  3.18146  2.89801  2.37887  2.77519  2.98518  4.58477  3.61503
          0.03182  3.85929  4.58163  0.61958  0.77255  0.48576  0.95510
    154   2.99078  4.83063  3.48011  2.99406  4.18188  3.48117  3.81504  3.72277  2.23252  3.24110  4.24172  3.35475  3.98449  3.03610  0.99871  3.07565  3.25769  3.44731  5.27032  4.11220    165 - -
          2.68618  4.42225  2.77519  2.73123  3.46354  2.40513  3.72494  3.29354  2.67741  2.69355  4.24690  2.90347  2.73739  3.18146  2.89801  2.37887  2.77519  2.98518  4.58477  3.61503
          0.03182  3.85929  4.58163  0.61958  0.77255  0.48576  0.95510
    155   2.73430  4.49374  3.34007  3.17727  4.17342  3.18200  4.25574  3.71553  3.23346  3.34377  4.39312  3.48526  0.85250  3.62265  3.48041  2.90140  3.17485  3.36239  5.36350  4.29393    166 - -
          2.68618  4.42225  2.77519  2.73123  3.46354  2.40513  3.72494  3.29354  2.67741  2.69355  4.24690  2.90347  2.73739  3.18146  2.89801  2.37887  2.77519  2.98518  4.58477  3.61503
          0.03182  3.85929  4.58163  0.61958  0.77255  0.48576  0.95510
    156   2.79771  4.34408  4.10700  3.76982  3.54056  3.71015  4.57385  2.05128  3.63739  2.22995  3.50781  3.96174  4.27146  3.99819  3.85115  3.21293  3.15963  1.04168  5.32274  4.05350    167 - -
          2.68618  4.42225  2.77519  2.73123  3.46354  2.40513  3.72494  3.29354  2.67741  2.69355  4.24690  2.90347  2.73739  3.18146  2.89801  2.37887  2.77519  2.98518  4.58477  3.61503
          0.03182  3.85929  4.58163  0.61958  0.77255  0.48576  0.95510
    157   2.55885  4.36674  3.31775  2.89231  3.36003  3.38040  3.82209  2.89570  2.79890  2.62363  3.61522  3.25676  3.89192  3.18193  3.11924  2.74261  1.79746  2.66602  4.87231  2.81220    168 - -
          2.68618  4.42225  2.77519  2.73123  3.46354  2.40513  3.72494  3.29354  2.67741  2.69355  4.24690  2.90347  2.73739  3.18146  2.89801  2.37887  2.77519  2.98518  4.58477  3.61503
          0.03182  3.85929  4.58163  0.61958  0.77255  0.48576  0.95510
    158   2.72711  5.11081  2.08556  1.67574  4.42496  3.22305  3.65602  3.85712  2.55456  3.43113  4.26168  2.72349  3.76970  2.81225  3.07075  2.68013  2.50876  3.48053  5.63458  4.21586    169 - -
          2.68618  4.42225  2.77519  2.73123  3.46354  2.40513  3.72494  3.29354  2.67741  2.69355  4.24690  2.90347  2.73739  3.18146  2.89801  2.37887  2.77519  2.98518  4.58477  3.61503
          0.03182  3.85929  4.58163  0.61958  0.77255  0.48576  0.95510
    159   2.57162  0.96757  4.08736  3.82408  3.81856  3.19727  4.47407  2.96038  3.65098  2.87640  3.99730  3.81458  3.90318  3.99762  3.77765  2.84322  3.03729  2.70582  5.23734  4.10630    170 - -
          2.68618  4.42225  2.77519  2.73123  3.46354  2.40513  3.72494  3.29354  2.67741  2.69355  4.24690  2.90347  2.73739  3.18146  2.89801  2.37887  2.77519  2.98518  4.58477  3.61503
          0.03182  3.85929  4.58163  0.61958  0.77255  0.48576  0.95510
    160   2.58940  4.72639  2.71379  2.40828  4.02119  3.24742  3.01465  3.58724  2.49353  3.18196  4.02529  2.46011  3.77511  2.87156  2.90208  1.93305  2.88432  3.22951  5.32053  3.94498    171 - -
          2.68618  4.42225  2.77519  2.73123  3.46354  2.40513  3.72494  3.29354  2.67741  2.69355  4.24690  2.90347  2.73739  3.18146  2.89801  2.37887  2.77519  2.98518  4.58477  3.61503
          0.03182  3.85929  4.58163  0.61958  0.77255  0.48576  0.95510
    161   2.21504  4.18171  3.10360  2.89496  4.25462  1.92940  4.07996  3.71977  3.04666  3.39305  4.22769  3.14153  3.63286  3.34135  3.38064  1.54371  2.69366  3.17354  5.57706  4.33010    172 - -
          2.68619  4.42226  2.77521  2.73124  3.46355  2.40501  3.72495  3.29355  2.67742  2.69356  4.24691  2.90348  2.73741  3.18147  2.89802  2.37888  2.77521  2.98519  4.58478  3.61504
          0.12697  2.21636  4.58163  0.39950  1.11065  0.48576  0.95510
    162   2.57162  0.96757  4.08736  3.82408  3.81856  3.19727  4.47407  2.96038  3.65098  2.87640  3.99730  3.81458  3.90318  3.99762  3.77765  2.84322  3.03729  2.70582  5.23734  4.10630    174 - -
          2.68618  4.42225  2.77519  2.73123  3.46354  2.40513  3.72494  3.29354  2.67741  2.69355  4.24690  2.90347  2.73739  3.18146  2.89801  2.37887  2.77519  2.98518  4.58477  3.61503
          0.03182  3.85929  4.58163  0.61958  0.77255  0.48576  0.95510
    163   2.30869  4.22886  3.19513  3.01039  4.06321  2.95899  4.12056  3.58409  3.08327  3.30538  4.23263  3.23722  3.69673  3.43364  3.36964  1.11110  2.78785  3.12208  5.43678  4.14670    175 - -
          2.68618  4.42225  2.77519  2.73123  3.46354  2.40513  3.72494  3.29354  2.67741  2.69355  4.24690  2.90347  2.73739  3.18146  2.89801  2.37887  2.77519  2.98518  4.58477  3.61503
          0.03182  3.85929  4.58163  0.61958  0.77255  0.48576  0.95510
    164   2.79257  5.06333  1.27742  2.20412  4.55702  2.53835  3.80435  4.07854  2.83295  3.65456  4.53108  2.75799  3.78321  3.00026  3.37516  2.75624  3.12892  3.65614  5.75381  4.36777    176 - -
          2.68618  4.42225  2.77519  2.73123  3.46354  2.40513  3.72494  3.29354  2.67741  2.69355  4.24690  2.90347  2.73739  3.18146  2.89801  2.37887  2.77519  2.98518  4.58477  3.61503
          0.03182  3.85929  4.58163  0.61958  0.77255  0.48576  0.95510
    165   3.14059  4.60682  4.16829  3.80819  3.13087  3.96532  4.46806  2.33432  3.57606  0.89159  3.15813  4.08493  4.40302  3.94755  3.75424  3.53480  3.43548  2.36821  5.00526  3.72550    177 - -
          2.68618  4.42225  2.77519  2.73123  3.46354  2.40513  3.72494  3.29354  2.67741  2.69355  4.24690  2.90347  2.73739  3.18146  2.89801  2.37887  2.77519  2.98518  4.58477  3.61503
          0.03182  3.85929  4.58163  0.61958  0.77255  0.48576  0.95510
    166   1.03293  4.18565  3.44937  3.24018  4.03940  3.01052  4.26376  3.16295  3.25610  3.04516  4.07852  3.39307  3.74851  3.59849  3.50747  2.53610  2.81255  2.81964  5.46788  4.26669    178 - -
          2.68618  4.42225  2.77519  2.73123  3.46354  2.40513  3.72494  3.29354  2.67741  2.69355  4.24690  2.90347  2.73739  3.18146  2.89801  2.37887  2.77519  2.98518  4.58477  3.61503
          0.03182  3.85929  4.58163  0.61958  0.77255  0.48576  0.95510
    167   1.03293  4.18565  3.44937  3.24018  4.03940  3.01052  4.26376  3.16295  3.25610  3.04516  4.07852  3.39307  3.74851  3.59849  3.50747  2.53610  2.81255  2.81964  5.46788  4.26669    179 - -
          2.68618  4.42225  2.77519  2.73123  3.46354  2.40513  3.72494  3.29354  2.67741  2.69355  4.24690  2.90347  2.73739  3.18146  2.89801  2.37887  2.77519  2.98518  4.58477  3.61503
          0.03182  3.85929  4.58163  0.61958  0.77255  0.48576  0.95510
    168   2.94117  5.04923  2.48237  1.04426  4.39383  3.26572  3.85151  3.84511  2.73040  3.46440  4.43913  2.92574  3.86971  3.06752  3.13779  2.92497  3.24534  3.53036  5.56789  4.29025    180 - -
          2.68618  4.42225  2.77519  2.73123  3.46354  2.40513  3.72494  3.29354  2.67741  2.69355  4.24690  2.90347  2.73739  3.18146  2.89801  2.37887  2.77519  2.98518  4.58477  3.61503
          0.03182  3.85929  4.58163  0.61958  0.77255  0.48576  0.95510
    169   2.95897  4.50986  4.03532  3.62788  3.20217  3.82425  4.36607  2.37646  3.39664  1.79890  1.40342  3.90697  4.28485  3.77943  3.60349  3.30667  3.26406  2.38102  5.04118  3.80174    181 - -
          2.68618  4.42225  2.77519  2.73123  3.46354  2.40513  3.72494  3.29354  2.67741  2.69355  4.24690  2.90347  2.73739  3.18146  2.89801  2.37887  2.77519  2.98518  4.58477  3.61503
          0.03182  3.85929  4.58163  0.61958  0.77255  0.48576  0.95510
    170   1.03293  4.18565  3.44937  3.24018  4.03940  3.01052  4.26376  3.16295  3.25610  3.04516  4.07852  3.39307  3.74851  3.59849  3.50747  2.53610  2.81255  2.81964  5.46788  4.26669    182 - -
          2.68618  4.42225  2.77519  2.73123  3.46354  2.40513  3.72494  3.29354  2.67741  2.69355  4.24690  2.90347  2.73739  3.18146  2.89801  2.37887  2.77519  2.98518  4.58477  3.61503
          0.03182  3.85929  4.58163  0.61958  0.77255  0.48576  0.95510
    171   1.03293  4.18565  3.44937  3.24018  4.03940  3.01052  4.26376  3.16295  3.25610  3.04516  4.07852  3.39307  3.74851  3.59849  3.50747  2.53610  2.81255  2.81964  5.46788  4.26669    183 - -
          2.68618  4.42225  2.77519  2.73123  3.46354  2.40513  3.72494  3.29354  2.67741  2.69355  4.24690  2.90347  2.73739  3.18146  2.89801  2.37887  2.77519  2.98518  4.58477  3.61503
          0.03182  3.85929  4.58163  0.61958  0.77255  0.48576  0.95510
    172   1.03293  4.18565  3.44937  3.24018  4.03940  3.01052  4.26376  3.16295  3.25610  3.04516  4.07852  3.39307  3.74851  3.59849  3.50747  2.53610  2.81255  2.81964  5.46788  4.26669    184 - -
          2.68618  4.42225  2.77519  2.73123  3.46354  2.40513  3.72494  3.29354  2.67741  2.69355  4.24690  2.90347  2.73739  3.18146  2.89801  2.37887  2.77519  2.98518  4.58477  3.61503
          0.03182  3.85929  4.58163  0.61958  0.77255  0.48576  0.95510
    173   3.14059  4.60682  4.16829  3.80819  3.13087  3.96532  4.46806  2.33432  3.57606  0.89159  3.15813  4.08493  4.40302  3.94755  3.75424  3.53480  3.43548  2.36821  5.00526  3.72550    185 - -
          2.68618  4.42225  2.77519  2.73123  3.46354  2.40513  3.72494  3.29354  2.67741  2.69355  4.24690  2.90347  2.73739  3.18146  2.89801  2.37887  2.77519  2.98518  4.58477  3.61503
          0.03182  3.85929  4.58163  0.61958  0.77255  0.48576  0.95510
    174   1.03293  4.18565  3.44937  3.24018  4.03940  3.01052  4.26376  3.16295  3.25610  3.04516  4.07852  3.39307  3.74851  3.59849  3.50747  2.53610  2.81255  2.81964  5.46788  4.26669    186 - -
          2.68618  4.42225  2.77519  2.73123  3.46354  2.40513  3.72494  3.29354  2.67741  2.69355  4.24690  2.90347  2.73739  3.18146  2.89801  2.37887  2.77519  2.98518  4.58477  3.61503
          0.03182  3.85929  4.58163  0.61958  0.77255  0.48576  0.95510
    175   1.86442  4.12881  3.25970  3.01287  4.16411  2.89734  4.11561  3.51155  3.07553  3.26783  4.13803  3.20497  3.63912  3.39209  3.38201  1.36892  2.67025  3.02543  5.53248  4.28960    187 - -
          2.68618  4.42225  2.77519  2.73123  3.46354  2.40513  3.72494  3.29354  2.67741  2.69355  4.24690  2.90347  2.73739  3.18146  2.89801  2.37887  2.77519  2.98518  4.58477  3.61503
          0.03182  3.85929  4.58163  0.61958  0.77255  0.48576  0.95510
    176   1.03293  4.18565  3.44937  3.24018  4.03940  3.01052  4.26376  3.16295  3.25610  3.04516  4.07852  3.39307  3.74851  3.59849  3.50747  2.53610  2.81255  2.81964  5.46788  4.26669    188 - -
          2.68618  4.42225  2.77519  2.73123  3.46354  2.40513  3.72494  3.29354  2.67741  2.69355  4.24690  2.90347  2.73739  3.18146  2.89801  2.37887  2.77519  2.98518  4.58477  3.61503
          0.03182  3.85929  4.58163  0.61958  0.77255  0.48576  0.95510
    177   2.30869  4.22886  3.19513  3.01039  4.06321  2.95899  4.12056  3.58409  3.08327  3.30538  4.23263  3.23722  3.69673  3.43364  3.36964  1.11110  2.78785  3.12208  5.43678  4.14670    189 - -
          2.68618  4.42225  2.77519  2.73123  3.46354  2.40513  3.72494  3.29354  2.67741  2.69355  4.24690  2.90347  2.73739  3.18146  2.89801  2.37887  2.77519  2.98518  4.58477  3.61503
          0.03182  3.85929  4.58163  0.61958  0.77255  0.48576  0.95510
    178   3.02086  4.44338  4.31676  3.93214  3.36541  4.05215  4.66278  1.09437  3.76001  1.95426  3.30294  4.17934  4.48471  4.10972  3.95810  3.54625  3.32029  1.84582  5.25345  3.99054    190 - -
          2.68618  4.42225  2.77519  2.73123  3.46354  2.40513  3.72494  3.29354  2.67741  2.69355  4.24690  2.90347  2.73739  3.18146  2.89801  2.37887  2.77519  2.98518  4.58477  3.61503
          0.03182  3.85929  4.58163  0.61958  0.77255  0.48576  0.95510
    179   2.79771  4.34408  4.10700  3.76982  3.54056  3.71015  4.57385  2.05128  3.63739  2.22995  3.50781  3.96174  4.27146  3.99819  3.85115  3.21293  3.15963  1.04168  5.32274  4.05350    191 - -
          2.68618  4.42225  2.77519  2.73123  3.46354  2.40513  3.72494  3.29354  2.67741  2.69355  4.24690  2.90347  2.73739  3.18146  2.89801  2.37887  2.77519  2.98518  4.58477  3.61503
          0.03182  3.85929  4.58163  0.61958  0.77255  0.48576  0.95510
    180   3.24174  4.64741  4.22062  3.93269  1.03354  3.93442  3.87165  2.76714  3.84008  2.14029  3.49931  4.00439  4.39337  4.01171  3.96306  3.51229  3.54290  2.75686  4.12478  2.49351    192 - -
          2.68618  4.42225  2.77519  2.73123  3.46354  2.40513  3.72494  3.29354  2.67741  2.69355  4.24690  2.90347  2.73739  3.18146  2.89801  2.37887  2.77519  2.98518  4.58477  3.61503
          0.03182  3.85929  4.58163  0.61958  0.77255  0.48576  0.95510
    181   2.96023  4.92328  3.13533  2.75939  4.30670  3.45100  3.75217  3.73517  1.05645  3.30318  4.26543  3.18441  3.95235  2.94446  2.42950  3.00314  3.21453  3.44373  5.36684  4.17775    193 - -
          2.68618  4.42225  2.77519  2.73123  3.46354  2.40513  3.72494  3.29354  2.67741  2.69355  4.24690  2.90347  2.73739  3.18146  2.89801  2.37887  2.77519  2.98518  4.58477  3.61503
          0.03182  3.85929  4.58163  0.61958  0.77255  0.48576  0.95510
    182   2.97561  5.10159  0.93714  2.32704  4.47688  3.20083  3.91969  4.06208  3.00136  3.67281  4.65072  2.88271  3.85271  3.15889  3.51571  2.93953  3.31394  3.70271  5.64804  4.35208    194 - -
          2.68618  4.42225  2.77519  2.73123  3.46354  2.40513  3.72494  3.29354  2.67741  2.69355  4.24690  2.90347  2.73739  3.18146  2.89801  2.37887  2.77519  2.98518  4.58477  3.61503
          0.03182  3.85929  4.58163  0.61958  0.77255  0.48576  0.95510
    183   2.71268  4.70864  2.70132  2.58551  4.07011  3.17526  3.91064  3.77775  2.81329  3.42614  4.38155  1.18160  3.82653  3.18346  3.16743  2.78042  3.09415  3.40129  5.37755  4.01946    195 - -
          2.68618  4.42225  2.77519  2.73123  3.46354  2.40513  3.72494  3.29354  2.67741  2.69355  4.24690  2.90347  2.73739  3.18146  2.89801  2.37887  2.77519  2.98518  4.58477  3.61503
          0.03182  3.85929  4.58163  0.61958  0.77255  0.48576  0.95510
    184   2.96023  4.92328  3.13533  2.75939  4.30670  3.45100  3.75217  3.73517  1.05645  3.30318  4.26543  3.18441  3.95235  2.94446  2.42950  3.00314  3.21453  3.44373  5.36684  4.17775    196 - -
          2.68618  4.42225  2.77519  2.73123  3.46354  2.40513  3.72494  3.29354  2.67741  2.69355  4.24690  2.90347  2.73739  3.18146  2.89801  2.37887  2.77519  2.98518  4.58477  3.61503
          0.03182  3.85929  4.58163  0.61958  0.77255  0.48576  0.95510
    185   1.97413  4.52711  3.00169  2.28778  3.80176  3.36570  3.75819  2.99686  2.59726  2.44852  3.71564  3.06632  3.84545  2.98005  2.97739  2.70319  2.85819  2.74759  5.19540  3.90893    197 - -
          2.68618  4.42225  2.77519  2.73123  3.46354  2.40513  3.72494  3.29354  2.67741  2.69355  4.24690  2.90347  2.73739  3.18146  2.89801  2.37887  2.77519  2.98518  4.58477  3.61503
          0.03182  3.85929  4.58163  0.61958  0.77255  0.48576  0.95510
    186   3.22824  4.72257  3.81887  3.54587  2.29391  3.81485  3.61266  3.23932  3.40377  2.69662  3.91574  3.70736  4.28905  3.71297  3.59014  3.36622  3.51488  3.10926  3.93714  0.98799    198 - -
          2.68618  4.42225  2.77519  2.73123  3.46354  2.40513  3.72494  3.29354  2.67741  2.69355  4.24690  2.90347  2.73739  3.18146  2.89801  2.37887  2.77519  2.98518  4.58477  3.61503
          0.03182  3.85929  4.58163  0.61958  0.77255  0.48576  0.95510
    187   2.30869  4.22886  3.19513  3.01039  4.06321  2.95899  4.12056  3.58409  3.08327  3.30538  4.23263  3.23722  3.69673  3.43364  3.36964  1.11110  2.78785  3.12208  5.43678  4.14670    199 - -
          2.68618  4.42225  2.77519  2.73123  3.46354  2.40513  3.72494  3.29354  2.67741  2.69355  4.24690  2.90347  2.73739  3.18146  2.89801  2.37887  2.77519  2.98518  4.58477  3.61503
          0.03182  3.85929  4.58163  0.61958  0.77255  0.48576  0.95510
    188   2.84348  5.01601  2.86488  2.49253  4.33188  3.42669  3.61328  3.76617  1.86500  3.28105  4.16029  2.97268  3.88560  1.76415  2.39432  2.84016  3.06817  3.44457  5.41131  4.13195    200 - -
          2.68618  4.42225  2.77519  2.73123  3.46354  2.40513  3.72494  3.29354  2.67741  2.69355  4.24690  2.90347  2.73739  3.18146  2.89801  2.37887  2.77519  2.98518  4.58477  3.61503
          0.03182  3.85929  4.58163  0.61958  0.77255  0.48576  0.95510
    189   2.96023  4.92328  3.13533  2.75939  4.30670  3.45100  3.75217  3.73517  1.05645  3.30318  4.26543  3.18441  3.95235  2.94446  2.42950  3.00314  3.21453  3.44373  5.36684  4.17775    201 - -
          2.68618  4.42225  2.77519  2.73123  3.46354  2.40513  3.72494  3.29354  2.67741  2.69355  4.24690  2.90347  2.73739  3.18146  2.89801  2.37887  2.77519  2.98518  4.58477  3.61503
          0.03182  3.85929  4.58163  0.61958  0.77255  0.48576  0.95510
    190   3.14059  4.60682  4.16829  3.80819  3.13087  3.96532  4.46806  2.33432  3.57606  0.89159  3.15813  4.08493  4.40302  3.94755  3.75424  3.53480  3.43548  2.36821  5.00526  3.72550    202 - -
          2.68618  4.42225  2.77519  2.73123  3.46354  2.40513  3.72494  3.29354  2.67741  2.69355  4.24690  2.90347  2.73739  3.18146  2.89801  2.37887  2.77519  2.98518  4.58477  3.61503
          0.03182  3.85929  4.58163  0.61958  0.77255  0.48576  0.95510
    191   2.79771  4.34408  4.10700  3.76982  3.54056  3.71015  4.57385  2.05128  3.63739  2.22995  3.50781  3.96174  4.27146  3.99819  3.85115  3.21293  3.15963  1.04168  5.32274  4.05350    203 - -
          2.68618  4.42225  2.77519  2.73123  3.46354  2.40513  3.72494  3.29354  2.67741  2.69355  4.24690  2.90347  2.73739  3.18146  2.89801  2.37887  2.77519  2.98518  4.58477  3.61503
          0.03182  3.85929  4.58163  0.61958  0.77255  0.48576  0.95510
    192   2.82492  4.91062  2.91689  2.54494  3.91892  3.43613  1.94109  3.64223  1.95831  3.18600  4.07781  3.01383  3.89663  2.83021  2.49319  2.84635  3.05725  3.33868  5.17938  3.80228    204 - -
          2.68618  4.42225  2.77519  2.73123  3.46354  2.40513  3.72494  3.29354  2.67741  2.69355  4.24690  2.90347  2.73739  3.18146  2.89801  2.37887  2.77519  2.98518  4.58477  3.61503
          0.03182  3.85929  4.58163  0.61958  0.77255  0.48576  0.95510
    193   2.64879  4.42541  3.31986  3.21765  4.35997  0.74974  4.33864  3.95647  3.39712  3.61224  4.58795  3.48419  3.81612  3.72234  3.63452  2.82035  3.12901  3.48734  5.45850  4.46146    205 - -
          2.68618  4.42225  2.77519  2.73123  3.46354  2.40513  3.72494  3.29354  2.67741  2.69355  4.24690  2.90347  2.73739  3.18146  2.89801  2.37887  2.77519  2.98518  4.58477  3.61503
          0.03182  3.85929  4.58163  0.61958  0.77255  0.48576  0.95510
    194   1.03293  4.18565  3.44937  3.24018  4.03940  3.01052  4.26376  3.16295  3.25610  3.04516  4.07852  3.39307  3.74851  3.59849  3.50747  2.53610  2.81255  2.81964  5.46788  4.26669    206 - -
          2.68618  4.42225  2.77519  2.73123  3.46354  2.40513  3.72494  3.29354  2.67741  2.69355  4.24690  2.90347  2.73739  3.18146  2.89801  2.37887  2.77519  2.98518  4.58477  3.61503
          0.03182  3.85929  4.58163  0.61958  0.77255  0.48576  0.95510
    195   2.76838  4.88596  3.14751  2.59461  4.26816  3.46949  3.58946  3.62756  1.59351  3.17998  4.03481  3.04301  3.88105  2.73899  2.10517  2.79802  2.56973  3.30915  5.33810  4.09772    207 - -
          2.68618  4.42225  2.77519  2.73123  3.46354  2.40513  3.72494  3.29354  2.67741  2.69355  4.24690  2.90347  2.73739  3.18146  2.89801  2.37887  2.77519  2.98518  4.58477  3.61503
          0.03182  3.85929  4.58163  0.61958  0.77255  0.48576  0.95510
    196   2.42348  4.20379  3.63569  3.23118  3.72864  3.25703  4.17075  2.55379  3.12797  2.58174  3.65975  3.45533  3.88610  3.48620  3.41353  2.67351  1.68506  1.98625  5.29447  4.05628    208 - -
          2.68618  4.42225  2.77519  2.73123  3.46354  2.40513  3.72494  3.29354  2.67741  2.69355  4.24690  2.90347  2.73739  3.18146  2.89801  2.37887  2.77519  2.98518  4.58477  3.61503
          0.03182  3.85929  4.58163  0.61958  0.77255  0.48576  0.95510
    197   3.01914  4.47427  4.34190  3.85255  3.17644  4.11586  4.55618  2.05020  3.66732  1.18592  3.06298  4.12814  4.47256  3.96481  3.87738  3.49756  3.29164  1.77321  5.12544  3.90673    209 - -
          2.68618  4.42225  2.77519  2.73123  3.46354  2.40513  3.72494  3.29354  2.67741  2.69355  4.24690  2.90347  2.73739  3.18146  2.89801  2.37887  2.77519  2.98518  4.58477  3.61503
          0.03182  3.85929  4.58163  0.61958  0.77255  0.48576  0.95510
    198   3.32738  4.67294  4.32199  3.94466  1.23855  4.15268  3.48295  3.00943  3.81060  2.38134  3.63605  3.89162  4.48524  3.89287  3.92551  3.51228  3.55975  2.94276  3.67771  1.67357    210 - -
          2.68618  4.42225  2.77519  2.73123  3.46354  2.40513  3.72494  3.29354  2.67741  2.69355  4.24690  2.90347  2.73739  3.18146  2.89801  2.37887  2.77519  2.98518  4.58477  3.61503
          0.03182  3.85929  4.58163  0.61958  0.77255  0.48576  0.95510
    199   2.88787  5.04885  2.98233  2.55248  4.40046  3.47494  3.59508  3.81095  1.41837  3.30532  4.18267  3.01442  3.91132  2.31377  2.27572  2.88230  3.09674  3.49002  5.41047  4.16179    211 - -
          2.68618  4.42225  2.77519  2.73123  3.46354  2.40513  3.72494  3.29354  2.67741  2.69355  4.24690  2.90347  2.73739  3.18146  2.89801  2.37887  2.77519  2.98518  4.58477  3.61503
          0.03182  3.85929  4.58163  0.61958  0.77255  0.48576  0.95510
    200   3.24174  4.64741  4.22062  3.93269  1.03354  3.93442  3.87165  2.76714  3.84008  2.14029  3.49931  4.00439  4.39337  4.01171  3.96306  3.51229  3.54290  2.75686  4.12478  2.49351    212 - -
          2.68618  4.42225  2.77519  2.73123  3.46354  2.40513  3.72494  3.29354  2.67741  2.69355  4.24690  2.90347  2.73739  3.18146  2.89801  2.37887  2.77519  2.98518  4.58477  3.61503
          0.03182  3.85929  4.58163  0.61958  0.77255  0.48576  0.95510
    201   1.68202  4.11502  3.25353  2.97354  4.20980  2.27184  4.08942  3.61406  3.06513  3.30522  4.13104  3.17595  3.61420  3.35029  3.39743  1.74226  2.63739  3.08318  5.54809  4.32428    213 - -
          2.68618  4.42225  2.77519  2.73123  3.46354  2.40513  3.72494  3.29354  2.67741  2.69355  4.24690  2.90347  2.73739  3.18146  2.89801  2.37887  2.77519  2.98518  4.58477  3.61503
          0.03182  3.85929  4.58163  0.61958  0.77255  0.48576  0.95510
    202   2.99078  4.83063  3.48011  2.99406  4.18188  3.48117  3.81504  3.72277  2.23252  3.24110  4.24172  3.35475  3.98449  3.03610  0.99871  3.07565  3.25769  3.44731  5.27032  4.11220    214 - -
          2.68618  4.42225  2.77519  2.73123  3.46354  2.40513  3.72494  3.29354  2.67741  2.69355  4.24690  2.90347  2.73739  3.18146  2.89801  2.37887  2.77519  2.98518  4.58477  3.61503
          0.03182  3.85929  4.58163  0.61958  0.77255  0.48576  0.95510
    203   2.62036  4.80408  1.79043  2.31323  4.27538  3.17488  3.75512  3.62115  2.68107  3.31093  4.18501  2.83239  3.76481  2.93934  3.16459  2.64500  2.10719  3.26066  5.56122  4.18771    215 - -
          2.68618  4.42225  2.77519  2.73123  3.46354  2.40513  3.72494  3.29354  2.67741  2.69355  4.24690  2.90347  2.73739  3.18146  2.89801  2.37887  2.77519  2.98518  4.58477  3.61503
          0.03182  3.85929  4.58163  0.61958  0.77255  0.48576  0.95510
    204   2.83072  4.94951  3.04811  2.58436  4.24509  3.46258  3.60970  3.70828  2.07387  3.21357  4.10300  3.03866  3.89932  1.76283  2.03134  2.84766  3.05247  3.39748  5.34098  4.07405    216 - -
          2.68618  4.42225  2.77519  2.73123  3.46354  2.40513  3.72494  3.29354  2.67741  2.69355  4.24690  2.90347  2.73739  3.18146  2.89801  2.37887  2.77519  2.98518  4.58477  3.61503
          0.03182  3.85929  4.58163  0.61958  0.77255  0.48576  0.95510
    205   2.99078  4.83063  3.48011  2.99406  4.18188  3.48117  3.81504  3.72277  2.23252  3.24110  4.24172  3.35475  3.98449  3.03610  0.99871  3.07565  3.25769  3.44731  5.27032  4.11220    217 - -
          2.68618  4.42225  2.77519  2.73123  3.46354  2.40513  3.72494  3.29354  2.67741  2.69355  4.24690  2.90347  2.73739  3.18146  2.89801  2.37887  2.77519  2.98518  4.58477  3.61503
          0.03182  3.85929  4.58163  0.61958  0.77255  0.48576  0.95510
    206   2.64879  4.42541  3.31986  3.21765  4.35997  0.74974  4.33864  3.95647  3.39712  3.61224  4.58795  3.48419  3.81612  3.72234  3.63452  2.82035  3.12901  3.48734  5.45850  4.46146    218 - -
          2.68618  4.42225  2.77519  2.73123  3.46354  2.40513  3.72494  3.29354  2.67741  2.69355  4.24690  2.90347  2.73739  3.18146  2.89801  2.37887  2.77519  2.98518  4.58477  3.61503
          0.03182  3.85929  4.58163  0.61958  0.77255  0.48576  0.95510
    207   2.99078  4.83063  3.48011  2.99406  4.18188  3.48117  3.81504  3.72277  2.23252  3.24110  4.24172  3.35475  3.98449  3.03610  0.99871  3.07565  3.25769  3.44731  5.27032  4.11220    219 - -
          2.68618  4.42225  2.77519  2.73123  3.46354  2.40513  3.72494  3.29354  2.67741  2.69355  4.24690  2.90347  2.73739  3.18146  2.89801  2.37887  2.77519  2.98518  4.58477  3.61503
          0.03182  3.85929  4.58163  0.61958  0.77255  0.48576  0.95510
    208   3.22824  4.72257  3.81887  3.54587  2.29391  3.81485  3.61266  3.23932  3.40377  2.69662  3.91574  3.70736  4.28905  3.71297  3.59014  3.36622  3.51488  3.10926  3.93714  0.98799    220 - -
          2.68618  4.42225  2.77519  2.73123  3.46354  2.40513  3.72494  3.29354  2.67741  2.69355  4.24690  2.90347  2.73739  3.18146  2.89801  2.37887  2.77519  2.98518  4.58477  3.61503
          0.03182  3.85929  4.58163  0.61958  0.77255  0.48576  0.95510
    209   2.30869  4.22886  3.19513  3.01039  4.06321  2.95899  4.12056  3.58409  3.08327  3.30538  4.23263  3.23722  3.69673  3.43364  3.36964  1.11110  2.78785  3.12208  5.43678  4.14670    221 - -
          2.68618  4.42225  2.77519  2.73123  3.46354  2.40513  3.72494  3.29354  2.67741  2.69355  4.24690  2.90347  2.73739  3.18146  2.89801  2.37887  2.77519  2.98518  4.58477  3.61503
          0.03182  3.85929  4.58163  0.61958  0.77255  0.48576  0.95510
    210   1.82710  4.17880  3.46542  3.03114  3.76046  3.16583  4.01403  2.83993  2.98714  2.73804  3.69082  3.29941  2.90918  3.31091  3.31117  2.55515  2.73074  2.03121  5.22217  3.99234    222 - -
          2.68618  4.42225  2.77519  2.73123  3.46354  2.40513  3.72494  3.29354  2.67741  2.69355  4.24690  2.90347  2.73739  3.18146  2.89801  2.37887  2.77519  2.98518  4.58477  3.61503
          0.03182  3.85929  4.58163  0.61958  0.77255  0.48576  0.95510
    211   2.64879  4.42541  3.31986  3.21765  4.35997  0.74974  4.33864  3.95647  3.39712  3.61224  4.58795  3.48419  3.81612  3.72234  3.63452  2.82035  3.12901  3.48734  5.45850  4.46146    223 - -
          2.68618  4.42225  2.77519  2.73123  3.46354  2.40513  3.72494  3.29354  2.67741  2.69355  4.24690  2.90347  2.73739  3.18146  2.89801  2.37887  2.77519  2.98518  4.58477  3.61503
          0.03182  3.85929  4.58163  0.61958  0.77255  0.48576  0.95510
    212   2.33015  4.35861  2.94036  2.63783  4.17200  2.22161  3.86950  3.59634  2.76514  3.23695  4.06263  2.54546  3.67767  3.07873  3.16500  2.14900  2.27382  3.14348  5.47233  4.18953    224 - -
          2.68618  4.42225  2.77519  2.73123  3.46354  2.40513  3.72494  3.29354  2.67741  2.69355  4.24690  2.90347  2.73739  3.18146  2.89801  2.37887  2.77519  2.98518  4.58477  3.61503
          0.03182  3.85929  4.58163  0.61958  0.77255  0.48576  0.95510
    213   2.14451  4.55631  2.75619  2.20788  4.13129  3.15406  3.77420  3.50675  2.63854  3.17157  4.02141  2.94159  3.74011  2.97128  3.05331  1.84793  2.82971  3.13197  5.42816  4.11682    225 - -
          2.68618  4.42225  2.77519  2.73123  3.46354  2.40513  3.72494  3.29354  2.67741  2.69355  4.24690  2.90347  2.73739  3.18146  2.89801  2.37887  2.77519  2.98518  4.58477  3.61503
          0.03182  3.85929  4.58163  0.61958  0.77255  0.48576  0.95510
    214   2.41242  5.16748  2.02008  1.59719  4.48587  3.20424  3.67105  3.92524  2.59881  3.49454  4.33133  2.70046  3.77197  2.83090  3.13101  2.69857  3.03476  3.54127  5.69431  4.25937    226 - -
          2.68618  4.42225  2.77519  2.73123  3.46354  2.40513  3.72494  3.29354  2.67741  2.69355  4.24690  2.90347  2.73739  3.18146  2.89801  2.37887  2.77519  2.98518  4.58477  3.61503
          0.03182  3.85929  4.58163  0.61958  0.77255  0.48576  0.95510
    215   2.05994  4.58511  2.79866  2.21865  4.08340  3.19724  3.72090  3.48357  2.57470  3.11904  3.95427  2.93023  3.00072  2.90580  3.00664  2.23789  2.80677  3.11909  5.37228  4.05814    227 - -
          2.68618  4.42225  2.77519  2.73123  3.46354  2.40513  3.72494  3.29354  2.67741  2.69355  4.24690  2.90347  2.73739  3.18146  2.89801  2.37887  2.77519  2.98518  4.58477  3.61503
          0.10536  3.85929  2.53937  0.61958  0.77255  0.48576  0.95510
    216   1.65444  4.08658  3.24281  2.98535  4.09649  2.87000  4.07518  3.41644  3.03808  3.18927  4.06411  3.17592  3.60695  3.35482  3.34309  1.65653  2.63173  2.94911  5.47208  4.23369    228 - -
          2.68618  4.42225  2.77519  2.73123  3.46354  2.40513  3.72494  3.29354  2.67741  2.69355  4.24690  2.90347  2.73739  3.18146  2.89801  2.37887  2.77519  2.98518  4.58477  3.61503
          0.03421  3.78814  4.51048  0.61958  0.77255  0.44996  1.01515
    217   2.62803  4.49054  3.27360  2.74691  3.71762  3.48869  3.75644  2.32209  2.03505  2.66326  3.61773  3.17929  3.90849  2.98669  2.81970  2.78413  2.57020  2.60460  5.11477  3.86053    229 - -
          2.68618  4.42225  2.77519  2.73123  3.46354  2.40513  3.72494  3.29354  2.67741  2.69355  4.24690  2.90347  2.73739  3.18146  2.89801  2.37887  2.77519  2.98518  4.58477  3.61503
          0.03182  3.85929  4.58163  0.61958  0.77255  0.48576  0.95510
    218   3.24174  4.64741  4.22062  3.93269  1.03354  3.93442  3.87165  2.76714  3.84008  2.14029  3.49931  4.00439  4.39337  4.01171  3.96306  3.51229  3.54290  2.75686  4.12478  2.49351    230 - -
          2.68618  4.42225  2.77519  2.73123  3.46354  2.40513  3.72494  3.29354  2.67741  2.69355  4.24690  2.90347  2.73739  3.18146  2.89801  2.37887  2.77519  2.98518  4.58477  3.61503
          0.03182  3.85929  4.58163  0.61958  0.77255  0.48576  0.95510
    219   3.22824  4.72257  3.81887  3.54587  2.29391  3.81485  3.61266  3.23932  3.40377  2.69662  3.91574  3.70736  4.28905  3.71297  3.59014  3.36622  3.51488  3.10926  3.93714  0.98799    231 - -
          2.68618  4.42225  2.77519  2.73123  3.46354  2.40513  3.72494  3.29354  2.67741  2.69355  4.24690  2.90347  2.73739  3.18146  2.89801  2.37887  2.77519  2.98518  4.58477  3.61503
          0.03182  3.85929  4.58163  0.61958  0.77255  0.48576  0.95510
    220   2.71268  4.70864  2.70132  2.58551  4.07011  3.17526  3.91064  3.77775  2.81329  3.42614  4.38155  1.18160  3.82653  3.18346  3.16743  2.78042  3.09415  3.40129  5.37755  4.01946    232 - -
          2.68618  4.42225  2.77519  2.73123  3.46354  2.40513  3.72494  3.29354  2.67741  2.69355  4.24690  2.90347  2.73739  3.18146  2.89801  2.37887  2.77519  2.98518  4.58477  3.61503
          0.03182  3.85929  4.58163  0.61958  0.77255  0.48576  0.95510
    221   2.30869  4.22886  3.19513  3.01039  4.06321  2.95899  4.12056  3.58409  3.08327  3.30538  4.23263  3.23722  3.69673  3.43364  3.36964  1.11110  2.78785  3.12208  5.43678  4.14670    233 - -
          2.68618  4.42225  2.77519  2.73123  3.46354  2.40513  3.72494  3.29354  2.67741  2.69355  4.24690  2.90347  2.73739  3.18146  2.89801  2.37887  2.77519  2.98518  4.58477  3.61503
          0.03182  3.85929  4.58163  0.61958  0.77255  0.48576  0.95510
    222   2.23428  4.15586  3.29449  2.99937  4.05740  2.96210  4.06593  3.35182  2.99374  3.13571  4.02402  3.21681  3.67362  3.34264  3.29778  2.00227  1.55059  2.92960  5.43967  4.19672    234 - -
          2.68618  4.42225  2.77519  2.73123  3.46354  2.40513  3.72494  3.29354  2.67741  2.69355  4.24690  2.90347  2.73739  3.18146  2.89801  2.37887  2.77519  2.98518  4.58477  3.61503
          0.03182  3.85929  4.58163  0.61958  0.77255  0.48576  0.95510
    223   2.37405  4.28260  3.22984  2.78870  3.78490  2.35537  3.84526  3.14898  2.75782  2.85528  2.88585  3.14505  3.74832  3.10399  3.11745  2.06104  2.72781  2.82518  5.17396  3.91220    235 - -
          2.68618  4.42225  2.77519  2.73123  3.46354  2.40513  3.72494  3.29354  2.67741  2.69355  4.24690  2.90347  2.73739  3.18146  2.89801  2.37887  2.77519  2.98518  4.58477  3.61503
          0.03182  3.85929  4.58163  0.61958  0.77255  0.48576  0.95510
    224   3.22824  4.72257  3.81887  3.54587  2.29391  3.81485  3.61266  3.23932  3.40377  2.69662  3.91574  3.70736  4.28905  3.71297  3.59014  3.36622  3.51488  3.10926  3.93714  0.98799    236 - -
          2.68618  4.42225  2.77519  2.73123  3.46354  2.40513  3.72494  3.29354  2.67741  2.69355  4.24690  2.90347  2.73739  3.18146  2.89801  2.37887  2.77519  2.98518  4.58477  3.61503
          0.03182  3.85929  4.58163  0.61958  0.77255  0.48576  0.95510
    225   3.25747  4.66154  4.17047  3.75466  2.03568  4.04234  3.45040  3.16533  3.52050  2.58498  3.75698  3.77807  4.39689  3.74017  3.67420  3.41210  3.48835  3.04033  1.67447  1.71625    237 - -
          2.68618  4.42225  2.77519  2.73123  3.46354  2.40513  3.72494  3.29354  2.67741  2.69355  4.24690  2.90347  2.73739  3.18146  2.89801  2.37887  2.77519  2.98518  4.58477  3.61503
          0.03182  3.85929  4.58163  0.61958  0.77255  0.48576  0.95510
    226   2.97561  5.10159  0.93714  2.32704  4.47688  3.20083  3.91969  4.06208  3.00136  3.67281  4.65072  2.88271  3.85271  3.15889  3.51571  2.93953  3.31394  3.70271  5.64804  4.35208    238 - -
          2.68618  4.42225  2.77519  2.73123  3.46354  2.40513  3.72494  3.29354  2.67741  2.69355  4.24690  2.90347  2.73739  3.18146  2.89801  2.37887  2.77519  2.98518  4.58477  3.61503
          0.03182  3.85929  4.58163  0.61958  0.77255  0.48576  0.95510
    227   2.94117  5.04923  2.48237  1.04426  4.39383  3.26572  3.85151  3.84511  2.73040  3.46440  4.43913  2.92574  3.86971  3.06752  3.13779  2.92497  3.24534  3.53036  5.56789  4.29025    239 - -
          2.68618  4.42225  2.77519  2.73123  3.46354  2.40513  3.72494  3.29354  2.67741  2.69355  4.24690  2.90347  2.73739  3.18146  2.89801  2.37887  2.77519  2.98518  4.58477  3.61503
          0.03182  3.85929  4.58163  0.61958  0.77255  0.48576  0.95510
    228   3.32047  4.66995  4.31522  3.93737  1.22497  4.14810  3.49241  2.99445  3.80363  2.36498  3.62324  3.89159  4.48215  3.89053  3.92088  3.50909  3.55382  2.93090  3.68971  1.71596    240 - -
          2.68618  4.42225  2.77519  2.73123  3.46354  2.40513  3.72494  3.29354  2.67741  2.69355  4.24690  2.90347  2.73739  3.18146  2.89801  2.37887  2.77519  2.98518  4.58477  3.61503
          0.03182  3.85929  4.58163  0.61958  0.77255  0.48576  0.95510
    229   2.99973  4.38075  4.52752  4.04271  3.41469  4.22850  4.78351  1.24502  3.90451  1.92768  3.25272  4.28869  4.58300  4.19534  4.11997  3.61662  3.27616  1.51033  5.36207  4.14615    241 - -
          2.68618  4.42225  2.77519  2.73123  3.46354  2.40513  3.72494  3.29354  2.67741  2.69355  4.24690  2.90347  2.73739  3.18146  2.89801  2.37887  2.77519  2.98518  4.58477  3.61503
          0.03182  3.85929  4.58163  0.61958  0.77255  0.48576  0.95510
    230   3.31399  4.69332  4.07120  3.77411  2.65322  3.71554  3.88397  3.33713  3.49664  2.73425  3.97153  3.92585  4.23220  3.88495  3.62728  3.51781  3.61375  3.22710  0.91230  2.65602    242 - -
          2.68618  4.42225  2.77519  2.73123  3.46354  2.40513  3.72494  3.29354  2.67741  2.69355  4.24690  2.90347  2.73739  3.18146  2.89801  2.37887  2.77519  2.98518  4.58477  3.61503
          0.03182  3.85929  4.58163  0.61958  0.77255  0.48576  0.95510
    231   2.64879  4.42541  3.31986  3.21765  4.35997  0.74974  4.33864  3.95647  3.39712  3.61224  4.58795  3.48419  3.81612  3.72234  3.63452  2.82035  3.12901  3.48734  5.45850  4.46146    243 - -
          2.68618  4.42225  2.77519  2.73123  3.46354  2.40513  3.72494  3.29354  2.67741  2.69355  4.24690  2.90347  2.73739  3.18146  2.89801  2.37887  2.77519  2.98518  4.58477  3.61503
          0.03182  3.85929  4.58163  0.61958  0.77255  0.48576  0.95510
    232   1.89157  4.16686  3.17343  2.99209  4.25137  1.41163  4.15270  3.60902  3.13804  3.35649  4.23265  3.20539  3.65162  3.43609  3.44351  2.40357  2.72025  3.10531  5.58247  4.37169    244 - -
          2.68618  4.42225  2.77519  2.73123  3.46354  2.40513  3.72494  3.29354  2.67741  2.69355  4.24690  2.90347  2.73739  3.18146  2.89801  2.37887  2.77519  2.98518  4.58477  3.61503
          0.03182  3.85929  4.58163  0.61958  0.77255  0.48576  0.95510
    233   1.03293  4.18565  3.44937  3.24018  4.03940  3.01052  4.26376  3.16295  3.25610  3.04516  4.07852  3.39307  3.74851  3.59849  3.50747  2.53610  2.81255  2.81964  5.46788  4.26669    245 - -
          2.68618  4.42225  2.77519  2.73123  3.46354  2.40513  3.72494  3.29354  2.67741  2.69355  4.24690  2.90347  2.73739  3.18146  2.89801  2.37887  2.77519  2.98518  4.58477  3.61503
          0.03182  3.85929  4.58163  0.61958  0.77255  0.48576  0.95510
    234   3.31399  4.69332  4.07120  3.77411  2.65322  3.71554  3.88397  3.33713  3.49664  2.73425  3.97153  3.92585  4.23220  3.88495  3.62728  3.51781  3.61375  3.22710  0.91230  2.65602    246 - -
          2.68618  4.42225  2.77519  2.73123  3.46354  2.40513  3.72494  3.29354  2.67741  2.69355  4.24690  2.90347  2.73739  3.18146  2.89801  2.37887  2.77519  2.98518  4.58477  3.61503
          0.03182  3.85929  4.58163  0.61958  0.77255  0.48576  0.95510
    235   3.11616  4.54911  4.40398  3.86562  3.04209  4.23754  4.53131  2.16850  3.66464  1.16595  2.08341  4.17271  4.50758  3.92652  3.86047  3.58512  3.35299  2.24649  5.03661  3.87787    247 - -
          2.68618  4.42225  2.77519  2.73123  3.46354  2.40513  3.72494  3.29354  2.67741  2.69355  4.24690  2.90347  2.73739  3.18146  2.89801  2.37887  2.77519  2.98518  4.58477  3.61503
          0.03182  3.85929  4.58163  0.61958  0.77255  0.48576  0.95510
    236   3.22824  4.72257  3.81887  3.54587  2.29391  3.81485  3.61266  3.23932  3.40377  2.69662  3.91574  3.70736  4.28905  3.71297  3.59014  3.36622  3.51488  3.10926  3.93714  0.98799    248 - -
          2.68618  4.42225  2.77519  2.73123  3.46354  2.40513  3.72494  3.29354  2.67741  2.69355  4.24690  2.90347  2.73739  3.18146  2.89801  2.37887  2.77519  2.98518  4.58477  3.61503
          0.03182  3.85929  4.58163  0.61958  0.77255  0.48576  0.95510
    237   3.22824  4.72257  3.81887  3.54587  2.29391  3.81485  3.61266  3.23932  3.40377  2.69662  3.91574  3.70736  4.28905  3.71297  3.59014  3.36622  3.51488  3.10926  3.93714  0.98799    249 - -
          2.68618  4.42225  2.77519  2.73123  3.46354  2.40513  3.72494  3.29354  2.67741  2.69355  4.24690  2.90347  2.73739  3.18146  2.89801  2.37887  2.77519  2.98518  4.58477  3.61503
          0.03182  3.85929  4.58163  0.61958  0.77255  0.48576  0.95510
    238   1.03293  4.18565  3.44937  3.24018  4.03940  3.01052  4.26376  3.16295  3.25610  3.04516  4.07852  3.39307  3.74851  3.59849  3.50747  2.53610  2.81255  2.81964  5.46788  4.26669    250 - -
          2.68618  4.42225  2.77519  2.73123  3.46354  2.40513  3.72494  3.29354  2.67741  2.69355  4.24690  2.90347  2.73739  3.18146  2.89801  2.37887  2.77519  2.98518  4.58477  3.61503
          0.03182  3.85929  4.58163  0.61958  0.77255  0.48576  0.95510
    239   2.40580  4.25082  3.41657  3.16809  3.95741  3.09050  4.18639  3.08294  3.11080  2.94690  3.99835  3.37951  3.79325  3.50631  3.37006  2.60694  1.19445  2.77933  5.39638  4.17407    251 - -
          2.68618  4.42225  2.77519  2.73123  3.46354  2.40513  3.72494  3.29354  2.67741  2.69355  4.24690  2.90347  2.73739  3.18146  2.89801  2.37887  2.77519  2.98518  4.58477  3.61503
          0.03182  3.85929  4.58163  0.61958  0.77255  0.48576  0.95510
    240   2.64879  4.42541  3.31986  3.21765  4.35997  0.74974  4.33864  3.95647  3.39712  3.61224  4.58795  3.48419  3.81612  3.72234  3.63452  2.82035  3.12901  3.48734  5.45850  4.46146    252 - -
          2.68618  4.42225  2.77519  2.73123  3.46354  2.40513  3.72494  3.29354  2.67741  2.69355  4.24690  2.90347  2.73739  3.18146  2.89801  2.37887  2.77519  2.98518  4.58477  3.61503
          0.03182  3.85929  4.58163  0.61958  0.77255  0.48576  0.95510
    241   2.71268  4.70864  2.70132  2.58551  4.07011  3.17526  3.91064  3.77775  2.81329  3.42614  4.38155  1.18160  3.82653  3.18346  3.16743  2.78042  3.09415  3.40129  5.37755  4.01946    253 - -
          2.68618  4.42225  2.77519  2.73123  3.46354  2.40513  3.72494  3.29354  2.67741  2.69355  4.24690  2.90347  2.73739  3.18146  2.89801  2.37887  2.77519  2.98518  4.58477  3.61503
          0.03182  3.85929  4.58163  0.61958  0.77255  0.48576  0.95510
    242   2.43641  4.42793  2.98480  2.63175  3.93360  3.17221  3.80476  3.30007  2.67289  3.02711  3.89789  2.06523  3.75081  3.02974  3.05630  2.26860  2.78646  2.46342  5.28887  3.97933    254 - -
          2.68618  4.42225  2.77519  2.73123  3.46354  2.40513  3.72494  3.29354  2.67741  2.69355  4.24690  2.90347  2.73739  3.18146  2.89801  2.37887  2.77519  2.98518  4.58477  3.61503
          0.03182  3.85929  4.58163  0.61958  0.77255  0.48576  0.95510
    243   2.21582  4.15617  3.25640  2.97619  4.12321  2.93242  4.06967  3.46526  2.99870  3.21580  4.08815  3.19475  3.65451  3.33751  3.31063  1.43020  2.16291  3.00456  5.48845  4.24164    255 - -
          2.68618  4.42225  2.77519  2.73123  3.46354  2.40513  3.72494  3.29354  2.67741  2.69355  4.24690  2.90347  2.73739  3.18146  2.89801  2.37887  2.77519  2.98518  4.58477  3.61503
          0.03182  3.85929  4.58163  0.61958  0.77255  0.48576  0.95510
    244   3.22824  4.72257  3.81887  3.54587  2.29391  3.81485  3.61266  3.23932  3.40377  2.69662  3.91574  3.70736  4.28905  3.71297  3.59014  3.36622  3.51488  3.10926  3.93714  0.98799    256 - -
          2.68618  4.42225  2.77519  2.73123  3.46354  2.40513  3.72494  3.29354  2.67741  2.69355  4.24690  2.90347  2.73739  3.18146  2.89801  2.37887  2.77519  2.98518  4.58477  3.61503
          0.03182  3.85929  4.58163  0.61958  0.77255  0.48576  0.95510
    245   3.14059  4.60682  4.16829  3.80819  3.13087  3.96532  4.46806  2.33432  3.57606  0.89159  3.15813  4.08493  4.40302  3.94755  3.75424  3.53480  3.43548  2.36821  5.00526  3.72550    257 - -
          2.68618  4.42225  2.77519  2.73123  3.46354  2.40513  3.72494  3.29354  2.67741  2.69355  4.24690  2.90347  2.73739  3.18146  2.89801  2.37887  2.77519  2.98518  4.58477  3.61503
          0.03182  3.85929  4.58163  0.61958  0.77255  0.48576  0.95510
[truncated: 11,795,464 more chars]
