# Supplementary material for: In silico Identification and Taxonomic Distribution of Plant Class C GH9 Endoglucanases
Source: Front Plant Sci. 2016 Aug 12;7:1185. doi: 10.3389/fpls.2016.01185 (PMC4981690; doi:10.3389/fpls.2016.01185)
Supplement: Supplementary file 3 [file DataSheet3.ZIP › Text T3.hmm]

HMMER3/b [3.0 | March 2010]
NAME  E4TA1D
LENG  618
ALPH  amino
RF    no
CS    no
MAP   yes
DATE  Sun Sep  6 07:29:08 2015
NSEQ  6
EFFN  0.424805
CKSUM 1682768285
STATS LOCAL MSV      -12.5268  0.69708
STATS LOCAL VITERBI  -13.0534  0.69708
STATS LOCAL FORWARD   -6.3843  0.69708
HMM          A        C        D        E        F        G        H        I        K        L        M        N        P        Q        R        S        T        V        W        Y   
            m->m     m->i     m->d     i->m     i->i     d->m     d->d
  COMPO   2.45096  4.19914  2.90060  2.87349  3.22565  2.69383  3.72595  2.88909  2.74479  2.47957  3.72345  3.06857  3.17222  3.23914  2.99899  2.62833  2.86453  2.68625  4.23279  3.25084
          2.68618  4.42225  2.77519  2.73123  3.46354  2.40513  3.72494  3.29354  2.67741  2.69355  4.24690  2.90347  2.73739  3.18146  2.89801  2.37887  2.77519  2.98518  4.58477  3.61503
          0.03333  3.81383  4.53618  0.61958  0.77255  0.00000        *
      1   2.92471  4.48328  3.98706  3.57714  3.18470  3.79035  4.32591  2.35456  3.34801  1.78924  1.49520  3.86155  4.25156  3.73435  3.56001  3.26721  3.22937  2.35359  5.01707  3.77306      1 - -
          2.68618  4.42225  2.77519  2.73123  3.46354  2.40513  3.72494  3.29354  2.67741  2.69355  4.24690  2.90347  2.73739  3.18146  2.89801  2.37887  2.77519  2.98518  4.58477  3.61503
          0.03333  3.81383  4.53618  0.61958  0.77255  0.48576  0.95510
      2   3.16474  4.67747  3.75264  3.47215  2.29881  3.76257  3.59483  3.18235  3.33135  2.65114  3.86384  3.65289  4.23836  3.65148  3.52662  3.30688  3.45147  3.05030  3.93994  1.06920      2 - -
          2.68618  4.42225  2.77519  2.73123  3.46354  2.40513  3.72494  3.29354  2.67741  2.69355  4.24690  2.90347  2.73739  3.18146  2.89801  2.37887  2.77519  2.98518  4.58477  3.61503
          0.03333  3.81383  4.53618  0.61958  0.77255  0.48576  0.95510
      3   2.59548  4.37528  3.25709  3.14979  4.29045  0.82563  4.27249  3.87688  3.32293  3.53815  4.51441  3.42171  3.76452  3.65195  3.56427  2.76594  3.07221  3.41664  5.39992  4.39080      3 - -
          2.68618  4.42225  2.77519  2.73123  3.46354  2.40513  3.72494  3.29354  2.67741  2.69355  4.24690  2.90347  2.73739  3.18146  2.89801  2.37887  2.77519  2.98518  4.58477  3.61503
          0.03333  3.81383  4.53618  0.61958  0.77255  0.48576  0.95510
      4   2.94149  4.78231  3.42638  2.95141  4.12205  3.43911  3.78560  3.66074  2.21933  3.18745  4.19037  3.31503  3.94564  3.00990  1.07200  3.02920  3.21217  3.38752  5.22961  4.06337      4 - -
          2.68618  4.42225  2.77519  2.73123  3.46354  2.40513  3.72494  3.29354  2.67741  2.69355  4.24690  2.90347  2.73739  3.18146  2.89801  2.37887  2.77519  2.98518  4.58477  3.61503
          0.03333  3.81383  4.53618  0.61958  0.77255  0.48576  0.95510
      5   2.92864  5.04432  1.00597  2.30276  4.41401  3.16805  3.88264  3.98928  2.95621  3.60869  4.58674  2.85564  3.81686  3.12261  3.46341  2.89854  3.26642  3.63516  5.59392  4.29821      5 - -
          2.68618  4.42225  2.77519  2.73123  3.46354  2.40513  3.72494  3.29354  2.67741  2.69355  4.24690  2.90347  2.73739  3.18146  2.89801  2.37887  2.77519  2.98518  4.58477  3.61503
          0.03333  3.81383  4.53618  0.61958  0.77255  0.48576  0.95510
      6   2.67775  4.44346  3.27882  3.11041  4.10837  3.13435  4.19174  3.63982  3.16290  3.27262  4.32085  3.42241  0.94424  3.55352  3.41405  2.84370  3.11499  3.29177  5.30991  4.22865      6 - -
          2.68618  4.42225  2.77519  2.73123  3.46354  2.40513  3.72494  3.29354  2.67741  2.69355  4.24690  2.90347  2.73739  3.18146  2.89801  2.37887  2.77519  2.98518  4.58477  3.61503
          0.03333  3.81383  4.53618  0.61958  0.77255  0.48576  0.95510
      7   3.24199  4.63690  4.00392  3.69639  2.61159  3.66643  3.83193  3.26419  3.42028  2.66869  3.90059  3.85755  4.17959  3.81107  3.55859  3.44616  3.53971  3.15291  1.01241  2.61697      7 - -
          2.68618  4.42225  2.77519  2.73123  3.46354  2.40513  3.72494  3.29354  2.67741  2.69355  4.24690  2.90347  2.73739  3.18146  2.89801  2.37887  2.77519  2.98518  4.58477  3.61503
          0.03333  3.81383  4.53618  0.61958  0.77255  0.48576  0.95510
      8   2.59548  4.37528  3.25709  3.14979  4.29045  0.82563  4.27249  3.87688  3.32293  3.53815  4.51441  3.42171  3.76452  3.65195  3.56427  2.76594  3.07221  3.41664  5.39992  4.39080      8 - -
          2.68618  4.42225  2.77519  2.73123  3.46354  2.40513  3.72494  3.29354  2.67741  2.69355  4.24690  2.90347  2.73739  3.18146  2.89801  2.37887  2.77519  2.98518  4.58477  3.61503
          0.03333  3.81383  4.53618  0.61958  0.77255  0.48576  0.95510
      9   2.59548  4.37528  3.25709  3.14979  4.29045  0.82563  4.27249  3.87688  3.32293  3.53815  4.51441  3.42171  3.76452  3.65195  3.56427  2.76594  3.07221  3.41664  5.39992  4.39080      9 - -
          2.68618  4.42225  2.77519  2.73123  3.46354  2.40513  3.72494  3.29354  2.67741  2.69355  4.24690  2.90347  2.73739  3.18146  2.89801  2.37887  2.77519  2.98518  4.58477  3.61503
          0.03333  3.81383  4.53618  0.61958  0.77255  0.48576  0.95510
     10   2.67775  4.44346  3.27882  3.11041  4.10837  3.13435  4.19174  3.63982  3.16290  3.27262  4.32085  3.42241  0.94424  3.55352  3.41405  2.84370  3.11499  3.29177  5.30991  4.22865     10 - -
          2.68618  4.42225  2.77519  2.73123  3.46354  2.40513  3.72494  3.29354  2.67741  2.69355  4.24690  2.90347  2.73739  3.18146  2.89801  2.37887  2.77519  2.98518  4.58477  3.61503
          0.03333  3.81383  4.53618  0.61958  0.77255  0.48576  0.95510
     11   3.09063  4.57102  4.09469  3.73558  3.11554  3.90648  4.40975  2.31798  3.50385  0.95102  3.15920  4.01658  4.35282  3.88627  3.68899  3.47237  3.38807  2.33983  4.97224  3.68161     11 - -
          2.68618  4.42225  2.77519  2.73123  3.46354  2.40513  3.72494  3.29354  2.67741  2.69355  4.24690  2.90347  2.73739  3.18146  2.89801  2.37887  2.77519  2.98518  4.58477  3.61503
          0.03333  3.81383  4.53618  0.61958  0.77255  0.48576  0.95510
     12   2.90424  4.99977  2.46690  1.11190  4.33903  3.23793  3.82135  3.78132  2.69465  3.40852  4.38650  2.90349  3.84014  3.03913  3.09635  2.89349  3.20849  3.47175  5.52180  4.24551     12 - -
          2.68618  4.42225  2.77519  2.73123  3.46354  2.40513  3.72494  3.29354  2.67741  2.69355  4.24690  2.90347  2.73739  3.18146  2.89801  2.37887  2.77519  2.98518  4.58477  3.61503
          0.03333  3.81383  4.53618  0.61958  0.77255  0.48576  0.95510
     13   2.98555  4.42225  4.24979  3.86440  3.33602  4.00106  4.60426  1.15372  3.69129  1.93559  3.28206  4.11802  4.43905  4.04641  3.89465  3.49174  3.28626  1.84811  5.21379  3.94613     13 - -
          2.68618  4.42225  2.77519  2.73123  3.46354  2.40513  3.72494  3.29354  2.67741  2.69355  4.24690  2.90347  2.73739  3.18146  2.89801  2.37887  2.77519  2.98518  4.58477  3.61503
          0.03333  3.81383  4.53618  0.61958  0.77255  0.48576  0.95510
     14   2.72314  4.87263  2.57867  2.36984  3.84691  3.26290  3.01522  3.71306  2.47823  3.27274  4.15963  1.74937  3.81229  2.89308  2.85581  2.73319  3.01171  3.36755  5.20385  3.73987     14 - -
          2.68618  4.42225  2.77519  2.73123  3.46354  2.40513  3.72494  3.29354  2.67741  2.69355  4.24690  2.90347  2.73739  3.18146  2.89801  2.37887  2.77519  2.98518  4.58477  3.61503
          0.10258  3.81383  2.58453  0.61958  0.77255  0.48576  0.95510
     15   1.64343  4.08296  3.35323  3.05293  3.96386  2.94250  4.08747  3.01414  3.03154  2.93553  3.89545  3.23876  3.65565  3.37515  3.32139  2.39664  2.02072  2.66463  5.40264  4.18135     15 - -
          2.68618  4.42225  2.77519  2.73123  3.46354  2.40513  3.72494  3.29354  2.67741  2.69355  4.24690  2.90347  2.73739  3.18146  2.89801  2.37887  2.77519  2.98518  4.58477  3.61503
          0.03567  3.74693  4.46927  0.61958  0.77255  0.45328  1.00933
     16   1.34156  4.09611  3.40498  3.12601  4.02330  2.94764  4.15606  3.07744  3.11443  2.99790  3.96186  3.28450  3.67651  3.45079  3.39474  2.41102  2.33346  2.71588  5.46517  4.24771     16 - -
          2.68618  4.42225  2.77519  2.73123  3.46354  2.40513  3.72494  3.29354  2.67741  2.69355  4.24690  2.90347  2.73739  3.18146  2.89801  2.37887  2.77519  2.98518  4.58477  3.61503
          0.03333  3.81383  4.53618  0.61958  0.77255  0.48576  0.95510
     17   2.92864  5.04432  1.00597  2.30276  4.41401  3.16805  3.88264  3.98928  2.95621  3.60869  4.58674  2.85564  3.81686  3.12261  3.46341  2.89854  3.26642  3.63516  5.59392  4.29821     17 - -
          2.68618  4.42225  2.77519  2.73123  3.46354  2.40513  3.72494  3.29354  2.67741  2.69355  4.24690  2.90347  2.73739  3.18146  2.89801  2.37887  2.77519  2.98518  4.58477  3.61503
          0.03333  3.81383  4.53618  0.61958  0.77255  0.48576  0.95510
     18   2.28832  4.20725  3.15754  2.97186  4.01850  2.93831  4.08272  3.53376  3.04160  3.25902  4.19093  3.20524  3.67255  3.39583  3.32859  1.18306  2.76429  3.08176  5.39599  4.10202     18 - -
          2.68618  4.42225  2.77519  2.73123  3.46354  2.40513  3.72494  3.29354  2.67741  2.69355  4.24690  2.90347  2.73739  3.18146  2.89801  2.37887  2.77519  2.98518  4.58477  3.61503
          0.03333  3.81383  4.53618  0.61958  0.77255  0.48576  0.95510
     19   1.10177  4.16502  3.40478  3.19480  3.99556  2.99082  4.22354  3.11247  3.20957  2.99660  4.03602  3.35870  3.72463  3.55645  3.46337  2.51639  2.78975  2.77712  5.42865  4.22264     19 - -
          2.68618  4.42225  2.77519  2.73123  3.46354  2.40513  3.72494  3.29354  2.67741  2.69355  4.24690  2.90347  2.73739  3.18146  2.89801  2.37887  2.77519  2.98518  4.58477  3.61503
          0.03333  3.81383  4.53618  0.61958  0.77255  0.48576  0.95510
     20   2.38345  4.22797  3.37823  3.12903  3.91918  3.06879  4.15053  3.03926  3.07082  2.90477  3.96014  3.34695  3.76839  3.46892  3.33156  2.58420  1.27541  2.74052  5.36224  4.13619     20 - -
          2.68618  4.42225  2.77519  2.73123  3.46354  2.40513  3.72494  3.29354  2.67741  2.69355  4.24690  2.90347  2.73739  3.18146  2.89801  2.37887  2.77519  2.98518  4.58477  3.61503
          0.03333  3.81383  4.53618  0.61958  0.77255  0.48576  0.95510
     21   2.92864  5.04432  1.00597  2.30276  4.41401  3.16805  3.88264  3.98928  2.95621  3.60869  4.58674  2.85564  3.81686  3.12261  3.46341  2.89854  3.26642  3.63516  5.59392  4.29821     21 - -
          2.68618  4.42225  2.77519  2.73123  3.46354  2.40513  3.72494  3.29354  2.67741  2.69355  4.24690  2.90347  2.73739  3.18146  2.89801  2.37887  2.77519  2.98518  4.58477  3.61503
          0.03333  3.81383  4.53618  0.61958  0.77255  0.48576  0.95510
     22   2.92864  5.04432  1.00597  2.30276  4.41401  3.16805  3.88264  3.98928  2.95621  3.60869  4.58674  2.85564  3.81686  3.12261  3.46341  2.89854  3.26642  3.63516  5.59392  4.29821     22 - -
          2.68618  4.42225  2.77519  2.73123  3.46354  2.40513  3.72494  3.29354  2.67741  2.69355  4.24690  2.90347  2.73739  3.18146  2.89801  2.37887  2.77519  2.98518  4.58477  3.61503
          0.03333  3.81383  4.53618  0.61958  0.77255  0.48576  0.95510
     23   2.92864  5.04432  1.00597  2.30276  4.41401  3.16805  3.88264  3.98928  2.95621  3.60869  4.58674  2.85564  3.81686  3.12261  3.46341  2.89854  3.26642  3.63516  5.59392  4.29821     23 - -
          2.68618  4.42225  2.77519  2.73123  3.46354  2.40513  3.72494  3.29354  2.67741  2.69355  4.24690  2.90347  2.73739  3.18146  2.89801  2.37887  2.77519  2.98518  4.58477  3.61503
          0.03333  3.81383  4.53618  0.61958  0.77255  0.48576  0.95510
     24   2.94149  4.78231  3.42638  2.95141  4.12205  3.43911  3.78560  3.66074  2.21933  3.18745  4.19037  3.31503  3.94564  3.00990  1.07200  3.02920  3.21217  3.38752  5.22961  4.06337     24 - -
          2.68618  4.42225  2.77519  2.73123  3.46354  2.40513  3.72494  3.29354  2.67741  2.69355  4.24690  2.90347  2.73739  3.18146  2.89801  2.37887  2.77519  2.98518  4.58477  3.61503
          0.03333  3.81383  4.53618  0.61958  0.77255  0.48576  0.95510
     25   2.28832  4.20725  3.15754  2.97186  4.01850  2.93831  4.08272  3.53376  3.04160  3.25902  4.19093  3.20524  3.67255  3.39583  3.32859  1.18306  2.76429  3.08176  5.39599  4.10202     25 - -
          2.68618  4.42225  2.77519  2.73123  3.46354  2.40513  3.72494  3.29354  2.67741  2.69355  4.24690  2.90347  2.73739  3.18146  2.89801  2.37887  2.77519  2.98518  4.58477  3.61503
          0.03333  3.81383  4.53618  0.61958  0.77255  0.48576  0.95510
     26   2.94149  4.78231  3.42638  2.95141  4.12205  3.43911  3.78560  3.66074  2.21933  3.18745  4.19037  3.31503  3.94564  3.00990  1.07200  3.02920  3.21217  3.38752  5.22961  4.06337     26 - -
          2.68618  4.42225  2.77519  2.73123  3.46354  2.40513  3.72494  3.29354  2.67741  2.69355  4.24690  2.90347  2.73739  3.18146  2.89801  2.37887  2.77519  2.98518  4.58477  3.61503
          0.03333  3.81383  4.53618  0.61958  0.77255  0.48576  0.95510
     27   2.67686  4.66940  2.67976  2.55996  4.02391  3.14620  3.87719  3.72286  2.77664  3.37681  4.33338  1.26633  3.79579  3.15089  3.12840  2.74697  3.05743  3.35101  5.33677  3.97727     27 - -
          2.68618  4.42225  2.77519  2.73123  3.46354  2.40513  3.72494  3.29354  2.67741  2.69355  4.24690  2.90347  2.73739  3.18146  2.89801  2.37887  2.77519  2.98518  4.58477  3.61503
          0.03333  3.81383  4.53618  0.61958  0.77255  0.48576  0.95510
     28   3.09063  4.57102  4.09469  3.73558  3.11554  3.90648  4.40975  2.31798  3.50385  0.95102  3.15920  4.01658  4.35282  3.88627  3.68899  3.47237  3.38807  2.33983  4.97224  3.68161     28 - -
          2.68618  4.42225  2.77519  2.73123  3.46354  2.40513  3.72494  3.29354  2.67741  2.69355  4.24690  2.90347  2.73739  3.18146  2.89801  2.37887  2.77519  2.98518  4.58477  3.61503
          0.03333  3.81383  4.53618  0.61958  0.77255  0.48576  0.95510
     29   2.72476  4.94021  2.55418  2.32630  4.21733  3.26286  3.65012  3.76483  2.37569  3.31865  4.18548  2.10451  3.79953  2.06684  2.74555  2.72013  3.00095  3.40919  5.43580  4.06212     29 - -
          2.68618  4.42225  2.77519  2.73123  3.46354  2.40513  3.72494  3.29354  2.67741  2.69355  4.24690  2.90347  2.73739  3.18146  2.89801  2.37887  2.77519  2.98518  4.58477  3.61503
          0.03333  3.81383  4.53618  0.61958  0.77255  0.48576  0.95510
     30   2.92864  5.04432  1.00597  2.30276  4.41401  3.16805  3.88264  3.98928  2.95621  3.60869  4.58674  2.85564  3.81686  3.12261  3.46341  2.89854  3.26642  3.63516  5.59392  4.29821     30 - -
          2.68618  4.42225  2.77519  2.73123  3.46354  2.40513  3.72494  3.29354  2.67741  2.69355  4.24690  2.90347  2.73739  3.18146  2.89801  2.37887  2.77519  2.98518  4.58477  3.61503
          0.03333  3.81383  4.53618  0.61958  0.77255  0.48576  0.95510
     31   3.13361  4.54265  4.38453  3.89584  2.11628  4.19476  4.21259  2.26665  3.75612  1.19701  2.97756  4.11306  4.48518  3.93969  3.92959  3.55644  3.37366  2.33148  4.55521  3.09260     31 - -
          2.68618  4.42225  2.77519  2.73123  3.46354  2.40513  3.72494  3.29354  2.67741  2.69355  4.24690  2.90347  2.73739  3.18146  2.89801  2.37887  2.77519  2.98518  4.58477  3.61503
          0.03333  3.81383  4.53618  0.61958  0.77255  0.48576  0.95510
     32   2.92864  5.04432  1.00597  2.30276  4.41401  3.16805  3.88264  3.98928  2.95621  3.60869  4.58674  2.85564  3.81686  3.12261  3.46341  2.89854  3.26642  3.63516  5.59392  4.29821     32 - -
          2.68618  4.42225  2.77519  2.73123  3.46354  2.40513  3.72494  3.29354  2.67741  2.69355  4.24690  2.90347  2.73739  3.18146  2.89801  2.37887  2.77519  2.98518  4.58477  3.61503
          0.03333  3.81383  4.53618  0.61958  0.77255  0.48576  0.95510
     33   2.94149  4.78231  3.42638  2.95141  4.12205  3.43911  3.78560  3.66074  2.21933  3.18745  4.19037  3.31503  3.94564  3.00990  1.07200  3.02920  3.21217  3.38752  5.22961  4.06337     33 - -
          2.68618  4.42225  2.77519  2.73123  3.46354  2.40513  3.72494  3.29354  2.67741  2.69355  4.24690  2.90347  2.73739  3.18146  2.89801  2.37887  2.77519  2.98518  4.58477  3.61503
          0.03333  3.81383  4.53618  0.61958  0.77255  0.48576  0.95510
     34   1.33412  4.08335  3.30192  3.05347  4.08648  2.88381  4.12036  3.35969  3.09418  3.17157  4.06355  3.21950  3.62677  3.41296  3.38430  2.03690  2.64737  2.91125  5.47907  4.24480     34 - -
          2.68618  4.42225  2.77519  2.73123  3.46354  2.40513  3.72494  3.29354  2.67741  2.69355  4.24690  2.90347  2.73739  3.18146  2.89801  2.37887  2.77519  2.98518  4.58477  3.61503
          0.03333  3.81383  4.53618  0.61958  0.77255  0.48576  0.95510
     35   1.10177  4.16502  3.40478  3.19480  3.99556  2.99082  4.22354  3.11247  3.20957  2.99660  4.03602  3.35870  3.72463  3.55645  3.46337  2.51639  2.78975  2.77712  5.42865  4.22264     35 - -
          2.68618  4.42225  2.77519  2.73123  3.46354  2.40513  3.72494  3.29354  2.67741  2.69355  4.24690  2.90347  2.73739  3.18146  2.89801  2.37887  2.77519  2.98518  4.58477  3.61503
          0.03333  3.81383  4.53618  0.61958  0.77255  0.48576  0.95510
     36   3.09911  4.54756  4.33887  3.81563  3.03771  4.19581  4.49551  2.14523  3.59172  1.07698  2.55755  4.12671  4.48514  3.88914  3.79580  3.55556  3.34334  2.20862  5.02474  3.82938     36 - -
          2.68618  4.42225  2.77519  2.73123  3.46354  2.40513  3.72494  3.29354  2.67741  2.69355  4.24690  2.90347  2.73739  3.18146  2.89801  2.37887  2.77519  2.98518  4.58477  3.61503
          0.03333  3.81383  4.53618  0.61958  0.77255  0.48576  0.95510
     37   2.28832  4.20725  3.15754  2.97186  4.01850  2.93831  4.08272  3.53376  3.04160  3.25902  4.19093  3.20524  3.67255  3.39583  3.32859  1.18306  2.76429  3.08176  5.39599  4.10202     37 - -
          2.68618  4.42225  2.77519  2.73123  3.46354  2.40513  3.72494  3.29354  2.67741  2.69355  4.24690  2.90347  2.73739  3.18146  2.89801  2.37887  2.77519  2.98518  4.58477  3.61503
          0.03333  3.81383  4.53618  0.61958  0.77255  0.48576  0.95510
     38   2.94149  4.78231  3.42638  2.95141  4.12205  3.43911  3.78560  3.66074  2.21933  3.18745  4.19037  3.31503  3.94564  3.00990  1.07200  3.02920  3.21217  3.38752  5.22961  4.06337     38 - -
          2.68618  4.42225  2.77519  2.73123  3.46354  2.40513  3.72494  3.29354  2.67741  2.69355  4.24690  2.90347  2.73739  3.18146  2.89801  2.37887  2.77519  2.98518  4.58477  3.61503
          0.03333  3.81383  4.53618  0.61958  0.77255  0.48576  0.95510
     39   2.50634  4.57529  2.79038  2.48848  4.07964  3.17639  3.72869  3.52471  2.52257  3.14198  3.99905  2.94340  2.25786  2.55364  2.89928  2.33975  2.83677  3.15659  5.36331  4.04929     39 - -
          2.68618  4.42225  2.77519  2.73123  3.46354  2.40513  3.72494  3.29354  2.67741  2.69355  4.24690  2.90347  2.73739  3.18146  2.89801  2.37887  2.77519  2.98518  4.58477  3.61503
          0.03333  3.81383  4.53618  0.61958  0.77255  0.48576  0.95510
     40   3.09063  4.57102  4.09469  3.73558  3.11554  3.90648  4.40975  2.31798  3.50385  0.95102  3.15920  4.01658  4.35282  3.88627  3.68899  3.47237  3.38807  2.33983  4.97224  3.68161     40 - -
          2.68618  4.42225  2.77519  2.73123  3.46354  2.40513  3.72494  3.29354  2.67741  2.69355  4.24690  2.90347  2.73739  3.18146  2.89801  2.37887  2.77519  2.98518  4.58477  3.61503
          0.03333  3.81383  4.53618  0.61958  0.77255  0.48576  0.95510
     41   2.92864  5.04432  1.00597  2.30276  4.41401  3.16805  3.88264  3.98928  2.95621  3.60869  4.58674  2.85564  3.81686  3.12261  3.46341  2.89854  3.26642  3.63516  5.59392  4.29821     41 - -
          2.68618  4.42225  2.77519  2.73123  3.46354  2.40513  3.72494  3.29354  2.67741  2.69355  4.24690  2.90347  2.73739  3.18146  2.89801  2.37887  2.77519  2.98518  4.58477  3.61503
          0.03333  3.81383  4.53618  0.61958  0.77255  0.48576  0.95510
     42   2.90424  4.99977  2.46690  1.11190  4.33903  3.23793  3.82135  3.78132  2.69465  3.40852  4.38650  2.90349  3.84014  3.03913  3.09635  2.89349  3.20849  3.47175  5.52180  4.24551     42 - -
          2.68618  4.42225  2.77519  2.73123  3.46354  2.40513  3.72494  3.29354  2.67741  2.69355  4.24690  2.90347  2.73739  3.18146  2.89801  2.37887  2.77519  2.98518  4.58477  3.61503
          0.03333  3.81383  4.53618  0.61958  0.77255  0.48576  0.95510
     43   2.38345  4.22797  3.37823  3.12903  3.91918  3.06879  4.15053  3.03926  3.07082  2.90477  3.96014  3.34695  3.76839  3.46892  3.33156  2.58420  1.27541  2.74052  5.36224  4.13619     43 - -
          2.68618  4.42225  2.77519  2.73123  3.46354  2.40513  3.72494  3.29354  2.67741  2.69355  4.24690  2.90347  2.73739  3.18146  2.89801  2.37887  2.77519  2.98518  4.58477  3.61503
          0.03333  3.81383  4.53618  0.61958  0.77255  0.48576  0.95510
     44   2.83681  4.81832  2.86692  2.62218  3.97868  3.32870  3.77948  3.60172  2.44741  3.10979  4.14071  3.08086  3.88222  1.34223  2.73216  2.88770  3.13449  3.33549  5.26185  3.95211     44 - -
          2.68618  4.42225  2.77519  2.73123  3.46354  2.40513  3.72494  3.29354  2.67741  2.69355  4.24690  2.90347  2.73739  3.18146  2.89801  2.37887  2.77519  2.98518  4.58477  3.61503
          0.03333  3.81383  4.53618  0.61958  0.77255  0.48576  0.95510
     45   2.83681  4.81832  2.86692  2.62218  3.97868  3.32870  3.77948  3.60172  2.44741  3.10979  4.14071  3.08086  3.88222  1.34223  2.73216  2.88770  3.13449  3.33549  5.26185  3.95211     45 - -
          2.68618  4.42225  2.77519  2.73123  3.46354  2.40513  3.72494  3.29354  2.67741  2.69355  4.24690  2.90347  2.73739  3.18146  2.89801  2.37887  2.77519  2.98518  4.58477  3.61503
          0.03333  3.81383  4.53618  0.61958  0.77255  0.48576  0.95510
     46   2.28832  4.20725  3.15754  2.97186  4.01850  2.93831  4.08272  3.53376  3.04160  3.25902  4.19093  3.20524  3.67255  3.39583  3.32859  1.18306  2.76429  3.08176  5.39599  4.10202     46 - -
          2.68618  4.42225  2.77519  2.73123  3.46354  2.40513  3.72494  3.29354  2.67741  2.69355  4.24690  2.90347  2.73739  3.18146  2.89801  2.37887  2.77519  2.98518  4.58477  3.61503
          0.03333  3.81383  4.53618  0.61958  0.77255  0.48576  0.95510
     47   3.24199  4.63690  4.00392  3.69639  2.61159  3.66643  3.83193  3.26419  3.42028  2.66869  3.90059  3.85755  4.17959  3.81107  3.55859  3.44616  3.53971  3.15291  1.01241  2.61697     47 - -
          2.68618  4.42225  2.77519  2.73123  3.46354  2.40513  3.72494  3.29354  2.67741  2.69355  4.24690  2.90347  2.73739  3.18146  2.89801  2.37887  2.77519  2.98518  4.58477  3.61503
          0.03333  3.81383  4.53618  0.61958  0.77255  0.48576  0.95510
     48   3.09063  4.57102  4.09469  3.73558  3.11554  3.90648  4.40975  2.31798  3.50385  0.95102  3.15920  4.01658  4.35282  3.88627  3.68899  3.47237  3.38807  2.33983  4.97224  3.68161     48 - -
          2.68618  4.42225  2.77519  2.73123  3.46354  2.40513  3.72494  3.29354  2.67741  2.69355  4.24690  2.90347  2.73739  3.18146  2.89801  2.37887  2.77519  2.98518  4.58477  3.61503
          0.03333  3.81383  4.53618  0.61958  0.77255  0.48576  0.95510
     49   3.09063  4.57102  4.09469  3.73558  3.11554  3.90648  4.40975  2.31798  3.50385  0.95102  3.15920  4.01658  4.35282  3.88627  3.68899  3.47237  3.38807  2.33983  4.97224  3.68161     49 - -
          2.68618  4.42225  2.77519  2.73123  3.46354  2.40513  3.72494  3.29354  2.67741  2.69355  4.24690  2.90347  2.73739  3.18146  2.89801  2.37887  2.77519  2.98518  4.58477  3.61503
          0.03333  3.81383  4.53618  0.61958  0.77255  0.48576  0.95510
     50   2.59548  4.37528  3.25709  3.14979  4.29045  0.82563  4.27249  3.87688  3.32293  3.53815  4.51441  3.42171  3.76452  3.65195  3.56427  2.76594  3.07221  3.41664  5.39992  4.39080     50 - -
          2.68618  4.42225  2.77519  2.73123  3.46354  2.40513  3.72494  3.29354  2.67741  2.69355  4.24690  2.90347  2.73739  3.18146  2.89801  2.37887  2.77519  2.98518  4.58477  3.61503
          0.03333  3.81383  4.53618  0.61958  0.77255  0.48576  0.95510
     51   2.67775  4.44346  3.27882  3.11041  4.10837  3.13435  4.19174  3.63982  3.16290  3.27262  4.32085  3.42241  0.94424  3.55352  3.41405  2.84370  3.11499  3.29177  5.30991  4.22865     51 - -
          2.68618  4.42225  2.77519  2.73123  3.46354  2.40513  3.72494  3.29354  2.67741  2.69355  4.24690  2.90347  2.73739  3.18146  2.89801  2.37887  2.77519  2.98518  4.58477  3.61503
          0.03333  3.81383  4.53618  0.61958  0.77255  0.48576  0.95510
     52   1.79887  4.10244  3.27687  2.96764  4.09877  2.17081  4.05077  3.40883  3.01159  3.16483  4.01851  3.17725  3.61956  3.31762  3.33576  2.34523  2.03292  2.94794  5.45917  4.23870     52 - -
          2.68618  4.42225  2.77519  2.73123  3.46354  2.40513  3.72494  3.29354  2.67741  2.69355  4.24690  2.90347  2.73739  3.18146  2.89801  2.37887  2.77519  2.98518  4.58477  3.61503
          0.03333  3.81383  4.53618  0.61958  0.77255  0.48576  0.95510
     53   2.90424  4.99977  2.46690  1.11190  4.33903  3.23793  3.82135  3.78132  2.69465  3.40852  4.38650  2.90349  3.84014  3.03913  3.09635  2.89349  3.20849  3.47175  5.52180  4.24551     53 - -
          2.68618  4.42225  2.77519  2.73123  3.46354  2.40513  3.72494  3.29354  2.67741  2.69355  4.24690  2.90347  2.73739  3.18146  2.89801  2.37887  2.77519  2.98518  4.58477  3.61503
          0.03333  3.81383  4.53618  0.61958  0.77255  0.48576  0.95510
     54   2.83681  4.81832  2.86692  2.62218  3.97868  3.32870  3.77948  3.60172  2.44741  3.10979  4.14071  3.08086  3.88222  1.34223  2.73216  2.88770  3.13449  3.33549  5.26185  3.95211     54 - -
          2.68618  4.42225  2.77519  2.73123  3.46354  2.40513  3.72494  3.29354  2.67741  2.69355  4.24690  2.90347  2.73739  3.18146  2.89801  2.37887  2.77519  2.98518  4.58477  3.61503
          0.03333  3.81383  4.53618  0.61958  0.77255  0.48576  0.95510
     55   2.92029  4.87918  3.09224  2.72633  4.25217  3.41473  3.72996  3.67805  1.12162  3.25662  4.22243  3.15295  3.92022  2.92567  2.42511  2.96684  3.17857  3.38957  5.33193  4.13669     55 - -
          2.68618  4.42225  2.77519  2.73123  3.46354  2.40513  3.72494  3.29354  2.67741  2.69355  4.24690  2.90347  2.73739  3.18146  2.89801  2.37887  2.77519  2.98518  4.58477  3.61503
          0.03333  3.81383  4.53618  0.61958  0.77255  0.48576  0.95510
     56   2.92029  4.87918  3.09224  2.72633  4.25217  3.41473  3.72996  3.67805  1.12162  3.25662  4.22243  3.15295  3.92022  2.92567  2.42511  2.96684  3.17857  3.38957  5.33193  4.13669     56 - -
          2.68618  4.42225  2.77519  2.73123  3.46354  2.40513  3.72494  3.29354  2.67741  2.69355  4.24690  2.90347  2.73739  3.18146  2.89801  2.37887  2.77519  2.98518  4.58477  3.61503
          0.03333  3.81383  4.53618  0.61958  0.77255  0.48576  0.95510
     57   2.92029  4.87918  3.09224  2.72633  4.25217  3.41473  3.72996  3.67805  1.12162  3.25662  4.22243  3.15295  3.92022  2.92567  2.42511  2.96684  3.17857  3.38957  5.33193  4.13669     57 - -
          2.68618  4.42225  2.77519  2.73123  3.46354  2.40513  3.72494  3.29354  2.67741  2.69355  4.24690  2.90347  2.73739  3.18146  2.89801  2.37887  2.77519  2.98518  4.58477  3.61503
          0.03333  3.81383  4.53618  0.61958  0.77255  0.48576  0.95510
     58   2.92029  4.87918  3.09224  2.72633  4.25217  3.41473  3.72996  3.67805  1.12162  3.25662  4.22243  3.15295  3.92022  2.92567  2.42511  2.96684  3.17857  3.38957  5.33193  4.13669     58 - -
          2.68620  4.42227  2.77521  2.73125  3.46356  2.40515  3.72496  3.29356  2.67714  2.69357  4.24692  2.90348  2.73741  3.18148  2.89803  2.37889  2.77521  2.98520  4.58479  3.61505
          0.20792  1.73152  4.53618  0.32202  1.28983  0.48576  0.95510
     59   3.16474  4.67747  3.75264  3.47215  2.29881  3.76257  3.59483  3.18235  3.33135  2.65114  3.86384  3.65289  4.23836  3.65148  3.52662  3.30688  3.45147  3.05030  3.93994  1.06920     60 - -
          2.68618  4.42225  2.77519  2.73123  3.46354  2.40513  3.72494  3.29354  2.67741  2.69355  4.24690  2.90347  2.73739  3.18146  2.89801  2.37887  2.77519  2.98518  4.58477  3.61503
          0.03333  3.81383  4.53618  0.61958  0.77255  0.48576  0.95510
     60   2.76210  4.32226  4.04303  3.70560  3.50862  3.66184  4.51787  2.05774  3.57242  2.20679  3.48400  3.90446  4.22652  3.93703  3.79033  3.16269  3.12566  1.10245  5.28270  4.01009     61 - -
          2.68618  4.42225  2.77519  2.73123  3.46354  2.40513  3.72494  3.29354  2.67741  2.69355  4.24690  2.90347  2.73739  3.18146  2.89801  2.37887  2.77519  2.98518  4.58477  3.61503
          0.03333  3.81383  4.53618  0.61958  0.77255  0.48576  0.95510
     61   2.92864  5.04432  1.00597  2.30276  4.41401  3.16805  3.88264  3.98928  2.95621  3.60869  4.58674  2.85564  3.81686  3.12261  3.46341  2.89854  3.26642  3.63516  5.59392  4.29821     62 - -
          2.68618  4.42225  2.77519  2.73123  3.46354  2.40513  3.72494  3.29354  2.67741  2.69355  4.24690  2.90347  2.73739  3.18146  2.89801  2.37887  2.77519  2.98518  4.58477  3.61503
          0.03333  3.81383  4.53618  0.61958  0.77255  0.48576  0.95510
     62   3.09063  4.57102  4.09469  3.73558  3.11554  3.90648  4.40975  2.31798  3.50385  0.95102  3.15920  4.01658  4.35282  3.88627  3.68899  3.47237  3.38807  2.33983  4.97224  3.68161     63 - -
          2.68618  4.42225  2.77519  2.73123  3.46354  2.40513  3.72494  3.29354  2.67741  2.69355  4.24690  2.90347  2.73739  3.18146  2.89801  2.37887  2.77519  2.98518  4.58477  3.61503
          0.03333  3.81383  4.53618  0.61958  0.77255  0.48576  0.95510
     63   2.59548  4.37528  3.25709  3.14979  4.29045  0.82563  4.27249  3.87688  3.32293  3.53815  4.51441  3.42171  3.76452  3.65195  3.56427  2.76594  3.07221  3.41664  5.39992  4.39080     64 - -
          2.68618  4.42225  2.77519  2.73123  3.46354  2.40513  3.72494  3.29354  2.67741  2.69355  4.24690  2.90347  2.73739  3.18146  2.89801  2.37887  2.77519  2.98518  4.58477  3.61503
          0.03333  3.81383  4.53618  0.61958  0.77255  0.48576  0.95510
     64   2.52352  1.06766  4.02711  3.75434  3.76037  3.15775  4.41446  2.89559  3.58128  2.81318  3.93308  3.75700  3.86004  3.92993  3.71563  2.79484  2.98553  2.64387  5.18760  4.04813     65 - -
          2.68618  4.42225  2.77519  2.73123  3.46354  2.40513  3.72494  3.29354  2.67741  2.69355  4.24690  2.90347  2.73739  3.18146  2.89801  2.37887  2.77519  2.98518  4.58477  3.61503
          0.03333  3.81383  4.53618  0.61958  0.77255  0.48576  0.95510
     65   2.98555  4.42225  4.24979  3.86440  3.33602  4.00106  4.60426  1.15372  3.69129  1.93559  3.28206  4.11802  4.43905  4.04641  3.89465  3.49174  3.28626  1.84811  5.21379  3.94613     66 - -
          2.68618  4.42225  2.77519  2.73123  3.46354  2.40513  3.72494  3.29354  2.67741  2.69355  4.24690  2.90347  2.73739  3.18146  2.89801  2.37887  2.77519  2.98518  4.58477  3.61503
          0.03333  3.81383  4.53618  0.61958  0.77255  0.48576  0.95510
     66   2.96693  4.36903  4.44362  3.96314  3.37918  4.16273  4.71353  1.28776  3.81828  1.90219  3.22918  4.21627  4.53050  4.11957  4.03934  3.55130  3.24679  1.55482  5.31571  4.09213     67 - -
          2.68618  4.42225  2.77519  2.73123  3.46354  2.40513  3.72494  3.29354  2.67741  2.69355  4.24690  2.90347  2.73739  3.18146  2.89801  2.37887  2.77519  2.98518  4.58477  3.61503
          0.03333  3.81383  4.53618  0.61958  0.77255  0.48576  0.95510
     67   2.57669  3.13848  4.18888  3.72146  3.51230  3.55819  4.43172  2.04619  3.57880  2.28567  3.43906  3.84063  4.12246  3.87382  3.79262  2.97213  2.93714  1.30646  5.21027  3.98097     68 - -
          2.68618  4.42225  2.77519  2.73123  3.46354  2.40513  3.72494  3.29354  2.67741  2.69355  4.24690  2.90347  2.73739  3.18146  2.89801  2.37887  2.77519  2.98518  4.58477  3.61503
          0.03333  3.81383  4.53618  0.61958  0.77255  0.48576  0.95510
     68   2.28832  4.20725  3.15754  2.97186  4.01850  2.93831  4.08272  3.53376  3.04160  3.25902  4.19093  3.20524  3.67255  3.39583  3.32859  1.18306  2.76429  3.08176  5.39599  4.10202     69 - -
          2.68618  4.42225  2.77519  2.73123  3.46354  2.40513  3.72494  3.29354  2.67741  2.69355  4.24690  2.90347  2.73739  3.18146  2.89801  2.37887  2.77519  2.98518  4.58477  3.61503
          0.03333  3.81383  4.53618  0.61958  0.77255  0.48576  0.95510
     69   2.94149  4.78231  3.42638  2.95141  4.12205  3.43911  3.78560  3.66074  2.21933  3.18745  4.19037  3.31503  3.94564  3.00990  1.07200  3.02920  3.21217  3.38752  5.22961  4.06337     70 - -
          2.68618  4.42225  2.77519  2.73123  3.46354  2.40513  3.72494  3.29354  2.67741  2.69355  4.24690  2.90347  2.73739  3.18146  2.89801  2.37887  2.77519  2.98518  4.58477  3.61503
          0.03333  3.81383  4.53618  0.61958  0.77255  0.48576  0.95510
     70   2.69861  4.75179  3.01087  2.59991  4.19064  3.35463  3.66721  3.48505  1.52363  3.13386  4.03765  3.03768  3.84932  2.84018  2.47083  2.75875  2.56920  3.17631  5.35623  4.09999     71 - -
          2.68618  4.42225  2.77519  2.73123  3.46354  2.40513  3.72494  3.29354  2.67741  2.69355  4.24690  2.90347  2.73739  3.18146  2.89801  2.37887  2.77519  2.98518  4.58477  3.61503
          0.03333  3.81383  4.53618  0.61958  0.77255  0.48576  0.95510
     71   2.96693  4.36903  4.44362  3.96314  3.37918  4.16273  4.71353  1.28776  3.81828  1.90219  3.22918  4.21627  4.53050  4.11957  4.03934  3.55130  3.24679  1.55482  5.31571  4.09213     72 - -
          2.68618  4.42225  2.77519  2.73123  3.46354  2.40513  3.72494  3.29354  2.67741  2.69355  4.24690  2.90347  2.73739  3.18146  2.89801  2.37887  2.77519  2.98518  4.58477  3.61503
          0.03333  3.81383  4.53618  0.61958  0.77255  0.48576  0.95510
     72   3.18554  4.60504  4.15787  3.86229  1.11287  3.88691  3.85436  2.71767  3.77104  2.10191  3.45734  3.95382  4.34770  3.95555  3.90523  3.45780  3.48710  2.70383  4.12288  2.49808     73 - -
          2.68618  4.42225  2.77519  2.73123  3.46354  2.40513  3.72494  3.29354  2.67741  2.69355  4.24690  2.90347  2.73739  3.18146  2.89801  2.37887  2.77519  2.98518  4.58477  3.61503
          0.03333  3.81383  4.53618  0.61958  0.77255  0.48576  0.95510
     73   2.64325  4.44981  3.32197  2.86309  3.69243  3.47097  3.84837  2.68436  2.13180  2.60921  3.63173  3.25991  3.94160  3.10147  2.86917  2.83220  2.92187  1.82611  5.14376  3.88131     74 - -
          2.68618  4.42225  2.77519  2.73123  3.46354  2.40513  3.72494  3.29354  2.67741  2.69355  4.24690  2.90347  2.73739  3.18146  2.89801  2.37887  2.77519  2.98518  4.58477  3.61503
          0.03333  3.81383  4.53618  0.61958  0.77255  0.48576  0.95510
     74   3.24199  4.63690  4.00392  3.69639  2.61159  3.66643  3.83193  3.26419  3.42028  2.66869  3.90059  3.85755  4.17959  3.81107  3.55859  3.44616  3.53971  3.15291  1.01241  2.61697     75 - -
          2.68618  4.42225  2.77519  2.73123  3.46354  2.40513  3.72494  3.29354  2.67741  2.69355  4.24690  2.90347  2.73739  3.18146  2.89801  2.37887  2.77519  2.98518  4.58477  3.61503
          0.03333  3.81383  4.53618  0.61958  0.77255  0.48576  0.95510
     75   2.52853  4.26726  3.59950  3.16350  3.58836  3.40014  4.10229  2.17058  3.03569  2.40973  3.52800  3.45712  3.95786  3.41612  3.32985  2.79040  1.79879  2.24088  5.18789  3.93340     76 - -
          2.68618  4.42225  2.77519  2.73123  3.46354  2.40513  3.72494  3.29354  2.67741  2.69355  4.24690  2.90347  2.73739  3.18146  2.89801  2.37887  2.77519  2.98518  4.58477  3.61503
          0.03333  3.81383  4.53618  0.61958  0.77255  0.48576  0.95510
     76   2.76210  4.32226  4.04303  3.70560  3.50862  3.66184  4.51787  2.05774  3.57242  2.20679  3.48400  3.90446  4.22652  3.93703  3.79033  3.16269  3.12566  1.10245  5.28270  4.01009     77 - -
          2.68618  4.42225  2.77519  2.73123  3.46354  2.40513  3.72494  3.29354  2.67741  2.69355  4.24690  2.90347  2.73739  3.18146  2.89801  2.37887  2.77519  2.98518  4.58477  3.61503
          0.03333  3.81383  4.53618  0.61958  0.77255  0.48576  0.95510
     77   2.41454  4.26828  3.28102  2.94403  3.74914  1.73458  3.98117  2.48265  2.91664  2.79772  3.79050  3.25178  3.78820  3.28277  3.23059  2.60297  2.80480  2.68407  5.20427  3.92468     78 - -
          2.68618  4.42225  2.77519  2.73123  3.46354  2.40513  3.72494  3.29354  2.67741  2.69355  4.24690  2.90347  2.73739  3.18146  2.89801  2.37887  2.77519  2.98518  4.58477  3.61503
          0.03333  3.81383  4.53618  0.61958  0.77255  0.48576  0.95510
     78   2.15554  3.11835  3.59791  3.16762  3.87061  2.94409  4.07626  3.15579  3.08618  2.94601  3.82232  3.29370  3.64433  3.39350  3.37308  1.75594  2.05446  2.76145  5.28397  4.07679     79 - -
          2.68618  4.42225  2.77519  2.73123  3.46354  2.40513  3.72494  3.29354  2.67741  2.69355  4.24690  2.90347  2.73739  3.18146  2.89801  2.37887  2.77519  2.98518  4.58477  3.61503
          0.03333  3.81383  4.53618  0.61958  0.77255  0.48576  0.95510
     79   3.06824  4.45174  4.46931  3.96158  3.19104  4.26871  4.64358  1.42759  3.77973  1.46079  3.06368  4.24370  4.56367  4.06545  3.98310  3.64000  3.32008  1.85136  5.16181  3.94259     80 - -
          2.68618  4.42225  2.77519  2.73123  3.46354  2.40513  3.72494  3.29354  2.67741  2.69355  4.24690  2.90347  2.73739  3.18146  2.89801  2.37887  2.77519  2.98518  4.58477  3.61503
          0.03333  3.81383  4.53618  0.61958  0.77255  0.48576  0.95510
     80   2.99699  4.38777  4.43976  3.90680  3.28546  4.22710  4.63862  1.72181  3.77467  1.54809  3.12218  4.19508  4.52972  4.04142  4.00087  3.57354  3.24890  1.45278  5.22231  4.03259     81 - -
          2.68618  4.42225  2.77519  2.73123  3.46354  2.40513  3.72494  3.29354  2.67741  2.69355  4.24690  2.90347  2.73739  3.18146  2.89801  2.37887  2.77519  2.98518  4.58477  3.61503
          0.03333  3.81383  4.53618  0.61958  0.77255  0.48576  0.95510
     81   1.80808  4.24586  3.67989  3.21503  3.54990  3.43129  4.13186  2.36590  3.10658  2.11288  3.47171  3.49914  3.97761  3.45530  3.40496  2.80724  2.87429  2.01919  5.17313  3.93047     82 - -
          2.68618  4.42225  2.77519  2.73123  3.46354  2.40513  3.72494  3.29354  2.67741  2.69355  4.24690  2.90347  2.73739  3.18146  2.89801  2.37887  2.77519  2.98518  4.58477  3.61503
          0.03333  3.81383  4.53618  0.61958  0.77255  0.48576  0.95510
     82   1.45508  4.08523  3.28939  3.02883  4.10247  2.87869  4.10358  3.40855  3.07504  3.19206  4.06849  3.20389  3.61868  3.38851  3.37459  1.83568  2.63891  2.94399  5.48291  4.25030     83 - -
          2.68618  4.42225  2.77519  2.73123  3.46354  2.40513  3.72494  3.29354  2.67741  2.69355  4.24690  2.90347  2.73739  3.18146  2.89801  2.37887  2.77519  2.98518  4.58477  3.61503
          0.03333  3.81383  4.53618  0.61958  0.77255  0.48576  0.95510
     83   1.54885  4.11372  3.20878  2.98569  4.17649  1.87301  4.11058  3.51014  3.09405  3.26727  4.13594  3.18595  3.61861  3.39148  3.40268  2.35794  2.66416  3.02141  5.52270  4.31036     84 - -
          2.68618  4.42225  2.77519  2.73123  3.46354  2.40513  3.72494  3.29354  2.67741  2.69355  4.24690  2.90347  2.73739  3.18146  2.89801  2.37887  2.77519  2.98518  4.58477  3.61503
          0.03333  3.81383  4.53618  0.61958  0.77255  0.48576  0.95510
     84   2.60374  4.32253  3.53244  3.13740  3.33871  3.44656  4.00235  2.59052  2.97470  1.54349  3.45118  3.44183  3.97886  3.38315  3.24175  2.46821  2.93321  2.43575  4.95453  3.61871     85 - -
          2.68618  4.42225  2.77519  2.73123  3.46354  2.40513  3.72494  3.29354  2.67741  2.69355  4.24690  2.90347  2.73739  3.18146  2.89801  2.37887  2.77519  2.98518  4.58477  3.61503
          0.03333  3.81383  4.53618  0.61958  0.77255  0.48576  0.95510
     85   3.09887  4.51620  4.40174  3.89577  3.08760  4.23397  4.56570  1.84452  3.69141  1.13236  2.97723  4.19119  4.52935  3.98102  3.89265  3.60638  3.34942  2.04120  5.07274  3.85056     86 - -
          2.68618  4.42225  2.77519  2.73123  3.46354  2.40513  3.72494  3.29354  2.67741  2.69355  4.24690  2.90347  2.73739  3.18146  2.89801  2.37887  2.77519  2.98518  4.58477  3.61503
          0.03333  3.81383  4.53618  0.61958  0.77255  0.48576  0.95510
     86   1.59365  4.14887  3.65342  3.27771  3.74618  3.19028  4.21392  2.52376  3.20699  2.59134  3.67417  3.46016  3.84875  3.53943  3.48514  2.62134  2.78540  1.90699  5.32389  4.09139     87 - -
          2.68618  4.42225  2.77519  2.73123  3.46354  2.40513  3.72494  3.29354  2.67741  2.69355  4.24690  2.90347  2.73739  3.18146  2.89801  2.37887  2.77519  2.98518  4.58477  3.61503
          0.03333  3.81383  4.53618  0.61958  0.77255  0.48576  0.95510
     87   2.59548  4.37528  3.25709  3.14979  4.29045  0.82563  4.27249  3.87688  3.32293  3.53815  4.51441  3.42171  3.76452  3.65195  3.56427  2.76594  3.07221  3.41664  5.39992  4.39080     88 - -
          2.68618  4.42225  2.77519  2.73123  3.46354  2.40513  3.72494  3.29354  2.67741  2.69355  4.24690  2.90347  2.73739  3.18146  2.89801  2.37887  2.77519  2.98518  4.58477  3.61503
          0.03333  3.81383  4.53618  0.61958  0.77255  0.48576  0.95510
     88   3.13370  4.54304  4.38456  3.89562  2.12998  4.19551  4.21717  2.26457  3.75583  1.19122  2.97590  4.11430  4.48571  3.94005  3.92971  3.55732  3.37380  2.32979  4.56109  3.10089     89 - -
          2.68618  4.42225  2.77519  2.73123  3.46354  2.40513  3.72494  3.29354  2.67741  2.69355  4.24690  2.90347  2.73739  3.18146  2.89801  2.37887  2.77519  2.98518  4.58477  3.61503
          0.03333  3.81383  4.53618  0.61958  0.77255  0.48576  0.95510
     89   2.96693  4.36903  4.44362  3.96314  3.37918  4.16273  4.71353  1.28776  3.81828  1.90219  3.22918  4.21627  4.53050  4.11957  4.03934  3.55130  3.24679  1.55482  5.31571  4.09213     90 - -
          2.68618  4.42225  2.77519  2.73123  3.46354  2.40513  3.72494  3.29354  2.67741  2.69355  4.24690  2.90347  2.73739  3.18146  2.89801  2.37887  2.77519  2.98518  4.58477  3.61503
          0.03333  3.81383  4.53618  0.61958  0.77255  0.48576  0.95510
     90   2.38345  4.22797  3.37823  3.12903  3.91918  3.06879  4.15053  3.03926  3.07082  2.90477  3.96014  3.34695  3.76839  3.46892  3.33156  2.58420  1.27541  2.74052  5.36224  4.13619     91 - -
          2.68618  4.42225  2.77519  2.73123  3.46354  2.40513  3.72494  3.29354  2.67741  2.69355  4.24690  2.90347  2.73739  3.18146  2.89801  2.37887  2.77519  2.98518  4.58477  3.61503
          0.03333  3.81383  4.53618  0.61958  0.77255  0.48576  0.95510
     91   3.09911  4.54756  4.33887  3.81563  3.03771  4.19581  4.49551  2.14523  3.59172  1.07698  2.55755  4.12671  4.48514  3.88914  3.79580  3.55556  3.34334  2.20862  5.02474  3.82938     92 - -
          2.68618  4.42225  2.77519  2.73123  3.46354  2.40513  3.72494  3.29354  2.67741  2.69355  4.24690  2.90347  2.73739  3.18146  2.89801  2.37887  2.77519  2.98518  4.58477  3.61503
          0.03333  3.81383  4.53618  0.61958  0.77255  0.48576  0.95510
     92   2.98555  4.42225  4.24979  3.86440  3.33602  4.00106  4.60426  1.15372  3.69129  1.93559  3.28206  4.11802  4.43905  4.04641  3.89465  3.49174  3.28626  1.84811  5.21379  3.94613     93 - -
          2.68618  4.42225  2.77519  2.73123  3.46354  2.40513  3.72494  3.29354  2.67741  2.69355  4.24690  2.90347  2.73739  3.18146  2.89801  2.37887  2.77519  2.98518  4.58477  3.61503
          0.03333  3.81383  4.53618  0.61958  0.77255  0.48576  0.95510
     93   2.76210  4.32226  4.04303  3.70560  3.50862  3.66184  4.51787  2.05774  3.57242  2.20679  3.48400  3.90446  4.22652  3.93703  3.79033  3.16269  3.12566  1.10245  5.28270  4.01009     94 - -
          2.68618  4.42225  2.77519  2.73123  3.46354  2.40513  3.72494  3.29354  2.67741  2.69355  4.24690  2.90347  2.73739  3.18146  2.89801  2.37887  2.77519  2.98518  4.58477  3.61503
          0.03333  3.81383  4.53618  0.61958  0.77255  0.48576  0.95510
     94   2.92029  4.87918  3.09224  2.72633  4.25217  3.41473  3.72996  3.67805  1.12162  3.25662  4.22243  3.15295  3.92022  2.92567  2.42511  2.96684  3.17857  3.38957  5.33193  4.13669     95 - -
          2.68618  4.42225  2.77519  2.73123  3.46354  2.40513  3.72494  3.29354  2.67741  2.69355  4.24690  2.90347  2.73739  3.18146  2.89801  2.37887  2.77519  2.98518  4.58477  3.61503
          0.03333  3.81383  4.53618  0.61958  0.77255  0.48576  0.95510
     95   2.57965  4.31434  3.57327  3.13790  3.50011  3.44330  4.06127  2.49184  2.97876  1.91436  3.46807  3.45083  3.97741  3.38145  3.26481  2.83234  1.95495  2.32876  5.11712  3.85054     96 - -
          2.68618  4.42225  2.77519  2.73123  3.46354  2.40513  3.72494  3.29354  2.67741  2.69355  4.24690  2.90347  2.73739  3.18146  2.89801  2.37887  2.77519  2.98518  4.58477  3.61503
          0.03333  3.81383  4.53618  0.61958  0.77255  0.48576  0.95510
     96   2.76210  4.32226  4.04303  3.70560  3.50862  3.66184  4.51787  2.05774  3.57242  2.20679  3.48400  3.90446  4.22652  3.93703  3.79033  3.16269  3.12566  1.10245  5.28270  4.01009     97 - -
          2.68618  4.42225  2.77519  2.73123  3.46354  2.40513  3.72494  3.29354  2.67741  2.69355  4.24690  2.90347  2.73739  3.18146  2.89801  2.37887  2.77519  2.98518  4.58477  3.61503
          0.03333  3.81383  4.53618  0.61958  0.77255  0.48576  0.95510
     97   2.67775  4.44346  3.27882  3.11041  4.10837  3.13435  4.19174  3.63982  3.16290  3.27262  4.32085  3.42241  0.94424  3.55352  3.41405  2.84370  3.11499  3.29177  5.30991  4.22865     98 - -
          2.68618  4.42225  2.77519  2.73123  3.46354  2.40513  3.72494  3.29354  2.67741  2.69355  4.24690  2.90347  2.73739  3.18146  2.89801  2.37887  2.77519  2.98518  4.58477  3.61503
          0.03333  3.81383  4.53618  0.61958  0.77255  0.48576  0.95510
     98   2.94149  4.78231  3.42638  2.95141  4.12205  3.43911  3.78560  3.66074  2.21933  3.18745  4.19037  3.31503  3.94564  3.00990  1.07200  3.02920  3.21217  3.38752  5.22961  4.06337     99 - -
          2.68618  4.42225  2.77519  2.73123  3.46354  2.40513  3.72494  3.29354  2.67741  2.69355  4.24690  2.90347  2.73739  3.18146  2.89801  2.37887  2.77519  2.98518  4.58477  3.61503
          0.03333  3.81383  4.53618  0.61958  0.77255  0.48576  0.95510
     99   2.93457  4.76039  3.07210  2.82734  3.24640  3.40032  1.27248  3.62825  2.67214  3.12913  4.16847  3.23856  3.95027  3.19316  2.94077  3.00614  3.23644  3.36462  4.71204  3.19917    100 - -
          2.68618  4.42225  2.77519  2.73123  3.46354  2.40513  3.72494  3.29354  2.67741  2.69355  4.24690  2.90347  2.73739  3.18146  2.89801  2.37887  2.77519  2.98518  4.58477  3.61503
          0.03333  3.81383  4.53618  0.61958  0.77255  0.48576  0.95510
    100   2.73948  4.91576  2.74002  2.40041  4.05882  3.36142  2.30219  3.64518  2.08501  3.20044  4.05554  2.56892  3.82921  2.77632  2.58367  2.74521  2.97694  3.31930  5.28565  3.92232    101 - -
          2.68618  4.42225  2.77519  2.73123  3.46354  2.40513  3.72494  3.29354  2.67741  2.69355  4.24690  2.90347  2.73739  3.18146  2.89801  2.37887  2.77519  2.98518  4.58477  3.61503
          0.03333  3.81383  4.53618  0.61958  0.77255  0.48576  0.95510
    101   2.63605  4.77567  2.71654  2.39638  3.93593  3.28924  2.33575  3.55904  2.41500  3.14473  3.99843  2.56539  3.14170  2.83358  2.80241  2.66773  2.90704  3.22325  5.24178  3.85176    102 - -
          2.68618  4.42225  2.77519  2.73123  3.46354  2.40513  3.72494  3.29354  2.67741  2.69355  4.24690  2.90347  2.73739  3.18146  2.89801  2.37887  2.77519  2.98518  4.58477  3.61503
          0.03333  3.81383  4.53618  0.61958  0.77255  0.48576  0.95510
    102   2.66271  4.80514  2.94379  2.46470  4.09121  3.39042  3.13197  3.51858  2.05543  3.09409  3.93294  2.95047  3.81515  2.74503  2.36177  2.16336  2.89386  3.19841  5.27858  3.98187    103 - -
          2.68618  4.42225  2.77519  2.73123  3.46354  2.40513  3.72494  3.29354  2.67741  2.69355  4.24690  2.90347  2.73739  3.18146  2.89801  2.37887  2.77519  2.98518  4.58477  3.61503
          0.03333  3.81383  4.53618  0.61958  0.77255  0.48576  0.95510
    103   2.32090  4.61621  2.84952  2.46603  3.94540  3.27257  2.62119  3.39089  2.46011  3.02259  3.87198  2.66429  3.76879  2.85906  2.85201  2.61458  2.55212  3.06462  5.24690  3.92532    104 - -
          2.68618  4.42225  2.77519  2.73123  3.46354  2.40513  3.72494  3.29354  2.67741  2.69355  4.24690  2.90347  2.73739  3.18146  2.89801  2.37887  2.77519  2.98518  4.58477  3.61503
          0.03333  3.81383  4.53618  0.61958  0.77255  0.48576  0.95510
    104   1.85302  4.18229  3.14441  2.84115  4.09525  2.94459  3.97487  3.46325  2.89860  3.17060  4.02290  3.11815  2.17909  3.22301  3.24308  2.14020  2.66637  3.00944  5.44043  4.19277    105 - -
          2.68618  4.42225  2.77519  2.73123  3.46354  2.40513  3.72494  3.29354  2.67741  2.69355  4.24690  2.90347  2.73739  3.18146  2.89801  2.37887  2.77519  2.98518  4.58477  3.61503
          0.03333  3.81383  4.53618  0.61958  0.77255  0.48576  0.95510
    105   2.67775  4.44346  3.27882  3.11041  4.10837  3.13435  4.19174  3.63982  3.16290  3.27262  4.32085  3.42241  0.94424  3.55352  3.41405  2.84370  3.11499  3.29177  5.30991  4.22865    106 - -
          2.68618  4.42225  2.77519  2.73123  3.46354  2.40513  3.72494  3.29354  2.67741  2.69355  4.24690  2.90347  2.73739  3.18146  2.89801  2.37887  2.77519  2.98518  4.58477  3.61503
          0.03333  3.81383  4.53618  0.61958  0.77255  0.48576  0.95510
    106   1.85082  4.21367  3.15708  2.89018  4.06473  2.97944  4.01905  3.36199  2.93737  3.10808  4.02780  3.16520  1.88119  3.28289  3.25972  2.44701  2.72637  2.95973  5.43147  4.19295    107 - -
          2.68618  4.42225  2.77519  2.73123  3.46354  2.40513  3.72494  3.29354  2.67741  2.69355  4.24690  2.90347  2.73739  3.18146  2.89801  2.37887  2.77519  2.98518  4.58477  3.61503
          0.03333  3.81383  4.53618  0.61958  0.77255  0.48576  0.95510
    107   2.92864  5.04432  1.00597  2.30276  4.41401  3.16805  3.88264  3.98928  2.95621  3.60869  4.58674  2.85564  3.81686  3.12261  3.46341  2.89854  3.26642  3.63516  5.59392  4.29821    108 - -
          2.68618  4.42225  2.77519  2.73123  3.46354  2.40513  3.72494  3.29354  2.67741  2.69355  4.24690  2.90347  2.73739  3.18146  2.89801  2.37887  2.77519  2.98518  4.58477  3.61503
          0.03333  3.81383  4.53618  0.61958  0.77255  0.48576  0.95510
    108   2.48791  4.56466  2.62939  2.46408  4.15312  3.07005  3.80914  3.70838  2.68702  3.34885  4.21516  1.70628  3.71911  3.03052  3.07687  2.23243  2.87381  3.27928  5.46712  4.09364    109 - -
          2.68618  4.42225  2.77519  2.73123  3.46354  2.40513  3.72494  3.29354  2.67741  2.69355  4.24690  2.90347  2.73739  3.18146  2.89801  2.37887  2.77519  2.98518  4.58477  3.61503
          0.03333  3.81383  4.53618  0.61958  0.77255  0.48576  0.95510
    109   3.16474  4.67747  3.75264  3.47215  2.29881  3.76257  3.59483  3.18235  3.33135  2.65114  3.86384  3.65289  4.23836  3.65148  3.52662  3.30688  3.45147  3.05030  3.93994  1.06920    110 - -
          2.68618  4.42225  2.77519  2.73123  3.46354  2.40513  3.72494  3.29354  2.67741  2.69355  4.24690  2.90347  2.73739  3.18146  2.89801  2.37887  2.77519  2.98518  4.58477  3.61503
          0.03333  3.81383  4.53618  0.61958  0.77255  0.48576  0.95510
    110   2.38345  4.22797  3.37823  3.12903  3.91918  3.06879  4.15053  3.03926  3.07082  2.90477  3.96014  3.34695  3.76839  3.46892  3.33156  2.58420  1.27541  2.74052  5.36224  4.13619    111 - -
          2.68618  4.42225  2.77519  2.73123  3.46354  2.40513  3.72494  3.29354  2.67741  2.69355  4.24690  2.90347  2.73739  3.18146  2.89801  2.37887  2.77519  2.98518  4.58477  3.61503
          0.03333  3.81383  4.53618  0.61958  0.77255  0.48576  0.95510
    111   2.73860  4.38586  3.64698  3.10252  3.34569  3.71362  3.96110  2.21449  2.53723  1.68428  3.28499  3.48116  4.08683  3.28291  3.11206  3.01674  2.97597  2.28998  4.96778  3.72460    112 - -
          2.68618  4.42225  2.77519  2.73123  3.46354  2.40513  3.72494  3.29354  2.67741  2.69355  4.24690  2.90347  2.73739  3.18146  2.89801  2.37887  2.77519  2.98518  4.58477  3.61503
          0.03333  3.81383  4.53618  0.61958  0.77255  0.48576  0.95510
    112   1.10177  4.16502  3.40478  3.19480  3.99556  2.99082  4.22354  3.11247  3.20957  2.99660  4.03602  3.35870  3.72463  3.55645  3.46337  2.51639  2.78975  2.77712  5.42865  4.22264    113 - -
          2.68618  4.42225  2.77519  2.73123  3.46354  2.40513  3.72494  3.29354  2.67741  2.69355  4.24690  2.90347  2.73739  3.18146  2.89801  2.37887  2.77519  2.98518  4.58477  3.61503
          0.03333  3.81383  4.53618  0.61958  0.77255  0.48576  0.95510
    113   3.09063  4.57102  4.09469  3.73558  3.11554  3.90648  4.40975  2.31798  3.50385  0.95102  3.15920  4.01658  4.35282  3.88627  3.68899  3.47237  3.38807  2.33983  4.97224  3.68161    114 - -
          2.68618  4.42225  2.77519  2.73123  3.46354  2.40513  3.72494  3.29354  2.67741  2.69355  4.24690  2.90347  2.73739  3.18146  2.89801  2.37887  2.77519  2.98518  4.58477  3.61503
          0.03333  3.81383  4.53618  0.61958  0.77255  0.48576  0.95510
    114   2.80022  4.83981  3.10385  2.62564  3.80919  3.46391  2.14269  3.57621  2.13907  3.11124  4.00772  3.06614  3.89589  2.80754  2.02424  2.83969  3.02568  3.28094  5.08058  3.70517    115 - -
          2.68618  4.42225  2.77519  2.73123  3.46354  2.40513  3.72494  3.29354  2.67741  2.69355  4.24690  2.90347  2.73739  3.18146  2.89801  2.37887  2.77519  2.98518  4.58477  3.61503
          0.03333  3.81383  4.53618  0.61958  0.77255  0.48576  0.95510
    115   2.92029  4.87918  3.09224  2.72633  4.25217  3.41473  3.72996  3.67805  1.12162  3.25662  4.22243  3.15295  3.92022  2.92567  2.42511  2.96684  3.17857  3.38957  5.33193  4.13669    116 - -
          2.68618  4.42225  2.77519  2.73123  3.46354  2.40513  3.72494  3.29354  2.67741  2.69355  4.24690  2.90347  2.73739  3.18146  2.89801  2.37887  2.77519  2.98518  4.58477  3.61503
          0.03333  3.81383  4.53618  0.61958  0.77255  0.48576  0.95510
    116   1.10177  4.16502  3.40478  3.19480  3.99556  2.99082  4.22354  3.11247  3.20957  2.99660  4.03602  3.35870  3.72463  3.55645  3.46337  2.51639  2.78975  2.77712  5.42865  4.22264    117 - -
          2.68618  4.42225  2.77519  2.73123  3.46354  2.40513  3.72494  3.29354  2.67741  2.69355  4.24690  2.90347  2.73739  3.18146  2.89801  2.37887  2.77519  2.98518  4.58477  3.61503
          0.03333  3.81383  4.53618  0.61958  0.77255  0.48576  0.95510
    117   3.09063  4.57102  4.09469  3.73558  3.11554  3.90648  4.40975  2.31798  3.50385  0.95102  3.15920  4.01658  4.35282  3.88627  3.68899  3.47237  3.38807  2.33983  4.97224  3.68161    118 - -
          2.68618  4.42225  2.77519  2.73123  3.46354  2.40513  3.72494  3.29354  2.67741  2.69355  4.24690  2.90347  2.73739  3.18146  2.89801  2.37887  2.77519  2.98518  4.58477  3.61503
          0.03333  3.81383  4.53618  0.61958  0.77255  0.48576  0.95510
    118   2.69587  4.43949  3.43694  2.94652  3.46902  3.55905  3.85620  2.69611  2.36989  2.31685  2.05315  3.33341  3.98698  3.14439  2.90217  2.90498  2.95089  2.55137  5.00340  3.75336    119 - -
          2.68618  4.42225  2.77519  2.73123  3.46354  2.40513  3.72494  3.29354  2.67741  2.69355  4.24690  2.90347  2.73739  3.18146  2.89801  2.37887  2.77519  2.98518  4.58477  3.61503
          0.03333  3.81383  4.53618  0.61958  0.77255  0.48576  0.95510
    119   3.18554  4.60504  4.15787  3.86229  1.11287  3.88691  3.85436  2.71767  3.77104  2.10191  3.45734  3.95382  4.34770  3.95555  3.90523  3.45780  3.48710  2.70383  4.12288  2.49808    120 - -
          2.68618  4.42225  2.77519  2.73123  3.46354  2.40513  3.72494  3.29354  2.67741  2.69355  4.24690  2.90347  2.73739  3.18146  2.89801  2.37887  2.77519  2.98518  4.58477  3.61503
          0.03333  3.81383  4.53618  0.61958  0.77255  0.48576  0.95510
    120   3.18554  4.60504  4.15787  3.86229  1.11287  3.88691  3.85436  2.71767  3.77104  2.10191  3.45734  3.95382  4.34770  3.95555  3.90523  3.45780  3.48710  2.70383  4.12288  2.49808    121 - -
          2.68618  4.42225  2.77519  2.73123  3.46354  2.40513  3.72494  3.29354  2.67741  2.69355  4.24690  2.90347  2.73739  3.18146  2.89801  2.37887  2.77519  2.98518  4.58477  3.61503
          0.03333  3.81383  4.53618  0.61958  0.77255  0.48576  0.95510
    121   2.67686  4.66940  2.67976  2.55996  4.02391  3.14620  3.87719  3.72286  2.77664  3.37681  4.33338  1.26633  3.79579  3.15089  3.12840  2.74697  3.05743  3.35101  5.33677  3.97727    122 - -
          2.68618  4.42225  2.77519  2.73123  3.46354  2.40513  3.72494  3.29354  2.67741  2.69355  4.24690  2.90347  2.73739  3.18146  2.89801  2.37887  2.77519  2.98518  4.58477  3.61503
          0.03333  3.81383  4.53618  0.61958  0.77255  0.48576  0.95510
    122   1.38453  4.10456  3.24094  3.01072  4.15603  2.15706  4.11790  3.47420  3.10329  3.24396  4.11729  3.20026  3.62106  3.40356  3.40611  2.35925  2.66170  2.99566  5.50910  4.29948    123 - -
          2.68618  4.42225  2.77519  2.73123  3.46354  2.40513  3.72494  3.29354  2.67741  2.69355  4.24690  2.90347  2.73739  3.18146  2.89801  2.37887  2.77519  2.98518  4.58477  3.61503
          0.03333  3.81383  4.53618  0.61958  0.77255  0.48576  0.95510
    123   2.83681  4.81832  2.86692  2.62218  3.97868  3.32870  3.77948  3.60172  2.44741  3.10979  4.14071  3.08086  3.88222  1.34223  2.73216  2.88770  3.13449  3.33549  5.26185  3.95211    124 - -
          2.68618  4.42225  2.77519  2.73123  3.46354  2.40513  3.72494  3.29354  2.67741  2.69355  4.24690  2.90347  2.73739  3.18146  2.89801  2.37887  2.77519  2.98518  4.58477  3.61503
          0.03333  3.81383  4.53618  0.61958  0.77255  0.48576  0.95510
    124   2.92334  4.99202  3.30502  2.70684  4.39197  3.54745  3.56504  3.76072  1.61639  3.25363  4.13720  3.11499  3.94201  2.71381  1.55881  2.94007  3.11118  3.45556  5.33607  4.14758    125 - -
          2.68618  4.42225  2.77519  2.73123  3.46354  2.40513  3.72494  3.29354  2.67741  2.69355  4.24690  2.90347  2.73739  3.18146  2.89801  2.37887  2.77519  2.98518  4.58477  3.61503
          0.03333  3.81383  4.53618  0.61958  0.77255  0.48576  0.95510
    125   2.28832  4.20725  3.15754  2.97186  4.01850  2.93831  4.08272  3.53376  3.04160  3.25902  4.19093  3.20524  3.67255  3.39583  3.32859  1.18306  2.76429  3.08176  5.39599  4.10202    126 - -
          2.68618  4.42225  2.77519  2.73123  3.46354  2.40513  3.72494  3.29354  2.67741  2.69355  4.24690  2.90347  2.73739  3.18146  2.89801  2.37887  2.77519  2.98518  4.58477  3.61503
          0.03333  3.81383  4.53618  0.61958  0.77255  0.48576  0.95510
    126   2.59548  4.37528  3.25709  3.14979  4.29045  0.82563  4.27249  3.87688  3.32293  3.53815  4.51441  3.42171  3.76452  3.65195  3.56427  2.76594  3.07221  3.41664  5.39992  4.39080    127 - -
          2.68618  4.42225  2.77519  2.73123  3.46354  2.40513  3.72494  3.29354  2.67741  2.69355  4.24690  2.90347  2.73739  3.18146  2.89801  2.37887  2.77519  2.98518  4.58477  3.61503
          0.03333  3.81383  4.53618  0.61958  0.77255  0.48576  0.95510
    127   2.72191  4.81322  2.92609  2.54253  4.23985  3.34167  3.65772  3.63987  1.49319  3.21616  4.09624  3.00187  3.01467  2.82822  2.50693  2.76081  2.98875  3.30742  5.37055  4.11180    128 - -
          2.68618  4.42225  2.77519  2.73123  3.46354  2.40513  3.72494  3.29354  2.67741  2.69355  4.24690  2.90347  2.73739  3.18146  2.89801  2.37887  2.77519  2.98518  4.58477  3.61503
          0.03333  3.81383  4.53618  0.61958  0.77255  0.48576  0.95510
    128   3.09063  4.57102  4.09469  3.73558  3.11554  3.90648  4.40975  2.31798  3.50385  0.95102  3.15920  4.01658  4.35282  3.88627  3.68899  3.47237  3.38807  2.33983  4.97224  3.68161    129 - -
          2.68618  4.42225  2.77519  2.73123  3.46354  2.40513  3.72494  3.29354  2.67741  2.69355  4.24690  2.90347  2.73739  3.18146  2.89801  2.37887  2.77519  2.98518  4.58477  3.61503
          0.03333  3.81383  4.53618  0.61958  0.77255  0.48576  0.95510
    129   2.67775  4.44346  3.27882  3.11041  4.10837  3.13435  4.19174  3.63982  3.16290  3.27262  4.32085  3.42241  0.94424  3.55352  3.41405  2.84370  3.11499  3.29177  5.30991  4.22865    130 - -
          2.68618  4.42225  2.77519  2.73123  3.46354  2.40513  3.72494  3.29354  2.67741  2.69355  4.24690  2.90347  2.73739  3.18146  2.89801  2.37887  2.77519  2.98518  4.58477  3.61503
          0.03333  3.81383  4.53618  0.61958  0.77255  0.48576  0.95510
    130   2.92029  4.87918  3.09224  2.72633  4.25217  3.41473  3.72996  3.67805  1.12162  3.25662  4.22243  3.15295  3.92022  2.92567  2.42511  2.96684  3.17857  3.38957  5.33193  4.13669    131 - -
          2.68618  4.42225  2.77519  2.73123  3.46354  2.40513  3.72494  3.29354  2.67741  2.69355  4.24690  2.90347  2.73739  3.18146  2.89801  2.37887  2.77519  2.98518  4.58477  3.61503
          0.03333  3.81383  4.53618  0.61958  0.77255  0.48576  0.95510
    131   2.93457  4.76039  3.07210  2.82734  3.24640  3.40032  1.27248  3.62825  2.67214  3.12913  4.16847  3.23856  3.95027  3.19316  2.94077  3.00614  3.23644  3.36462  4.71204  3.19917    132 - -
          2.68618  4.42225  2.77519  2.73123  3.46354  2.40513  3.72494  3.29354  2.67741  2.69355  4.24690  2.90347  2.73739  3.18146  2.89801  2.37887  2.77519  2.98518  4.58477  3.61503
          0.03333  3.81383  4.53618  0.61958  0.77255  0.48576  0.95510
    132   2.67686  4.66940  2.67976  2.55996  4.02391  3.14620  3.87719  3.72286  2.77664  3.37681  4.33338  1.26633  3.79579  3.15089  3.12840  2.74697  3.05743  3.35101  5.33677  3.97727    133 - -
          2.68618  4.42225  2.77519  2.73123  3.46354  2.40513  3.72494  3.29354  2.67741  2.69355  4.24690  2.90347  2.73739  3.18146  2.89801  2.37887  2.77519  2.98518  4.58477  3.61503
          0.03333  3.81383  4.53618  0.61958  0.77255  0.48576  0.95510
    133   2.67686  4.66940  2.67976  2.55996  4.02391  3.14620  3.87719  3.72286  2.77664  3.37681  4.33338  1.26633  3.79579  3.15089  3.12840  2.74697  3.05743  3.35101  5.33677  3.97727    134 - -
          2.68618  4.42225  2.77519  2.73123  3.46354  2.40513  3.72494  3.29354  2.67741  2.69355  4.24690  2.90347  2.73739  3.18146  2.89801  2.37887  2.77519  2.98518  4.58477  3.61503
          0.03333  3.81383  4.53618  0.61958  0.77255  0.48576  0.95510
    134   2.76210  4.32226  4.04303  3.70560  3.50862  3.66184  4.51787  2.05774  3.57242  2.20679  3.48400  3.90446  4.22652  3.93703  3.79033  3.16269  3.12566  1.10245  5.28270  4.01009    135 - -
          2.68618  4.42225  2.77519  2.73123  3.46354  2.40513  3.72494  3.29354  2.67741  2.69355  4.24690  2.90347  2.73739  3.18146  2.89801  2.37887  2.77519  2.98518  4.58477  3.61503
          0.03333  3.81383  4.53618  0.61958  0.77255  0.48576  0.95510
    135   2.28832  4.20725  3.15754  2.97186  4.01850  2.93831  4.08272  3.53376  3.04160  3.25902  4.19093  3.20524  3.67255  3.39583  3.32859  1.18306  2.76429  3.08176  5.39599  4.10202    136 - -
          2.68618  4.42225  2.77519  2.73123  3.46354  2.40513  3.72494  3.29354  2.67741  2.69355  4.24690  2.90347  2.73739  3.18146  2.89801  2.37887  2.77519  2.98518  4.58477  3.61503
          0.03333  3.81383  4.53618  0.61958  0.77255  0.48576  0.95510
    136   3.24199  4.63690  4.00392  3.69639  2.61159  3.66643  3.83193  3.26419  3.42028  2.66869  3.90059  3.85755  4.17959  3.81107  3.55859  3.44616  3.53971  3.15291  1.01241  2.61697    137 - -
          2.68618  4.42225  2.77519  2.73123  3.46354  2.40513  3.72494  3.29354  2.67741  2.69355  4.24690  2.90347  2.73739  3.18146  2.89801  2.37887  2.77519  2.98518  4.58477  3.61503
          0.03333  3.81383  4.53618  0.61958  0.77255  0.48576  0.95510
    137   2.94149  4.78231  3.42638  2.95141  4.12205  3.43911  3.78560  3.66074  2.21933  3.18745  4.19037  3.31503  3.94564  3.00990  1.07200  3.02920  3.21217  3.38752  5.22961  4.06337    138 - -
          2.68618  4.42225  2.77519  2.73123  3.46354  2.40513  3.72494  3.29354  2.67741  2.69355  4.24690  2.90347  2.73739  3.18146  2.89801  2.37887  2.77519  2.98518  4.58477  3.61503
          0.03333  3.81383  4.53618  0.61958  0.77255  0.48576  0.95510
    138   2.59548  4.37528  3.25709  3.14979  4.29045  0.82563  4.27249  3.87688  3.32293  3.53815  4.51441  3.42171  3.76452  3.65195  3.56427  2.76594  3.07221  3.41664  5.39992  4.39080    139 - -
          2.68618  4.42225  2.77519  2.73123  3.46354  2.40513  3.72494  3.29354  2.67741  2.69355  4.24690  2.90347  2.73739  3.18146  2.89801  2.37887  2.77519  2.98518  4.58477  3.61503
          0.03333  3.81383  4.53618  0.61958  0.77255  0.48576  0.95510
    139   2.46287  4.53620  2.65907  2.47759  4.16154  3.06236  3.81141  3.69758  2.69036  3.33477  4.19276  1.82189  3.70994  3.02917  3.08343  2.07782  2.85036  3.26300  5.47053  4.10878    140 - -
          2.68618  4.42225  2.77519  2.73123  3.46354  2.40513  3.72494  3.29354  2.67741  2.69355  4.24690  2.90347  2.73739  3.18146  2.89801  2.37887  2.77519  2.98518  4.58477  3.61503
          0.03333  3.81383  4.53618  0.61958  0.77255  0.48576  0.95510
    140   2.28832  4.20725  3.15754  2.97186  4.01850  2.93831  4.08272  3.53376  3.04160  3.25902  4.19093  3.20524  3.67255  3.39583  3.32859  1.18306  2.76429  3.08176  5.39599  4.10202    141 - -
          2.68618  4.42225  2.77519  2.73123  3.46354  2.40513  3.72494  3.29354  2.67741  2.69355  4.24690  2.90347  2.73739  3.18146  2.89801  2.37887  2.77519  2.98518  4.58477  3.61503
          0.03333  3.81383  4.53618  0.61958  0.77255  0.48576  0.95510
    141   2.19165  2.11351  3.69940  3.35711  3.91193  1.76692  4.20493  3.22540  3.27618  3.02818  3.93295  3.40122  3.65839  3.57906  3.50682  2.41254  2.66697  2.82101  5.30014  4.13454    142 - -
          2.68618  4.42225  2.77519  2.73123  3.46354  2.40513  3.72494  3.29354  2.67741  2.69355  4.24690  2.90347  2.73739  3.18146  2.89801  2.37887  2.77519  2.98518  4.58477  3.61503
          0.03333  3.81383  4.53618  0.61958  0.77255  0.48576  0.95510
    142   3.09857  4.54526  4.34337  3.81707  3.03688  4.19962  4.49751  2.14527  3.59775  1.08628  2.50851  4.12896  4.48544  3.88989  3.80176  3.55656  3.34137  2.21041  5.02521  3.83601    143 - -
          2.68618  4.42225  2.77519  2.73123  3.46354  2.40513  3.72494  3.29354  2.67741  2.69355  4.24690  2.90347  2.73739  3.18146  2.89801  2.37887  2.77519  2.98518  4.58477  3.61503
          0.03333  3.81383  4.53618  0.61958  0.77255  0.48576  0.95510
    143   2.66047  4.79942  2.90770  2.47520  4.15226  3.35042  3.60795  3.58432  2.21399  3.15085  3.99751  2.95168  3.81105  2.14538  2.30510  2.30212  2.91193  3.24926  5.32604  4.03033    144 - -
          2.68618  4.42225  2.77519  2.73123  3.46354  2.40513  3.72494  3.29354  2.67741  2.69355  4.24690  2.90347  2.73739  3.18146  2.89801  2.37887  2.77519  2.98518  4.58477  3.61503
          0.03333  3.81383  4.53618  0.61958  0.77255  0.48576  0.95510
    144   2.92864  5.04432  1.00597  2.30276  4.41401  3.16805  3.88264  3.98928  2.95621  3.60869  4.58674  2.85564  3.81686  3.12261  3.46341  2.89854  3.26642  3.63516  5.59392  4.29821    145 - -
          2.68618  4.42225  2.77519  2.73123  3.46354  2.40513  3.72494  3.29354  2.67741  2.69355  4.24690  2.90347  2.73739  3.18146  2.89801  2.37887  2.77519  2.98518  4.58477  3.61503
          0.03333  3.81383  4.53618  0.61958  0.77255  0.48576  0.95510
    145   2.59548  4.37528  3.25709  3.14979  4.29045  0.82563  4.27249  3.87688  3.32293  3.53815  4.51441  3.42171  3.76452  3.65195  3.56427  2.76594  3.07221  3.41664  5.39992  4.39080    146 - -
          2.68618  4.42225  2.77519  2.73123  3.46354  2.40513  3.72494  3.29354  2.67741  2.69355  4.24690  2.90347  2.73739  3.18146  2.89801  2.37887  2.77519  2.98518  4.58477  3.61503
          0.03333  3.81383  4.53618  0.61958  0.77255  0.48576  0.95510
    146   2.79853  4.77572  3.19550  2.70036  3.93719  3.49395  3.66366  3.26285  1.51270  2.52248  3.89028  3.12942  3.92624  2.85594  2.42383  2.87351  3.03047  3.03179  5.20766  3.92794    147 - -
          2.68618  4.42225  2.77519  2.73123  3.46354  2.40513  3.72494  3.29354  2.67741  2.69355  4.24690  2.90347  2.73739  3.18146  2.89801  2.37887  2.77519  2.98518  4.58477  3.61503
          0.03333  3.81383  4.53618  0.61958  0.77255  0.48576  0.95510
    147   2.19921  4.16402  3.06494  2.86191  4.21740  1.90680  4.05023  3.68105  3.01539  3.35835  4.19745  3.11401  3.61245  3.31344  3.34796  1.64774  2.67600  3.14358  5.54240  4.29288    148 - -
          2.68618  4.42225  2.77519  2.73123  3.46354  2.40513  3.72494  3.29354  2.67741  2.69355  4.24690  2.90347  2.73739  3.18146  2.89801  2.37887  2.77519  2.98518  4.58477  3.61503
          0.03333  3.81383  4.53618  0.61958  0.77255  0.48576  0.95510
    148   2.77252  5.23305  1.78570  1.93969  4.52320  3.20883  3.63107  3.99361  2.13115  3.51749  4.34502  2.68008  3.76287  2.78344  3.01046  2.69784  3.03542  3.60039  5.68685  4.25265    149 - -
          2.68618  4.42225  2.77519  2.73123  3.46354  2.40513  3.72494  3.29354  2.67741  2.69355  4.24690  2.90347  2.73739  3.18146  2.89801  2.37887  2.77519  2.98518  4.58477  3.61503
          0.03333  3.81383  4.53618  0.61958  0.77255  0.48576  0.95510
    149   2.59565  4.84193  2.41798  2.28871  4.17793  3.25860  3.61856  3.60709  2.44054  3.19288  4.01556  2.81751  2.85758  2.39042  2.90169  2.60446  2.59090  3.25142  5.41394  4.05504    150 - -
          2.68618  4.42225  2.77519  2.73123  3.46354  2.40513  3.72494  3.29354  2.67741  2.69355  4.24690  2.90347  2.73739  3.18146  2.89801  2.37887  2.77519  2.98518  4.58477  3.61503
          0.03333  3.81383  4.53618  0.61958  0.77255  0.48576  0.95510
    150   2.20275  4.13860  3.24147  2.91641  4.02275  1.98182  4.00025  3.39035  2.95016  3.12013  3.97752  3.15955  3.63781  3.26718  3.28266  1.92955  2.64941  2.56825  5.39156  4.14455    151 - -
          2.68618  4.42225  2.77519  2.73123  3.46354  2.40513  3.72494  3.29354  2.67741  2.69355  4.24690  2.90347  2.73739  3.18146  2.89801  2.37887  2.77519  2.98518  4.58477  3.61503
          0.03333  3.81383  4.53618  0.61958  0.77255  0.48576  0.95510
    151   1.98542  4.11519  3.40631  2.99717  3.91353  3.00058  4.00662  3.12865  2.96365  2.95335  3.83862  3.22406  3.67200  3.28433  3.28899  1.81912  2.34849  2.44284  5.31413  4.08924    152 - -
          2.68618  4.42225  2.77519  2.73123  3.46354  2.40513  3.72494  3.29354  2.67741  2.69355  4.24690  2.90347  2.73739  3.18146  2.89801  2.37887  2.77519  2.98518  4.58477  3.61503
          0.03333  3.81383  4.53618  0.61958  0.77255  0.48576  0.95510
    152   2.48370  4.29028  4.00398  3.45035  2.28872  3.84944  4.11078  2.28533  3.34571  1.71934  2.72895  3.74687  4.19518  3.59458  3.59028  3.14907  3.01678  2.22617  4.77079  3.49433    153 - -
          2.68618  4.42225  2.77519  2.73123  3.46354  2.40513  3.72494  3.29354  2.67741  2.69355  4.24690  2.90347  2.73739  3.18146  2.89801  2.37887  2.77519  2.98518  4.58477  3.61503
          0.03333  3.81383  4.53618  0.61958  0.77255  0.48576  0.95510
    153   2.78624  4.37913  3.71493  3.18602  2.27070  3.72685  2.98222  2.85436  3.08821  2.44251  2.99167  3.46231  4.08824  3.35162  3.36876  3.00219  3.01490  2.67431  4.09535  1.96691    154 - -
          2.68618  4.42225  2.77519  2.73123  3.46354  2.40513  3.72494  3.29354  2.67741  2.69355  4.24690  2.90347  2.73739  3.18146  2.89801  2.37887  2.77519  2.98518  4.58477  3.61503
          0.03333  3.81383  4.53618  0.61958  0.77255  0.48576  0.95510
    154   2.35797  4.73404  2.97181  2.59051  4.19184  3.32821  3.68448  3.48595  1.52811  3.14460  4.05086  3.02983  3.83969  2.86113  2.51870  2.74529  2.96701  3.17245  5.37015  4.10901    155 - -
          2.68618  4.42225  2.77519  2.73123  3.46354  2.40513  3.72494  3.29354  2.67741  2.69355  4.24690  2.90347  2.73739  3.18146  2.89801  2.37887  2.77519  2.98518  4.58477  3.61503
          0.03333  3.81383  4.53618  0.61958  0.77255  0.48576  0.95510
    155   2.71194  5.07264  1.63202  2.12671  4.47196  3.13691  3.69248  3.97728  2.66163  3.53475  4.37573  2.39852  3.74301  2.86548  3.20110  2.34630  3.02113  3.56278  5.70564  4.25934    156 - -
          2.68618  4.42225  2.77519  2.73123  3.46354  2.40513  3.72494  3.29354  2.67741  2.69355  4.24690  2.90347  2.73739  3.18146  2.89801  2.37887  2.77519  2.98518  4.58477  3.61503
          0.03333  3.81383  4.53618  0.61958  0.77255  0.48576  0.95510
    156   3.09063  4.57102  4.09469  3.73558  3.11554  3.90648  4.40975  2.31798  3.50385  0.95102  3.15920  4.01658  4.35282  3.88627  3.68899  3.47237  3.38807  2.33983  4.97224  3.68161    157 - -
          2.68618  4.42225  2.77519  2.73123  3.46354  2.40513  3.72494  3.29354  2.67741  2.69355  4.24690  2.90347  2.73739  3.18146  2.89801  2.37887  2.77519  2.98518  4.58477  3.61503
          0.03333  3.81383  4.53618  0.61958  0.77255  0.48576  0.95510
    157   2.76210  4.32226  4.04303  3.70560  3.50862  3.66184  4.51787  2.05774  3.57242  2.20679  3.48400  3.90446  4.22652  3.93703  3.79033  3.16269  3.12566  1.10245  5.28270  4.01009    158 - -
          2.68618  4.42225  2.77519  2.73123  3.46354  2.40513  3.72494  3.29354  2.67741  2.69355  4.24690  2.90347  2.73739  3.18146  2.89801  2.37887  2.77519  2.98518  4.58477  3.61503
          0.03333  3.81383  4.53618  0.61958  0.77255  0.48576  0.95510
    158   2.59548  4.37528  3.25709  3.14979  4.29045  0.82563  4.27249  3.87688  3.32293  3.53815  4.51441  3.42171  3.76452  3.65195  3.56427  2.76594  3.07221  3.41664  5.39992  4.39080    159 - -
          2.68618  4.42225  2.77519  2.73123  3.46354  2.40513  3.72494  3.29354  2.67741  2.69355  4.24690  2.90347  2.73739  3.18146  2.89801  2.37887  2.77519  2.98518  4.58477  3.61503
          0.03333  3.81383  4.53618  0.61958  0.77255  0.48576  0.95510
    159   2.59548  4.37528  3.25709  3.14979  4.29045  0.82563  4.27249  3.87688  3.32293  3.53815  4.51441  3.42171  3.76452  3.65195  3.56427  2.76594  3.07221  3.41664  5.39992  4.39080    160 - -
          2.68618  4.42225  2.77519  2.73123  3.46354  2.40513  3.72494  3.29354  2.67741  2.69355  4.24690  2.90347  2.73739  3.18146  2.89801  2.37887  2.77519  2.98518  4.58477  3.61503
          0.03333  3.81383  4.53618  0.61958  0.77255  0.48576  0.95510
    160   3.26520  4.66367  4.15516  3.76897  1.76512  4.06510  3.44227  3.04589  3.64267  2.45508  3.68409  3.78622  4.41486  3.77731  3.80087  3.42266  3.50206  2.95287  3.66567  1.24466    161 - -
          2.68618  4.42225  2.77519  2.73123  3.46354  2.40513  3.72494  3.29354  2.67741  2.69355  4.24690  2.90347  2.73739  3.18146  2.89801  2.37887  2.77519  2.98518  4.58477  3.61503
          0.03333  3.81383  4.53618  0.61958  0.77255  0.48576  0.95510
    161   3.16474  4.67747  3.75264  3.47215  2.29881  3.76257  3.59483  3.18235  3.33135  2.65114  3.86384  3.65289  4.23836  3.65148  3.52662  3.30688  3.45147  3.05030  3.93994  1.06920    162 - -
          2.68618  4.42225  2.77519  2.73123  3.46354  2.40513  3.72494  3.29354  2.67741  2.69355  4.24690  2.90347  2.73739  3.18146  2.89801  2.37887  2.77519  2.98518  4.58477  3.61503
          0.03333  3.81383  4.53618  0.61958  0.77255  0.48576  0.95510
    162   2.92864  5.04432  1.00597  2.30276  4.41401  3.16805  3.88264  3.98928  2.95621  3.60869  4.58674  2.85564  3.81686  3.12261  3.46341  2.89854  3.26642  3.63516  5.59392  4.29821    163 - -
          2.68618  4.42225  2.77519  2.73123  3.46354  2.40513  3.72494  3.29354  2.67741  2.69355  4.24690  2.90347  2.73739  3.18146  2.89801  2.37887  2.77519  2.98518  4.58477  3.61503
          0.03333  3.81383  4.53618  0.61958  0.77255  0.48576  0.95510
    163   1.10177  4.16502  3.40478  3.19480  3.99556  2.99082  4.22354  3.11247  3.20957  2.99660  4.03602  3.35870  3.72463  3.55645  3.46337  2.51639  2.78975  2.77712  5.42865  4.22264    164 - -
          2.68618  4.42225  2.77519  2.73123  3.46354  2.40513  3.72494  3.29354  2.67741  2.69355  4.24690  2.90347  2.73739  3.18146  2.89801  2.37887  2.77519  2.98518  4.58477  3.61503
          0.03333  3.81383  4.53618  0.61958  0.77255  0.48576  0.95510
    164   2.59548  4.37528  3.25709  3.14979  4.29045  0.82563  4.27249  3.87688  3.32293  3.53815  4.51441  3.42171  3.76452  3.65195  3.56427  2.76594  3.07221  3.41664  5.39992  4.39080    165 - -
          2.68618  4.42225  2.77519  2.73123  3.46354  2.40513  3.72494  3.29354  2.67741  2.69355  4.24690  2.90347  2.73739  3.18146  2.89801  2.37887  2.77519  2.98518  4.58477  3.61503
          0.03333  3.81383  4.53618  0.61958  0.77255  0.48576  0.95510
    165   2.92864  5.04432  1.00597  2.30276  4.41401  3.16805  3.88264  3.98928  2.95621  3.60869  4.58674  2.85564  3.81686  3.12261  3.46341  2.89854  3.26642  3.63516  5.59392  4.29821    166 - -
          2.68618  4.42225  2.77519  2.73123  3.46354  2.40513  3.72494  3.29354  2.67741  2.69355  4.24690  2.90347  2.73739  3.18146  2.89801  2.37887  2.77519  2.98518  4.58477  3.61503
          0.03333  3.81383  4.53618  0.61958  0.77255  0.48576  0.95510
    166   1.10177  4.16502  3.40478  3.19480  3.99556  2.99082  4.22354  3.11247  3.20957  2.99660  4.03602  3.35870  3.72463  3.55645  3.46337  2.51639  2.78975  2.77712  5.42865  4.22264    167 - -
          2.68618  4.42225  2.77519  2.73123  3.46354  2.40513  3.72494  3.29354  2.67741  2.69355  4.24690  2.90347  2.73739  3.18146  2.89801  2.37887  2.77519  2.98518  4.58477  3.61503
          0.03333  3.81383  4.53618  0.61958  0.77255  0.48576  0.95510
    167   2.98555  4.42225  4.24979  3.86440  3.33602  4.00106  4.60426  1.15372  3.69129  1.93559  3.28206  4.11802  4.43905  4.04641  3.89465  3.49174  3.28626  1.84811  5.21379  3.94613    168 - -
          2.68618  4.42225  2.77519  2.73123  3.46354  2.40513  3.72494  3.29354  2.67741  2.69355  4.24690  2.90347  2.73739  3.18146  2.89801  2.37887  2.77519  2.98518  4.58477  3.61503
          0.03333  3.81383  4.53618  0.61958  0.77255  0.48576  0.95510
    168   2.92029  4.87918  3.09224  2.72633  4.25217  3.41473  3.72996  3.67805  1.12162  3.25662  4.22243  3.15295  3.92022  2.92567  2.42511  2.96684  3.17857  3.38957  5.33193  4.13669    169 - -
          2.68618  4.42225  2.77519  2.73123  3.46354  2.40513  3.72494  3.29354  2.67741  2.69355  4.24690  2.90347  2.73739  3.18146  2.89801  2.37887  2.77519  2.98518  4.58477  3.61503
          0.03333  3.81383  4.53618  0.61958  0.77255  0.48576  0.95510
    169   3.18554  4.60504  4.15787  3.86229  1.11287  3.88691  3.85436  2.71767  3.77104  2.10191  3.45734  3.95382  4.34770  3.95555  3.90523  3.45780  3.48710  2.70383  4.12288  2.49808    170 - -
          2.68618  4.42225  2.77519  2.73123  3.46354  2.40513  3.72494  3.29354  2.67741  2.69355  4.24690  2.90347  2.73739  3.18146  2.89801  2.37887  2.77519  2.98518  4.58477  3.61503
          0.03333  3.81383  4.53618  0.61958  0.77255  0.48576  0.95510
    170   2.72190  4.87832  2.61030  2.37385  3.81982  3.28391  2.70897  3.69087  2.44804  3.24792  4.12895  1.90016  3.81509  2.87143  2.82529  2.73061  2.99967  3.35062  5.17688  3.71157    171 - -
          2.68618  4.42225  2.77519  2.73123  3.46354  2.40513  3.72494  3.29354  2.67741  2.69355  4.24690  2.90347  2.73739  3.18146  2.89801  2.37887  2.77519  2.98518  4.58477  3.61503
          0.03333  3.81383  4.53618  0.61958  0.77255  0.48576  0.95510
    171   3.18554  4.60504  4.15787  3.86229  1.11287  3.88691  3.85436  2.71767  3.77104  2.10191  3.45734  3.95382  4.34770  3.95555  3.90523  3.45780  3.48710  2.70383  4.12288  2.49808    172 - -
          2.68618  4.42225  2.77519  2.73123  3.46354  2.40513  3.72494  3.29354  2.67741  2.69355  4.24690  2.90347  2.73739  3.18146  2.89801  2.37887  2.77519  2.98518  4.58477  3.61503
          0.03333  3.81383  4.53618  0.61958  0.77255  0.48576  0.95510
    172   2.67775  4.44346  3.27882  3.11041  4.10837  3.13435  4.19174  3.63982  3.16290  3.27262  4.32085  3.42241  0.94424  3.55352  3.41405  2.84370  3.11499  3.29177  5.30991  4.22865    173 - -
          2.68618  4.42225  2.77519  2.73123  3.46354  2.40513  3.72494  3.29354  2.67741  2.69355  4.24690  2.90347  2.73739  3.18146  2.89801  2.37887  2.77519  2.98518  4.58477  3.61503
          0.03333  3.81383  4.53618  0.61958  0.77255  0.48576  0.95510
    173   2.05997  4.40820  3.11735  2.63848  3.73107  2.90302  3.72267  3.07889  2.58067  2.76680  3.13878  3.07038  3.78581  2.69206  2.95716  2.61321  2.76485  2.79784  5.10374  3.83533    174 - -
          2.68618  4.42225  2.77519  2.73123  3.46354  2.40513  3.72494  3.29354  2.67741  2.69355  4.24690  2.90347  2.73739  3.18146  2.89801  2.37887  2.77519  2.98518  4.58477  3.61503
          0.03333  3.81383  4.53618  0.61958  0.77255  0.48576  0.95510
    174   1.70037  4.09897  3.25512  2.99679  4.12031  2.87889  4.08875  3.44984  3.05164  3.21536  4.08635  3.18673  3.61698  3.36667  3.35819  1.56508  2.64240  2.97506  5.49241  4.25429    175 - -
          2.68618  4.42225  2.77519  2.73123  3.46354  2.40513  3.72494  3.29354  2.67741  2.69355  4.24690  2.90347  2.73739  3.18146  2.89801  2.37887  2.77519  2.98518  4.58477  3.61503
          0.03333  3.81383  4.53618  0.61958  0.77255  0.48576  0.95510
    175   3.24863  4.62629  4.23208  3.84398  1.28702  4.08813  3.50501  2.91578  3.71491  2.29363  3.55491  3.84546  4.42994  3.83080  3.85238  3.44960  3.48555  2.85633  3.72203  1.80626    176 - -
          2.68618  4.42225  2.77519  2.73123  3.46354  2.40513  3.72494  3.29354  2.67741  2.69355  4.24690  2.90347  2.73739  3.18146  2.89801  2.37887  2.77519  2.98518  4.58477  3.61503
          0.03333  3.81383  4.53618  0.61958  0.77255  0.48576  0.95510
    176   1.54662  4.08961  3.27824  3.01516  4.11019  2.87819  4.09597  3.42812  3.06439  3.20160  4.07372  3.19628  3.61684  3.37728  3.36795  1.71888  2.63827  2.95803  5.48606  4.25222    177 - -
          2.68618  4.42225  2.77519  2.73123  3.46354  2.40513  3.72494  3.29354  2.67741  2.69355  4.24690  2.90347  2.73739  3.18146  2.89801  2.37887  2.77519  2.98518  4.58477  3.61503
          0.03333  3.81383  4.53618  0.61958  0.77255  0.48576  0.95510
    177   3.00599  4.50218  4.18700  3.67454  3.07460  4.05120  4.38303  2.20174  3.44528  1.48557  1.79181  3.98495  4.38781  3.77732  3.66367  3.41361  3.26110  2.23670  4.99711  3.77837    178 - -
          2.68618  4.42225  2.77519  2.73123  3.46354  2.40513  3.72494  3.29354  2.67741  2.69355  4.24690  2.90347  2.73739  3.18146  2.89801  2.37887  2.77519  2.98518  4.58477  3.61503
          0.03333  3.81383  4.53618  0.61958  0.77255  0.48576  0.95510
    178   2.38345  4.22797  3.37823  3.12903  3.91918  3.06879  4.15053  3.03926  3.07082  2.90477  3.96014  3.34695  3.76839  3.46892  3.33156  2.58420  1.27541  2.74052  5.36224  4.13619    179 - -
          2.68618  4.42225  2.77519  2.73123  3.46354  2.40513  3.72494  3.29354  2.67741  2.69355  4.24690  2.90347  2.73739  3.18146  2.89801  2.37887  2.77519  2.98518  4.58477  3.61503
          0.03333  3.81383  4.53618  0.61958  0.77255  0.48576  0.95510
    179   2.92471  4.48328  3.98706  3.57714  3.18470  3.79035  4.32591  2.35456  3.34801  1.78924  1.49520  3.86155  4.25156  3.73435  3.56001  3.26721  3.22937  2.35359  5.01707  3.77306    180 - -
          2.68618  4.42225  2.77519  2.73123  3.46354  2.40513  3.72494  3.29354  2.67741  2.69355  4.24690  2.90347  2.73739  3.18146  2.89801  2.37887  2.77519  2.98518  4.58477  3.61503
          0.03333  3.81383  4.53618  0.61958  0.77255  0.48576  0.95510
    180   3.09063  4.57102  4.09469  3.73558  3.11554  3.90648  4.40975  2.31798  3.50385  0.95102  3.15920  4.01658  4.35282  3.88627  3.68899  3.47237  3.38807  2.33983  4.97224  3.68161    181 - -
          2.68618  4.42225  2.77519  2.73123  3.46354  2.40513  3.72494  3.29354  2.67741  2.69355  4.24690  2.90347  2.73739  3.18146  2.89801  2.37887  2.77519  2.98518  4.58477  3.61503
          0.03333  3.81383  4.53618  0.61958  0.77255  0.48576  0.95510
    181   2.28832  4.20725  3.15754  2.97186  4.01850  2.93831  4.08272  3.53376  3.04160  3.25902  4.19093  3.20524  3.67255  3.39583  3.32859  1.18306  2.76429  3.08176  5.39599  4.10202    182 - -
          2.68618  4.42225  2.77519  2.73123  3.46354  2.40513  3.72494  3.29354  2.67741  2.69355  4.24690  2.90347  2.73739  3.18146  2.89801  2.37887  2.77519  2.98518  4.58477  3.61503
          0.03333  3.81383  4.53618  0.61958  0.77255  0.48576  0.95510
    182   3.24199  4.63690  4.00392  3.69639  2.61159  3.66643  3.83193  3.26419  3.42028  2.66869  3.90059  3.85755  4.17959  3.81107  3.55859  3.44616  3.53971  3.15291  1.01241  2.61697    183 - -
          2.68618  4.42225  2.77519  2.73123  3.46354  2.40513  3.72494  3.29354  2.67741  2.69355  4.24690  2.90347  2.73739  3.18146  2.89801  2.37887  2.77519  2.98518  4.58477  3.61503
          0.03333  3.81383  4.53618  0.61958  0.77255  0.48576  0.95510
    183   2.28832  4.20725  3.15754  2.97186  4.01850  2.93831  4.08272  3.53376  3.04160  3.25902  4.19093  3.20524  3.67255  3.39583  3.32859  1.18306  2.76429  3.08176  5.39599  4.10202    184 - -
          2.68618  4.42225  2.77519  2.73123  3.46354  2.40513  3.72494  3.29354  2.67741  2.69355  4.24690  2.90347  2.73739  3.18146  2.89801  2.37887  2.77519  2.98518  4.58477  3.61503
          0.03333  3.81383  4.53618  0.61958  0.77255  0.48576  0.95510
    184   2.76210  4.32226  4.04303  3.70560  3.50862  3.66184  4.51787  2.05774  3.57242  2.20679  3.48400  3.90446  4.22652  3.93703  3.79033  3.16269  3.12566  1.10245  5.28270  4.01009    185 - -
          2.68618  4.42225  2.77519  2.73123  3.46354  2.40513  3.72494  3.29354  2.67741  2.69355  4.24690  2.90347  2.73739  3.18146  2.89801  2.37887  2.77519  2.98518  4.58477  3.61503
          0.03333  3.81383  4.53618  0.61958  0.77255  0.48576  0.95510
    185   2.98555  4.42225  4.24979  3.86440  3.33602  4.00106  4.60426  1.15372  3.69129  1.93559  3.28206  4.11802  4.43905  4.04641  3.89465  3.49174  3.28626  1.84811  5.21379  3.94613    186 - -
          2.68618  4.42225  2.77519  2.73123  3.46354  2.40513  3.72494  3.29354  2.67741  2.69355  4.24690  2.90347  2.73739  3.18146  2.89801  2.37887  2.77519  2.98518  4.58477  3.61503
          0.03333  3.81383  4.53618  0.61958  0.77255  0.48576  0.95510
    186   2.90424  4.99977  2.46690  1.11190  4.33903  3.23793  3.82135  3.78132  2.69465  3.40852  4.38650  2.90349  3.84014  3.03913  3.09635  2.89349  3.20849  3.47175  5.52180  4.24551    187 - -
          2.68618  4.42225  2.77519  2.73123  3.46354  2.40513  3.72494  3.29354  2.67741  2.69355  4.24690  2.90347  2.73739  3.18146  2.89801  2.37887  2.77519  2.98518  4.58477  3.61503
          0.03333  3.81383  4.53618  0.61958  0.77255  0.48576  0.95510
    187   3.16474  4.67747  3.75264  3.47215  2.29881  3.76257  3.59483  3.18235  3.33135  2.65114  3.86384  3.65289  4.23836  3.65148  3.52662  3.30688  3.45147  3.05030  3.93994  1.06920    188 - -
          2.68618  4.42225  2.77519  2.73123  3.46354  2.40513  3.72494  3.29354  2.67741  2.69355  4.24690  2.90347  2.73739  3.18146  2.89801  2.37887  2.77519  2.98518  4.58477  3.61503
          0.03333  3.81383  4.53618  0.61958  0.77255  0.48576  0.95510
    188   2.28832  4.20725  3.15754  2.97186  4.01850  2.93831  4.08272  3.53376  3.04160  3.25902  4.19093  3.20524  3.67255  3.39583  3.32859  1.18306  2.76429  3.08176  5.39599  4.10202    189 - -
          2.68618  4.42225  2.77519  2.73123  3.46354  2.40513  3.72494  3.29354  2.67741  2.69355  4.24690  2.90347  2.73739  3.18146  2.89801  2.37887  2.77519  2.98518  4.58477  3.61503
          0.03333  3.81383  4.53618  0.61958  0.77255  0.48576  0.95510
    189   1.10177  4.16502  3.40478  3.19480  3.99556  2.99082  4.22354  3.11247  3.20957  2.99660  4.03602  3.35870  3.72463  3.55645  3.46337  2.51639  2.78975  2.77712  5.42865  4.22264    190 - -
          2.68618  4.42225  2.77519  2.73123  3.46354  2.40513  3.72494  3.29354  2.67741  2.69355  4.24690  2.90347  2.73739  3.18146  2.89801  2.37887  2.77519  2.98518  4.58477  3.61503
          0.03333  3.81383  4.53618  0.61958  0.77255  0.48576  0.95510
    190   2.92029  4.87918  3.09224  2.72633  4.25217  3.41473  3.72996  3.67805  1.12162  3.25662  4.22243  3.15295  3.92022  2.92567  2.42511  2.96684  3.17857  3.38957  5.33193  4.13669    191 - -
          2.68618  4.42225  2.77519  2.73123  3.46354  2.40513  3.72494  3.29354  2.67741  2.69355  4.24690  2.90347  2.73739  3.18146  2.89801  2.37887  2.77519  2.98518  4.58477  3.61503
          0.03333  3.81383  4.53618  0.61958  0.77255  0.48576  0.95510
    191   3.16474  4.67747  3.75264  3.47215  2.29881  3.76257  3.59483  3.18235  3.33135  2.65114  3.86384  3.65289  4.23836  3.65148  3.52662  3.30688  3.45147  3.05030  3.93994  1.06920    192 - -
          2.68618  4.42225  2.77519  2.73123  3.46354  2.40513  3.72494  3.29354  2.67741  2.69355  4.24690  2.90347  2.73739  3.18146  2.89801  2.37887  2.77519  2.98518  4.58477  3.61503
          0.03333  3.81383  4.53618  0.61958  0.77255  0.48576  0.95510
    192   2.90424  4.99977  2.46690  1.11190  4.33903  3.23793  3.82135  3.78132  2.69465  3.40852  4.38650  2.90349  3.84014  3.03913  3.09635  2.89349  3.20849  3.47175  5.52180  4.24551    193 - -
          2.68618  4.42225  2.77519  2.73123  3.46354  2.40513  3.72494  3.29354  2.67741  2.69355  4.24690  2.90347  2.73739  3.18146  2.89801  2.37887  2.77519  2.98518  4.58477  3.61503
          0.03333  3.81383  4.53618  0.61958  0.77255  0.48576  0.95510
    193   1.10177  4.16502  3.40478  3.19480  3.99556  2.99082  4.22354  3.11247  3.20957  2.99660  4.03602  3.35870  3.72463  3.55645  3.46337  2.51639  2.78975  2.77712  5.42865  4.22264    194 - -
          2.68618  4.42225  2.77519  2.73123  3.46354  2.40513  3.72494  3.29354  2.67741  2.69355  4.24690  2.90347  2.73739  3.18146  2.89801  2.37887  2.77519  2.98518  4.58477  3.61503
          0.03333  3.81383  4.53618  0.61958  0.77255  0.48576  0.95510
    194   1.10177  4.16502  3.40478  3.19480  3.99556  2.99082  4.22354  3.11247  3.20957  2.99660  4.03602  3.35870  3.72463  3.55645  3.46337  2.51639  2.78975  2.77712  5.42865  4.22264    195 - -
          2.68618  4.42225  2.77519  2.73123  3.46354  2.40513  3.72494  3.29354  2.67741  2.69355  4.24690  2.90347  2.73739  3.18146  2.89801  2.37887  2.77519  2.98518  4.58477  3.61503
          0.03333  3.81383  4.53618  0.61958  0.77255  0.48576  0.95510
    195   2.59548  4.37528  3.25709  3.14979  4.29045  0.82563  4.27249  3.87688  3.32293  3.53815  4.51441  3.42171  3.76452  3.65195  3.56427  2.76594  3.07221  3.41664  5.39992  4.39080    196 - -
          2.68618  4.42225  2.77519  2.73123  3.46354  2.40513  3.72494  3.29354  2.67741  2.69355  4.24690  2.90347  2.73739  3.18146  2.89801  2.37887  2.77519  2.98518  4.58477  3.61503
          0.03333  3.81383  4.53618  0.61958  0.77255  0.48576  0.95510
    196   2.90424  4.99977  2.46690  1.11190  4.33903  3.23793  3.82135  3.78132  2.69465  3.40852  4.38650  2.90349  3.84014  3.03913  3.09635  2.89349  3.20849  3.47175  5.52180  4.24551    197 - -
          2.68618  4.42225  2.77519  2.73123  3.46354  2.40513  3.72494  3.29354  2.67741  2.69355  4.24690  2.90347  2.73739  3.18146  2.89801  2.37887  2.77519  2.98518  4.58477  3.61503
          0.03333  3.81383  4.53618  0.61958  0.77255  0.48576  0.95510
    197   3.09063  4.57102  4.09469  3.73558  3.11554  3.90648  4.40975  2.31798  3.50385  0.95102  3.15920  4.01658  4.35282  3.88627  3.68899  3.47237  3.38807  2.33983  4.97224  3.68161    198 - -
          2.68618  4.42225  2.77519  2.73123  3.46354  2.40513  3.72494  3.29354  2.67741  2.69355  4.24690  2.90347  2.73739  3.18146  2.89801  2.37887  2.77519  2.98518  4.58477  3.61503
          0.03333  3.81383  4.53618  0.61958  0.77255  0.48576  0.95510
    198   2.17272  4.43273  2.83279  2.57098  4.13158  3.07586  3.82878  3.46656  2.68806  3.18380  4.04720  1.94626  3.70561  3.03917  3.07205  2.51081  2.43538  3.07276  5.44380  4.14240    199 - -
          2.68618  4.42225  2.77519  2.73123  3.46354  2.40513  3.72494  3.29354  2.67741  2.69355  4.24690  2.90347  2.73739  3.18146  2.89801  2.37887  2.77519  2.98518  4.58477  3.61503
          0.03333  3.81383  4.53618  0.61958  0.77255  0.48576  0.95510
    199   2.93457  4.76039  3.07210  2.82734  3.24640  3.40032  1.27248  3.62825  2.67214  3.12913  4.16847  3.23856  3.95027  3.19316  2.94077  3.00614  3.23644  3.36462  4.71204  3.19917    200 - -
          2.68618  4.42225  2.77519  2.73123  3.46354  2.40513  3.72494  3.29354  2.67741  2.69355  4.24690  2.90347  2.73739  3.18146  2.89801  2.37887  2.77519  2.98518  4.58477  3.61503
          0.03333  3.81383  4.53618  0.61958  0.77255  0.48576  0.95510
    200   2.23876  4.20964  3.87822  3.49779  3.63385  3.46267  4.38209  2.14243  3.40164  2.36464  3.53655  3.69074  4.06232  3.74135  3.65656  2.89298  2.93378  1.34033  5.33192  4.09484    201 - -
          2.68618  4.42225  2.77519  2.73123  3.46354  2.40513  3.72494  3.29354  2.67741  2.69355  4.24690  2.90347  2.73739  3.18146  2.89801  2.37887  2.77519  2.98518  4.58477  3.61503
          0.03333  3.81383  4.53618  0.61958  0.77255  0.48576  0.95510
    201   2.92029  4.87918  3.09224  2.72633  4.25217  3.41473  3.72996  3.67805  1.12162  3.25662  4.22243  3.15295  3.92022  2.92567  2.42511  2.96684  3.17857  3.38957  5.33193  4.13669    202 - -
          2.68618  4.42225  2.77519  2.73123  3.46354  2.40513  3.72494  3.29354  2.67741  2.69355  4.24690  2.90347  2.73739  3.18146  2.89801  2.37887  2.77519  2.98518  4.58477  3.61503
          0.03333  3.81383  4.53618  0.61958  0.77255  0.48576  0.95510
    202   2.84124  5.31767  1.75726  1.49918  4.60540  3.15911  3.68684  4.09259  2.67314  3.63483  4.49640  2.64159  3.76782  2.85746  3.23351  2.74685  3.12739  3.69574  5.79786  4.33325    203 - -
          2.68618  4.42225  2.77519  2.73123  3.46354  2.40513  3.72494  3.29354  2.67741  2.69355  4.24690  2.90347  2.73739  3.18146  2.89801  2.37887  2.77519  2.98518  4.58477  3.61503
          0.03333  3.81383  4.53618  0.61958  0.77255  0.48576  0.95510
    203   2.85907  4.34581  4.12176  3.59238  3.28408  3.97206  4.36882  1.74245  3.43903  1.54932  3.15175  3.90251  4.32973  3.75401  3.68896  3.30479  2.74328  1.92705  5.10351  3.90528    204 - -
          2.68618  4.42225  2.77519  2.73123  3.46354  2.40513  3.72494  3.29354  2.67741  2.69355  4.24690  2.90347  2.73739  3.18146  2.89801  2.37887  2.77519  2.98518  4.58477  3.61503
          0.03333  3.81383  4.53618  0.61958  0.77255  0.48576  0.95510
    204   2.98555  4.42225  4.24979  3.86440  3.33602  4.00106  4.60426  1.15372  3.69129  1.93559  3.28206  4.11802  4.43905  4.04641  3.89465  3.49174  3.28626  1.84811  5.21379  3.94613    205 - -
          2.68618  4.42225  2.77519  2.73123  3.46354  2.40513  3.72494  3.29354  2.67741  2.69355  4.24690  2.90347  2.73739  3.18146  2.89801  2.37887  2.77519  2.98518  4.58477  3.61503
          0.03333  3.81383  4.53618  0.61958  0.77255  0.48576  0.95510
    205   2.92029  4.87918  3.09224  2.72633  4.25217  3.41473  3.72996  3.67805  1.12162  3.25662  4.22243  3.15295  3.92022  2.92567  2.42511  2.96684  3.17857  3.38957  5.33193  4.13669    206 - -
          2.68618  4.42225  2.77519  2.73123  3.46354  2.40513  3.72494  3.29354  2.67741  2.69355  4.24690  2.90347  2.73739  3.18146  2.89801  2.37887  2.77519  2.98518  4.58477  3.61503
          0.03333  3.81383  4.53618  0.61958  0.77255  0.48576  0.95510
    206   3.24199  4.63690  4.00392  3.69639  2.61159  3.66643  3.83193  3.26419  3.42028  2.66869  3.90059  3.85755  4.17959  3.81107  3.55859  3.44616  3.53971  3.15291  1.01241  2.61697    207 - -
          2.68618  4.42225  2.77519  2.73123  3.46354  2.40513  3.72494  3.29354  2.67741  2.69355  4.24690  2.90347  2.73739  3.18146  2.89801  2.37887  2.77519  2.98518  4.58477  3.61503
          0.03333  3.81383  4.53618  0.61958  0.77255  0.48576  0.95510
    207   2.59548  4.37528  3.25709  3.14979  4.29045  0.82563  4.27249  3.87688  3.32293  3.53815  4.51441  3.42171  3.76452  3.65195  3.56427  2.76594  3.07221  3.41664  5.39992  4.39080    208 - -
          2.68618  4.42225  2.77519  2.73123  3.46354  2.40513  3.72494  3.29354  2.67741  2.69355  4.24690  2.90347  2.73739  3.18146  2.89801  2.37887  2.77519  2.98518  4.58477  3.61503
          0.03333  3.81383  4.53618  0.61958  0.77255  0.48576  0.95510
    208   1.64215  4.10524  3.40405  3.08871  3.99766  2.96683  4.11464  3.07326  3.06582  2.98177  3.92654  3.26935  3.67945  3.40216  3.35880  2.41606  1.86065  2.71405  5.42824  4.21007    209 - -
          2.68618  4.42225  2.77519  2.73123  3.46354  2.40513  3.72494  3.29354  2.67741  2.69355  4.24690  2.90347  2.73739  3.18146  2.89801  2.37887  2.77519  2.98518  4.58477  3.61503
          0.03333  3.81383  4.53618  0.61958  0.77255  0.48576  0.95510
    209   2.92864  5.04432  1.00597  2.30276  4.41401  3.16805  3.88264  3.98928  2.95621  3.60869  4.58674  2.85564  3.81686  3.12261  3.46341  2.89854  3.26642  3.63516  5.59392  4.29821    210 - -
          2.68618  4.42225  2.77519  2.73123  3.46354  2.40513  3.72494  3.29354  2.67741  2.69355  4.24690  2.90347  2.73739  3.18146  2.89801  2.37887  2.77519  2.98518  4.58477  3.61503
          0.03333  3.81383  4.53618  0.61958  0.77255  0.48576  0.95510
    210   3.16474  4.67747  3.75264  3.47215  2.29881  3.76257  3.59483  3.18235  3.33135  2.65114  3.86384  3.65289  4.23836  3.65148  3.52662  3.30688  3.45147  3.05030  3.93994  1.06920    211 - -
          2.68618  4.42225  2.77519  2.73123  3.46354  2.40513  3.72494  3.29354  2.67741  2.69355  4.24690  2.90347  2.73739  3.18146  2.89801  2.37887  2.77519  2.98518  4.58477  3.61503
          0.03333  3.81383  4.53618  0.61958  0.77255  0.48576  0.95510
    211   3.13708  4.54607  4.34717  3.88347  1.69460  4.14917  4.03842  2.35832  3.74128  1.45414  3.07627  4.04996  4.46262  3.91787  3.90641  3.51761  3.38180  2.40013  4.34409  2.79606    212 - -
          2.68618  4.42225  2.77519  2.73123  3.46354  2.40513  3.72494  3.29354  2.67741  2.69355  4.24690  2.90347  2.73739  3.18146  2.89801  2.37887  2.77519  2.98518  4.58477  3.61503
          0.03333  3.81383  4.53618  0.61958  0.77255  0.48576  0.95510
    212   3.09063  4.57102  4.09469  3.73558  3.11554  3.90648  4.40975  2.31798  3.50385  0.95102  3.15920  4.01658  4.35282  3.88627  3.68899  3.47237  3.38807  2.33983  4.97224  3.68161    213 - -
          2.68618  4.42225  2.77519  2.73123  3.46354  2.40513  3.72494  3.29354  2.67741  2.69355  4.24690  2.90347  2.73739  3.18146  2.89801  2.37887  2.77519  2.98518  4.58477  3.61503
          0.03333  3.81383  4.53618  0.61958  0.77255  0.48576  0.95510
    213   2.92029  4.87918  3.09224  2.72633  4.25217  3.41473  3.72996  3.67805  1.12162  3.25662  4.22243  3.15295  3.92022  2.92567  2.42511  2.96684  3.17857  3.38957  5.33193  4.13669    214 - -
          2.68618  4.42225  2.77519  2.73123  3.46354  2.40513  3.72494  3.29354  2.67741  2.69355  4.24690  2.90347  2.73739  3.18146  2.89801  2.37887  2.77519  2.98518  4.58477  3.61503
          0.03333  3.81383  4.53618  0.61958  0.77255  0.48576  0.95510
    214   2.38345  4.22797  3.37823  3.12903  3.91918  3.06879  4.15053  3.03926  3.07082  2.90477  3.96014  3.34695  3.76839  3.46892  3.33156  2.58420  1.27541  2.74052  5.36224  4.13619    215 - -
          2.68618  4.42225  2.77519  2.73123  3.46354  2.40513  3.72494  3.29354  2.67741  2.69355  4.24690  2.90347  2.73739  3.18146  2.89801  2.37887  2.77519  2.98518  4.58477  3.61503
          0.03333  3.81383  4.53618  0.61958  0.77255  0.48576  0.95510
    215   3.18554  4.60504  4.15787  3.86229  1.11287  3.88691  3.85436  2.71767  3.77104  2.10191  3.45734  3.95382  4.34770  3.95555  3.90523  3.45780  3.48710  2.70383  4.12288  2.49808    216 - -
          2.68618  4.42225  2.77519  2.73123  3.46354  2.40513  3.72494  3.29354  2.67741  2.69355  4.24690  2.90347  2.73739  3.18146  2.89801  2.37887  2.77519  2.98518  4.58477  3.61503
          0.03333  3.81383  4.53618  0.61958  0.77255  0.48576  0.95510
    216   2.67686  4.66940  2.67976  2.55996  4.02391  3.14620  3.87719  3.72286  2.77664  3.37681  4.33338  1.26633  3.79579  3.15089  3.12840  2.74697  3.05743  3.35101  5.33677  3.97727    217 - -
          2.68618  4.42225  2.77519  2.73123  3.46354  2.40513  3.72494  3.29354  2.67741  2.69355  4.24690  2.90347  2.73739  3.18146  2.89801  2.37887  2.77519  2.98518  4.58477  3.61503
          0.03333  3.81383  4.53618  0.61958  0.77255  0.48576  0.95510
    217   2.34015  4.34278  2.86247  2.65939  4.10453  2.98930  3.90346  3.62906  2.80280  3.29563  4.15410  2.58979  3.67476  3.14810  3.15878  1.49035  2.76833  3.16735  5.44228  4.11404    218 - -
          2.68618  4.42225  2.77519  2.73123  3.46354  2.40513  3.72494  3.29354  2.67741  2.69355  4.24690  2.90347  2.73739  3.18146  2.89801  2.37887  2.77519  2.98518  4.58477  3.61503
          0.03333  3.81383  4.53618  0.61958  0.77255  0.48576  0.95510
    218   2.20224  4.13878  3.23430  2.94715  4.07737  2.92245  4.03657  3.40660  2.96265  3.16447  4.04072  3.17226  3.63830  3.30488  3.27508  1.57812  2.05312  2.95991  5.44638  4.19951    219 - -
          2.68618  4.42225  2.77519  2.73123  3.46354  2.40513  3.72494  3.29354  2.67741  2.69355  4.24690  2.90347  2.73739  3.18146  2.89801  2.37887  2.77519  2.98518  4.58477  3.61503
          0.03333  3.81383  4.53618  0.61958  0.77255  0.48576  0.95510
    219   1.10177  4.16502  3.40478  3.19480  3.99556  2.99082  4.22354  3.11247  3.20957  2.99660  4.03602  3.35870  3.72463  3.55645  3.46337  2.51639  2.78975  2.77712  5.42865  4.22264    220 - -
          2.68618  4.42225  2.77519  2.73123  3.46354  2.40513  3.72494  3.29354  2.67741  2.69355  4.24690  2.90347  2.73739  3.18146  2.89801  2.37887  2.77519  2.98518  4.58477  3.61503
          0.03333  3.81383  4.53618  0.61958  0.77255  0.48576  0.95510
    220   2.92864  5.04432  1.00597  2.30276  4.41401  3.16805  3.88264  3.98928  2.95621  3.60869  4.58674  2.85564  3.81686  3.12261  3.46341  2.89854  3.26642  3.63516  5.59392  4.29821    221 - -
          2.68618  4.42225  2.77519  2.73123  3.46354  2.40513  3.72494  3.29354  2.67741  2.69355  4.24690  2.90347  2.73739  3.18146  2.89801  2.37887  2.77519  2.98518  4.58477  3.61503
          0.03333  3.81383  4.53618  0.61958  0.77255  0.48576  0.95510
    221   2.22732  4.14262  3.26595  2.98129  4.01705  2.95248  4.04673  3.28468  2.96792  3.09068  3.99447  3.20135  3.66283  3.32726  3.26591  2.10837  1.56605  2.87920  5.40911  4.16122    222 - -
          2.68618  4.42225  2.77519  2.73123  3.46354  2.40513  3.72494  3.29354  2.67741  2.69355  4.24690  2.90347  2.73739  3.18146  2.89801  2.37887  2.77519  2.98518  4.58477  3.61503
          0.03333  3.81383  4.53618  0.61958  0.77255  0.48576  0.95510
    222   2.98555  4.42225  4.24979  3.86440  3.33602  4.00106  4.60426  1.15372  3.69129  1.93559  3.28206  4.11802  4.43905  4.04641  3.89465  3.49174  3.28626  1.84811  5.21379  3.94613    223 - -
          2.68618  4.42225  2.77519  2.73123  3.46354  2.40513  3.72494  3.29354  2.67741  2.69355  4.24690  2.90347  2.73739  3.18146  2.89801  2.37887  2.77519  2.98518  4.58477  3.61503
          0.03333  3.81383  4.53618  0.61958  0.77255  0.48576  0.95510
    223   2.69342  4.97270  1.47193  2.17479  4.41328  3.11263  3.74235  3.91342  2.74024  3.52313  4.39352  2.72011  3.74529  2.93309  3.26918  2.31524  3.02891  3.50577  5.68292  4.24612    224 - -
          2.68618  4.42225  2.77519  2.73123  3.46354  2.40513  3.72494  3.29354  2.67741  2.69355  4.24690  2.90347  2.73739  3.18146  2.89801  2.37887  2.77519  2.98518  4.58477  3.61503
          0.03333  3.81383  4.53618  0.61958  0.77255  0.48576  0.95510
    224   2.64170  4.75992  2.63983  2.46429  3.97401  3.38223  3.61007  3.39033  2.29993  2.68660  3.87818  2.95589  3.81372  2.78335  2.03710  2.68520  2.88044  3.09475  5.23766  3.91626    225 - -
          2.68618  4.42225  2.77519  2.73123  3.46354  2.40513  3.72494  3.29354  2.67741  2.69355  4.24690  2.90347  2.73739  3.18146  2.89801  2.37887  2.77519  2.98518  4.58477  3.61503
          0.03333  3.81383  4.53618  0.61958  0.77255  0.48576  0.95510
    225   3.04760  4.43752  4.43854  3.94696  3.23125  4.23544  4.64101  1.32272  3.75767  1.61705  3.12014  4.22372  4.55388  4.06667  3.96555  3.61843  3.30732  1.80882  5.18426  3.94182    226 - -
          2.68618  4.42225  2.77519  2.73123  3.46354  2.40513  3.72494  3.29354  2.67741  2.69355  4.24690  2.90347  2.73739  3.18146  2.89801  2.37887  2.77519  2.98518  4.58477  3.61503
          0.03333  3.81383  4.53618  0.61958  0.77255  0.48576  0.95510
    226   2.14756  4.30684  3.28956  2.82602  3.53410  3.35008  3.16025  2.82841  2.73578  2.61059  3.55284  3.20626  3.84443  3.11169  3.06959  2.68403  2.79169  2.06733  4.98983  3.70243    227 - -
          2.68618  4.42225  2.77519  2.73123  3.46354  2.40513  3.72494  3.29354  2.67741  2.69355  4.24690  2.90347  2.73739  3.18146  2.89801  2.37887  2.77519  2.98518  4.58477  3.61503
          0.03333  3.81383  4.53618  0.61958  0.77255  0.48576  0.95510
    227   1.32755  4.08357  3.30261  3.05520  4.08511  2.88449  4.12163  3.35534  3.09543  3.16972  4.06324  3.22074  3.62762  3.41479  3.38484  2.05013  2.64835  2.90842  5.47878  4.24419    228 - -
          2.68618  4.42225  2.77519  2.73123  3.46354  2.40513  3.72494  3.29354  2.67741  2.69355  4.24690  2.90347  2.73739  3.18146  2.89801  2.37887  2.77519  2.98518  4.58477  3.61503
          0.03333  3.81383  4.53618  0.61958  0.77255  0.48576  0.95510
    228   2.83681  4.81832  2.86692  2.62218  3.97868  3.32870  3.77948  3.60172  2.44741  3.10979  4.14071  3.08086  3.88222  1.34223  2.73216  2.88770  3.13449  3.33549  5.26185  3.95211    229 - -
          2.68618  4.42225  2.77519  2.73123  3.46354  2.40513  3.72494  3.29354  2.67741  2.69355  4.24690  2.90347  2.73739  3.18146  2.89801  2.37887  2.77519  2.98518  4.58477  3.61503
          0.03333  3.81383  4.53618  0.61958  0.77255  0.48576  0.95510
    229   2.76210  4.32226  4.04303  3.70560  3.50862  3.66184  4.51787  2.05774  3.57242  2.20679  3.48400  3.90446  4.22652  3.93703  3.79033  3.16269  3.12566  1.10245  5.28270  4.01009    230 - -
          2.68618  4.42225  2.77519  2.73123  3.46354  2.40513  3.72494  3.29354  2.67741  2.69355  4.24690  2.90347  2.73739  3.18146  2.89801  2.37887  2.77519  2.98518  4.58477  3.61503
          0.03333  3.81383  4.53618  0.61958  0.77255  0.48576  0.95510
    230   2.59548  4.37528  3.25709  3.14979  4.29045  0.82563  4.27249  3.87688  3.32293  3.53815  4.51441  3.42171  3.76452  3.65195  3.56427  2.76594  3.07221  3.41664  5.39992  4.39080    231 - -
          2.68618  4.42225  2.77519  2.73123  3.46354  2.40513  3.72494  3.29354  2.67741  2.69355  4.24690  2.90347  2.73739  3.18146  2.89801  2.37887  2.77519  2.98518  4.58477  3.61503
          0.03333  3.81383  4.53618  0.61958  0.77255  0.48576  0.95510
    231   2.55892  4.55030  3.06188  2.58797  3.85843  3.34454  3.67837  2.86765  2.07837  2.88719  3.76854  3.03759  3.80900  2.88181  2.75826  2.13552  2.82916  2.90447  5.17637  3.89111    232 - -
          2.68618  4.42225  2.77519  2.73123  3.46354  2.40513  3.72494  3.29354  2.67741  2.69355  4.24690  2.90347  2.73739  3.18146  2.89801  2.37887  2.77519  2.98518  4.58477  3.61503
          0.03333  3.81383  4.53618  0.61958  0.77255  0.48576  0.95510
    232   2.59548  4.37528  3.25709  3.14979  4.29045  0.82563  4.27249  3.87688  3.32293  3.53815  4.51441  3.42171  3.76452  3.65195  3.56427  2.76594  3.07221  3.41664  5.39992  4.39080    233 - -
          2.68618  4.42225  2.77519  2.73123  3.46354  2.40513  3.72494  3.29354  2.67741  2.69355  4.24690  2.90347  2.73739  3.18146  2.89801  2.37887  2.77519  2.98518  4.58477  3.61503
          0.03333  3.81383  4.53618  0.61958  0.77255  0.48576  0.95510
    233   2.80197  5.19168  1.40151  2.09487  4.50976  3.13089  3.71883  4.06734  2.73556  3.63090  4.50348  2.31626  3.76211  2.90552  3.29247  2.73204  3.11514  3.65943  5.75268  4.28214    234 - -
          2.68618  4.42225  2.77519  2.73123  3.46354  2.40513  3.72494  3.29354  2.67741  2.69355  4.24690  2.90347  2.73739  3.18146  2.89801  2.37887  2.77519  2.98518  4.58477  3.61503
          0.03333  3.81383  4.53618  0.61958  0.77255  0.48576  0.95510
    234   2.38345  4.22797  3.37823  3.12903  3.91918  3.06879  4.15053  3.03926  3.07082  2.90477  3.96014  3.34695  3.76839  3.46892  3.33156  2.58420  1.27541  2.74052  5.36224  4.13619    235 - -
          2.68618  4.42225  2.77519  2.73123  3.46354  2.40513  3.72494  3.29354  2.67741  2.69355  4.24690  2.90347  2.73739  3.18146  2.89801  2.37887  2.77519  2.98518  4.58477  3.61503
          0.03333  3.81383  4.53618  0.61958  0.77255  0.48576  0.95510
    235   2.44755  4.54136  2.37895  2.43610  4.16631  3.09649  3.77279  3.56672  2.68067  3.22507  4.06743  2.89848  3.70371  2.96806  3.12478  1.79759  2.49958  3.16558  5.46511  4.13419    236 - -
          2.68618  4.42225  2.77519  2.73123  3.46354  2.40513  3.72494  3.29354  2.67741  2.69355  4.24690  2.90347  2.73739  3.18146  2.89801  2.37887  2.77519  2.98518  4.58477  3.61503
          0.03333  3.81383  4.53618  0.61958  0.77255  0.48576  0.95510
    236   2.47328  4.58088  2.30061  2.39850  4.22900  2.01353  3.78384  3.63478  2.71456  3.28471  4.12869  2.87218  3.70488  2.98013  3.17088  2.54017  2.45897  3.22352  5.51716  4.18266    237 - -
          2.68618  4.42225  2.77519  2.73123  3.46354  2.40513  3.72494  3.29354  2.67741  2.69355  4.24690  2.90347  2.73739  3.18146  2.89801  2.37887  2.77519  2.98518  4.58477  3.61503
          0.03333  3.81383  4.53618  0.61958  0.77255  0.48576  0.95510
    237   2.59548  4.37528  3.25709  3.14979  4.29045  0.82563  4.27249  3.87688  3.32293  3.53815  4.51441  3.42171  3.76452  3.65195  3.56427  2.76594  3.07221  3.41664  5.39992  4.39080    238 - -
          2.68618  4.42225  2.77519  2.73123  3.46354  2.40513  3.72494  3.29354  2.67741  2.69355  4.24690  2.90347  2.73739  3.18146  2.89801  2.37887  2.77519  2.98518  4.58477  3.61503
          0.03333  3.81383  4.53618  0.61958  0.77255  0.48576  0.95510
    238   2.12081  4.36025  2.92201  2.60655  4.12367  3.03681  3.83088  3.54428  2.71505  3.18827  4.01808  2.58983  2.96013  3.03870  3.11394  1.89973  2.72225  3.10863  5.42629  4.13979    239 - -
          2.68618  4.42225  2.77519  2.73123  3.46354  2.40513  3.72494  3.29354  2.67741  2.69355  4.24690  2.90347  2.73739  3.18146  2.89801  2.37887  2.77519  2.98518  4.58477  3.61503
          0.03333  3.81383  4.53618  0.61958  0.77255  0.48576  0.95510
    239   2.21283  4.13880  3.25627  2.96000  4.04063  2.93968  4.03425  3.34380  2.95977  3.11985  4.00456  3.18473  3.64926  3.30738  3.26806  1.89069  1.71639  2.91826  5.41896  4.17440    240 - -
          2.68618  4.42225  2.77519  2.73123  3.46354  2.40513  3.72494  3.29354  2.67741  2.69355  4.24690  2.90347  2.73739  3.18146  2.89801  2.37887  2.77519  2.98518  4.58477  3.61503
          0.03333  3.81383  4.53618  0.61958  0.77255  0.48576  0.95510
    240   2.36283  4.79353  2.12652  2.27907  4.23563  3.18489  3.67360  3.64553  2.55952  3.26259  4.09146  2.49719  3.73230  2.84115  3.04384  2.58998  2.40127  3.26917  5.49112  4.12316    241 - -
          2.68618  4.42225  2.77519  2.73123  3.46354  2.40513  3.72494  3.29354  2.67741  2.69355  4.24690  2.90347  2.73739  3.18146  2.89801  2.37887  2.77519  2.98518  4.58477  3.61503
          0.03333  3.81383  4.53618  0.61958  0.77255  0.48576  0.95510
    241   2.67775  4.44346  3.27882  3.11041  4.10837  3.13435  4.19174  3.63982  3.16290  3.27262  4.32085  3.42241  0.94424  3.55352  3.41405  2.84370  3.11499  3.29177  5.30991  4.22865    242 - -
          2.68618  4.42225  2.77519  2.73123  3.46354  2.40513  3.72494  3.29354  2.67741  2.69355  4.24690  2.90347  2.73739  3.18146  2.89801  2.37887  2.77519  2.98518  4.58477  3.61503
          0.03333  3.81383  4.53618  0.61958  0.77255  0.48576  0.95510
    242   2.67686  4.66940  2.67976  2.55996  4.02391  3.14620  3.87719  3.72286  2.77664  3.37681  4.33338  1.26633  3.79579  3.15089  3.12840  2.74697  3.05743  3.35101  5.33677  3.97727    243 - -
          2.68618  4.42225  2.77519  2.73123  3.46354  2.40513  3.72494  3.29354  2.67741  2.69355  4.24690  2.90347  2.73739  3.18146  2.89801  2.37887  2.77519  2.98518  4.58477  3.61503
          0.03333  3.81383  4.53618  0.61958  0.77255  0.48576  0.95510
    243   2.92864  5.04432  1.00597  2.30276  4.41401  3.16805  3.88264  3.98928  2.95621  3.60869  4.58674  2.85564  3.81686  3.12261  3.46341  2.89854  3.26642  3.63516  5.59392  4.29821    244 - -
          2.68618  4.42225  2.77519  2.73123  3.46354  2.40513  3.72494  3.29354  2.67741  2.69355  4.24690  2.90347  2.73739  3.18146  2.89801  2.37887  2.77519  2.98518  4.58477  3.61503
          0.03333  3.81383  4.53618  0.61958  0.77255  0.48576  0.95510
    244   2.93457  4.76039  3.07210  2.82734  3.24640  3.40032  1.27248  3.62825  2.67214  3.12913  4.16847  3.23856  3.95027  3.19316  2.94077  3.00614  3.23644  3.36462  4.71204  3.19917    245 - -
          2.68618  4.42225  2.77519  2.73123  3.46354  2.40513  3.72494  3.29354  2.67741  2.69355  4.24690  2.90347  2.73739  3.18146  2.89801  2.37887  2.77519  2.98518  4.58477  3.61503
          0.03333  3.81383  4.53618  0.61958  0.77255  0.48576  0.95510
    245   3.16474  4.67747  3.75264  3.47215  2.29881  3.76257  3.59483  3.18235  3.33135  2.65114  3.86384  3.65289  4.23836  3.65148  3.52662  3.30688  3.45147  3.05030  3.93994  1.06920    246 - -
          2.68618  4.42225  2.77519  2.73123  3.46354  2.40513  3.72494  3.29354  2.67741  2.69355  4.24690  2.90347  2.73739  3.18146  2.89801  2.37887  2.77519  2.98518  4.58477  3.61503
          0.03333  3.81383  4.53618  0.61958  0.77255  0.48576  0.95510
    246   2.52352  1.06766  4.02711  3.75434  3.76037  3.15775  4.41446  2.89559  3.58128  2.81318  3.93308  3.75700  3.86004  3.92993  3.71563  2.79484  2.98553  2.64387  5.18760  4.04813    247 - -
          2.68618  4.42225  2.77519  2.73123  3.46354  2.40513  3.72494  3.29354  2.67741  2.69355  4.24690  2.90347  2.73739  3.18146  2.89801  2.37887  2.77519  2.98518  4.58477  3.61503
          0.03333  3.81383  4.53618  0.61958  0.77255  0.48576  0.95510
    247   3.24199  4.63690  4.00392  3.69639  2.61159  3.66643  3.83193  3.26419  3.42028  2.66869  3.90059  3.85755  4.17959  3.81107  3.55859  3.44616  3.53971  3.15291  1.01241  2.61697    248 - -
          2.68618  4.42225  2.77519  2.73123  3.46354  2.40513  3.72494  3.29354  2.67741  2.69355  4.24690  2.90347  2.73739  3.18146  2.89801  2.37887  2.77519  2.98518  4.58477  3.61503
          0.03333  3.81383  4.53618  0.61958  0.77255  0.48576  0.95510
    248   2.88186  4.41144  4.12764  3.62636  3.18337  3.91374  4.37976  2.16258  3.44223  1.71861  1.83789  3.91411  4.31076  3.76139  3.67364  3.28000  3.16288  1.96292  5.06508  3.86522    249 - -
          2.68618  4.42225  2.77519  2.73123  3.46354  2.40513  3.72494  3.29354  2.67741  2.69355  4.24690  2.90347  2.73739  3.18146  2.89801  2.37887  2.77519  2.98518  4.58477  3.61503
          0.03333  3.81383  4.53618  0.61958  0.77255  0.48576  0.95510
    249   2.94149  4.78231  3.42638  2.95141  4.12205  3.43911  3.78560  3.66074  2.21933  3.18745  4.19037  3.31503  3.94564  3.00990  1.07200  3.02920  3.21217  3.38752  5.22961  4.06337    250 - -
          2.68618  4.42225  2.77519  2.73123  3.46354  2.40513  3.72494  3.29354  2.67741  2.69355  4.24690  2.90347  2.73739  3.18146  2.89801  2.37887  2.77519  2.98518  4.58477  3.61503
          0.03333  3.81383  4.53618  0.61958  0.77255  0.48576  0.95510
    250   2.67775  4.44346  3.27882  3.11041  4.10837  3.13435  4.19174  3.63982  3.16290  3.27262  4.32085  3.42241  0.94424  3.55352  3.41405  2.84370  3.11499  3.29177  5.30991  4.22865    251 - -
          2.68618  4.42225  2.77519  2.73123  3.46354  2.40513  3.72494  3.29354  2.67741  2.69355  4.24690  2.90347  2.73739  3.18146  2.89801  2.37887  2.77519  2.98518  4.58477  3.61503
          0.03333  3.81383  4.53618  0.61958  0.77255  0.48576  0.95510
    251   2.90424  4.99977  2.46690  1.11190  4.33903  3.23793  3.82135  3.78132  2.69465  3.40852  4.38650  2.90349  3.84014  3.03913  3.09635  2.89349  3.20849  3.47175  5.52180  4.24551    252 - -
          2.68618  4.42225  2.77519  2.73123  3.46354  2.40513  3.72494  3.29354  2.67741  2.69355  4.24690  2.90347  2.73739  3.18146  2.89801  2.37887  2.77519  2.98518  4.58477  3.61503
          0.03333  3.81383  4.53618  0.61958  0.77255  0.48576  0.95510
    252   2.92864  5.04432  1.00597  2.30276  4.41401  3.16805  3.88264  3.98928  2.95621  3.60869  4.58674  2.85564  3.81686  3.12261  3.46341  2.89854  3.26642  3.63516  5.59392  4.29821    253 - -
          2.68618  4.42225  2.77519  2.73123  3.46354  2.40513  3.72494  3.29354  2.67741  2.69355  4.24690  2.90347  2.73739  3.18146  2.89801  2.37887  2.77519  2.98518  4.58477  3.61503
          0.03333  3.81383  4.53618  0.61958  0.77255  0.48576  0.95510
    253   3.01384  4.41570  4.42066  3.89804  3.22071  4.20551  4.60351  1.36507  3.72809  1.71059  2.64794  4.18150  4.51260  4.00969  3.93870  3.56268  3.26640  1.85804  5.16779  3.98194    254 - -
          2.68618  4.42225  2.77519  2.73123  3.46354  2.40513  3.72494  3.29354  2.67741  2.69355  4.24690  2.90347  2.73739  3.18146  2.89801  2.37887  2.77519  2.98518  4.58477  3.61503
          0.03333  3.81383  4.53618  0.61958  0.77255  0.48576  0.95510
    254   2.92864  5.04432  1.00597  2.30276  4.41401  3.16805  3.88264  3.98928  2.95621  3.60869  4.58674  2.85564  3.81686  3.12261  3.46341  2.89854  3.26642  3.63516  5.59392  4.29821    255 - -
          2.68618  4.42225  2.77519  2.73123  3.46354  2.40513  3.72494  3.29354  2.67741  2.69355  4.24690  2.90347  2.73739  3.18146  2.89801  2.37887  2.77519  2.98518  4.58477  3.61503
          0.03333  3.81383  4.53618  0.61958  0.77255  0.48576  0.95510
    255   3.16474  4.67747  3.75264  3.47215  2.29881  3.76257  3.59483  3.18235  3.33135  2.65114  3.86384  3.65289  4.23836  3.65148  3.52662  3.30688  3.45147  3.05030  3.93994  1.06920    256 - -
          2.68618  4.42225  2.77519  2.73123  3.46354  2.40513  3.72494  3.29354  2.67741  2.69355  4.24690  2.90347  2.73739  3.18146  2.89801  2.37887  2.77519  2.98518  4.58477  3.61503
          0.03333  3.81383  4.53618  0.61958  0.77255  0.48576  0.95510
    256   2.40673  4.88940  2.21789  2.25550  4.23852  3.24173  3.62314  3.66681  2.26386  3.24986  4.06979  2.79156  2.83018  2.77748  2.93391  2.60978  2.88068  3.30143  5.46403  4.09294    257 - -
          2.68618  4.42225  2.77519  2.73123  3.46354  2.40513  3.72494  3.29354  2.67741  2.69355  4.24690  2.90347  2.73739  3.18146  2.89801  2.37887  2.77519  2.98518  4.58477  3.61503
          0.03333  3.81383  4.53618  0.61958  0.77255  0.48576  0.95510
    257   2.94149  4.78231  3.42638  2.95141  4.12205  3.43911  3.78560  3.66074  2.21933  3.18745  4.19037  3.31503  3.94564  3.00990  1.07200  3.02920  3.21217  3.38752  5.22961  4.06337    258 - -
          2.68618  4.42225  2.77519  2.73123  3.46354  2.40513  3.72494  3.29354  2.67741  2.69355  4.24690  2.90347  2.73739  3.18146  2.89801  2.37887  2.77519  2.98518  4.58477  3.61503
          0.03333  3.81383  4.53618  0.61958  0.77255  0.48576  0.95510
    258   2.67775  4.44346  3.27882  3.11041  4.10837  3.13435  4.19174  3.63982  3.16290  3.27262  4.32085  3.42241  0.94424  3.55352  3.41405  2.84370  3.11499  3.29177  5.30991  4.22865    259 - -
          2.68618  4.42225  2.77519  2.73123  3.46354  2.40513  3.72494  3.29354  2.67741  2.69355  4.24690  2.90347  2.73739  3.18146  2.89801  2.37887  2.77519  2.98518  4.58477  3.61503
          0.03333  3.81383  4.53618  0.61958  0.77255  0.48576  0.95510
    259   2.76210  4.32226  4.04303  3.70560  3.50862  3.66184  4.51787  2.05774  3.57242  2.20679  3.48400  3.90446  4.22652  3.93703  3.79033  3.16269  3.12566  1.10245  5.28270  4.01009    260 - -
          2.68618  4.42225  2.77519  2.73123  3.46354  2.40513  3.72494  3.29354  2.67741  2.69355  4.24690  2.90347  2.73739  3.18146  2.89801  2.37887  2.77519  2.98518  4.58477  3.61503
          0.03333  3.81383  4.53618  0.61958  0.77255  0.48576  0.95510
    260   2.56655  4.35644  3.32153  2.89077  3.24966  3.39726  3.78489  2.86659  2.79423  2.58379  3.57849  3.25425  3.89433  3.17333  3.11154  2.75293  1.99410  2.64371  4.77632  2.55674    261 - -
          2.68618  4.42225  2.77519  2.73123  3.46354  2.40513  3.72494  3.29354  2.67741  2.69355  4.24690  2.90347  2.73739  3.18146  2.89801  2.37887  2.77519  2.98518  4.58477  3.61503
          0.03333  3.81383  4.53618  0.61958  0.77255  0.48576  0.95510
    261   2.72540  5.09809  2.09202  1.64364  4.41286  3.20164  3.65106  3.83762  2.55745  3.42132  4.26075  2.70575  3.75845  2.81195  3.07107  2.67801  2.63004  3.46576  5.62924  4.21064    262 - -
          2.68618  4.42225  2.77519  2.73123  3.46354  2.40513  3.72494  3.29354  2.67741  2.69355  4.24690  2.90347  2.73739  3.18146  2.89801  2.37887  2.77519  2.98518  4.58477  3.61503
          0.03333  3.81383  4.53618  0.61958  0.77255  0.48576  0.95510
    262   2.52352  1.06766  4.02711  3.75434  3.76037  3.15775  4.41446  2.89559  3.58128  2.81318  3.93308  3.75700  3.86004  3.92993  3.71563  2.79484  2.98553  2.64387  5.18760  4.04813    263 - -
          2.68618  4.42225  2.77519  2.73123  3.46354  2.40513  3.72494  3.29354  2.67741  2.69355  4.24690  2.90347  2.73739  3.18146  2.89801  2.37887  2.77519  2.98518  4.58477  3.61503
          0.03333  3.81383  4.53618  0.61958  0.77255  0.48576  0.95510
    263   2.58453  4.70358  2.72310  2.41202  3.94853  3.24711  2.77290  3.54456  2.46862  3.14205  3.99162  2.57968  3.76976  2.86170  2.86531  2.05418  2.87594  3.19606  5.26225  3.88043    264 - -
          2.68618  4.42225  2.77519  2.73123  3.46354  2.40513  3.72494  3.29354  2.67741  2.69355  4.24690  2.90347  2.73739  3.18146  2.89801  2.37887  2.77519  2.98518  4.58477  3.61503
          0.03333  3.81383  4.53618  0.61958  0.77255  0.48576  0.95510
    264   2.19916  4.16314  3.07337  2.86578  4.21086  2.10077  4.04875  3.67426  3.01139  3.35242  4.19199  3.11658  3.61313  3.31210  3.34301  1.52301  2.67523  3.13923  5.53676  4.28691    265 - -
          2.68619  4.42226  2.77520  2.73124  3.46354  2.40505  3.72495  3.29355  2.67741  2.69355  4.24690  2.90347  2.73740  3.18147  2.89801  2.37887  2.77520  2.98519  4.58477  3.61504
          0.09924  2.47980  4.53618  0.45212  1.01136  0.48576  0.95510
    265   2.52352  1.06766  4.02711  3.75434  3.76037  3.15775  4.41446  2.89559  3.58128  2.81318  3.93308  3.75700  3.86004  3.92993  3.71563  2.79484  2.98553  2.64387  5.18760  4.04813    267 - -
          2.68618  4.42225  2.77519  2.73123  3.46354  2.40513  3.72494  3.29354  2.67741  2.69355  4.24690  2.90347  2.73739  3.18146  2.89801  2.37887  2.77519  2.98518  4.58477  3.61503
          0.03333  3.81383  4.53618  0.61958  0.77255  0.48576  0.95510
    266   2.28832  4.20725  3.15754  2.97186  4.01850  2.93831  4.08272  3.53376  3.04160  3.25902  4.19093  3.20524  3.67255  3.39583  3.32859  1.18306  2.76429  3.08176  5.39599  4.10202    268 - -
          2.68618  4.42225  2.77519  2.73123  3.46354  2.40513  3.72494  3.29354  2.67741  2.69355  4.24690  2.90347  2.73739  3.18146  2.89801  2.37887  2.77519  2.98518  4.58477  3.61503
          0.03333  3.81383  4.53618  0.61958  0.77255  0.48576  0.95510
    267   2.76882  5.02036  1.31129  2.19337  4.50662  2.61086  3.78524  4.02581  2.81212  3.61196  4.49370  2.74507  3.76096  2.98454  3.34707  2.73704  3.10564  3.61087  5.70688  4.32986    269 - -
          2.68618  4.42225  2.77519  2.73123  3.46354  2.40513  3.72494  3.29354  2.67741  2.69355  4.24690  2.90347  2.73739  3.18146  2.89801  2.37887  2.77519  2.98518  4.58477  3.61503
          0.03333  3.81383  4.53618  0.61958  0.77255  0.48576  0.95510
    268   3.09063  4.57102  4.09469  3.73558  3.11554  3.90648  4.40975  2.31798  3.50385  0.95102  3.15920  4.01658  4.35282  3.88627  3.68899  3.47237  3.38807  2.33983  4.97224  3.68161    270 - -
          2.68618  4.42225  2.77519  2.73123  3.46354  2.40513  3.72494  3.29354  2.67741  2.69355  4.24690  2.90347  2.73739  3.18146  2.89801  2.37887  2.77519  2.98518  4.58477  3.61503
          0.03333  3.81383  4.53618  0.61958  0.77255  0.48576  0.95510
    269   1.10177  4.16502  3.40478  3.19480  3.99556  2.99082  4.22354  3.11247  3.20957  2.99660  4.03602  3.35870  3.72463  3.55645  3.46337  2.51639  2.78975  2.77712  5.42865  4.22264    271 - -
          2.68618  4.42225  2.77519  2.73123  3.46354  2.40513  3.72494  3.29354  2.67741  2.69355  4.24690  2.90347  2.73739  3.18146  2.89801  2.37887  2.77519  2.98518  4.58477  3.61503
          0.03333  3.81383  4.53618  0.61958  0.77255  0.48576  0.95510
    270   1.10177  4.16502  3.40478  3.19480  3.99556  2.99082  4.22354  3.11247  3.20957  2.99660  4.03602  3.35870  3.72463  3.55645  3.46337  2.51639  2.78975  2.77712  5.42865  4.22264    272 - -
          2.68618  4.42225  2.77519  2.73123  3.46354  2.40513  3.72494  3.29354  2.67741  2.69355  4.24690  2.90347  2.73739  3.18146  2.89801  2.37887  2.77519  2.98518  4.58477  3.61503
          0.03333  3.81383  4.53618  0.61958  0.77255  0.48576  0.95510
    271   2.90424  4.99977  2.46690  1.11190  4.33903  3.23793  3.82135  3.78132  2.69465  3.40852  4.38650  2.90349  3.84014  3.03913  3.09635  2.89349  3.20849  3.47175  5.52180  4.24551    273 - -
          2.68618  4.42225  2.77519  2.73123  3.46354  2.40513  3.72494  3.29354  2.67741  2.69355  4.24690  2.90347  2.73739  3.18146  2.89801  2.37887  2.77519  2.98518  4.58477  3.61503
          0.03333  3.81383  4.53618  0.61958  0.77255  0.48576  0.95510
    272   2.92471  4.48328  3.98706  3.57714  3.18470  3.79035  4.32591  2.35456  3.34801  1.78924  1.49520  3.86155  4.25156  3.73435  3.56001  3.26721  3.22937  2.35359  5.01707  3.77306    274 - -
          2.68618  4.42225  2.77519  2.73123  3.46354  2.40513  3.72494  3.29354  2.67741  2.69355  4.24690  2.90347  2.73739  3.18146  2.89801  2.37887  2.77519  2.98518  4.58477  3.61503
          0.03333  3.81383  4.53618  0.61958  0.77255  0.48576  0.95510
    273   1.10177  4.16502  3.40478  3.19480  3.99556  2.99082  4.22354  3.11247  3.20957  2.99660  4.03602  3.35870  3.72463  3.55645  3.46337  2.51639  2.78975  2.77712  5.42865  4.22264    275 - -
          2.68618  4.42225  2.77519  2.73123  3.46354  2.40513  3.72494  3.29354  2.67741  2.69355  4.24690  2.90347  2.73739  3.18146  2.89801  2.37887  2.77519  2.98518  4.58477  3.61503
          0.03333  3.81383  4.53618  0.61958  0.77255  0.48576  0.95510
    274   1.10177  4.16502  3.40478  3.19480  3.99556  2.99082  4.22354  3.11247  3.20957  2.99660  4.03602  3.35870  3.72463  3.55645  3.46337  2.51639  2.78975  2.77712  5.42865  4.22264    276 - -
          2.68618  4.42225  2.77519  2.73123  3.46354  2.40513  3.72494  3.29354  2.67741  2.69355  4.24690  2.90347  2.73739  3.18146  2.89801  2.37887  2.77519  2.98518  4.58477  3.61503
          0.03333  3.81383  4.53618  0.61958  0.77255  0.48576  0.95510
    275   1.10177  4.16502  3.40478  3.19480  3.99556  2.99082  4.22354  3.11247  3.20957  2.99660  4.03602  3.35870  3.72463  3.55645  3.46337  2.51639  2.78975  2.77712  5.42865  4.22264    277 - -
          2.68618  4.42225  2.77519  2.73123  3.46354  2.40513  3.72494  3.29354  2.67741  2.69355  4.24690  2.90347  2.73739  3.18146  2.89801  2.37887  2.77519  2.98518  4.58477  3.61503
          0.03333  3.81383  4.53618  0.61958  0.77255  0.48576  0.95510
    276   3.09063  4.57102  4.09469  3.73558  3.11554  3.90648  4.40975  2.31798  3.50385  0.95102  3.15920  4.01658  4.35282  3.88627  3.68899  3.47237  3.38807  2.33983  4.97224  3.68161    278 - -
          2.68618  4.42225  2.77519  2.73123  3.46354  2.40513  3.72494  3.29354  2.67741  2.69355  4.24690  2.90347  2.73739  3.18146  2.89801  2.37887  2.77519  2.98518  4.58477  3.61503
          0.03333  3.81383  4.53618  0.61958  0.77255  0.48576  0.95510
    277   1.10177  4.16502  3.40478  3.19480  3.99556  2.99082  4.22354  3.11247  3.20957  2.99660  4.03602  3.35870  3.72463  3.55645  3.46337  2.51639  2.78975  2.77712  5.42865  4.22264    279 - -
          2.68618  4.42225  2.77519  2.73123  3.46354  2.40513  3.72494  3.29354  2.67741  2.69355  4.24690  2.90347  2.73739  3.18146  2.89801  2.37887  2.77519  2.98518  4.58477  3.61503
          0.03333  3.81383  4.53618  0.61958  0.77255  0.48576  0.95510
    278   1.90817  4.11748  3.21258  2.97402  4.12541  2.88328  4.08357  3.47003  3.03792  3.23165  4.11007  3.17633  3.62247  3.36110  3.34346  1.41432  2.65745  2.99487  5.49813  4.24841    280 - -
          2.68618  4.42225  2.77519  2.73123  3.46354  2.40513  3.72494  3.29354  2.67741  2.69355  4.24690  2.90347  2.73739  3.18146  2.89801  2.37887  2.77519  2.98518  4.58477  3.61503
          0.03333  3.81383  4.53618  0.61958  0.77255  0.48576  0.95510
    279   1.10177  4.16502  3.40478  3.19480  3.99556  2.99082  4.22354  3.11247  3.20957  2.99660  4.03602  3.35870  3.72463  3.55645  3.46337  2.51639  2.78975  2.77712  5.42865  4.22264    281 - -
          2.68618  4.42225  2.77519  2.73123  3.46354  2.40513  3.72494  3.29354  2.67741  2.69355  4.24690  2.90347  2.73739  3.18146  2.89801  2.37887  2.77519  2.98518  4.58477  3.61503
          0.03333  3.81383  4.53618  0.61958  0.77255  0.48576  0.95510
    280   2.28832  4.20725  3.15754  2.97186  4.01850  2.93831  4.08272  3.53376  3.04160  3.25902  4.19093  3.20524  3.67255  3.39583  3.32859  1.18306  2.76429  3.08176  5.39599  4.10202    282 - -
          2.68618  4.42225  2.77519  2.73123  3.46354  2.40513  3.72494  3.29354  2.67741  2.69355  4.24690  2.90347  2.73739  3.18146  2.89801  2.37887  2.77519  2.98518  4.58477  3.61503
          0.03333  3.81383  4.53618  0.61958  0.77255  0.48576  0.95510
    281   2.98555  4.42225  4.24979  3.86440  3.33602  4.00106  4.60426  1.15372  3.69129  1.93559  3.28206  4.11802  4.43905  4.04641  3.89465  3.49174  3.28626  1.84811  5.21379  3.94613    283 - -
          2.68618  4.42225  2.77519  2.73123  3.46354  2.40513  3.72494  3.29354  2.67741  2.69355  4.24690  2.90347  2.73739  3.18146  2.89801  2.37887  2.77519  2.98518  4.58477  3.61503
          0.03333  3.81383  4.53618  0.61958  0.77255  0.48576  0.95510
    282   2.76210  4.32226  4.04303  3.70560  3.50862  3.66184  4.51787  2.05774  3.57242  2.20679  3.48400  3.90446  4.22652  3.93703  3.79033  3.16269  3.12566  1.10245  5.28270  4.01009    284 - -
          2.68618  4.42225  2.77519  2.73123  3.46354  2.40513  3.72494  3.29354  2.67741  2.69355  4.24690  2.90347  2.73739  3.18146  2.89801  2.37887  2.77519  2.98518  4.58477  3.61503
          0.03333  3.81383  4.53618  0.61958  0.77255  0.48576  0.95510
    283   3.18554  4.60504  4.15787  3.86229  1.11287  3.88691  3.85436  2.71767  3.77104  2.10191  3.45734  3.95382  4.34770  3.95555  3.90523  3.45780  3.48710  2.70383  4.12288  2.49808    285 - -
          2.68618  4.42225  2.77519  2.73123  3.46354  2.40513  3.72494  3.29354  2.67741  2.69355  4.24690  2.90347  2.73739  3.18146  2.89801  2.37887  2.77519  2.98518  4.58477  3.61503
          0.03333  3.81383  4.53618  0.61958  0.77255  0.48576  0.95510
    284   2.92029  4.87918  3.09224  2.72633  4.25217  3.41473  3.72996  3.67805  1.12162  3.25662  4.22243  3.15295  3.92022  2.92567  2.42511  2.96684  3.17857  3.38957  5.33193  4.13669    286 - -
          2.68618  4.42225  2.77519  2.73123  3.46354  2.40513  3.72494  3.29354  2.67741  2.69355  4.24690  2.90347  2.73739  3.18146  2.89801  2.37887  2.77519  2.98518  4.58477  3.61503
          0.03333  3.81383  4.53618  0.61958  0.77255  0.48576  0.95510
    285   2.92864  5.04432  1.00597  2.30276  4.41401  3.16805  3.88264  3.98928  2.95621  3.60869  4.58674  2.85564  3.81686  3.12261  3.46341  2.89854  3.26642  3.63516  5.59392  4.29821    287 - -
          2.68618  4.42225  2.77519  2.73123  3.46354  2.40513  3.72494  3.29354  2.67741  2.69355  4.24690  2.90347  2.73739  3.18146  2.89801  2.37887  2.77519  2.98518  4.58477  3.61503
          0.03333  3.81383  4.53618  0.61958  0.77255  0.48576  0.95510
    286   2.67686  4.66940  2.67976  2.55996  4.02391  3.14620  3.87719  3.72286  2.77664  3.37681  4.33338  1.26633  3.79579  3.15089  3.12840  2.74697  3.05743  3.35101  5.33677  3.97727    288 - -
          2.68618  4.42225  2.77519  2.73123  3.46354  2.40513  3.72494  3.29354  2.67741  2.69355  4.24690  2.90347  2.73739  3.18146  2.89801  2.37887  2.77519  2.98518  4.58477  3.61503
          0.03333  3.81383  4.53618  0.61958  0.77255  0.48576  0.95510
    287   2.92029  4.87918  3.09224  2.72633  4.25217  3.41473  3.72996  3.67805  1.12162  3.25662  4.22243  3.15295  3.92022  2.92567  2.42511  2.96684  3.17857  3.38957  5.33193  4.13669    289 - -
          2.68618  4.42225  2.77519  2.73123  3.46354  2.40513  3.72494  3.29354  2.67741  2.69355  4.24690  2.90347  2.73739  3.18146  2.89801  2.37887  2.77519  2.98518  4.58477  3.61503
          0.03333  3.81383  4.53618  0.61958  0.77255  0.48576  0.95510
    288   1.92578  4.47475  3.02636  2.39458  3.77329  3.33950  3.77811  2.93887  2.62001  2.46351  3.69728  3.08574  3.83749  3.01061  2.98576  2.69363  2.84689  2.69282  5.18239  3.90096    290 - -
          2.68618  4.42225  2.77519  2.73123  3.46354  2.40513  3.72494  3.29354  2.67741  2.69355  4.24690  2.90347  2.73739  3.18146  2.89801  2.37887  2.77519  2.98518  4.58477  3.61503
          0.03333  3.81383  4.53618  0.61958  0.77255  0.48576  0.95510
    289   3.16474  4.67747  3.75264  3.47215  2.29881  3.76257  3.59483  3.18235  3.33135  2.65114  3.86384  3.65289  4.23836  3.65148  3.52662  3.30688  3.45147  3.05030  3.93994  1.06920    291 - -
          2.68618  4.42225  2.77519  2.73123  3.46354  2.40513  3.72494  3.29354  2.67741  2.69355  4.24690  2.90347  2.73739  3.18146  2.89801  2.37887  2.77519  2.98518  4.58477  3.61503
          0.03333  3.81383  4.53618  0.61958  0.77255  0.48576  0.95510
    290   2.28832  4.20725  3.15754  2.97186  4.01850  2.93831  4.08272  3.53376  3.04160  3.25902  4.19093  3.20524  3.67255  3.39583  3.32859  1.18306  2.76429  3.08176  5.39599  4.10202    292 - -
          2.68618  4.42225  2.77519  2.73123  3.46354  2.40513  3.72494  3.29354  2.67741  2.69355  4.24690  2.90347  2.73739  3.18146  2.89801  2.37887  2.77519  2.98518  4.58477  3.61503
          0.03333  3.81383  4.53618  0.61958  0.77255  0.48576  0.95510
    291   2.81822  4.96911  2.81595  2.47276  4.26432  3.39248  3.61317  3.71083  1.95410  3.23861  4.13047  2.95386  3.86592  1.77298  2.42375  2.82163  3.05195  3.39624  5.38213  4.09391    293 - -
          2.68618  4.42225  2.77519  2.73123  3.46354  2.40513  3.72494  3.29354  2.67741  2.69355  4.24690  2.90347  2.73739  3.18146  2.89801  2.37887  2.77519  2.98518  4.58477  3.61503
          0.03333  3.81383  4.53618  0.61958  0.77255  0.48576  0.95510
    292   2.92029  4.87918  3.09224  2.72633  4.25217  3.41473  3.72996  3.67805  1.12162  3.25662  4.22243  3.15295  3.92022  2.92567  2.42511  2.96684  3.17857  3.38957  5.33193  4.13669    294 - -
          2.68618  4.42225  2.77519  2.73123  3.46354  2.40513  3.72494  3.29354  2.67741  2.69355  4.24690  2.90347  2.73739  3.18146  2.89801  2.37887  2.77519  2.98518  4.58477  3.61503
          0.03333  3.81383  4.53618  0.61958  0.77255  0.48576  0.95510
    293   3.09063  4.57102  4.09469  3.73558  3.11554  3.90648  4.40975  2.31798  3.50385  0.95102  3.15920  4.01658  4.35282  3.88627  3.68899  3.47237  3.38807  2.33983  4.97224  3.68161    295 - -
          2.68618  4.42225  2.77519  2.73123  3.46354  2.40513  3.72494  3.29354  2.67741  2.69355  4.24690  2.90347  2.73739  3.18146  2.89801  2.37887  2.77519  2.98518  4.58477  3.61503
          0.03333  3.81383  4.53618  0.61958  0.77255  0.48576  0.95510
    294   2.76210  4.32226  4.04303  3.70560  3.50862  3.66184  4.51787  2.05774  3.57242  2.20679  3.48400  3.90446  4.22652  3.93703  3.79033  3.16269  3.12566  1.10245  5.28270  4.01009    296 - -
          2.68618  4.42225  2.77519  2.73123  3.46354  2.40513  3.72494  3.29354  2.67741  2.69355  4.24690  2.90347  2.73739  3.18146  2.89801  2.37887  2.77519  2.98518  4.58477  3.61503
          0.03333  3.81383  4.53618  0.61958  0.77255  0.48576  0.95510
    295   2.80307  4.87287  2.88907  2.53158  3.85093  3.41154  1.99401  3.60105  2.00637  3.15133  4.04979  2.99950  3.87914  2.83046  2.50685  2.82939  3.04021  3.30134  5.13526  3.74696    297 - -
          2.68618  4.42225  2.77519  2.73123  3.46354  2.40513  3.72494  3.29354  2.67741  2.69355  4.24690  2.90347  2.73739  3.18146  2.89801  2.37887  2.77519  2.98518  4.58477  3.61503
          0.03333  3.81383  4.53618  0.61958  0.77255  0.48576  0.95510
    296   2.59548  4.37528  3.25709  3.14979  4.29045  0.82563  4.27249  3.87688  3.32293  3.53815  4.51441  3.42171  3.76452  3.65195  3.56427  2.76594  3.07221  3.41664  5.39992  4.39080    298 - -
          2.68618  4.42225  2.77519  2.73123  3.46354  2.40513  3.72494  3.29354  2.67741  2.69355  4.24690  2.90347  2.73739  3.18146  2.89801  2.37887  2.77519  2.98518  4.58477  3.61503
          0.03333  3.81383  4.53618  0.61958  0.77255  0.48576  0.95510
    297   1.10177  4.16502  3.40478  3.19480  3.99556  2.99082  4.22354  3.11247  3.20957  2.99660  4.03602  3.35870  3.72463  3.55645  3.46337  2.51639  2.78975  2.77712  5.42865  4.22264    299 - -
          2.68618  4.42225  2.77519  2.73123  3.46354  2.40513  3.72494  3.29354  2.67741  2.69355  4.24690  2.90347  2.73739  3.18146  2.89801  2.37887  2.77519  2.98518  4.58477  3.61503
          0.03333  3.81383  4.53618  0.61958  0.77255  0.48576  0.95510
    298   2.76668  4.87257  3.15696  2.59603  4.25181  3.46618  3.57370  3.60887  1.67749  3.16012  4.01823  3.03952  3.87431  2.72433  1.97786  2.79793  2.62949  3.29445  5.31666  4.08252    300 - -
          2.68618  4.42225  2.77519  2.73123  3.46354  2.40513  3.72494  3.29354  2.67741  2.69355  4.24690  2.90347  2.73739  3.18146  2.89801  2.37887  2.77519  2.98518  4.58477  3.61503
          0.03333  3.81383  4.53618  0.61958  0.77255  0.48576  0.95510
    299   2.38372  4.18643  3.56971  3.18378  3.73892  3.19630  4.13830  2.61346  3.07847  2.60457  3.68078  3.40544  3.83975  3.44698  3.36286  2.62126  1.67806  2.11343  5.29304  4.04878    301 - -
          2.68618  4.42225  2.77519  2.73123  3.46354  2.40513  3.72494  3.29354  2.67741  2.69355  4.24690  2.90347  2.73739  3.18146  2.89801  2.37887  2.77519  2.98518  4.58477  3.61503
          0.03333  3.81383  4.53618  0.61958  0.77255  0.48576  0.95510
    300   2.99133  4.47035  4.25733  3.78003  3.14529  4.05226  4.49270  2.07498  3.58137  1.18623  3.05447  4.06040  4.42584  3.89979  3.79617  3.44103  3.26956  1.86932  5.08340  3.84340    302 - -
          2.68618  4.42225  2.77519  2.73123  3.46354  2.40513  3.72494  3.29354  2.67741  2.69355  4.24690  2.90347  2.73739  3.18146  2.89801  2.37887  2.77519  2.98518  4.58477  3.61503
          0.03333  3.81383  4.53618  0.61958  0.77255  0.48576  0.95510
    301   3.24863  4.62629  4.23208  3.84398  1.28702  4.08813  3.50501  2.91578  3.71491  2.29363  3.55491  3.84546  4.42994  3.83080  3.85238  3.44960  3.48555  2.85633  3.72203  1.80626    303 - -
          2.68618  4.42225  2.77519  2.73123  3.46354  2.40513  3.72494  3.29354  2.67741  2.69355  4.24690  2.90347  2.73739  3.18146  2.89801  2.37887  2.77519  2.98518  4.58477  3.61503
          0.03333  3.81383  4.53618  0.61958  0.77255  0.48576  0.95510
    302   2.71833  4.80076  3.10407  2.55967  4.04560  3.46474  3.58786  3.42131  1.69132  2.99208  3.31514  3.02359  3.86176  2.50089  2.42560  2.76412  2.93324  3.14160  5.23921  3.97213    304 - -
          2.68618  4.42225  2.77519  2.73123  3.46354  2.40513  3.72494  3.29354  2.67741  2.69355  4.24690  2.90347  2.73739  3.18146  2.89801  2.37887  2.77519  2.98518  4.58477  3.61503
          0.03333  3.81383  4.53618  0.61958  0.77255  0.48576  0.95510
    303   3.18554  4.60504  4.15787  3.86229  1.11287  3.88691  3.85436  2.71767  3.77104  2.10191  3.45734  3.95382  4.34770  3.95555  3.90523  3.45780  3.48710  2.70383  4.12288  2.49808    305 - -
          2.68618  4.42225  2.77519  2.73123  3.46354  2.40513  3.72494  3.29354  2.67741  2.69355  4.24690  2.90347  2.73739  3.18146  2.89801  2.37887  2.77519  2.98518  4.58477  3.61503
          0.03333  3.81383  4.53618  0.61958  0.77255  0.48576  0.95510
    304   1.61660  4.09025  3.23080  2.95852  4.16746  2.41230  4.06969  3.55883  3.04630  3.26304  4.09557  3.15853  3.59566  3.33596  3.37211  1.82093  2.61872  3.04059  5.51235  4.28904    306 - -
          2.68618  4.42225  2.77519  2.73123  3.46354  2.40513  3.72494  3.29354  2.67741  2.69355  4.24690  2.90347  2.73739  3.18146  2.89801  2.37887  2.77519  2.98518  4.58477  3.61503
          0.03333  3.81383  4.53618  0.61958  0.77255  0.48576  0.95510
    305   2.94149  4.78231  3.42638  2.95141  4.12205  3.43911  3.78560  3.66074  2.21933  3.18745  4.19037  3.31503  3.94564  3.00990  1.07200  3.02920  3.21217  3.38752  5.22961  4.06337    307 - -
          2.68618  4.42225  2.77519  2.73123  3.46354  2.40513  3.72494  3.29354  2.67741  2.69355  4.24690  2.90347  2.73739  3.18146  2.89801  2.37887  2.77519  2.98518  4.58477  3.61503
          0.03333  3.81383  4.53618  0.61958  0.77255  0.48576  0.95510
    306   2.61642  4.80428  1.74671  2.28421  4.26905  3.15377  3.74163  3.61272  2.67556  3.30665  4.18727  2.80638  3.74954  2.92779  3.16170  2.63723  2.25097  3.25417  5.55733  4.17885    308 - -
          2.68618  4.42225  2.77519  2.73123  3.46354  2.40513  3.72494  3.29354  2.67741  2.69355  4.24690  2.90347  2.73739  3.18146  2.89801  2.37887  2.77519  2.98518  4.58477  3.61503
          0.03333  3.81383  4.53618  0.61958  0.77255  0.48576  0.95510
    307   2.80197  4.90427  2.98533  2.55958  4.17643  3.42382  3.61045  3.65793  2.10457  3.17211  4.07421  3.01652  3.87715  1.77124  2.14069  2.82493  3.03394  3.35277  5.31217  4.03322    309 - -
          2.68618  4.42225  2.77519  2.73123  3.46354  2.40513  3.72494  3.29354  2.67741  2.69355  4.24690  2.90347  2.73739  3.18146  2.89801  2.37887  2.77519  2.98518  4.58477  3.61503
          0.03333  3.81383  4.53618  0.61958  0.77255  0.48576  0.95510
    308   2.94149  4.78231  3.42638  2.95141  4.12205  3.43911  3.78560  3.66074  2.21933  3.18745  4.19037  3.31503  3.94564  3.00990  1.07200  3.02920  3.21217  3.38752  5.22961  4.06337    310 - -
          2.68618  4.42225  2.77519  2.73123  3.46354  2.40513  3.72494  3.29354  2.67741  2.69355  4.24690  2.90347  2.73739  3.18146  2.89801  2.37887  2.77519  2.98518  4.58477  3.61503
          0.03333  3.81383  4.53618  0.61958  0.77255  0.48576  0.95510
    309   2.59548  4.37528  3.25709  3.14979  4.29045  0.82563  4.27249  3.87688  3.32293  3.53815  4.51441  3.42171  3.76452  3.65195  3.56427  2.76594  3.07221  3.41664  5.39992  4.39080    311 - -
          2.68618  4.42225  2.77519  2.73123  3.46354  2.40513  3.72494  3.29354  2.67741  2.69355  4.24690  2.90347  2.73739  3.18146  2.89801  2.37887  2.77519  2.98518  4.58477  3.61503
          0.03333  3.81383  4.53618  0.61958  0.77255  0.48576  0.95510
    310   2.94149  4.78231  3.42638  2.95141  4.12205  3.43911  3.78560  3.66074  2.21933  3.18745  4.19037  3.31503  3.94564  3.00990  1.07200  3.02920  3.21217  3.38752  5.22961  4.06337    312 - -
          2.68618  4.42225  2.77519  2.73123  3.46354  2.40513  3.72494  3.29354  2.67741  2.69355  4.24690  2.90347  2.73739  3.18146  2.89801  2.37887  2.77519  2.98518  4.58477  3.61503
          0.03333  3.81383  4.53618  0.61958  0.77255  0.48576  0.95510
    311   3.16474  4.67747  3.75264  3.47215  2.29881  3.76257  3.59483  3.18235  3.33135  2.65114  3.86384  3.65289  4.23836  3.65148  3.52662  3.30688  3.45147  3.05030  3.93994  1.06920    313 - -
          2.68618  4.42225  2.77519  2.73123  3.46354  2.40513  3.72494  3.29354  2.67741  2.69355  4.24690  2.90347  2.73739  3.18146  2.89801  2.37887  2.77519  2.98518  4.58477  3.61503
          0.03333  3.81383  4.53618  0.61958  0.77255  0.48576  0.95510
    312   2.28832  4.20725  3.15754  2.97186  4.01850  2.93831  4.08272  3.53376  3.04160  3.25902  4.19093  3.20524  3.67255  3.39583  3.32859  1.18306  2.76429  3.08176  5.39599  4.10202    314 - -
          2.68618  4.42225  2.77519  2.73123  3.46354  2.40513  3.72494  3.29354  2.67741  2.69355  4.24690  2.90347  2.73739  3.18146  2.89801  2.37887  2.77519  2.98518  4.58477  3.61503
          0.03333  3.81383  4.53618  0.61958  0.77255  0.48576  0.95510
    313   1.79030  4.16004  3.43500  3.01321  3.77080  3.12604  4.00446  2.85499  2.96949  2.74569  3.70101  3.27533  2.99561  3.29730  3.29171  2.52242  2.70984  2.11449  5.23007  3.99913    315 - -
          2.68618  4.42225  2.77519  2.73123  3.46354  2.40513  3.72494  3.29354  2.67741  2.69355  4.24690  2.90347  2.73739  3.18146  2.89801  2.37887  2.77519  2.98518  4.58477  3.61503
          0.03333  3.81383  4.53618  0.61958  0.77255  0.48576  0.95510
    314   2.59548  4.37528  3.25709  3.14979  4.29045  0.82563  4.27249  3.87688  3.32293  3.53815  4.51441  3.42171  3.76452  3.65195  3.56427  2.76594  3.07221  3.41664  5.39992  4.39080    316 - -
          2.68618  4.42225  2.77519  2.73123  3.46354  2.40513  3.72494  3.29354  2.67741  2.69355  4.24690  2.90347  2.73739  3.18146  2.89801  2.37887  2.77519  2.98518  4.58477  3.61503
          0.09273  3.81383  2.71064  0.61958  0.77255  0.48576  0.95510
    315   2.16004  4.11651  3.09736  2.85147  4.13915  1.91681  4.00247  3.52682  2.94863  3.23360  4.07626  3.09651  3.58764  3.26131  3.27806  2.08016  2.25221  3.02843  5.47834  4.23934    317 - -
          2.68618  4.42225  2.77519  2.73123  3.46354  2.40513  3.72494  3.29354  2.67741  2.69355  4.24690  2.90347  2.73739  3.18146  2.89801  2.37887  2.77519  2.98518  4.58477  3.61503
          0.03533  3.75644  4.47879  0.61958  0.77255  0.45750  1.00202
    316   2.03911  4.28334  2.95133  2.69559  4.14288  2.97497  3.91293  3.56135  2.81889  3.23967  4.08149  2.60728  3.65446  3.14443  3.18649  1.65795  2.71434  3.10110  5.46593  4.18495    318 - -
          2.68618  4.42225  2.77519  2.73123  3.46354  2.40513  3.72494  3.29354  2.67741  2.69355  4.24690  2.90347  2.73739  3.18146  2.89801  2.37887  2.77519  2.98518  4.58477  3.61503
          0.03333  3.81383  4.53618  0.61958  0.77255  0.48576  0.95510
    317   2.84087  5.31605  1.76480  1.49441  4.60391  3.15943  3.68685  4.09076  2.67252  3.63342  4.49506  2.64222  3.76792  2.85751  3.23228  2.74681  3.12697  3.69424  5.79649  4.33246    319 - -
          2.68618  4.42225  2.77519  2.73123  3.46354  2.40513  3.72494  3.29354  2.67741  2.69355  4.24690  2.90347  2.73739  3.18146  2.89801  2.37887  2.77519  2.98518  4.58477  3.61503
          0.03333  3.81383  4.53618  0.61958  0.77255  0.48576  0.95510
    318   1.68867  4.16296  3.18202  2.86498  4.08565  2.93736  3.98312  3.45410  2.91576  3.16144  4.00998  3.12965  2.49509  3.23399  3.25953  2.09844  2.65374  2.99762  5.43329  4.19122    320 - -
          2.68618  4.42225  2.77519  2.73123  3.46354  2.40513  3.72494  3.29354  2.67741  2.69355  4.24690  2.90347  2.73739  3.18146  2.89801  2.37887  2.77519  2.98518  4.58477  3.61503
          0.03333  3.81383  4.53618  0.61958  0.77255  0.48576  0.95510
    319   1.91967  4.47277  2.80133  2.28643  4.06940  3.12400  3.78579  3.42496  2.65879  3.11328  3.97061  2.96106  3.72084  2.99467  3.05960  2.06032  2.79509  3.05576  5.38487  4.08749    321 - -
          2.68618  4.42225  2.77519  2.73123  3.46354  2.40513  3.72494  3.29354  2.67741  2.69355  4.24690  2.90347  2.73739  3.18146  2.89801  2.37887  2.77519  2.98518  4.58477  3.61503
          0.03333  3.81383  4.53618  0.61958  0.77255  0.48576  0.95510
    320   2.62046  4.41958  3.35402  2.80106  3.58374  3.53269  3.77702  2.34307  2.20986  2.35037  3.49670  3.22683  3.92776  3.03229  2.90409  2.80857  2.62672  2.47684  5.03255  3.78441    322 - -
          2.68618  4.42225  2.77519  2.73123  3.46354  2.40513  3.72494  3.29354  2.67741  2.69355  4.24690  2.90347  2.73739  3.18146  2.89801  2.37887  2.77519  2.98518  4.58477  3.61503
          0.03333  3.81383  4.53618  0.61958  0.77255  0.48576  0.95510
    321   3.18554  4.60504  4.15787  3.86229  1.11287  3.88691  3.85436  2.71767  3.77104  2.10191  3.45734  3.95382  4.34770  3.95555  3.90523  3.45780  3.48710  2.70383  4.12288  2.49808    323 - -
          2.68618  4.42225  2.77519  2.73123  3.46354  2.40513  3.72494  3.29354  2.67741  2.69355  4.24690  2.90347  2.73739  3.18146  2.89801  2.37887  2.77519  2.98518  4.58477  3.61503
          0.03333  3.81383  4.53618  0.61958  0.77255  0.48576  0.95510
    322   3.16474  4.67747  3.75264  3.47215  2.29881  3.76257  3.59483  3.18235  3.33135  2.65114  3.86384  3.65289  4.23836  3.65148  3.52662  3.30688  3.45147  3.05030  3.93994  1.06920    324 - -
          2.68618  4.42225  2.77519  2.73123  3.46354  2.40513  3.72494  3.29354  2.67741  2.69355  4.24690  2.90347  2.73739  3.18146  2.89801  2.37887  2.77519  2.98518  4.58477  3.61503
          0.03333  3.81383  4.53618  0.61958  0.77255  0.48576  0.95510
    323   2.67686  4.66940  2.67976  2.55996  4.02391  3.14620  3.87719  3.72286  2.77664  3.37681  4.33338  1.26633  3.79579  3.15089  3.12840  2.74697  3.05743  3.35101  5.33677  3.97727    325 - -
          2.68618  4.42225  2.77519  2.73123  3.46354  2.40513  3.72494  3.29354  2.67741  2.69355  4.24690  2.90347  2.73739  3.18146  2.89801  2.37887  2.77519  2.98518  4.58477  3.61503
          0.03333  3.81383  4.53618  0.61958  0.77255  0.48576  0.95510
    324   2.28832  4.20725  3.15754  2.97186  4.01850  2.93831  4.08272  3.53376  3.04160  3.25902  4.19093  3.20524  3.67255  3.39583  3.32859  1.18306  2.76429  3.08176  5.39599  4.10202    326 - -
          2.68618  4.42225  2.77519  2.73123  3.46354  2.40513  3.72494  3.29354  2.67741  2.69355  4.24690  2.90347  2.73739  3.18146  2.89801  2.37887  2.77519  2.98518  4.58477  3.61503
          0.03333  3.81383  4.53618  0.61958  0.77255  0.48576  0.95510
    325   2.21331  4.13885  3.25675  2.96080  4.03957  2.94017  4.03463  3.34151  2.96006  3.11860  4.00393  3.18535  3.64974  3.30806  3.26797  1.90109  1.70795  2.91673  5.41839  4.17378    327 - -
          2.68618  4.42225  2.77519  2.73123  3.46354  2.40513  3.72494  3.29354  2.67741  2.69355  4.24690  2.90347  2.73739  3.18146  2.89801  2.37887  2.77519  2.98518  4.58477  3.61503
          0.03333  3.81383  4.53618  0.61958  0.77255  0.48576  0.95510
    326   2.34372  4.26657  3.19788  2.77125  3.81402  2.43010  3.83967  3.18287  2.74307  2.88888  3.08175  3.12156  3.71990  3.09311  3.10168  1.97359  2.70878  2.84394  5.19511  3.92972    328 - -
          2.68618  4.42225  2.77519  2.73123  3.46354  2.40513  3.72494  3.29354  2.67741  2.69355  4.24690  2.90347  2.73739  3.18146  2.89801  2.37887  2.77519  2.98518  4.58477  3.61503
          0.03333  3.81383  4.53618  0.61958  0.77255  0.48576  0.95510
    327   3.16474  4.67747  3.75264  3.47215  2.29881  3.76257  3.59483  3.18235  3.33135  2.65114  3.86384  3.65289  4.23836  3.65148  3.52662  3.30688  3.45147  3.05030  3.93994  1.06920    329 - -
          2.68618  4.42225  2.77519  2.73123  3.46354  2.40513  3.72494  3.29354  2.67741  2.69355  4.24690  2.90347  2.73739  3.18146  2.89801  2.37887  2.77519  2.98518  4.58477  3.61503
          0.03333  3.81383  4.53618  0.61958  0.77255  0.48576  0.95510
    328   3.19156  4.61977  4.09466  3.66976  2.05562  3.98280  3.44713  3.11200  3.43288  2.54005  3.70683  3.72736  4.34366  3.67739  3.59941  3.35302  3.42449  2.98619  1.75782  1.78338    330 - -
          2.68618  4.42225  2.77519  2.73123  3.46354  2.40513  3.72494  3.29354  2.67741  2.69355  4.24690  2.90347  2.73739  3.18146  2.89801  2.37887  2.77519  2.98518  4.58477  3.61503
          0.03333  3.81383  4.53618  0.61958  0.77255  0.48576  0.95510
    329   2.92864  5.04432  1.00597  2.30276  4.41401  3.16805  3.88264  3.98928  2.95621  3.60869  4.58674  2.85564  3.81686  3.12261  3.46341  2.89854  3.26642  3.63516  5.59392  4.29821    331 - -
          2.68618  4.42225  2.77519  2.73123  3.46354  2.40513  3.72494  3.29354  2.67741  2.69355  4.24690  2.90347  2.73739  3.18146  2.89801  2.37887  2.77519  2.98518  4.58477  3.61503
          0.03333  3.81383  4.53618  0.61958  0.77255  0.48576  0.95510
    330   2.90424  4.99977  2.46690  1.11190  4.33903  3.23793  3.82135  3.78132  2.69465  3.40852  4.38650  2.90349  3.84014  3.03913  3.09635  2.89349  3.20849  3.47175  5.52180  4.24551    332 - -
          2.68618  4.42225  2.77519  2.73123  3.46354  2.40513  3.72494  3.29354  2.67741  2.69355  4.24690  2.90347  2.73739  3.18146  2.89801  2.37887  2.77519  2.98518  4.58477  3.61503
          0.03333  3.81383  4.53618  0.61958  0.77255  0.48576  0.95510
    331   3.25069  4.62701  4.23438  3.84610  1.29045  4.08965  3.50098  2.92142  3.71694  2.29995  3.55955  3.84511  4.43079  3.83120  3.85369  3.45035  3.48717  2.86068  3.71699  1.79191    333 - -
          2.68618  4.42225  2.77519  2.73123  3.46354  2.40513  3.72494  3.29354  2.67741  2.69355  4.24690  2.90347  2.73739  3.18146  2.89801  2.37887  2.77519  2.98518  4.58477  3.61503
          0.03333  3.81383  4.53618  0.61958  0.77255  0.48576  0.95510
    332   2.96462  4.35566  4.46815  3.97716  3.40357  4.18507  4.73080  1.35781  3.84473  1.92706  3.24260  4.23168  4.54252  4.13728  4.06873  3.56643  3.24026  1.43507  5.33518  4.11890    334 - -
          2.68618  4.42225  2.77519  2.73123  3.46354  2.40513  3.72494  3.29354  2.67741  2.69355  4.24690  2.90347  2.73739  3.18146  2.89801  2.37887  2.77519  2.98518  4.58477  3.61503
          0.03333  3.81383  4.53618  0.61958  0.77255  0.48576  0.95510
    333   3.24199  4.63690  4.00392  3.69639  2.61159  3.66643  3.83193  3.26419  3.42028  2.66869  3.90059  3.85755  4.17959  3.81107  3.55859  3.44616  3.53971  3.15291  1.01241  2.61697    335 - -
          2.68618  4.42225  2.77519  2.73123  3.46354  2.40513  3.72494  3.29354  2.67741  2.69355  4.24690  2.90347  2.73739  3.18146  2.89801  2.37887  2.77519  2.98518  4.58477  3.61503
          0.03333  3.81383  4.53618  0.61958  0.77255  0.48576  0.95510
    334   2.59548  4.37528  3.25709  3.14979  4.29045  0.82563  4.27249  3.87688  3.32293  3.53815  4.51441  3.42171  3.76452  3.65195  3.56427  2.76594  3.07221  3.41664  5.39992  4.39080    336 - -
          2.68618  4.42225  2.77519  2.73123  3.46354  2.40513  3.72494  3.29354  2.67741  2.69355  4.24690  2.90347  2.73739  3.18146  2.89801  2.37887  2.77519  2.98518  4.58477  3.61503
          0.03333  3.81383  4.53618  0.61958  0.77255  0.48576  0.95510
    335   1.94316  4.15793  3.12331  2.94782  4.21236  1.45587  4.11613  3.57019  3.09542  3.31994  4.20471  3.17437  3.63350  3.40026  3.40096  2.39467  2.70977  3.07838  5.54243  4.32866    337 - -
          2.68618  4.42225  2.77519  2.73123  3.46354  2.40513  3.72494  3.29354  2.67741  2.69355  4.24690  2.90347  2.73739  3.18146  2.89801  2.37887  2.77519  2.98518  4.58477  3.61503
          0.03333  3.81383  4.53618  0.61958  0.77255  0.48576  0.95510
    336   1.10177  4.16502  3.40478  3.19480  3.99556  2.99082  4.22354  3.11247  3.20957  2.99660  4.03602  3.35870  3.72463  3.55645  3.46337  2.51639  2.78975  2.77712  5.42865  4.22264    338 - -
          2.68618  4.42225  2.77519  2.73123  3.46354  2.40513  3.72494  3.29354  2.67741  2.69355  4.24690  2.90347  2.73739  3.18146  2.89801  2.37887  2.77519  2.98518  4.58477  3.61503
          0.03333  3.81383  4.53618  0.61958  0.77255  0.48576  0.95510
    337   3.24199  4.63690  4.00392  3.69639  2.61159  3.66643  3.83193  3.26419  3.42028  2.66869  3.90059  3.85755  4.17959  3.81107  3.55859  3.44616  3.53971  3.15291  1.01241  2.61697    339 - -
          2.68618  4.42225  2.77519  2.73123  3.46354  2.40513  3.72494  3.29354  2.67741  2.69355  4.24690  2.90347  2.73739  3.18146  2.89801  2.37887  2.77519  2.98518  4.58477  3.61503
          0.03333  3.81383  4.53618  0.61958  0.77255  0.48576  0.95510
    338   3.08452  4.53034  4.34050  3.80584  3.03644  4.19352  4.48828  2.15207  3.60069  1.16631  2.23869  4.11892  4.47400  3.87939  3.80550  3.54165  3.32386  2.21933  5.01965  3.84627    340 - -
          2.68618  4.42225  2.77519  2.73123  3.46354  2.40513  3.72494  3.29354  2.67741  2.69355  4.24690  2.90347  2.73739  3.18146  2.89801  2.37887  2.77519  2.98518  4.58477  3.61503
          0.03333  3.81383  4.53618  0.61958  0.77255  0.48576  0.95510
    339   3.16474  4.67747  3.75264  3.47215  2.29881  3.76257  3.59483  3.18235  3.33135  2.65114  3.86384  3.65289  4.23836  3.65148  3.52662  3.30688  3.45147  3.05030  3.93994  1.06920    341 - -
          2.68618  4.42225  2.77519  2.73123  3.46354  2.40513  3.72494  3.29354  2.67741  2.69355  4.24690  2.90347  2.73739  3.18146  2.89801  2.37887  2.77519  2.98518  4.58477  3.61503
          0.03333  3.81383  4.53618  0.61958  0.77255  0.48576  0.95510
    340   3.16474  4.67747  3.75264  3.47215  2.29881  3.76257  3.59483  3.18235  3.33135  2.65114  3.86384  3.65289  4.23836  3.65148  3.52662  3.30688  3.45147  3.05030  3.93994  1.06920    342 - -
          2.68618  4.42225  2.77519  2.73123  3.46354  2.40513  3.72494  3.29354  2.67741  2.69355  4.24690  2.90347  2.73739  3.18146  2.89801  2.37887  2.77519  2.98518  4.58477  3.61503
          0.03333  3.81383  4.53618  0.61958  0.77255  0.48576  0.95510
    341   1.10177  4.16502  3.40478  3.19480  3.99556  2.99082  4.22354  3.11247  3.20957  2.99660  4.03602  3.35870  3.72463  3.55645  3.46337  2.51639  2.78975  2.77712  5.42865  4.22264    343 - -
          2.68618  4.42225  2.77519  2.73123  3.46354  2.40513  3.72494  3.29354  2.67741  2.69355  4.24690  2.90347  2.73739  3.18146  2.89801  2.37887  2.77519  2.98518  4.58477  3.61503
          0.03333  3.81383  4.53618  0.61958  0.77255  0.48576  0.95510
    342   2.38345  4.22797  3.37823  3.12903  3.91918  3.06879  4.15053  3.03926  3.07082  2.90477  3.96014  3.34695  3.76839  3.46892  3.33156  2.58420  1.27541  2.74052  5.36224  4.13619    344 - -
          2.68618  4.42225  2.77519  2.73123  3.46354  2.40513  3.72494  3.29354  2.67741  2.69355  4.24690  2.90347  2.73739  3.18146  2.89801  2.37887  2.77519  2.98518  4.58477  3.61503
          0.03333  3.81383  4.53618  0.61958  0.77255  0.48576  0.95510
    343   2.59548  4.37528  3.25709  3.14979  4.29045  0.82563  4.27249  3.87688  3.32293  3.53815  4.51441  3.42171  3.76452  3.65195  3.56427  2.76594  3.07221  3.41664  5.39992  4.39080    345 - -
          2.68618  4.42225  2.77519  2.73123  3.46354  2.40513  3.72494  3.29354  2.67741  2.69355  4.24690  2.90347  2.73739  3.18146  2.89801  2.37887  2.77519  2.98518  4.58477  3.61503
          0.03333  3.81383  4.53618  0.61958  0.77255  0.48576  0.95510
    344   2.67686  4.66940  2.67976  2.55996  4.02391  3.14620  3.87719  3.72286  2.77664  3.37681  4.33338  1.26633  3.79579  3.15089  3.12840  2.74697  3.05743  3.35101  5.33677  3.97727    346 - -
          2.68618  4.42225  2.77519  2.73123  3.46354  2.40513  3.72494  3.29354  2.67741  2.69355  4.24690  2.90347  2.73739  3.18146  2.89801  2.37887  2.77519  2.98518  4.58477  3.61503
          0.03333  3.81383  4.53618  0.61958  0.77255  0.48576  0.95510
    345   2.40081  4.40114  2.95871  2.61627  3.95295  3.12683  3.79668  3.34779  2.66378  3.05335  3.91666  2.19144  3.71990  3.01975  3.04621  2.10592  2.76171  2.60494  5.29918  3.98936    347 - -
          2.68618  4.42225  2.77519  2.73123  3.46354  2.40513  3.72494  3.29354  2.67741  2.69355  4.24690  2.90347  2.73739  3.18146  2.89801  2.37887  2.77519  2.98518  4.58477  3.61503
          0.03333  3.81383  4.53618  0.61958  0.77255  0.48576  0.95510
    346   2.20196  4.14137  3.20947  2.94742  4.09642  2.91157  4.04917  3.43886  2.97561  3.19511  4.07635  3.16953  3.63604  3.32000  3.28345  1.43667  2.28561  2.98261  5.46651  4.21277    348 - -
          2.68618  4.42225  2.77519  2.73123  3.46354  2.40513  3.72494  3.29354  2.67741  2.69355  4.24690  2.90347  2.73739  3.18146  2.89801  2.37887  2.77519  2.98518  4.58477  3.61503
          0.03333  3.81383  4.53618  0.61958  0.77255  0.48576  0.95510
    347   3.16474  4.67747  3.75264  3.47215  2.29881  3.76257  3.59483  3.18235  3.33135  2.65114  3.86384  3.65289  4.23836  3.65148  3.52662  3.30688  3.45147  3.05030  3.93994  1.06920    349 - -
          2.68618  4.42225  2.77519  2.73123  3.46354  2.40513  3.72494  3.29354  2.67741  2.69355  4.24690  2.90347  2.73739  3.18146  2.89801  2.37887  2.77519  2.98518  4.58477  3.61503
          0.03333  3.81383  4.53618  0.61958  0.77255  0.48576  0.95510
    348   3.09063  4.57102  4.09469  3.73558  3.11554  3.90648  4.40975  2.31798  3.50385  0.95102  3.15920  4.01658  4.35282  3.88627  3.68899  3.47237  3.38807  2.33983  4.97224  3.68161    350 - -
          2.68618  4.42225  2.77519  2.73123  3.46354  2.40513  3.72494  3.29354  2.67741  2.69355  4.24690  2.90347  2.73739  3.18146  2.89801  2.37887  2.77519  2.98518  4.58477  3.61503
          0.03333  3.81383  4.53618  0.61958  0.77255  0.48576  0.95510
    349   2.73390  4.90694  2.62214  2.37994  4.17053  3.27998  3.65572  3.73339  2.34190  3.28952  4.17041  2.51338  3.81441  1.77496  2.68326  2.74063  3.01125  3.38754  5.39380  4.02992    351 - -
          2.68618  4.42225  2.77519  2.73123  3.46354  2.40513  3.72494  3.29354  2.67741  2.69355  4.24690  2.90347  2.73739  3.18146  2.89801  2.37887  2.77519  2.98518  4.58477  3.61503
          0.03333  3.81383  4.53618  0.61958  0.77255  0.48576  0.95510
    350   3.09063  4.57102  4.09469  3.73558  3.11554  3.90648  4.40975  2.31798  3.50385  0.95102  3.15920  4.01658  4.35282  3.88627  3.68899  3.47237  3.38807  2.33983  4.97224  3.68161    352 - -
          2.68618  4.42225  2.77519  2.73123  3.46354  2.40513  3.72494  3.29354  2.67741  2.69355  4.24690  2.90347  2.73739  3.18146  2.89801  2.37887  2.77519  2.98518  4.58477  3.61503
          0.03333  3.81383  4.53618  0.61958  0.77255  0.48576  0.95510
    351   1.59837  4.22661  3.60693  3.20149  3.63543  3.32102  4.14682  2.18981  3.11151  2.46407  3.57705  3.45918  3.92012  3.46692  3.40345  2.73034  2.84893  2.25689  5.23430  3.98238    353 - -
          2.68618  4.42225  2.77519  2.73123  3.46354  2.40513  3.72494  3.29354  2.67741  2.69355  4.24690  2.90347  2.73739  3.18146  2.89801  2.37887  2.77519  2.98518  4.58477  3.61503
          0.03333  3.81383  4.53618  0.61958  0.77255  0.48576  0.95510
    352   2.38345  4.22797  3.37823  3.12903  3.91918  3.06879  4.15053  3.03926  3.07082  2.90477  3.96014  3.34695  3.76839  3.46892  3.33156  2.58420  1.27541  2.74052  5.36224  4.13619    354 - -
          2.68618  4.42225  2.77519  2.73123  3.46354  2.40513  3.72494  3.29354  2.67741  2.69355  4.24690  2.90347  2.73739  3.18146  2.89801  2.37887  2.77519  2.98518  4.58477  3.61503
          0.03333  3.81383  4.53618  0.61958  0.77255  0.48576  0.95510
    353   2.56506  4.48442  3.14097  2.61104  3.64627  3.42711  3.25615  3.04323  2.47398  2.69641  2.95310  3.06875  3.83121  2.65459  2.83668  2.68943  2.41121  2.79112  5.01953  3.74032    355 - -
          2.68618  4.42225  2.77519  2.73123  3.46354  2.40513  3.72494  3.29354  2.67741  2.69355  4.24690  2.90347  2.73739  3.18146  2.89801  2.37887  2.77519  2.98518  4.58477  3.61503
          0.03333  3.81383  4.53618  0.61958  0.77255  0.48576  0.95510
    354   2.55970  4.40450  3.26962  2.91327  3.63300  3.28362  3.93387  2.97768  2.81192  2.25480  3.72508  3.26916  1.81879  3.23307  3.11756  2.73177  2.91318  2.75941  5.12310  3.81789    356 - -
          2.68618  4.42225  2.77519  2.73123  3.46354  2.40513  3.72494  3.29354  2.67741  2.69355  4.24690  2.90347  2.73739  3.18146  2.89801  2.37887  2.77519  2.98518  4.58477  3.61503
          0.03333  3.81383  4.53618  0.61958  0.77255  0.48576  0.95510
    355   2.44679  4.46947  2.87346  2.57591  4.10931  2.00720  3.78783  3.48136  2.33045  3.14695  4.00464  2.99370  3.72746  2.99428  2.93812  2.55019  2.45911  3.10001  5.39217  4.11310    357 - -
          2.68618  4.42225  2.77519  2.73123  3.46354  2.40513  3.72494  3.29354  2.67741  2.69355  4.24690  2.90347  2.73739  3.18146  2.89801  2.37887  2.77519  2.98518  4.58477  3.61503
          0.03333  3.81383  4.53618  0.61958  0.77255  0.48576  0.95510
    356   3.08752  4.46967  4.50399  3.94625  3.10058  4.30607  4.61714  1.70068  3.80160  1.27986  2.54998  4.24646  4.54647  4.01588  3.99675  3.63726  3.31797  2.00740  5.10134  3.97385    358 - -
          2.68618  4.42225  2.77519  2.73123  3.46354  2.40513  3.72494  3.29354  2.67741  2.69355  4.24690  2.90347  2.73739  3.18146  2.89801  2.37887  2.77519  2.98518  4.58477  3.61503
          0.03333  3.81383  4.53618  0.61958  0.77255  0.48576  0.95510
    357   1.10177  4.16502  3.40478  3.19480  3.99556  2.99082  4.22354  3.11247  3.20957  2.99660  4.03602  3.35870  3.72463  3.55645  3.46337  2.51639  2.78975  2.77712  5.42865  4.22264    359 - -
          2.68618  4.42225  2.77519  2.73123  3.46354  2.40513  3.72494  3.29354  2.67741  2.69355  4.24690  2.90347  2.73739  3.18146  2.89801  2.37887  2.77519  2.98518  4.58477  3.61503
          0.03333  3.81383  4.53618  0.61958  0.77255  0.48576  0.95510
    358   2.92029  4.87918  3.09224  2.72633  4.25217  3.41473  3.72996  3.67805  1.12162  3.25662  4.22243  3.15295  3.92022  2.92567  2.42511  2.96684  3.17857  3.38957  5.33193  4.13669    360 - -
          2.68618  4.42225  2.77519  2.73123  3.46354  2.40513  3.72494  3.29354  2.67741  2.69355  4.24690  2.90347  2.73739  3.18146  2.89801  2.37887  2.77519  2.98518  4.58477  3.61503
          0.03333  3.81383  4.53618  0.61958  0.77255  0.48576  0.95510
    359   2.93457  4.76039  3.07210  2.82734  3.24640  3.40032  1.27248  3.62825  2.67214  3.12913  4.16847  3.23856  3.95027  3.19316  2.94077  3.00614  3.23644  3.36462  4.71204  3.19917    361 - -
          2.68618  4.42225  2.77519  2.73123  3.46354  2.40513  3.72494  3.29354  2.67741  2.69355  4.24690  2.90347  2.73739  3.18146  2.89801  2.37887  2.77519  2.98518  4.58477  3.61503
          0.03333  3.81383  4.53618  0.61958  0.77255  0.48576  0.95510
    360   1.10177  4.16502  3.40478  3.19480  3.99556  2.99082  4.22354  3.11247  3.20957  2.99660  4.03602  3.35870  3.72463  3.55645  3.46337  2.51639  2.78975  2.77712  5.42865  4.22264    362 - -
          2.68618  4.42225  2.77519  2.73123  3.46354  2.40513  3.72494  3.29354  2.67741  2.69355  4.24690  2.90347  2.73739  3.18146  2.89801  2.37887  2.77519  2.98518  4.58477  3.61503
          0.03333  3.81383  4.53618  0.61958  0.77255  0.48576  0.95510
    361   2.59548  4.37528  3.25709  3.14979  4.29045  0.82563  4.27249  3.87688  3.32293  3.53815  4.51441  3.42171  3.76452  3.65195  3.56427  2.76594  3.07221  3.41664  5.39992  4.39080    363 - -
          2.68618  4.42225  2.77519  2.73123  3.46354  2.40513  3.72494  3.29354  2.67741  2.69355  4.24690  2.90347  2.73739  3.18146  2.89801  2.37887  2.77519  2.98518  4.58477  3.61503
          0.03333  3.81383  4.53618  0.61958  0.77255  0.48576  0.95510
    362   1.10177  4.16502  3.40478  3.19480  3.99556  2.99082  4.22354  3.11247  3.20957  2.99660  4.03602  3.35870  3.72463  3.55645  3.46337  2.51639  2.78975  2.77712  5.42865  4.22264    364 - -
          2.68618  4.42225  2.77519  2.73123  3.46354  2.40513  3.72494  3.29354  2.67741  2.69355  4.24690  2.90347  2.73739  3.18146  2.89801  2.37887  2.77519  2.98518  4.58477  3.61503
          0.03333  3.81383  4.53618  0.61958  0.77255  0.48576  0.95510
    363   3.18554  4.60504  4.15787  3.86229  1.11287  3.88691  3.85436  2.71767  3.77104  2.10191  3.45734  3.95382  4.34770  3.95555  3.90523  3.45780  3.48710  2.70383  4.12288  2.49808    365 - -
          2.68618  4.42225  2.77519  2.73123  3.46354  2.40513  3.72494  3.29354  2.67741  2.69355  4.24690  2.90347  2.73739  3.18146  2.89801  2.37887  2.77519  2.98518  4.58477  3.61503
          0.03333  3.81383  4.53618  0.61958  0.77255  0.48576  0.95510
    364   2.83166  4.50639  3.62390  3.10145  2.91422  3.59964  3.67940  3.06968  2.64012  2.62257  3.65419  3.41302  4.02648  3.20190  2.41243  3.00750  3.07743  2.87867  1.89990  2.93875    366 - -
          2.68618  4.42225  2.77519  2.73123  3.46354  2.40513  3.72494  3.29354  2.67741  2.69355  4.24690  2.90347  2.73739  3.18146  2.89801  2.37887  2.77519  2.98518  4.58477  3.61503
          0.03333  3.81383  4.53618  0.61958  0.77255  0.48576  0.95510
    365   2.59548  4.37528  3.25709  3.14979  4.29045  0.82563  4.27249  3.87688  3.32293  3.53815  4.51441  3.42171  3.76452  3.65195  3.56427  2.76594  3.07221  3.41664  5.39992  4.39080    367 - -
          2.68618  4.42225  2.77519  2.73123  3.46354  2.40513  3.72494  3.29354  2.67741  2.69355  4.24690  2.90347  2.73739  3.18146  2.89801  2.37887  2.77519  2.98518  4.58477  3.61503
          0.03333  3.81383  4.53618  0.61958  0.77255  0.48576  0.95510
    366   2.59548  4.37528  3.25709  3.14979  4.29045  0.82563  4.27249  3.87688  3.32293  3.53815  4.51441  3.42171  3.76452  3.65195  3.56427  2.76594  3.07221  3.41664  5.39992  4.39080    368 - -
          2.68618  4.42225  2.77519  2.73123  3.46354  2.40513  3.72494  3.29354  2.67741  2.69355  4.24690  2.90347  2.73739  3.18146  2.89801  2.37887  2.77519  2.98518  4.58477  3.61503
          0.03333  3.81383  4.53618  0.61958  0.77255  0.48576  0.95510
    367   2.59490  4.62177  2.80646  2.54361  4.03808  3.20955  3.76726  3.52555  2.53688  3.11502  4.03736  2.99439  1.89006  2.51195  2.87945  2.67283  2.92583  3.19159  5.33394  4.02825    369 - -
          2.68618  4.42225  2.77519  2.73123  3.46354  2.40513  3.72494  3.29354  2.67741  2.69355  4.24690  2.90347  2.73739  3.18146  2.89801  2.37887  2.77519  2.98518  4.58477  3.61503
          0.03333  3.81383  4.53618  0.61958  0.77255  0.48576  0.95510
    368   2.73838  4.93307  1.63620  2.28627  3.77980  3.27131  3.66050  3.59044  2.63282  3.19137  4.10372  2.82389  3.80792  2.89842  3.11384  2.73149  3.01111  3.28259  5.18916  3.00396    370 - -
          2.68618  4.42225  2.77519  2.73123  3.46354  2.40513  3.72494  3.29354  2.67741  2.69355  4.24690  2.90347  2.73739  3.18146  2.89801  2.37887  2.77519  2.98518  4.58477  3.61503
          0.03333  3.81383  4.53618  0.61958  0.77255  0.48576  0.95510
    369   3.16474  4.67747  3.75264  3.47215  2.29881  3.76257  3.59483  3.18235  3.33135  2.65114  3.86384  3.65289  4.23836  3.65148  3.52662  3.30688  3.45147  3.05030  3.93994  1.06920    371 - -
          2.68618  4.42225  2.77519  2.73123  3.46354  2.40513  3.72494  3.29354  2.67741  2.69355  4.24690  2.90347  2.73739  3.18146  2.89801  2.37887  2.77519  2.98518  4.58477  3.61503
          0.03333  3.81383  4.53618  0.61958  0.77255  0.48576  0.95510
    370   2.59548  4.37528  3.25709  3.14979  4.29045  0.82563  4.27249  3.87688  3.32293  3.53815  4.51441  3.42171  3.76452  3.65195  3.56427  2.76594  3.07221  3.41664  5.39992  4.39080    372 - -
          2.68618  4.42225  2.77519  2.73123  3.46354  2.40513  3.72494  3.29354  2.67741  2.69355  4.24690  2.90347  2.73739  3.18146  2.89801  2.37887  2.77519  2.98518  4.58477  3.61503
          0.03333  3.81383  4.53618  0.61958  0.77255  0.48576  0.95510
    371   2.76210  4.32226  4.04303  3.70560  3.50862  3.66184  4.51787  2.05774  3.57242  2.20679  3.48400  3.90446  4.22652  3.93703  3.79033  3.16269  3.12566  1.10245  5.28270  4.01009    373 - -
          2.68618  4.42225  2.77519  2.73123  3.46354  2.40513  3.72494  3.29354  2.67741  2.69355  4.24690  2.90347  2.73739  3.18146  2.89801  2.37887  2.77519  2.98518  4.58477  3.61503
          0.03333  3.81383  4.53618  0.61958  0.77255  0.48576  0.95510
    372   3.13331  4.55401  4.36567  3.87857  2.42334  4.19681  4.30342  2.22694  3.73276  1.09526  2.95889  4.12693  4.49138  3.94032  3.91781  3.56700  3.37736  2.29418  4.68146  3.26861    374 - -
          2.68618  4.42225  2.77519  2.73123  3.46354  2.40513  3.72494  3.29354  2.67741  2.69355  4.24690  2.90347  2.73739  3.18146  2.89801  2.37887  2.77519  2.98518  4.58477  3.61503
          0.03333  3.81383  4.53618  0.61958  0.77255  0.48576  0.95510
    373   2.28832  4.20725  3.15754  2.97186  4.01850  2.93831  4.08272  3.53376  3.04160  3.25902  4.19093  3.20524  3.67255  3.39583  3.32859  1.18306  2.76429  3.08176  5.39599  4.10202    375 - -
          2.68618  4.42225  2.77519  2.73123  3.46354  2.40513  3.72494  3.29354  2.67741  2.69355  4.24690  2.90347  2.73739  3.18146  2.89801  2.37887  2.77519  2.98518  4.58477  3.61503
          0.03333  3.81383  4.53618  0.61958  0.77255  0.48576  0.95510
    374   3.24199  4.63690  4.00392  3.69639  2.61159  3.66643  3.83193  3.26419  3.42028  2.66869  3.90059  3.85755  4.17959  3.81107  3.55859  3.44616  3.53971  3.15291  1.01241  2.61697    376 - -
          2.68618  4.42225  2.77519  2.73123  3.46354  2.40513  3.72494  3.29354  2.67741  2.69355  4.24690  2.90347  2.73739  3.18146  2.89801  2.37887  2.77519  2.98518  4.58477  3.61503
          0.03333  3.81383  4.53618  0.61958  0.77255  0.48576  0.95510
    375   2.92864  5.04432  1.00597  2.30276  4.41401  3.16805  3.88264  3.98928  2.95621  3.60869  4.58674  2.85564  3.81686  3.12261  3.46341  2.89854  3.26642  3.63516  5.59392  4.29821    377 - -
          2.68618  4.42225  2.77519  2.73123  3.46354  2.40513  3.72494  3.29354  2.67741  2.69355  4.24690  2.90347  2.73739  3.18146  2.89801  2.37887  2.77519  2.98518  4.58477  3.61503
          0.03333  3.81383  4.53618  0.61958  0.77255  0.48576  0.95510
    376   2.67686  4.66940  2.67976  2.55996  4.02391  3.14620  3.87719  3.72286  2.77664  3.37681  4.33338  1.26633  3.79579  3.15089  3.12840  2.74697  3.05743  3.35101  5.33677  3.97727    378 - -
          2.68618  4.42225  2.77519  2.73123  3.46354  2.40513  3.72494  3.29354  2.67741  2.69355  4.24690  2.90347  2.73739  3.18146  2.89801  2.37887  2.77519  2.98518  4.58477  3.61503
          0.03333  3.81383  4.53618  0.61958  0.77255  0.48576  0.95510
    377   2.92029  4.87918  3.09224  2.72633  4.25217  3.41473  3.72996  3.67805  1.12162  3.25662  4.22243  3.15295  3.92022  2.92567  2.42511  2.96684  3.17857  3.38957  5.33193  4.13669    379 - -
          2.68618  4.42225  2.77519  2.73123  3.46354  2.40513  3.72494  3.29354  2.67741  2.69355  4.24690  2.90347  2.73739  3.18146  2.89801  2.37887  2.77519  2.98518  4.58477  3.61503
          0.03333  3.81383  4.53618  0.61958  0.77255  0.48576  0.95510
    378   3.09063  4.57102  4.09469  3.73558  3.11554  3.90648  4.40975  2.31798  3.50385  0.95102  3.15920  4.01658  4.35282  3.88627  3.68899  3.47237  3.38807  2.33983  4.97224  3.68161    380 - -
          2.68618  4.42225  2.77519  2.73123  3.46354  2.40513  3.72494  3.29354  2.67741  2.69355  4.24690  2.90347  2.73739  3.18146  2.89801  2.37887  2.77519  2.98518  4.58477  3.61503
          0.03333  3.81383  4.53618  0.61958  0.77255  0.48576  0.95510
    379   1.34806  4.09585  3.40571  3.12489  4.02280  2.94786  4.15449  3.07790  3.11279  2.99799  3.96059  3.28387  3.67620  3.44888  3.39365  2.41054  2.31922  2.71604  5.46393  4.24668    381 - -
          2.68618  4.42225  2.77519  2.73123  3.46354  2.40513  3.72494  3.29354  2.67741  2.69355  4.24690  2.90347  2.73739  3.18146  2.89801  2.37887  2.77519  2.98518  4.58477  3.61503
          0.03333  3.81383  4.53618  0.61958  0.77255  0.48576  0.95510
    380   2.59548  4.37528  3.25709  3.14979  4.29045  0.82563  4.27249  3.87688  3.32293  3.53815  4.51441  3.42171  3.76452  3.65195  3.56427  2.76594  3.07221  3.41664  5.39992  4.39080    382 - -
          2.68618  4.42225  2.77519  2.73123  3.46354  2.40513  3.72494  3.29354  2.67741  2.69355  4.24690  2.90347  2.73739  3.18146  2.89801  2.37887  2.77519  2.98518  4.58477  3.61503
          0.03333  3.81383  4.53618  0.61958  0.77255  0.48576  0.95510
    381   1.10177  4.16502  3.40478  3.19480  3.99556  2.99082  4.22354  3.11247  3.20957  2.99660  4.03602  3.35870  3.72463  3.55645  3.46337  2.51639  2.78975  2.77712  5.42865  4.22264    383 - -
          2.68618  4.42225  2.77519  2.73123  3.46354  2.40513  3.72494  3.29354  2.67741  2.69355  4.24690  2.90347  2.73739  3.18146  2.89801  2.37887  2.77519  2.98518  4.58477  3.61503
          0.03333  3.81383  4.53618  0.61958  0.77255  0.48576  0.95510
    382   2.83681  4.81832  2.86692  2.62218  3.97868  3.32870  3.77948  3.60172  2.44741  3.10979  4.14071  3.08086  3.88222  1.34223  2.73216  2.88770  3.13449  3.33549  5.26185  3.95211    384 - -
          2.68618  4.42225  2.77519  2.73123  3.46354  2.40513  3.72494  3.29354  2.67741  2.69355  4.24690  2.90347  2.73739  3.18146  2.89801  2.37887  2.77519  2.98518  4.58477  3.61503
          0.03333  3.81383  4.53618  0.61958  0.77255  0.48576  0.95510
    383   2.94277  4.40286  4.27532  3.78527  3.24993  4.05137  4.52203  1.96539  3.61502  1.46371  3.14361  4.06161  4.42766  3.92832  3.84164  3.42863  3.21982  1.50733  5.15358  3.91743    385 - -
          2.68618  4.42225  2.77519  2.73123  3.46354  2.40513  3.72494  3.29354  2.67741  2.69355  4.24690  2.90347  2.73739  3.18146  2.89801  2.37887  2.77519  2.98518  4.58477  3.61503
          0.03333  3.81383  4.53618  0.61958  0.77255  0.48576  0.95510
    384   3.09063  4.57102  4.09469  3.73558  3.11554  3.90648  4.40975  2.31798  3.50385  0.95102  3.15920  4.01658  4.35282  3.88627  3.68899  3.47237  3.38807  2.33983  4.97224  3.68161    386 - -
          2.68618  4.42225  2.77519  2.73123  3.46354  2.40513  3.72494  3.29354  2.67741  2.69355  4.24690  2.90347  2.73739  3.18146  2.89801  2.37887  2.77519  2.98518  4.58477  3.61503
          0.03333  3.81383  4.53618  0.61958  0.77255  0.48576  0.95510
    385   3.09063  4.57102  4.09469  3.73558  3.11554  3.90648  4.40975  2.31798  3.50385  0.95102  3.15920  4.01658  4.35282  3.88627  3.68899  3.47237  3.38807  2.33983  4.97224  3.68161    387 - -
          2.68618  4.42225  2.77519  2.73123  3.46354  2.40513  3.72494  3.29354  2.67741  2.69355  4.24690  2.90347  2.73739  3.18146  2.89801  2.37887  2.77519  2.98518  4.58477  3.61503
          0.03333  3.81383  4.53618  0.61958  0.77255  0.48576  0.95510
    386   2.28832  4.20725  3.15754  2.97186  4.01850  2.93831  4.08272  3.53376  3.04160  3.25902  4.19093  3.20524  3.67255  3.39583  3.32859  1.18306  2.76429  3.08176  5.39599  4.10202    388 - -
          2.68618  4.42225  2.77519  2.73123  3.46354  2.40513  3.72494  3.29354  2.67741  2.69355  4.24690  2.90347  2.73739  3.18146  2.89801  2.37887  2.77519  2.98518  4.58477  3.61503
          0.03333  3.81383  4.53618  0.61958  0.77255  0.48576  0.95510
    387   2.94149  4.78231  3.42638  2.95141  4.12205  3.43911  3.78560  3.66074  2.21933  3.18745  4.19037  3.31503  3.94564  3.00990  1.07200  3.02920  3.21217  3.38752  5.22961  4.06337    389 - -
          2.68618  4.42225  2.77519  2.73123  3.46354  2.40513  3.72494  3.29354  2.67741  2.69355  4.24690  2.90347  2.73739  3.18146  2.89801  2.37887  2.77519  2.98518  4.58477  3.61503
          0.03333  3.81383  4.53618  0.61958  0.77255  0.48576  0.95510
    388   3.09911  4.54756  4.33887  3.81563  3.03771  4.19581  4.49551  2.14523  3.59172  1.07698  2.55755  4.12671  4.48514  3.88914  3.79580  3.55556  3.34334  2.20862  5.02474  3.82938    390 - -
          2.68618  4.42225  2.77519  2.73123  3.46354  2.40513  3.72494  3.29354  2.67741  2.69355  4.24690  2.90347  2.73739  3.18146  2.89801  2.37887  2.77519  2.98518  4.58477  3.61503
          0.03333  3.81383  4.53618  0.61958  0.77255  0.48576  0.95510
    389   2.94149  4.78231  3.42638  2.95141  4.12205  3.43911  3.78560  3.66074  2.21933  3.18745  4.19037  3.31503  3.94564  3.00990  1.07200  3.02920  3.21217  3.38752  5.22961  4.06337    391 - -
          2.68618  4.42225  2.77519  2.73123  3.46354  2.40513  3.72494  3.29354  2.67741  2.69355  4.24690  2.90347  2.73739  3.18146  2.89801  2.37887  2.77519  2.98518  4.58477  3.61503
          0.03333  3.81383  4.53618  0.61958  0.77255  0.48576  0.95510
    390   3.09063  4.57102  4.09469  3.73558  3.11554  3.90648  4.40975  2.31798  3.50385  0.95102  3.15920  4.01658  4.35282  3.88627  3.68899  3.47237  3.38807  2.33983  4.97224  3.68161    392 - -
          2.68618  4.42225  2.77519  2.73123  3.46354  2.40513  3.72494  3.29354  2.67741  2.69355  4.24690  2.90347  2.73739  3.18146  2.89801  2.37887  2.77519  2.98518  4.58477  3.61503
          0.03333  3.81383  4.53618  0.61958  0.77255  0.48576  0.95510
    391   3.18554  4.60504  4.15787  3.86229  1.11287  3.88691  3.85436  2.71767  3.77104  2.10191  3.45734  3.95382  4.34770  3.95555  3.90523  3.45780  3.48710  2.70383  4.12288  2.49808    393 - -
          2.68618  4.42225  2.77519  2.73123  3.46354  2.40513  3.72494  3.29354  2.67741  2.69355  4.24690  2.90347  2.73739  3.18146  2.89801  2.37887  2.77519  2.98518  4.58477  3.61503
          0.03333  3.81383  4.53618  0.61958  0.77255  0.48576  0.95510
    392   3.09063  4.57102  4.09469  3.73558  3.11554  3.90648  4.40975  2.31798  3.50385  0.95102  3.15920  4.01658  4.35282  3.88627  3.68899  3.47237  3.38807  2.33983  4.97224  3.68161    394 - -
          2.68618  4.42225  2.77519  2.73123  3.46354  2.40513  3.72494  3.29354  2.67741  2.69355  4.24690  2.90347  2.73739  3.18146  2.89801  2.37887  2.77519  2.98518  4.58477  3.61503
          0.03333  3.81383  4.53618  0.61958  0.77255  0.48576  0.95510
    393   2.28832  4.20725  3.15754  2.97186  4.01850  2.93831  4.08272  3.53376  3.04160  3.25902  4.19093  3.20524  3.67255  3.39583  3.32859  1.18306  2.76429  3.08176  5.39599  4.10202    395 - -
          2.68618  4.42225  2.77519  2.73123  3.46354  2.40513  3.72494  3.29354  2.67741  2.69355  4.24690  2.90347  2.73739  3.18146  2.89801  2.37887  2.77519  2.98518  4.58477  3.61503
          0.03333  3.81383  4.53618  0.61958  0.77255  0.48576  0.95510
    394   2.67775  4.44346  3.27882  3.11041  4.10837  3.13435  4.19174  3.63982  3.16290  3.27262  4.32085  3.42241  0.94424  3.55352  3.41405  2.84370  3.11499  3.29177  5.30991  4.22865    396 - -
          2.68618  4.42225  2.77519  2.73123  3.46354  2.40513  3.72494  3.29354  2.67741  2.69355  4.24690  2.90347  2.73739  3.18146  2.89801  2.37887  2.77519  2.98518  4.58477  3.61503
          0.03333  3.81383  4.53618  0.61958  0.77255  0.48576  0.95510
    395   2.59548  4.37528  3.25709  3.14979  4.29045  0.82563  4.27249  3.87688  3.32293  3.53815  4.51441  3.42171  3.76452  3.65195  3.56427  2.76594  3.07221  3.41664  5.39992  4.39080    397 - -
          2.68618  4.42225  2.77519  2.73123  3.46354  2.40513  3.72494  3.29354  2.67741  2.69355  4.24690  2.90347  2.73739  3.18146  2.89801  2.37887  2.77519  2.98518  4.58477  3.61503
          0.03333  3.81383  4.53618  0.61958  0.77255  0.48576  0.95510
    396   3.16474  4.67747  3.75264  3.47215  2.29881  3.76257  3.59483  3.18235  3.33135  2.65114  3.86384  3.65289  4.23836  3.65148  3.52662  3.30688  3.45147  3.05030  3.93994  1.06920    398 - -
          2.68618  4.42225  2.77519  2.73123  3.46354  2.40513  3.72494  3.29354  2.67741  2.69355  4.24690  2.90347  2.73739  3.18146  2.89801  2.37887  2.77519  2.98518  4.58477  3.61503
          0.03333  3.81383  4.53618  0.61958  0.77255  0.48576  0.95510
    397   2.67775  4.44346  3.27882  3.11041  4.10837  3.13435  4.19174  3.63982  3.16290  3.27262  4.32085  3.42241  0.94424  3.55352  3.41405  2.84370  3.11499  3.29177  5.30991  4.22865    399 - -
          2.68618  4.42225  2.77519  2.73123  3.46354  2.40513  3.72494  3.29354  2.67741  2.69355  4.24690  2.90347  2.73739  3.18146  2.89801  2.37887  2.77519  2.98518  4.58477  3.61503
          0.03333  3.81383  4.53618  0.61958  0.77255  0.48576  0.95510
    398   3.16474  4.67747  3.75264  3.47215  2.29881  3.76257  3.59483  3.18235  3.33135  2.65114  3.86384  3.65289  4.23836  3.65148  3.52662  3.30688  3.45147  3.05030  3.93994  1.06920    400 - -
          2.68618  4.42225  2.77519  2.73123  3.46354  2.40513  3.72494  3.29354  2.67741  2.69355  4.24690  2.90347  2.73739  3.18146  2.89801  2.37887  2.77519  2.98518  4.58477  3.61503
          0.03333  3.81383  4.53618  0.61958  0.77255  0.48576  0.95510
    399   2.90424  4.99977  2.46690  1.11190  4.33903  3.23793  3.82135  3.78132  2.69465  3.40852  4.38650  2.90349  3.84014  3.03913  3.09635  2.89349  3.20849  3.47175  5.52180  4.24551    401 - -
          2.68618  4.42225  2.77519  2.73123  3.46354  2.40513  3.72494  3.29354  2.67741  2.69355  4.24690  2.90347  2.73739  3.18146  2.89801  2.37887  2.77519  2.98518  4.58477  3.61503
          0.03333  3.81383  4.53618  0.61958  0.77255  0.48576  0.95510
    400   2.83387  5.26487  1.93673  1.40033  4.55756  3.16856  3.69160  4.03316  2.66033  3.59190  4.45923  2.66348  3.77262  2.86510  3.20042  2.75050  3.11999  3.64806  5.75533  4.31029    402 - -
          2.68618  4.42225  2.77519  2.73123  3.46354  2.40513  3.72494  3.29354  2.67741  2.69355  4.24690  2.90347  2.73739  3.18146  2.89801  2.37887  2.77519  2.98518  4.58477  3.61503
          0.03333  3.81383  4.53618  0.61958  0.77255  0.48576  0.95510
    401   2.96693  4.36903  4.44362  3.96314  3.37918  4.16273  4.71353  1.28776  3.81828  1.90219  3.22918  4.21627  4.53050  4.11957  4.03934  3.55130  3.24679  1.55482  5.31571  4.09213    403 - -
          2.68618  4.42225  2.77519  2.73123  3.46354  2.40513  3.72494  3.29354  2.67741  2.69355  4.24690  2.90347  2.73739  3.18146  2.89801  2.37887  2.77519  2.98518  4.58477  3.61503
          0.03333  3.81383  4.53618  0.61958  0.77255  0.48576  0.95510
    402   3.09063  4.57102  4.09469  3.73558  3.11554  3.90648  4.40975  2.31798  3.50385  0.95102  3.15920  4.01658  4.35282  3.88627  3.68899  3.47237  3.38807  2.33983  4.97224  3.68161    404 - -
          2.68618  4.42225  2.77519  2.73123  3.46354  2.40513  3.72494  3.29354  2.67741  2.69355  4.24690  2.90347  2.73739  3.18146  2.89801  2.37887  2.77519  2.98518  4.58477  3.61503
          0.03333  3.81383  4.53618  0.61958  0.77255  0.48576  0.95510
    403   2.68134  4.79491  3.00598  2.52948  4.15950  3.38097  3.60185  3.58018  2.15333  3.14214  3.99274  2.98980  3.82924  2.47634  1.95931  2.30729  2.92636  3.25061  5.30912  4.03368    405 - -
          2.68618  4.42225  2.77519  2.73123  3.46354  2.40513  3.72494  3.29354  2.67741  2.69355  4.24690  2.90347  2.73739  3.18146  2.89801  2.37887  2.77519  2.98518  4.58477  3.61503
          0.03333  3.81383  4.53618  0.61958  0.77255  0.48576  0.95510
    404   2.22606  4.14212  3.26530  2.97969  4.01873  2.95142  4.04570  3.28928  2.96733  3.09287  3.99500  3.20004  3.66170  3.32571  3.26609  2.09496  1.57387  2.88223  5.40967  4.16216    406 - -
          2.68618  4.42225  2.77519  2.73123  3.46354  2.40513  3.72494  3.29354  2.67741  2.69355  4.24690  2.90347  2.73739  3.18146  2.89801  2.37887  2.77519  2.98518  4.58477  3.61503
          0.03333  3.81383  4.53618  0.61958  0.77255  0.48576  0.95510
    405   3.25069  4.62701  4.23438  3.84610  1.29045  4.08965  3.50098  2.92142  3.71694  2.29995  3.55955  3.84511  4.43079  3.83120  3.85369  3.45035  3.48717  2.86068  3.71699  1.79191    407 - -
          2.68618  4.42225  2.77519  2.73123  3.46354  2.40513  3.72494  3.29354  2.67741  2.69355  4.24690  2.90347  2.73739  3.18146  2.89801  2.37887  2.77519  2.98518  4.58477  3.61503
          0.03333  3.81383  4.53618  0.61958  0.77255  0.48576  0.95510
    406   2.93457  4.76039  3.07210  2.82734  3.24640  3.40032  1.27248  3.62825  2.67214  3.12913  4.16847  3.23856  3.95027  3.19316  2.94077  3.00614  3.23644  3.36462  4.71204  3.19917    408 - -
          2.68618  4.42225  2.77519  2.73123  3.46354  2.40513  3.72494  3.29354  2.67741  2.69355  4.24690  2.90347  2.73739  3.18146  2.89801  2.37887  2.77519  2.98518  4.58477  3.61503
          0.03333  3.81383  4.53618  0.61958  0.77255  0.48576  0.95510
    407   2.67686  4.66940  2.67976  2.55996  4.02391  3.14620  3.87719  3.72286  2.77664  3.37681  4.33338  1.26633  3.79579  3.15089  3.12840  2.74697  3.05743  3.35101  5.33677  3.97727    409 - -
          2.68618  4.42225  2.77519  2.73123  3.46354  2.40513  3.72494  3.29354  2.67741  2.69355  4.24690  2.90347  2.73739  3.18146  2.89801  2.37887  2.77519  2.98518  4.58477  3.61503
          0.03333  3.81383  4.53618  0.61958  0.77255  0.48576  0.95510
    408   2.83681  4.81832  2.86692  2.62218  3.97868  3.32870  3.77948  3.60172  2.44741  3.10979  4.14071  3.08086  3.88222  1.34223  2.73216  2.88770  3.13449  3.33549  5.26185  3.95211    410 - -
          2.68618  4.42225  2.77519  2.73123  3.46354  2.40513  3.72494  3.29354  2.67741  2.69355  4.24690  2.90347  2.73739  3.18146  2.89801  2.37887  2.77519  2.98518  4.58477  3.61503
          0.03333  3.81383  4.53618  0.61958  0.77255  0.48576  0.95510
    409   2.38345  4.22797  3.37823  3.12903  3.91918  3.06879  4.15053  3.03926  3.07082  2.90477  3.96014  3.34695  3.76839  3.46892  3.33156  2.58420  1.27541  2.74052  5.36224  4.13619    411 - -
          2.68618  4.42225  2.77519  2.73123  3.46354  2.40513  3.72494  3.29354  2.67741  2.69355  4.24690  2.90347  2.73739  3.18146  2.89801  2.37887  2.77519  2.98518  4.58477  3.61503
          0.03333  3.81383  4.53618  0.61958  0.77255  0.48576  0.95510
    410   2.35365  4.36511  2.83703  2.63267  4.11307  2.99959  3.88841  3.63512  2.78412  3.29621  4.15276  2.51440  3.67851  3.12769  3.14682  1.52970  2.77574  3.17707  5.44555  4.11526    412 - -
          2.68618  4.42225  2.77519  2.73123  3.46354  2.40513  3.72494  3.29354  2.67741  2.69355  4.24690  2.90347  2.73739  3.18146  2.89801  2.37887  2.77519  2.98518  4.58477  3.61503
          0.03333  3.81383  4.53618  0.61958  0.77255  0.48576  0.95510
    411   2.98555  4.42225  4.24979  3.86440  3.33602  4.00106  4.60426  1.15372  3.69129  1.93559  3.28206  4.11802  4.43905  4.04641  3.89465  3.49174  3.28626  1.84811  5.21379  3.94613    413 - -
          2.68618  4.42225  2.77519  2.73123  3.46354  2.40513  3.72494  3.29354  2.67741  2.69355  4.24690  2.90347  2.73739  3.18146  2.89801  2.37887  2.77519  2.98518  4.58477  3.61503
          0.03333  3.81383  4.53618  0.61958  0.77255  0.48576  0.95510
    412   2.96367  4.35410  4.46897  3.97721  3.40642  4.18582  4.73140  1.37015  3.84587  1.93080  3.24484  4.23185  4.54281  4.13798  4.07031  3.56658  3.23906  1.41882  5.33685  4.12078    414 - -
          2.68618  4.42225  2.77519  2.73123  3.46354  2.40513  3.72494  3.29354  2.67741  2.69355  4.24690  2.90347  2.73739  3.18146  2.89801  2.37887  2.77519  2.98518  4.58477  3.61503
          0.03333  3.81383  4.53618  0.61958  0.77255  0.48576  0.95510
    413   2.92471  4.48328  3.98706  3.57714  3.18470  3.79035  4.32591  2.35456  3.34801  1.78924  1.49520  3.86155  4.25156  3.73435  3.56001  3.26721  3.22937  2.35359  5.01707  3.77306    415 - -
          2.68618  4.42225  2.77519  2.73123  3.46354  2.40513  3.72494  3.29354  2.67741  2.69355  4.24690  2.90347  2.73739  3.18146  2.89801  2.37887  2.77519  2.98518  4.58477  3.61503
          0.03333  3.81383  4.53618  0.61958  0.77255  0.48576  0.95510
    414   2.52352  1.06766  4.02711  3.75434  3.76037  3.15775  4.41446  2.89559  3.58128  2.81318  3.93308  3.75700  3.86004  3.92993  3.71563  2.79484  2.98553  2.64387  5.18760  4.04813    416 - -
          2.68618  4.42225  2.77519  2.73123  3.46354  2.40513  3.72494  3.29354  2.67741  2.69355  4.24690  2.90347  2.73739  3.18146  2.89801  2.37887  2.77519  2.98518  4.58477  3.61503
          0.03333  3.81383  4.53618  0.61958  0.77255  0.48576  0.95510
    415   2.28832  4.20725  3.15754  2.97186  4.01850  2.93831  4.08272  3.53376  3.04160  3.25902  4.19093  3.20524  3.67255  3.39583  3.32859  1.18306  2.76429  3.08176  5.39599  4.10202    417 - -
          2.68618  4.42225  2.77519  2.73123  3.46354  2.40513  3.72494  3.29354  2.67741  2.69355  4.24690  2.90347  2.73739  3.18146  2.89801  2.37887  2.77519  2.98518  4.58477  3.61503
          0.03333  3.81383  4.53618  0.61958  0.77255  0.48576  0.95510
    416   3.25502  4.66457  4.12798  3.74277  1.81218  4.05048  3.44706  3.04605  3.61631  2.46029  3.68835  3.77395  4.40531  3.76282  3.78114  3.41076  3.49393  2.95112  3.67716  1.22885    418 - -
          2.68618  4.42225  2.77519  2.73123  3.46354  2.40513  3.72494  3.29354  2.67741  2.69355  4.24690  2.90347  2.73739  3.18146  2.89801  2.37887  2.77519  2.98518  4.58477  3.61503
          0.03333  3.81383  4.53618  0.61958  0.77255  0.48576  0.95510
    417   3.09063  4.57102  4.09469  3.73558  3.11554  3.90648  4.40975  2.31798  3.50385  0.95102  3.15920  4.01658  4.35282  3.88627  3.68899  3.47237  3.38807  2.33983  4.97224  3.68161    419 - -
          2.68618  4.42225  2.77519  2.73123  3.46354  2.40513  3.72494  3.29354  2.67741  2.69355  4.24690  2.90347  2.73739  3.18146  2.89801  2.37887  2.77519  2.98518  4.58477  3.61503
          0.03333  3.81383  4.53618  0.61958  0.77255  0.48576  0.95510
    418   2.67775  4.44346  3.27882  3.11041  4.10837  3.13435  4.19174  3.63982  3.16290  3.27262  4.32085  3.42241  0.94424  3.55352  3.41405  2.84370  3.11499  3.29177  5.30991  4.22865    420 - -
          2.68618  4.42225  2.77519  2.73123  3.46354  2.40513  3.72494  3.29354  2.67741  2.69355  4.24690  2.90347  2.73739  3.18146  2.89801  2.37887  2.77519  2.98518  4.58477  3.61503
          0.03333  3.81383  4.53618  0.61958  0.77255  0.48576  0.95510
    419   2.45297  4.27859  4.15928  3.66603  3.47052  3.88840  4.47891  1.46011  3.55250  2.10042  3.32525  3.93205  4.32011  3.86290  3.80917  3.25396  3.07739  1.64325  5.26164  4.04932    421 - -
          2.68618  4.42225  2.77519  2.73123  3.46354  2.40513  3.72494  3.29354  2.67741  2.69355  4.24690  2.90347  2.73739  3.18146  2.89801  2.37887  2.77519  2.98518  4.58477  3.61503
          0.03333  3.81383  4.53618  0.61958  0.77255  0.48576  0.95510
    420   3.18554  4.60504  4.15787  3.86229  1.11287  3.88691  3.85436  2.71767  3.77104  2.10191  3.45734  3.95382  4.34770  3.95555  3.90523  3.45780  3.48710  2.70383  4.12288  2.49808    422 - -
          2.68618  4.42225  2.77519  2.73123  3.46354  2.40513  3.72494  3.29354  2.67741  2.69355  4.24690  2.90347  2.73739  3.18146  2.89801  2.37887  2.77519  2.98518  4.58477  3.61503
          0.03333  3.81383  4.53618  0.61958  0.77255  0.48576  0.95510
    421   2.52180  4.54699  2.99498  2.57854  4.00004  3.25375  3.69997  3.38713  2.41100  3.03556  3.89519  2.65729  3.77371  2.89544  2.45149  2.61449  2.03274  3.05238  5.27313  3.99119    423 - -
          2.68618  4.42225  2.77519  2.73123  3.46354  2.40513  3.72494  3.29354  2.67741  2.69355  4.24690  2.90347  2.73739  3.18146  2.89801  2.37887  2.77519  2.98518  4.58477  3.61503
          0.03333  3.81383  4.53618  0.61958  0.77255  0.48576  0.95510
    422   2.59500  4.67437  2.86924  2.52418  4.16128  3.24936  3.68955  3.57562  1.83696  3.19029  4.05306  2.97389  3.78690  2.87180  2.65740  1.98848  2.90112  3.21869  5.37164  4.07784    424 - -
          2.68618  4.42225  2.77519  2.73123  3.46354  2.40513  3.72494  3.29354  2.67741  2.69355  4.24690  2.90347  2.73739  3.18146  2.89801  2.37887  2.77519  2.98518  4.58477  3.61503
          0.03333  3.81383  4.53618  0.61958  0.77255  0.48576  0.95510
    423   3.18554  4.60504  4.15787  3.86229  1.11287  3.88691  3.85436  2.71767  3.77104  2.10191  3.45734  3.95382  4.34770  3.95555  3.90523  3.45780  3.48710  2.70383  4.12288  2.49808    425 - -
          2.68618  4.42225  2.77519  2.73123  3.46354  2.40513  3.72494  3.29354  2.67741  2.69355  4.24690  2.90347  2.73739  3.18146  2.89801  2.37887  2.77519  2.98518  4.58477  3.61503
          0.03333  3.81383  4.53618  0.61958  0.77255  0.48576  0.95510
    424   2.73096  5.00813  2.07601  2.18790  4.35137  3.14867  3.72198  3.90543  2.67774  3.49624  4.36598  1.62784  3.76229  2.91475  3.17548  2.70259  3.04819  3.51330  5.61342  4.18445    426 - -
          2.68618  4.42225  2.77519  2.73123  3.46354  2.40513  3.72494  3.29354  2.67741  2.69355  4.24690  2.90347  2.73739  3.18146  2.89801  2.37887  2.77519  2.98518  4.58477  3.61503
          0.03333  3.81383  4.53618  0.61958  0.77255  0.48576  0.95510
    425   2.94149  4.78231  3.42638  2.95141  4.12205  3.43911  3.78560  3.66074  2.21933  3.18745  4.19037  3.31503  3.94564  3.00990  1.07200  3.02920  3.21217  3.38752  5.22961  4.06337    427 - -
          2.68618  4.42225  2.77519  2.73123  3.46354  2.40513  3.72494  3.29354  2.67741  2.69355  4.24690  2.90347  2.73739  3.18146  2.89801  2.37887  2.77519  2.98518  4.58477  3.61503
          0.03333  3.81383  4.53618  0.61958  0.77255  0.48576  0.95510
    426   2.38345  4.22797  3.37823  3.12903  3.91918  3.06879  4.15053  3.03926  3.07082  2.90477  3.96014  3.34695  3.76839  3.46892  3.33156  2.58420  1.27541  2.74052  5.36224  4.13619    428 - -
          2.68618  4.42225  2.77519  2.73123  3.46354  2.40513  3.72494  3.29354  2.67741  2.69355  4.24690  2.90347  2.73739  3.18146  2.89801  2.37887  2.77519  2.98518  4.58477  3.61503
          0.03333  3.81383  4.53618  0.61958  0.77255  0.48576  0.95510
    427   2.81340  4.98655  3.01795  2.52931  4.36141  3.45588  3.56142  3.75833  1.57335  3.26676  4.11482  2.63919  3.87417  2.70544  2.07343  2.81498  3.02216  3.42570  5.37489  4.12530    429 - -
          2.68618  4.42225  2.77519  2.73123  3.46354  2.40513  3.72494  3.29354  2.67741  2.69355  4.24690  2.90347  2.73739  3.18146  2.89801  2.37887  2.77519  2.98518  4.58477  3.61503
          0.03333  3.81383  4.53618  0.61958  0.77255  0.48576  0.95510
    428   2.59548  4.37528  3.25709  3.14979  4.29045  0.82563  4.27249  3.87688  3.32293  3.53815  4.51441  3.42171  3.76452  3.65195  3.56427  2.76594  3.07221  3.41664  5.39992  4.39080    430 - -
          2.68618  4.42225  2.77519  2.73123  3.46354  2.40513  3.72494  3.29354  2.67741  2.69355  4.24690  2.90347  2.73739  3.18146  2.89801  2.37887  2.77519  2.98518  4.58477  3.61503
          0.03333  3.81383  4.53618  0.61958  0.77255  0.48576  0.95510
    429   2.59548  4.37528  3.25709  3.14979  4.29045  0.82563  4.27249  3.87688  3.32293  3.53815  4.51441  3.42171  3.76452  3.65195  3.56427  2.76594  3.07221  3.41664  5.39992  4.39080    431 - -
          2.68618  4.42225  2.77519  2.73123  3.46354  2.40513  3.72494  3.29354  2.67741  2.69355  4.24690  2.90347  2.73739  3.18146  2.89801  2.37887  2.77519  2.98518  4.58477  3.61503
          0.03333  3.81383  4.53618  0.61958  0.77255  0.48576  0.95510
    430   3.09063  4.57102  4.09469  3.73558  3.11554  3.90648  4.40975  2.31798  3.50385  0.95102  3.15920  4.01658  4.35282  3.88627  3.68899  3.47237  3.38807  2.33983  4.97224  3.68161    432 - -
          2.68618  4.42225  2.77519  2.73123  3.46354  2.40513  3.72494  3.29354  2.67741  2.69355  4.24690  2.90347  2.73739  3.18146  2.89801  2.37887  2.77519  2.98518  4.58477  3.61503
          0.03333  3.81383  4.53618  0.61958  0.77255  0.48576  0.95510
    431   2.98555  4.42225  4.24979  3.86440  3.33602  4.00106  4.60426  1.15372  3.69129  1.93559  3.28206  4.11802  4.43905  4.04641  3.89465  3.49174  3.28626  1.84811  5.21379  3.94613    433 - -
          2.68618  4.42225  2.77519  2.73123  3.46354  2.40513  3.72494  3.29354  2.67741  2.69355  4.24690  2.90347  2.73739  3.18146  2.89801  2.37887  2.77519  2.98518  4.58477  3.61503
          0.03333  3.81383  4.53618  0.61958  0.77255  0.48576  0.95510
    432   2.78885  5.08894  2.45740  1.78509  4.36810  3.27987  3.63330  3.82346  2.36286  3.35992  4.22846  2.79126  3.80605  2.05908  2.75201  2.75079  3.04224  3.47788  5.53186  4.16925    434 - -
          2.68618  4.42225  2.77519  2.73123  3.46354  2.40513  3.72494  3.29354  2.67741  2.69355  4.24690  2.90347  2.73739  3.18146  2.89801  2.37887  2.77519  2.98518  4.58477  3.61503
          0.03333  3.81383  4.53618  0.61958  0.77255  0.48576  0.95510
    433   3.09063  4.57102  4.09469  3.73558  3.11554  3.90648  4.40975  2.31798  3.50385  0.95102  3.15920  4.01658  4.35282  3.88627  3.68899  3.47237  3.38807  2.33983  4.97224  3.68161    435 - -
          2.68618  4.42225  2.77519  2.73123  3.46354  2.40513  3.72494  3.29354  2.67741  2.69355  4.24690  2.90347  2.73739  3.18146  2.89801  2.37887  2.77519  2.98518  4.58477  3.61503
          0.03333  3.81383  4.53618  0.61958  0.77255  0.48576  0.95510
    434   2.67686  4.66940  2.67976  2.55996  4.02391  3.14620  3.87719  3.72286  2.77664  3.37681  4.33338  1.26633  3.79579  3.15089  3.12840  2.74697  3.05743  3.35101  5.33677  3.97727    436 - -
          2.68618  4.42225  2.77519  2.73123  3.46354  2.40513  3.72494  3.29354  2.67741  2.69355  4.24690  2.90347  2.73739  3.18146  2.89801  2.37887  2.77519  2.98518  4.58477  3.61503
          0.03333  3.81383  4.53618  0.61958  0.77255  0.48576  0.95510
    435   2.93457  4.76039  3.07210  2.82734  3.24640  3.40032  1.27248  3.62825  2.67214  3.12913  4.16847  3.23856  3.95027  3.19316  2.94077  3.00614  3.23644  3.36462  4.71204  3.19917    437 - -
          2.68618  4.42225  2.77519  2.73123  3.46354  2.40513  3.72494  3.29354  2.67741  2.69355  4.24690  2.90347  2.73739  3.18146  2.89801  2.37887  2.77519  2.98518  4.58477  3.61503
          0.03333  3.81383  4.53618  0.61958  0.77255  0.48576  0.95510
    436   2.59548  4.37528  3.25709  3.14979  4.29045  0.82563  4.27249  3.87688  3.32293  3.53815  4.51441  3.42171  3.76452  3.65195  3.56427  2.76594  3.07221  3.41664  5.39992  4.39080    438 - -
          2.68618  4.42225  2.77519  2.73123  3.46354  2.40513  3.72494  3.29354  2.67741  2.69355  4.24690  2.90347  2.73739  3.18146  2.89801  2.37887  2.77519  2.98518  4.58477  3.61503
          0.03333  3.81383  4.53618  0.61958  0.77255  0.48576  0.95510
    437   2.32626  4.62128  3.22706  2.74988  4.08840  3.33179  3.71221  3.43280  2.22470  3.06161  3.98861  3.13290  3.84755  2.90374  1.59402  2.74197  2.94445  3.12474  5.29338  4.05465    439 - -
          2.68618  4.42225  2.77519  2.73123  3.46354  2.40513  3.72494  3.29354  2.67741  2.69355  4.24690  2.90347  2.73739  3.18146  2.89801  2.37887  2.77519  2.98518  4.58477  3.61503
          0.03333  3.81383  4.53618  0.61958  0.77255  0.48576  0.95510
    438   2.67775  4.44346  3.27882  3.11041  4.10837  3.13435  4.19174  3.63982  3.16290  3.27262  4.32085  3.42241  0.94424  3.55352  3.41405  2.84370  3.11499  3.29177  5.30991  4.22865    440 - -
          2.68618  4.42225  2.77519  2.73123  3.46354  2.40513  3.72494  3.29354  2.67741  2.69355  4.24690  2.90347  2.73739  3.18146  2.89801  2.37887  2.77519  2.98518  4.58477  3.61503
          0.03333  3.81383  4.53618  0.61958  0.77255  0.48576  0.95510
    439   2.83681  4.81832  2.86692  2.62218  3.97868  3.32870  3.77948  3.60172  2.44741  3.10979  4.14071  3.08086  3.88222  1.34223  2.73216  2.88770  3.13449  3.33549  5.26185  3.95211    441 - -
          2.68618  4.42225  2.77519  2.73123  3.46354  2.40513  3.72494  3.29354  2.67741  2.69355  4.24690  2.90347  2.73739  3.18146  2.89801  2.37887  2.77519  2.98518  4.58477  3.61503
          0.03333  3.81383  4.53618  0.61958  0.77255  0.48576  0.95510
    440   2.67775  4.44346  3.27882  3.11041  4.10837  3.13435  4.19174  3.63982  3.16290  3.27262  4.32085  3.42241  0.94424  3.55352  3.41405  2.84370  3.11499  3.29177  5.30991  4.22865    442 - -
          2.68618  4.42225  2.77519  2.73123  3.46354  2.40513  3.72494  3.29354  2.67741  2.69355  4.24690  2.90347  2.73739  3.18146  2.89801  2.37887  2.77519  2.98518  4.58477  3.61503
          0.03333  3.81383  4.53618  0.61958  0.77255  0.48576  0.95510
    441   3.09063  4.57102  4.09469  3.73558  3.11554  3.90648  4.40975  2.31798  3.50385  0.95102  3.15920  4.01658  4.35282  3.88627  3.68899  3.47237  3.38807  2.33983  4.97224  3.68161    443 - -
          2.68618  4.42225  2.77519  2.73123  3.46354  2.40513  3.72494  3.29354  2.67741  2.69355  4.24690  2.90347  2.73739  3.18146  2.89801  2.37887  2.77519  2.98518  4.58477  3.61503
          0.03333  3.81383  4.53618  0.61958  0.77255  0.48576  0.95510
    442   2.83681  4.81832  2.86692  2.62218  3.97868  3.32870  3.77948  3.60172  2.44741  3.10979  4.14071  3.08086  3.88222  1.34223  2.73216  2.88770  3.13449  3.33549  5.26185  3.95211    444 - -
          2.68618  4.42225  2.77519  2.73123  3.46354  2.40513  3.72494  3.29354  2.67741  2.69355  4.24690  2.90347  2.73739  3.18146  2.89801  2.37887  2.77519  2.98518  4.58477  3.61503
          0.03333  3.81383  4.53618  0.61958  0.77255  0.48576  0.95510
    443   3.16474  4.67747  3.75264  3.47215  2.29881  3.76257  3.59483  3.18235  3.33135  2.65114  3.86384  3.65289  4.23836  3.65148  3.52662  3.30688  3.45147  3.05030  3.93994  1.06920    445 - -
          2.68618  4.42225  2.77519  2.73123  3.46354  2.40513  3.72494  3.29354  2.67741  2.69355  4.24690  2.90347  2.73739  3.18146  2.89801  2.37887  2.77519  2.98518  4.58477  3.61503
          0.03333  3.81383  4.53618  0.61958  0.77255  0.48576  0.95510
    444   2.42983  4.17062  3.63113  3.26393  3.62081  3.27241  4.16323  2.46277  3.17357  2.56126  3.62571  3.47447  3.89771  3.52616  3.43988  2.35815  2.82263  1.47635  5.19421  3.91985    446 - -
          2.68618  4.42225  2.77519  2.73123  3.46354  2.40513  3.72494  3.29354  2.67741  2.69355  4.24690  2.90347  2.73739  3.18146  2.89801  2.37887  2.77519  2.98518  4.58477  3.61503
          0.03333  3.81383  4.53618  0.61958  0.77255  0.48576  0.95510
    445   2.76210  4.32226  4.04303  3.70560  3.50862  3.66184  4.51787  2.05774  3.57242  2.20679  3.48400  3.90446  4.22652  3.93703  3.79033  3.16269  3.12566  1.10245  5.28270  4.01009    447 - -
          2.68618  4.42225  2.77519  2.73123  3.46354  2.40513  3.72494  3.29354  2.67741  2.69355  4.24690  2.90347  2.73739  3.18146  2.89801  2.37887  2.77519  2.98518  4.58477  3.61503
          0.03333  3.81383  4.53618  0.61958  0.77255  0.48576  0.95510
    446   2.67686  4.66940  2.67976  2.55996  4.02391  3.14620  3.87719  3.72286  2.77664  3.37681  4.33338  1.26633  3.79579  3.15089  3.12840  2.74697  3.05743  3.35101  5.33677  3.97727    448 - -
          2.68618  4.42225  2.77519  2.73123  3.46354  2.40513  3.72494  3.29354  2.67741  2.69355  4.24690  2.90347  2.73739  3.18146  2.89801  2.37887  2.77519  2.98518  4.58477  3.61503
          0.03333  3.81383  4.53618  0.61958  0.77255  0.48576  0.95510
    447   1.10177  4.16502  3.40478  3.19480  3.99556  2.99082  4.22354  3.11247  3.20957  2.99660  4.03602  3.35870  3.72463  3.55645  3.46337  2.51639  2.78975  2.77712  5.42865  4.22264    449 - -
          2.68618  4.42225  2.77519  2.73123  3.46354  2.40513  3.72494  3.29354  2.67741  2.69355  4.24690  2.90347  2.73739  3.18146  2.89801  2.37887  2.77519  2.98518  4.58477  3.61503
          0.03333  3.81383  4.53618  0.61958  0.77255  0.48576  0.95510
    448   1.10177  4.16502  3.40478  3.19480  3.99556  2.99082  4.22354  3.11247  3.20957  2.99660  4.03602  3.35870  3.72463  3.55645  3.46337  2.51639  2.78975  2.77712  5.42865  4.22264    450 - -
          2.68618  4.42225  2.77519  2.73123  3.46354  2.40513  3.72494  3.29354  2.67741  2.69355  4.24690  2.90347  2.73739  3.18146  2.89801  2.37887  2.77519  2.98518  4.58477  3.61503
          0.03333  3.81383  4.53618  0.61958  0.77255  0.48576  0.95510
    449   3.18554  4.60504  4.15787  3.86229  1.11287  3.88691  3.85436  2.71767  3.77104  2.10191  3.45734  3.95382  4.34770  3.95555  3.90523  3.45780  3.48710  2.70383  4.12288  2.49808    451 - -
          2.68618  4.42225  2.77519  2.73123  3.46354  2.40513  3.72494  3.29354  2.67741  2.69355  4.24690  2.90347  2.73739  3.18146  2.89801  2.37887  2.77519  2.98518  4.58477  3.61503
          0.03333  3.81383  4.53618  0.61958  0.77255  0.48576  0.95510
    450   3.09063  4.57102  4.09469  3.73558  3.11554  3.90648  4.40975  2.31798  3.50385  0.95102  3.15920  4.01658  4.35282  3.88627  3.68899  3.47237  3.38807  2.33983  4.97224  3.68161    452 - -
          2.68618  4.42225  2.77519  2.73123  3.46354  2.40513  3.72494  3.29354  2.67741  2.69355  4.24690  2.90347  2.73739  3.18146  2.89801  2.37887  2.77519  2.98518  4.58477  3.61503
          0.03333  3.81383  4.53618  0.61958  0.77255  0.48576  0.95510
    451   1.10177  4.16502  3.40478  3.19480  3.99556  2.99082  4.22354  3.11247  3.20957  2.99660  4.03602  3.35870  3.72463  3.55645  3.46337  2.51639  2.78975  2.77712  5.42865  4.22264    453 - -
          2.68618  4.42225  2.77519  2.73123  3.46354  2.40513  3.72494  3.29354  2.67741  2.69355  4.24690  2.90347  2.73739  3.18146  2.89801  2.37887  2.77519  2.98518  4.58477  3.61503
          0.03333  3.81383  4.53618  0.61958  0.77255  0.48576  0.95510
    452   1.78570  4.11398  3.39442  3.08170  3.99185  2.97584  4.11085  3.06086  3.05589  2.97149  3.92221  3.26888  3.68584  3.39764  3.34850  2.42576  1.71725  2.70748  5.42496  4.20469    454 - -
          2.68618  4.42225  2.77519  2.73123  3.46354  2.40513  3.72494  3.29354  2.67741  2.69355  4.24690  2.90347  2.73739  3.18146  2.89801  2.37887  2.77519  2.98518  4.58477  3.61503
          0.03333  3.81383  4.53618  0.61958  0.77255  0.48576  0.95510
    453   2.98989  4.46783  4.25936  3.78079  3.14853  4.05353  4.49442  2.07065  3.58374  1.19324  3.05605  4.06126  4.42640  3.90108  3.79901  3.44129  3.26777  1.85639  5.08611  3.84738    455 - -
          2.68618  4.42225  2.77519  2.73123  3.46354  2.40513  3.72494  3.29354  2.67741  2.69355  4.24690  2.90347  2.73739  3.18146  2.89801  2.37887  2.77519  2.98518  4.58477  3.61503
          0.03333  3.81383  4.53618  0.61958  0.77255  0.48576  0.95510
    454   3.29167  4.65206  4.25280  3.86699  1.49105  4.10979  3.43724  3.02735  3.73781  2.41868  3.65355  3.83337  4.44463  3.83238  3.86807  3.46239  3.52303  2.94384  3.63991  1.42083    456 - -
          2.68618  4.42225  2.77519  2.73123  3.46354  2.40513  3.72494  3.29354  2.67741  2.69355  4.24690  2.90347  2.73739  3.18146  2.89801  2.37887  2.77519  2.98518  4.58477  3.61503
          0.03333  3.81383  4.53618  0.61958  0.77255  0.48576  0.95510
    455   2.28832  4.20725  3.15754  2.97186  4.01850  2.93831  4.08272  3.53376  3.04160  3.25902  4.19093  3.20524  3.67255  3.39583  3.32859  1.18306  2.76429  3.08176  5.39599  4.10202    457 - -
          2.68618  4.42225  2.77519  2.73123  3.46354  2.40513  3.72494  3.29354  2.67741  2.69355  4.24690  2.90347  2.73739  3.18146  2.89801  2.37887  2.77519  2.98518  4.58477  3.61503
          0.03333  3.81383  4.53618  0.61958  0.77255  0.48576  0.95510
    456   2.92864  5.04432  1.00597  2.30276  4.41401  3.16805  3.88264  3.98928  2.95621  3.60869  4.58674  2.85564  3.81686  3.12261  3.46341  2.89854  3.26642  3.63516  5.59392  4.29821    458 - -
          2.68618  4.42225  2.77519  2.73123  3.46354  2.40513  3.72494  3.29354  2.67741  2.69355  4.24690  2.90347  2.73739  3.18146  2.89801  2.37887  2.77519  2.98518  4.58477  3.61503
          0.03333  3.81383  4.53618  0.61958  0.77255  0.48576  0.95510
    457   3.16474  4.67747  3.75264  3.47215  2.29881  3.76257  3.59483  3.18235  3.33135  2.65114  3.86384  3.65289  4.23836  3.65148  3.52662  3.30688  3.45147  3.05030  3.93994  1.06920    459 - -
          2.68618  4.42225  2.77519  2.73123  3.46354  2.40513  3.72494  3.29354  2.67741  2.69355  4.24690  2.90347  2.73739  3.18146  2.89801  2.37887  2.77519  2.98518  4.58477  3.61503
          0.03333  3.81383  4.53618  0.61958  0.77255  0.48576  0.95510
    458   3.09063  4.57102  4.09469  3.73558  3.11554  3.90648  4.40975  2.31798  3.50385  0.95102  3.15920  4.01658  4.35282  3.88627  3.68899  3.47237  3.38807  2.33983  4.97224  3.68161    460 - -
          2.68618  4.42225  2.77519  2.73123  3.46354  2.40513  3.72494  3.29354  2.67741  2.69355  4.24690  2.90347  2.73739  3.18146  2.89801  2.37887  2.77519  2.98518  4.58477  3.61503
          0.03333  3.81383  4.53618  0.61958  0.77255  0.48576  0.95510
    459   2.40637  4.91502  2.10527  2.08096  4.27275  2.87613  3.63959  3.70244  2.52396  3.28913  4.11146  2.76255  3.74128  2.79841  3.02519  2.61540  2.58395  3.33187  5.50935  4.12487    461 - -
          2.68618  4.42225  2.77519  2.73123  3.46354  2.40513  3.72494  3.29354  2.67741  2.69355  4.24690  2.90347  2.73739  3.18146  2.89801  2.37887  2.77519  2.98518  4.58477  3.61503
          0.03333  3.81383  4.53618  0.61958  0.77255  0.48576  0.95510
    460   1.34156  4.09611  3.40498  3.12601  4.02330  2.94764  4.15606  3.07744  3.11443  2.99790  3.96186  3.28450  3.67651  3.45079  3.39474  2.41102  2.33346  2.71588  5.46517  4.24771    462 - -
          2.68618  4.42225  2.77519  2.73123  3.46354  2.40513  3.72494  3.29354  2.67741  2.69355  4.24690  2.90347  2.73739  3.18146  2.89801  2.37887  2.77519  2.98518  4.58477  3.61503
          0.03333  3.81383  4.53618  0.61958  0.77255  0.48576  0.95510
    461   1.10177  4.16502  3.40478  3.19480  3.99556  2.99082  4.22354  3.11247  3.20957  2.99660  4.03602  3.35870  3.72463  3.55645  3.46337  2.51639  2.78975  2.77712  5.42865  4.22264    463 - -
          2.68618  4.42225  2.77519  2.73123  3.46354  2.40513  3.72494  3.29354  2.67741  2.69355  4.24690  2.90347  2.73739  3.18146  2.89801  2.37887  2.77519  2.98518  4.58477  3.61503
          0.03333  3.81383  4.53618  0.61958  0.77255  0.48576  0.95510
    462   2.92864  5.04432  1.00597  2.30276  4.41401  3.16805  3.88264  3.98928  2.95621  3.60869  4.58674  2.85564  3.81686  3.12261  3.46341  2.89854  3.26642  3.63516  5.59392  4.29821    464 - -
          2.68618  4.42225  2.77519  2.73123  3.46354  2.40513  3.72494  3.29354  2.67741  2.69355  4.24690  2.90347  2.73739  3.18146  2.89801  2.37887  2.77519  2.98518  4.58477  3.61503
          0.03333  3.81383  4.53618  0.61958  0.77255  0.48576  0.95510
    463   2.52853  4.26726  3.59950  3.16350  3.58836  3.40014  4.10229  2.17058  3.03569  2.40973  3.52800  3.45712  3.95786  3.41612  3.32985  2.79040  1.79879  2.24088  5.18789  3.93340    465 - -
          2.68618  4.42225  2.77519  2.73123  3.46354  2.40513  3.72494  3.29354  2.67741  2.69355  4.24690  2.90347  2.73739  3.18146  2.89801  2.37887  2.77519  2.98518  4.58477  3.61503
          0.03333  3.81383  4.53618  0.61958  0.77255  0.48576  0.95510
    464   2.67775  4.44346  3.27882  3.11041  4.10837  3.13435  4.19174  3.63982  3.16290  3.27262  4.32085  3.42241  0.94424  3.55352  3.41405  2.84370  3.11499  3.29177  5.30991  4.22865    466 - -
          2.68618  4.42225  2.77519  2.73123  3.46354  2.40513  3.72494  3.29354  2.67741  2.69355  4.24690  2.90347  2.73739  3.18146  2.89801  2.37887  2.77519  2.98518  4.58477  3.61503
          0.03333  3.81383  4.53618  0.61958  0.77255  0.48576  0.95510
    465   2.59548  4.37528  3.25709  3.14979  4.29045  0.82563  4.27249  3.87688  3.32293  3.53815  4.51441  3.42171  3.76452  3.65195  3.56427  2.76594  3.07221  3.41664  5.39992  4.39080    467 - -
          2.68618  4.42225  2.77519  2.73123  3.46354  2.40513  3.72494  3.29354  2.67741  2.69355  4.24690  2.90347  2.73739  3.18146  2.89801  2.37887  2.77519  2.98518  4.58477  3.61503
          0.03333  3.81383  4.53618  0.61958  0.77255  0.48576  0.95510
    466   3.24199  4.63690  4.00392  3.69639  2.61159  3.66643  3.83193  3.26419  3.42028  2.66869  3.90059  3.85755  4.17959  3.81107  3.55859  3.44616  3.53971  3.15291  1.01241  2.61697    468 - -
          2.68618  4.42225  2.77519  2.73123  3.46354  2.40513  3.72494  3.29354  2.67741  2.69355  4.24690  2.90347  2.73739  3.18146  2.89801  2.37887  2.77519  2.98518  4.58477  3.61503
          0.03333  3.81383  4.53618  0.61958  0.77255  0.48576  0.95510
    467   2.82083  4.59583  3.21702  2.89302  2.65370  3.53816  3.57776  3.21110  2.84426  2.79735  3.81213  2.69747  4.01338  3.21566  3.14940  2.93314  3.09450  2.98392  4.24878  1.63962    469 - -
          2.68618  4.42225  2.77519  2.73123  3.46354  2.40513  3.72494  3.29354  2.67741  2.69355  4.24690  2.90347  2.73739  3.18146  2.89801  2.37887  2.77519  2.98518  4.58477  3.61503
          0.03333  3.81383  4.53618  0.61958  0.77255  0.48576  0.95510
    468   2.52352  1.06766  4.02711  3.75434  3.76037  3.15775  4.41446  2.89559  3.58128  2.81318  3.93308  3.75700  3.86004  3.92993  3.71563  2.79484  2.98553  2.64387  5.18760  4.04813    470 - -
          2.68618  4.42225  2.77519  2.73123  3.46354  2.40513  3.72494  3.29354  2.67741  2.69355  4.24690  2.90347  2.73739  3.18146  2.89801  2.37887  2.77519  2.98518  4.58477  3.61503
          0.03333  3.81383  4.53618  0.61958  0.77255  0.48576  0.95510
    469   2.59548  4.37528  3.25709  3.14979  4.29045  0.82563  4.27249  3.87688  3.32293  3.53815  4.51441  3.42171  3.76452  3.65195  3.56427  2.76594  3.07221  3.41664  5.39992  4.39080    471 - -
          2.68618  4.42225  2.77519  2.73123  3.46354  2.40513  3.72494  3.29354  2.67741  2.69355  4.24690  2.90347  2.73739  3.18146  2.89801  2.37887  2.77519  2.98518  4.58477  3.61503
          0.03333  3.81383  4.53618  0.61958  0.77255  0.48576  0.95510
    470   2.67775  4.44346  3.27882  3.11041  4.10837  3.13435  4.19174  3.63982  3.16290  3.27262  4.32085  3.42241  0.94424  3.55352  3.41405  2.84370  3.11499  3.29177  5.30991  4.22865    472 - -
          2.68618  4.42225  2.77519  2.73123  3.46354  2.40513  3.72494  3.29354  2.67741  2.69355  4.24690  2.90347  2.73739  3.18146  2.89801  2.37887  2.77519  2.98518  4.58477  3.61503
          0.03333  3.81383  4.53618  0.61958  0.77255  0.48576  0.95510
    471   2.48253  4.52791  2.73085  2.52352  4.12233  3.10113  3.81693  3.53122  2.66132  3.23589  4.12463  1.73979  3.73362  3.03485  3.03420  2.57262  2.44593  3.14719  5.44035  4.10113    473 - -
          2.68618  4.42225  2.77519  2.73123  3.46354  2.40513  3.72494  3.29354  2.67741  2.69355  4.24690  2.90347  2.73739  3.18146  2.89801  2.37887  2.77519  2.98518  4.58477  3.61503
          0.03333  3.81383  4.53618  0.61958  0.77255  0.48576  0.95510
    472   3.18554  4.60504  4.15787  3.86229  1.11287  3.88691  3.85436  2.71767  3.77104  2.10191  3.45734  3.95382  4.34770  3.95555  3.90523  3.45780  3.48710  2.70383  4.12288  2.49808    474 - -
          2.68618  4.42225  2.77519  2.73123  3.46354  2.40513  3.72494  3.29354  2.67741  2.69355  4.24690  2.90347  2.73739  3.18146  2.89801  2.37887  2.77519  2.98518  4.58477  3.61503
          0.03333  3.81383  4.53618  0.61958  0.77255  0.48576  0.95510
    473   3.26520  4.66367  4.15516  3.76897  1.76512  4.06510  3.44227  3.04589  3.64267  2.45508  3.68409  3.78622  4.41486  3.77731  3.80087  3.42266  3.50206  2.95287  3.66567  1.24466    475 - -
          2.68618  4.42225  2.77519  2.73123  3.46354  2.40513  3.72494  3.29354  2.67741  2.69355  4.24690  2.90347  2.73739  3.18146  2.89801  2.37887  2.77519  2.98518  4.58477  3.61503
          0.03333  3.81383  4.53618  0.61958  0.77255  0.48576  0.95510
    474   2.28832  4.20725  3.15754  2.97186  4.01850  2.93831  4.08272  3.53376  3.04160  3.25902  4.19093  3.20524  3.67255  3.39583  3.32859  1.18306  2.76429  3.08176  5.39599  4.10202    476 - -
          2.68618  4.42225  2.77519  2.73123  3.46354  2.40513  3.72494  3.29354  2.67741  2.69355  4.24690  2.90347  2.73739  3.18146  2.89801  2.37887  2.77519  2.98518  4.58477  3.61503
          0.03333  3.81383  4.53618  0.61958  0.77255  0.48576  0.95510
    475   2.38345  4.22797  3.37823  3.12903  3.91918  3.06879  4.15053  3.03926  3.07082  2.90477  3.96014  3.34695  3.76839  3.46892  3.33156  2.58420  1.27541  2.74052  5.36224  4.13619    477 - -
          2.68618  4.42225  2.77519  2.73123  3.46354  2.40513  3.72494  3.29354  2.67741  2.69355  4.24690  2.90347  2.73739  3.18146  2.89801  2.37887  2.77519  2.98518  4.58477  3.61503
          0.03333  3.81383  4.53618  0.61958  0.77255  0.48576  0.95510
    476   2.77772  5.21811  1.61924  1.89168  4.53713  3.15977  3.67226  4.01641  2.64243  3.56350  4.40718  2.65310  3.75561  2.83899  3.19623  2.39007  3.06514  3.61727  5.74837  4.28975    478 - -
          2.68618  4.42225  2.77519  2.73123  3.46354  2.40513  3.72494  3.29354  2.67741  2.69355  4.24690  2.90347  2.73739  3.18146  2.89801  2.37887  2.77519  2.98518  4.58477  3.61503
          0.03333  3.81383  4.53618  0.61958  0.77255  0.48576  0.95510
    477   2.23876  4.20964  3.87822  3.49779  3.63385  3.46267  4.38209  2.14243  3.40164  2.36464  3.53655  3.69074  4.06232  3.74135  3.65656  2.89298  2.93378  1.34033  5.33192  4.09484    479 - -
          2.68618  4.42225  2.77519  2.73123  3.46354  2.40513  3.72494  3.29354  2.67741  2.69355  4.24690  2.90347  2.73739  3.18146  2.89801  2.37887  2.77519  2.98518  4.58477  3.61503
          0.03333  3.81383  4.53618  0.61958  0.77255  0.48576  0.95510
    478   3.09063  4.57102  4.09469  3.73558  3.11554  3.90648  4.40975  2.31798  3.50385  0.95102  3.15920  4.01658  4.35282  3.88627  3.68899  3.47237  3.38807  2.33983  4.97224  3.68161    480 - -
          2.68618  4.42225  2.77519  2.73123  3.46354  2.40513  3.72494  3.29354  2.67741  2.69355  4.24690  2.90347  2.73739  3.18146  2.89801  2.37887  2.77519  2.98518  4.58477  3.61503
          0.03333  3.81383  4.53618  0.61958  0.77255  0.48576  0.95510
    479   2.94149  4.78231  3.42638  2.95141  4.12205  3.43911  3.78560  3.66074  2.21933  3.18745  4.19037  3.31503  3.94564  3.00990  1.07200  3.02920  3.21217  3.38752  5.22961  4.06337    481 - -
          2.68618  4.42225  2.77519  2.73123  3.46354  2.40513  3.72494  3.29354  2.67741  2.69355  4.24690  2.90347  2.73739  3.18146  2.89801  2.37887  2.77519  2.98518  4.58477  3.61503
          0.03333  3.81383  4.53618  0.61958  0.77255  0.48576  0.95510
    480   2.77606  5.26820  1.77970  1.93819  4.55414  3.19336  3.63399  4.03985  2.31161  3.55279  4.37655  2.36690  3.75656  2.78638  3.07285  2.69353  3.04222  3.63648  5.72253  4.27061    482 - -
          2.68618  4.42225  2.77519  2.73123  3.46354  2.40513  3.72494  3.29354  2.67741  2.69355  4.24690  2.90347  2.73739  3.18146  2.89801  2.37887  2.77519  2.98518  4.58477  3.61503
          0.03333  3.81383  4.53618  0.61958  0.77255  0.48576  0.95510
    481   3.18554  4.60504  4.15787  3.86229  1.11287  3.88691  3.85436  2.71767  3.77104  2.10191  3.45734  3.95382  4.34770  3.95555  3.90523  3.45780  3.48710  2.70383  4.12288  2.49808    483 - -
          2.68618  4.42225  2.77519  2.73123  3.46354  2.40513  3.72494  3.29354  2.67741  2.69355  4.24690  2.90347  2.73739  3.18146  2.89801  2.37887  2.77519  2.98518  4.58477  3.61503
          0.03333  3.81383  4.53618  0.61958  0.77255  0.48576  0.95510
    482   1.10177  4.16502  3.40478  3.19480  3.99556  2.99082  4.22354  3.11247  3.20957  2.99660  4.03602  3.35870  3.72463  3.55645  3.46337  2.51639  2.78975  2.77712  5.42865  4.22264    484 - -
          2.68618  4.42225  2.77519  2.73123  3.46354  2.40513  3.72494  3.29354  2.67741  2.69355  4.24690  2.90347  2.73739  3.18146  2.89801  2.37887  2.77519  2.98518  4.58477  3.61503
          0.03333  3.81383  4.53618  0.61958  0.77255  0.48576  0.95510
    483   2.84555  5.03239  3.05394  2.32189  4.41023  3.48743  3.54753  3.78168  1.64320  3.27680  4.12459  2.99971  3.88712  2.68575  1.88612  2.83861  3.03954  3.45356  5.38317  4.14784    485 - -
          2.68618  4.42225  2.77519  2.73123  3.46354  2.40513  3.72494  3.29354  2.67741  2.69355  4.24690  2.90347  2.73739  3.18146  2.89801  2.37887  2.77519  2.98518  4.58477  3.61503
          0.03333  3.81383  4.53618  0.61958  0.77255  0.48576  0.95510
    484   2.22732  4.14262  3.26595  2.98129  4.01705  2.95248  4.04673  3.28468  2.96792  3.09068  3.99447  3.20135  3.66283  3.32726  3.26591  2.10837  1.56605  2.87920  5.40911  4.16122    486 - -
          2.68618  4.42225  2.77519  2.73123  3.46354  2.40513  3.72494  3.29354  2.67741  2.69355  4.24690  2.90347  2.73739  3.18146  2.89801  2.37887  2.77519  2.98518  4.58477  3.61503
          0.03333  3.81383  4.53618  0.61958  0.77255  0.48576  0.95510
    485   2.83681  4.81832  2.86692  2.62218  3.97868  3.32870  3.77948  3.60172  2.44741  3.10979  4.14071  3.08086  3.88222  1.34223  2.73216  2.88770  3.13449  3.33549  5.26185  3.95211    487 - -
          2.68618  4.42225  2.77519  2.73123  3.46354  2.40513  3.72494  3.29354  2.67741  2.69355  4.24690  2.90347  2.73739  3.18146  2.89801  2.37887  2.77519  2.98518  4.58477  3.61503
          0.03333  3.81383  4.53618  0.61958  0.77255  0.48576  0.95510
    486   2.98555  4.42225  4.24979  3.86440  3.33602  4.00106  4.60426  1.15372  3.69129  1.93559  3.28206  4.11802  4.43905  4.04641  3.89465  3.49174  3.28626  1.84811  5.21379  3.94613    488 - -
          2.68618  4.42225  2.77519  2.73123  3.46354  2.40513  3.72494  3.29354  2.67741  2.69355  4.24690  2.90347  2.73739  3.18146  2.89801  2.37887  2.77519  2.98518  4.58477  3.61503
          0.03333  3.81383  4.53618  0.61958  0.77255  0.48576  0.95510
    487   2.80148  5.19304  1.40918  2.09417  4.51106  3.13133  3.71764  4.06791  2.73330  3.63045  4.50217  2.30266  3.76187  2.90381  3.29027  2.73128  3.11411  3.65977  5.75316  4.28248    489 - -
          2.68618  4.42225  2.77519  2.73123  3.46354  2.40513  3.72494  3.29354  2.67741  2.69355  4.24690  2.90347  2.73739  3.18146  2.89801  2.37887  2.77519  2.98518  4.58477  3.61503
          0.03333  3.81383  4.53618  0.61958  0.77255  0.48576  0.95510
    488   3.16474  4.67747  3.75264  3.47215  2.29881  3.76257  3.59483  3.18235  3.33135  2.65114  3.86384  3.65289  4.23836  3.65148  3.52662  3.30688  3.45147  3.05030  3.93994  1.06920    490 - -
          2.68618  4.42225  2.77519  2.73123  3.46354  2.40513  3.72494  3.29354  2.67741  2.69355  4.24690  2.90347  2.73739  3.18146  2.89801  2.37887  2.77519  2.98518  4.58477  3.61503
          0.03333  3.81383  4.53618  0.61958  0.77255  0.48576  0.95510
    489   2.98555  4.42225  4.24979  3.86440  3.33602  4.00106  4.60426  1.15372  3.69129  1.93559  3.28206  4.11802  4.43905  4.04641  3.89465  3.49174  3.28626  1.84811  5.21379  3.94613    491 - -
          2.68618  4.42225  2.77519  2.73123  3.46354  2.40513  3.72494  3.29354  2.67741  2.69355  4.24690  2.90347  2.73739  3.18146  2.89801  2.37887  2.77519  2.98518  4.58477  3.61503
          0.03333  3.81383  4.53618  0.61958  0.77255  0.48576  0.95510
    490   3.09063  4.57102  4.09469  3.73558  3.11554  3.90648  4.40975  2.31798  3.50385  0.95102  3.15920  4.01658  4.35282  3.88627  3.68899  3.47237  3.38807  2.33983  4.97224  3.68161    492 - -
          2.68618  4.42225  2.77519  2.73123  3.46354  2.40513  3.72494  3.29354  2.67741  2.69355  4.24690  2.90347  2.73739  3.18146  2.89801  2.37887  2.77519  2.98518  4.58477  3.61503
          0.03333  3.81383  4.53618  0.61958  0.77255  0.48576  0.95510
    491   2.59548  4.37528  3.25709  3.14979  4.29045  0.82563  4.27249  3.87688  3.32293  3.53815  4.51441  3.42171  3.76452  3.65195  3.56427  2.76594  3.07221  3.41664  5.39992  4.39080    493 - -
          2.68618  4.42225  2.77519  2.73123  3.46354  2.40513  3.72494  3.29354  2.67741  2.69355  4.24690  2.90347  2.73739  3.18146  2.89801  2.37887  2.77519  2.98518  4.58477  3.61503
          0.03333  3.81383  4.53618  0.61958  0.77255  0.48576  0.95510
    492   2.92029  4.87918  3.09224  2.72633  4.25217  3.41473  3.72996  3.67805  1.12162  3.25662  4.22243  3.15295  3.92022  2.92567  2.42511  2.96684  3.17857  3.38957  5.33193  4.13669    494 - -
          2.68618  4.42225  2.77519  2.73123  3.46354  2.40513  3.72494  3.29354  2.67741  2.69355  4.24690  2.90347  2.73739  3.18146  2.89801  2.37887  2.77519  2.98518  4.58477  3.61503
          0.03333  3.81383  4.53618  0.61958  0.77255  0.48576  0.95510
    493   2.67686  4.66940  2.67976  2.55996  4.02391  3.14620  3.87719  3.72286  2.77664  3.37681  4.33338  1.26633  3.79579  3.15089  3.12840  2.74697  3.05743  3.35101  5.33677  3.97727    495 - -
          2.68618  4.42225  2.77519  2.73123  3.46354  2.40513  3.72494  3.29354  2.67741  2.69355  4.24690  2.90347  2.73739  3.18146  2.89801  2.37887  2.77519  2.98518  4.58477  3.61503
          0.03333  3.81383  4.53618  0.61958  0.77255  0.48576  0.95510
    494   2.67775  4.44346  3.27882  3.11041  4.10837  3.13435  4.19174  3.63982  3.16290  3.27262  4.32085  3.42241  0.94424  3.55352  3.41405  2.84370  3.11499  3.29177  5.30991  4.22865    496 - -
          2.68618  4.42225  2.77519  2.73123  3.46354  2.40513  3.72494  3.29354  2.67741  2.69355  4.24690  2.90347  2.73739  3.18146  2.89801  2.37887  2.77519  2.98518  4.58477  3.61503
          0.03333  3.81383  4.53618  0.61958  0.77255  0.48576  0.95510
    495   2.73520  4.64388  3.38321  2.79302  3.76873  3.51564  3.68834  3.11914  2.23255  2.68788  3.05031  3.19673  3.92945  2.89774  1.71682  2.84997  2.97170  2.91626  5.11789  3.85561    497 - -
          2.68618  4.42225  2.77519  2.73123  3.46354  2.40513  3.72494  3.29354  2.67741  2.69355  4.24690  2.90347  2.73739  3.18146  2.89801  2.37887  2.77519  2.98518  4.58477  3.61503
          0.03333  3.81383  4.53618  0.61958  0.77255  0.48576  0.95510
    496   2.92029  4.87918  3.09224  2.72633  4.25217  3.41473  3.72996  3.67805  1.12162  3.25662  4.22243  3.15295  3.92022  2.92567  2.42511  2.96684  3.17857  3.38957  5.33193  4.13669    498 - -
          2.68618  4.42225  2.77519  2.73123  3.46354  2.40513  3.72494  3.29354  2.67741  2.69355  4.24690  2.90347  2.73739  3.18146  2.89801  2.37887  2.77519  2.98518  4.58477  3.61503
          0.03333  3.81383  4.53618  0.61958  0.77255  0.48576  0.95510
    497   2.92471  4.48328  3.98706  3.57714  3.18470  3.79035  4.32591  2.35456  3.34801  1.78924  1.49520  3.86155  4.25156  3.73435  3.56001  3.26721  3.22937  2.35359  5.01707  3.77306    499 - -
          2.68618  4.42225  2.77519  2.73123  3.46354  2.40513  3.72494  3.29354  2.67741  2.69355  4.24690  2.90347  2.73739  3.18146  2.89801  2.37887  2.77519  2.98518  4.58477  3.61503
          0.03333  3.81383  4.53618  0.61958  0.77255  0.48576  0.95510
    498   2.28832  4.20725  3.15754  2.97186  4.01850  2.93831  4.08272  3.53376  3.04160  3.25902  4.19093  3.20524  3.67255  3.39583  3.32859  1.18306  2.76429  3.08176  5.39599  4.10202    500 - -
          2.68618  4.42225  2.77519  2.73123  3.46354  2.40513  3.72494  3.29354  2.67741  2.69355  4.24690  2.90347  2.73739  3.18146  2.89801  2.37887  2.77519  2.98518  4.58477  3.61503
          0.03333  3.81383  4.53618  0.61958  0.77255  0.48576  0.95510
    499   3.16474  4.67747  3.75264  3.47215  2.29881  3.76257  3.59483  3.18235  3.33135  2.65114  3.86384  3.65289  4.23836  3.65148  3.52662  3.30688  3.45147  3.05030  3.93994  1.06920    501 - -
          2.68618  4.42225  2.77519  2.73123  3.46354  2.40513  3.72494  3.29354  2.67741  2.69355  4.24690  2.90347  2.73739  3.18146  2.89801  2.37887  2.77519  2.98518  4.58477  3.61503
          0.03333  3.81383  4.53618  0.61958  0.77255  0.48576  0.95510
    500   2.99535  4.37022  4.48080  3.95157  3.33682  4.25257  4.68788  1.58534  3.82586  1.69902  3.16749  4.23235  4.55579  4.09466  4.05201  3.60338  3.24902  1.39053  5.27149  4.07728    502 - -
          2.68618  4.42225  2.77519  2.73123  3.46354  2.40513  3.72494  3.29354  2.67741  2.69355  4.24690  2.90347  2.73739  3.18146  2.89801  2.37887  2.77519  2.98518  4.58477  3.61503
          0.03333  3.81383  4.53618  0.61958  0.77255  0.48576  0.95510
    501   2.76210  4.32226  4.04303  3.70560  3.50862  3.66184  4.51787  2.05774  3.57242  2.20679  3.48400  3.90446  4.22652  3.93703  3.79033  3.16269  3.12566  1.10245  5.28270  4.01009    503 - -
          2.68618  4.42225  2.77519  2.73123  3.46354  2.40513  3.72494  3.29354  2.67741  2.69355  4.24690  2.90347  2.73739  3.18146  2.89801  2.37887  2.77519  2.98518  4.58477  3.61503
          0.03333  3.81383  4.53618  0.61958  0.77255  0.48576  0.95510
    502   2.59548  4.37528  3.25709  3.14979  4.29045  0.82563  4.27249  3.87688  3.32293  3.53815  4.51441  3.42171  3.76452  3.65195  3.56427  2.76594  3.07221  3.41664  5.39992  4.39080    504 - -
          2.68618  4.42225  2.77519  2.73123  3.46354  2.40513  3.72494  3.29354  2.67741  2.69355  4.24690  2.90347  2.73739  3.18146  2.89801  2.37887  2.77519  2.98518  4.58477  3.61503
          0.03333  3.81383  4.53618  0.61958  0.77255  0.48576  0.95510
    503   3.25069  4.62701  4.23438  3.84610  1.29045  4.08965  3.50098  2.92142  3.71694  2.29995  3.55955  3.84511  4.43079  3.83120  3.85369  3.45035  3.48717  2.86068  3.71699  1.79191    505 - -
          2.68618  4.42225  2.77519  2.73123  3.46354  2.40513  3.72494  3.29354  2.67741  2.69355  4.24690  2.90347  2.73739  3.18146  2.89801  2.37887  2.77519  2.98518  4.58477  3.61503
          0.03333  3.81383  4.53618  0.61958  0.77255  0.48576  0.95510
    504   2.59548  4.37528  3.25709  3.14979  4.29045  0.82563  4.27249  3.87688  3.32293  3.53815  4.51441  3.42171  3.76452  3.65195  3.56427  2.76594  3.07221  3.41664  5.39992  4.39080    506 - -
          2.68618  4.42225  2.77519  2.73123  3.46354  2.40513  3.72494  3.29354  2.67741  2.69355  4.24690  2.90347  2.73739  3.18146  2.89801  2.37887  2.77519  2.98518  4.58477  3.61503
          0.03333  3.81383  4.53618  0.61958  0.77255  0.48576  0.95510
    505   2.41232  4.46697  2.77850  2.52719  4.15896  3.07034  3.80631  3.58124  2.66538  3.23878  4.08408  1.96460  3.69877  3.01208  3.05764  2.22154  2.44149  3.16216  5.45410  4.13937    507 - -
          2.68618  4.42225  2.77519  2.73123  3.46354  2.40513  3.72494  3.29354  2.67741  2.69355  4.24690  2.90347  2.73739  3.18146  2.89801  2.37887  2.77519  2.98518  4.58477  3.61503
          0.03333  3.81383  4.53618  0.61958  0.77255  0.48576  0.95510
    506   2.80317  4.87003  2.88728  2.53288  3.83999  3.41035  1.98080  3.59859  2.01902  3.14948  4.04943  3.00051  3.87954  2.83435  2.51284  2.83022  3.04132  3.29945  5.12921  3.73794    508 - -
          2.68618  4.42225  2.77519  2.73123  3.46354  2.40513  3.72494  3.29354  2.67741  2.69355  4.24690  2.90347  2.73739  3.18146  2.89801  2.37887  2.77519  2.98518  4.58477  3.61503
          0.03333  3.81383  4.53618  0.61958  0.77255  0.48576  0.95510
    507   3.16474  4.67747  3.75264  3.47215  2.29881  3.76257  3.59483  3.18235  3.33135  2.65114  3.86384  3.65289  4.23836  3.65148  3.52662  3.30688  3.45147  3.05030  3.93994  1.06920    509 - -
          2.68618  4.42225  2.77519  2.73123  3.46354  2.40513  3.72494  3.29354  2.67741  2.69355  4.24690  2.90347  2.73739  3.18146  2.89801  2.37887  2.77519  2.98518  4.58477  3.61503
          0.03333  3.81383  4.53618  0.61958  0.77255  0.48576  0.95510
    508   2.67775  4.44346  3.27882  3.11041  4.10837  3.13435  4.19174  3.63982  3.16290  3.27262  4.32085  3.42241  0.94424  3.55352  3.41405  2.84370  3.11499  3.29177  5.30991  4.22865    510 - -
          2.68618  4.42225  2.77519  2.73123  3.46354  2.40513  3.72494  3.29354  2.67741  2.69355  4.24690  2.90347  2.73739  3.18146  2.89801  2.37887  2.77519  2.98518  4.58477  3.61503
          0.03333  3.81383  4.53618  0.61958  0.77255  0.48576  0.95510
    509   2.90324  4.98290  3.21425  2.67080  4.37376  3.51599  3.57743  3.75418  1.35628  3.25683  4.14292  3.09141  3.92817  2.72912  1.95644  2.91903  3.10211  3.44592  5.34550  4.14241    511 - -
          2.68618  4.42225  2.77519  2.73123  3.46354  2.40513  3.72494  3.29354  2.67741  2.69355  4.24690  2.90347  2.73739  3.18146  2.89801  2.37887  2.77519  2.98518  4.58477  3.61503
          0.03333  3.81383  4.53618  0.61958  0.77255  0.48576  0.95510
    510   2.93457  4.76039  3.07210  2.82734  3.24640  3.40032  1.27248  3.62825  2.67214  3.12913  4.16847  3.23856  3.95027  3.19316  2.94077  3.00614  3.23644  3.36462  4.71204  3.19917    512 - -
          2.68618  4.42225  2.77519  2.73123  3.46354  2.40513  3.72494  3.29354  2.67741  2.69355  4.24690  2.90347  2.73739  3.18146  2.89801  2.37887  2.77519  2.98518  4.58477  3.61503
          0.03333  3.81383  4.53618  0.61958  0.77255  0.48576  0.95510
    511   2.91428  4.37928  4.25597  3.77600  3.30674  4.01897  4.52715  1.93123  3.60707  1.64687  3.21050  4.04543  4.41590  3.93435  3.83871  3.40323  3.19915  1.36345  5.18821  3.93567    513 - -
          2.68618  4.42225  2.77519  2.73123  3.46354  2.40513  3.72494  3.29354  2.67741  2.69355  4.24690  2.90347  2.73739  3.18146  2.89801  2.37887  2.77519  2.98518  4.58477  3.61503
          0.03333  3.81383  4.53618  0.61958  0.77255  0.48576  0.95510
    512   2.93457  4.76039  3.07210  2.82734  3.24640  3.40032  1.27248  3.62825  2.67214  3.12913  4.16847  3.23856  3.95027  3.19316  2.94077  3.00614  3.23644  3.36462  4.71204  3.19917    514 - -
          2.68618  4.42225  2.77519  2.73123  3.46354  2.40513  3.72494  3.29354  2.67741  2.69355  4.24690  2.90347  2.73739  3.18146  2.89801  2.37887  2.77519  2.98518  4.58477  3.61503
          0.03333  3.81383  4.53618  0.61958  0.77255  0.48576  0.95510
    513   2.93457  4.76039  3.07210  2.82734  3.24640  3.40032  1.27248  3.62825  2.67214  3.12913  4.16847  3.23856  3.95027  3.19316  2.94077  3.00614  3.23644  3.36462  4.71204  3.19917    515 - -
          2.68618  4.42225  2.77519  2.73123  3.46354  2.40513  3.72494  3.29354  2.67741  2.69355  4.24690  2.90347  2.73739  3.18146  2.89801  2.37887  2.77519  2.98518  4.58477  3.61503
          0.03333  3.81383  4.53618  0.61958  0.77255  0.48576  0.95510
    514   2.94149  4.78231  3.42638  2.95141  4.12205  3.43911  3.78560  3.66074  2.21933  3.18745  4.19037  3.31503  3.94564  3.00990  1.07200  3.02920  3.21217  3.38752  5.22961  4.06337    516 - -
          2.68618  4.42225  2.77519  2.73123  3.46354  2.40513  3.72494  3.29354  2.67741  2.69355  4.24690  2.90347  2.73739  3.18146  2.89801  2.37887  2.77519  2.98518  4.58477  3.61503
          0.03333  3.81383  4.53618  0.61958  0.77255  0.48576  0.95510
    515   2.59548  4.37528  3.25709  3.14979  4.29045  0.82563  4.27249  3.87688  3.32293  3.53815  4.51441  3.42171  3.76452  3.65195  3.56427  2.76594  3.07221  3.41664  5.39992  4.39080    517 - -
          2.68618  4.42225  2.77519  2.73123  3.46354  2.40513  3.72494  3.29354  2.67741  2.69355  4.24690  2.90347  2.73739  3.18146  2.89801  2.37887  2.77519  2.98518  4.58477  3.61503
          0.03333  3.81383  4.53618  0.61958  0.77255  0.48576  0.95510
    516   1.10177  4.16502  3.40478  3.19480  3.99556  2.99082  4.22354  3.11247  3.20957  2.99660  4.03602  3.35870  3.72463  3.55645  3.46337  2.51639  2.78975  2.77712  5.42865  4.22264    518 - -
          2.68618  4.42225  2.77519  2.73123  3.46354  2.40513  3.72494  3.29354  2.67741  2.69355  4.24690  2.90347  2.73739  3.18146  2.89801  2.37887  2.77519  2.98518  4.58477  3.61503
          0.03333  3.81383  4.53618  0.61958  0.77255  0.48576  0.95510
    517   2.28832  4.20725  3.15754  2.97186  4.01850  2.93831  4.08272  3.53376  3.04160  3.25902  4.19093  3.20524  3.67255  3.39583  3.32859  1.18306  2.76429  3.08176  5.39599  4.10202    519 - -
          2.68618  4.42225  2.77519  2.73123  3.46354  2.40513  3.72494  3.29354  2.67741  2.69355  4.24690  2.90347  2.73739  3.18146  2.89801  2.37887  2.77519  2.98518  4.58477  3.61503
          0.03333  3.81383  4.53618  0.61958  0.77255  0.48576  0.95510
    518   2.98555  4.42225  4.24979  3.86440  3.33602  4.00106  4.60426  1.15372  3.69129  1.93559  3.28206  4.11802  4.43905  4.04641  3.89465  3.49174  3.28626  1.84811  5.21379  3.94613    520 - -
          2.68618  4.42225  2.77519  2.73123  3.46354  2.40513  3.72494  3.29354  2.67741  2.69355  4.24690  2.90347  2.73739  3.18146  2.89801  2.37887  2.77519  2.98518  4.58477  3.61503
          0.03333  3.81383  4.53618  0.61958  0.77255  0.48576  0.95510
    519   2.67775  4.44346  3.27882  3.11041  4.10837  3.13435  4.19174  3.63982  3.16290  3.27262  4.32085  3.42241  0.94424  3.55352  3.41405  2.84370  3.11499  3.29177  5.30991  4.22865    521 - -
          2.68618  4.42225  2.77519  2.73123  3.46354  2.40513  3.72494  3.29354  2.67741  2.69355  4.24690  2.90347  2.73739  3.18146  2.89801  2.37887  2.77519  2.98518  4.58477  3.61503
          0.03333  3.81383  4.53618  0.61958  0.77255  0.48576  0.95510
    520   2.92029  4.87918  3.09224  2.72633  4.25217  3.41473  3.72996  3.67805  1.12162  3.25662  4.22243  3.15295  3.92022  2.92567  2.42511  2.96684  3.17857  3.38957  5.33193  4.13669    522 - -
          2.68618  4.42225  2.77519  2.73123  3.46354  2.40513  3.72494  3.29354  2.67741  2.69355  4.24690  2.90347  2.73739  3.18146  2.89801  2.37887  2.77519  2.98518  4.58477  3.61503
          0.03333  3.81383  4.53618  0.61958  0.77255  0.48576  0.95510
    521   2.67686  4.66940  2.67976  2.55996  4.02391  3.14620  3.87719  3.72286  2.77664  3.37681  4.33338  1.26633  3.79579  3.15089  3.12840  2.74697  3.05743  3.35101  5.33677  3.97727    523 - -
          2.68618  4.42225  2.77519  2.73123  3.46354  2.40513  3.72494  3.29354  2.67741  2.69355  4.24690  2.90347  2.73739  3.18146  2.89801  2.37887  2.77519  2.98518  4.58477  3.61503
          0.03333  3.81383  4.53618  0.61958  0.77255  0.48576  0.95510
    522   2.92029  4.87918  3.09224  2.72633  4.25217  3.41473  3.72996  3.67805  1.12162  3.25662  4.22243  3.15295  3.92022  2.92567  2.42511  2.96684  3.17857  3.38957  5.33193  4.13669    524 - -
          2.68618  4.42225  2.77519  2.73123  3.46354  2.40513  3.72494  3.29354  2.67741  2.69355  4.24690  2.90347  2.73739  3.18146  2.89801  2.37887  2.77519  2.98518  4.58477  3.61503
          0.03333  3.81383  4.53618  0.61958  0.77255  0.48576  0.95510
    523   2.96466  4.35574  4.46809  3.97715  3.40343  4.18502  4.73076  1.35725  3.84466  1.92688  3.24250  4.23166  4.54250  4.13723  4.06864  3.56641  3.24031  1.43584  5.33510  4.11880    525 - -
          2.68618  4.42225  2.77519  2.73123  3.46354  2.40513  3.72494  3.29354  2.67741  2.69355  4.24690  2.90347  2.73739  3.18146  2.89801  2.37887  2.77519  2.98518  4.58477  3.61503
          0.03333  3.81383  4.53618  0.61958  0.77255  0.48576  0.95510
    524   2.91287  4.99869  3.25845  2.68103  4.39746  3.53464  3.56541  3.76940  1.41445  3.26227  4.14286  3.09782  3.93367  2.71309  1.83008  2.92571  3.10364  3.46023  5.34563  4.14966    526 - -
          2.68618  4.42225  2.77519  2.73123  3.46354  2.40513  3.72494  3.29354  2.67741  2.69355  4.24690  2.90347  2.73739  3.18146  2.89801  2.37887  2.77519  2.98518  4.58477  3.61503
          0.03333  3.81383  4.53618  0.61958  0.77255  0.48576  0.95510
    525   3.16474  4.67747  3.75264  3.47215  2.29881  3.76257  3.59483  3.18235  3.33135  2.65114  3.86384  3.65289  4.23836  3.65148  3.52662  3.30688  3.45147  3.05030  3.93994  1.06920    527 - -
          2.68618  4.42225  2.77519  2.73123  3.46354  2.40513  3.72494  3.29354  2.67741  2.69355  4.24690  2.90347  2.73739  3.18146  2.89801  2.37887  2.77519  2.98518  4.58477  3.61503
          0.03333  3.81383  4.53618  0.61958  0.77255  0.48576  0.95510
    526   2.48791  4.56466  2.62939  2.46408  4.15312  3.07005  3.80914  3.70838  2.68702  3.34885  4.21516  1.70628  3.71911  3.03052  3.07687  2.23243  2.87381  3.27928  5.46712  4.09364    528 - -
          2.68618  4.42225  2.77519  2.73123  3.46354  2.40513  3.72494  3.29354  2.67741  2.69355  4.24690  2.90347  2.73739  3.18146  2.89801  2.37887  2.77519  2.98518  4.58477  3.61503
          0.03333  3.81383  4.53618  0.61958  0.77255  0.48576  0.95510
    527   2.52352  1.06766  4.02711  3.75434  3.76037  3.15775  4.41446  2.89559  3.58128  2.81318  3.93308  3.75700  3.86004  3.92993  3.71563  2.79484  2.98553  2.64387  5.18760  4.04813    529 - -
          2.68618  4.42225  2.77519  2.73123  3.46354  2.40513  3.72494  3.29354  2.67741  2.69355  4.24690  2.90347  2.73739  3.18146  2.89801  2.37887  2.77519  2.98518  4.58477  3.61503
          0.03333  3.81383  4.53618  0.61958  0.77255  0.48576  0.95510
    528   2.92029  4.87918  3.09224  2.72633  4.25217  3.41473  3.72996  3.67805  1.12162  3.25662  4.22243  3.15295  3.92022  2.92567  2.42511  2.96684  3.17857  3.38957  5.33193  4.13669    530 - -
          2.68618  4.42225  2.77519  2.73123  3.46354  2.40513  3.72494  3.29354  2.67741  2.69355  4.24690  2.90347  2.73739  3.18146  2.89801  2.37887  2.77519  2.98518  4.58477  3.61503
          0.03333  3.81383  4.53618  0.61958  0.77255  0.48576  0.95510
    529   2.59548  4.37528  3.25709  3.14979  4.29045  0.82563  4.27249  3.87688  3.32293  3.53815  4.51441  3.42171  3.76452  3.65195  3.56427  2.76594  3.07221  3.41664  5.39992  4.39080    531 - -
          2.68618  4.42225  2.77519  2.73123  3.46354  2.40513  3.72494  3.29354  2.67741  2.69355  4.24690  2.90347  2.73739  3.18146  2.89801  2.37887  2.77519  2.98518  4.58477  3.61503
          0.03333  3.81383  4.53618  0.61958  0.77255  0.48576  0.95510
    530   2.59548  4.37528  3.25709  3.14979  4.29045  0.82563  4.27249  3.87688  3.32293  3.53815  4.51441  3.42171  3.76452  3.65195  3.56427  2.76594  3.07221  3.41664  5.39992  4.39080    532 - -
          2.68618  4.42225  2.77519  2.73123  3.46354  2.40513  3.72494  3.29354  2.67741  2.69355  4.24690  2.90347  2.73739  3.18146  2.89801  2.37887  2.77519  2.98518  4.58477  3.61503
          0.03333  3.81383  4.53618  0.61958  0.77255  0.48576  0.95510
    531   3.24199  4.63690  4.00392  3.69639  2.61159  3.66643  3.83193  3.26419  3.42028  2.66869  3.90059  3.85755  4.17959  3.81107  3.55859  3.44616  3.53971  3.15291  1.01241  2.61697    533 - -
          2.68618  4.42225  2.77519  2.73123  3.46354  2.40513  3.72494  3.29354  2.67741  2.69355  4.24690  2.90347  2.73739  3.18146  2.89801  2.37887  2.77519  2.98518  4.58477  3.61503
          0.03333  3.81383  4.53618  0.61958  0.77255  0.48576  0.95510
    532   2.92029  4.87918  3.09224  2.72633  4.25217  3.41473  3.72996  3.67805  1.12162  3.25662  4.22243  3.15295  3.92022  2.92567  2.42511  2.96684  3.17857  3.38957  5.33193  4.13669    534 - -
          2.68618  4.42225  2.77519  2.73123  3.46354  2.40513  3.72494  3.29354  2.67741  2.69355  4.24690  2.90347  2.73739  3.18146  2.89801  2.37887  2.77519  2.98518  4.58477  3.61503
          0.03333  3.81383  4.53618  0.61958  0.77255  0.48576  0.95510
    533   3.18278  4.61747  4.08046  3.65532  2.07220  3.97147  3.45647  3.10487  3.41306  2.53250  3.70095  3.72213  4.33596  3.66843  3.58207  3.34599  3.41708  2.98040  1.72953  1.82702    535 - -
          2.68618  4.42225  2.77519  2.73123  3.46354  2.40513  3.72494  3.29354  2.67741  2.69355  4.24690  2.90347  2.73739  3.18146  2.89801  2.37887  2.77519  2.98518  4.58477  3.61503
          0.03333  3.81383  4.53618  0.61958  0.77255  0.48576  0.95510
    534   2.94149  4.78231  3.42638  2.95141  4.12205  3.43911  3.78560  3.66074  2.21933  3.18745  4.19037  3.31503  3.94564  3.00990  1.07200  3.02920  3.21217  3.38752  5.22961  4.06337    536 - -
          2.68618  4.42225  2.77519  2.73123  3.46354  2.40513  3.72494  3.29354  2.67741  2.69355  4.24690  2.90347  2.73739  3.18146  2.89801  2.37887  2.77519  2.98518  4.58477  3.61503
          0.03333  3.81383  4.53618  0.61958  0.77255  0.48576  0.95510
    535   2.92864  5.04432  1.00597  2.30276  4.41401  3.16805  3.88264  3.98928  2.95621  3.60869  4.58674  2.85564  3.81686  3.12261  3.46341  2.89854  3.26642  3.63516  5.59392  4.29821    537 - -
          2.68618  4.42225  2.77519  2.73123  3.46354  2.40513  3.72494  3.29354  2.67741  2.69355  4.24690  2.90347  2.73739  3.18146  2.89801  2.37887  2.77519  2.98518  4.58477  3.61503
          0.03333  3.81383  4.53618  0.61958  0.77255  0.48576  0.95510
    536   2.20532  4.13870  3.24465  2.94907  4.06268  2.92967  4.03214  3.38425  2.95826  3.14595  4.02301  3.17543  3.64162  3.30107  3.27106  1.68999  1.91101  2.94507  5.43378  4.18868    538 - -
          2.68618  4.42225  2.77519  2.73123  3.46354  2.40513  3.72494  3.29354  2.67741  2.69355  4.24690  2.90347  2.73739  3.18146  2.89801  2.37887  2.77519  2.98518  4.58477  3.61503
          0.03333  3.81383  4.53618  0.61958  0.77255  0.48576  0.95510
    537   2.48072  4.54561  2.85714  2.51487  4.09602  3.17512  3.72598  3.50985  2.26043  3.13698  3.98147  2.96023  3.05046  2.91671  2.87458  1.87407  2.81176  3.13543  5.36360  4.06610    539 - -
          2.68618  4.42225  2.77519  2.73123  3.46354  2.40513  3.72494  3.29354  2.67741  2.69355  4.24690  2.90347  2.73739  3.18146  2.89801  2.37887  2.77519  2.98518  4.58477  3.61503
          0.03333  3.81383  4.53618  0.61958  0.77255  0.48576  0.95510
    538   2.90412  4.98459  3.21862  2.67165  4.37624  3.51793  3.57607  3.75576  1.36069  3.25737  4.14279  3.09193  3.92868  2.72731  1.94563  2.91957  3.10212  3.44738  5.34553  4.14314    540 - -
          2.68618  4.42225  2.77519  2.73123  3.46354  2.40513  3.72494  3.29354  2.67741  2.69355  4.24690  2.90347  2.73739  3.18146  2.89801  2.37887  2.77519  2.98518  4.58477  3.61503
          0.03333  3.81383  4.53618  0.61958  0.77255  0.48576  0.95510
    539   2.03517  4.24246  3.12674  2.88487  4.06572  2.99292  4.02582  3.37386  2.93651  3.11175  4.05267  3.16942  1.68451  3.29405  3.25181  2.47745  2.75950  2.98095  5.43159  4.19120    541 - -
          2.68618  4.42225  2.77519  2.73123  3.46354  2.40513  3.72494  3.29354  2.67741  2.69355  4.24690  2.90347  2.73739  3.18146  2.89801  2.37887  2.77519  2.98518  4.58477  3.61503
          0.03333  3.81383  4.53618  0.61958  0.77255  0.48576  0.95510
    540   2.67686  4.66940  2.67976  2.55996  4.02391  3.14620  3.87719  3.72286  2.77664  3.37681  4.33338  1.26633  3.79579  3.15089  3.12840  2.74697  3.05743  3.35101  5.33677  3.97727    542 - -
          2.68618  4.42225  2.77519  2.73123  3.46354  2.40513  3.72494  3.29354  2.67741  2.69355  4.24690  2.90347  2.73739  3.18146  2.89801  2.37887  2.77519  2.98518  4.58477  3.61503
          0.03333  3.81383  4.53618  0.61958  0.77255  0.48576  0.95510
    541   2.67775  4.44346  3.27882  3.11041  4.10837  3.13435  4.19174  3.63982  3.16290  3.27262  4.32085  3.42241  0.94424  3.55352  3.41405  2.84370  3.11499  3.29177  5.30991  4.22865    543 - -
          2.68618  4.42225  2.77519  2.73123  3.46354  2.40513  3.72494  3.29354  2.67741  2.69355  4.24690  2.90347  2.73739  3.18146  2.89801  2.37887  2.77519  2.98518  4.58477  3.61503
          0.03333  3.81383  4.53618  0.61958  0.77255  0.48576  0.95510
    542   2.67686  4.66940  2.67976  2.55996  4.02391  3.14620  3.87719  3.72286  2.77664  3.37681  4.33338  1.26633  3.79579  3.15089  3.12840  2.74697  3.05743  3.35101  5.33677  3.97727    544 - -
          2.68618  4.42225  2.77519  2.73123  3.46354  2.40513  3.72494  3.29354  2.67741  2.69355  4.24690  2.90347  2.73739  3.18146  2.89801  2.37887  2.77519  2.98518  4.58477  3.61503
          0.03333  3.81383  4.53618  0.61958  0.77255  0.48576  0.95510
    543   2.38683  4.18686  3.57468  3.18653  3.73486  3.20192  4.13960  2.60283  3.08125  2.59823  3.67529  3.40899  3.84341  3.44885  3.36589  2.62581  1.68888  2.09625  5.29084  4.04715    545 - -
          2.68618  4.42225  2.77519  2.73123  3.46354  2.40513  3.72494  3.29354  2.67741  2.69355  4.24690  2.90347  2.73739  3.18146  2.89801  2.37887  2.77519  2.98518  4.58477  3.61503
          0.03333  3.81383  4.53618  0.61958  0.77255  0.48576  0.95510
    544   3.09383  4.48970  4.45393  3.93951  3.12196  4.26911  4.61103  1.67697  3.75268  1.22640  2.99232  4.23078  4.55237  4.02623  3.95227  3.63538  3.34116  1.96362  5.11037  3.90466    546 - -
          2.68618  4.42225  2.77519  2.73123  3.46354  2.40513  3.72494  3.29354  2.67741  2.69355  4.24690  2.90347  2.73739  3.18146  2.89801  2.37887  2.77519  2.98518  4.58477  3.61503
          0.03333  3.81383  4.53618  0.61958  0.77255  0.48576  0.95510
    545   2.65759  4.39389  3.28605  2.56786  3.63225  3.49981  3.99439  2.43903  2.88879  2.49883  3.57527  3.33542  3.99730  3.28477  3.20888  2.89610  2.95295  1.55889  5.17909  3.91038    547 - -
          2.68618  4.42225  2.77519  2.73123  3.46354  2.40513  3.72494  3.29354  2.67741  2.69355  4.24690  2.90347  2.73739  3.18146  2.89801  2.37887  2.77519  2.98518  4.58477  3.61503
          0.03333  3.81383  4.53618  0.61958  0.77255  0.48576  0.95510
    546   2.59548  4.37528  3.25709  3.14979  4.29045  0.82563  4.27249  3.87688  3.32293  3.53815  4.51441  3.42171  3.76452  3.65195  3.56427  2.76594  3.07221  3.41664  5.39992  4.39080    548 - -
          2.68618  4.42225  2.77519  2.73123  3.46354  2.40513  3.72494  3.29354  2.67741  2.69355  4.24690  2.90347  2.73739  3.18146  2.89801  2.37887  2.77519  2.98518  4.58477  3.61503
          0.03333  3.81383  4.53618  0.61958  0.77255  0.48576  0.95510
    547   1.10177  4.16502  3.40478  3.19480  3.99556  2.99082  4.22354  3.11247  3.20957  2.99660  4.03602  3.35870  3.72463  3.55645  3.46337  2.51639  2.78975  2.77712  5.42865  4.22264    549 - -
          2.68618  4.42225  2.77519  2.73123  3.46354  2.40513  3.72494  3.29354  2.67741  2.69355  4.24690  2.90347  2.73739  3.18146  2.89801  2.37887  2.77519  2.98518  4.58477  3.61503
          0.03333  3.81383  4.53618  0.61958  0.77255  0.48576  0.95510
    548   2.92471  4.48328  3.98706  3.57714  3.18470  3.79035  4.32591  2.35456  3.34801  1.78924  1.49520  3.86155  4.25156  3.73435  3.56001  3.26721  3.22937  2.35359  5.01707  3.77306    550 - -
          2.68618  4.42225  2.77519  2.73123  3.46354  2.40513  3.72494  3.29354  2.67741  2.69355  4.24690  2.90347  2.73739  3.18146  2.89801  2.37887  2.77519  2.98518  4.58477  3.61503
          0.03333  3.81383  4.53618  0.61958  0.77255  0.48576  0.95510
    549   2.76210  4.32226  4.04303  3.70560  3.50862  3.66184  4.51787  2.05774  3.57242  2.20679  3.48400  3.90446  4.22652  3.93703  3.79033  3.16269  3.12566  1.10245  5.28270  4.01009    551 - -
          2.68618  4.42225  2.77519  2.73123  3.46354  2.40513  3.72494  3.29354  2.67741  2.69355  4.24690  2.90347  2.73739  3.18146  2.89801  2.37887  2.77519  2.98518  4.58477  3.61503
          0.03333  3.81383  4.53618  0.61958  0.77255  0.48576  0.95510
    550   1.10177  4.16502  3.40478  3.19480  3.99556  2.99082  4.22354  3.11247  3.20957  2.99660  4.03602  3.35870  3.72463  3.55645  3.46337  2.51639  2.78975  2.77712  5.42865  4.22264    552 - -
          2.68618  4.42225  2.77519  2.73123  3.46354  2.40513  3.72494  3.29354  2.67741  2.69355  4.24690  2.90347  2.73739  3.18146  2.89801  2.37887  2.77519  2.98518  4.58477  3.61503
          0.03333  3.81383  4.53618  0.61958  0.77255  0.48576  0.95510
    551   2.59548  4.37528  3.25709  3.14979  4.29045  0.82563  4.27249  3.87688  3.32293  3.53815  4.51441  3.42171  3.76452  3.65195  3.56427  2.76594  3.07221  3.41664  5.39992  4.39080    553 - -
          2.68618  4.42225  2.77519  2.73123  3.46354  2.40513  3.72494  3.29354  2.67741  2.69355  4.24690  2.90347  2.73739  3.18146  2.89801  2.37887  2.77519  2.98518  4.58477  3.61503
          0.03333  3.81383  4.53618  0.61958  0.77255  0.48576  0.95510
    552   2.67775  4.44346  3.27882  3.11041  4.10837  3.13435  4.19174  3.63982  3.16290  3.27262  4.32085  3.42241  0.94424  3.55352  3.41405  2.84370  3.11499  3.29177  5.30991  4.22865    554 - -
          2.68618  4.42225  2.77519  2.73123  3.46354  2.40513  3.72494  3.29354  2.67741  2.69355  4.24690  2.90347  2.73739  3.18146  2.89801  2.37887  2.77519  2.98518  4.58477  3.61503
          0.03333  3.81383  4.53618  0.61958  0.77255  0.48576  0.95510
    553   2.92864  5.04432  1.00597  2.30276  4.41401  3.16805  3.88264  3.98928  2.95621  3.60869  4.58674  2.85564  3.81686  3.12261  3.46341  2.89854  3.26642  3.63516  5.59392  4.29821    555 - -
          2.68618  4.42225  2.77519  2.73123  3.46354  2.40513  3.72494  3.29354  2.67741  2.69355  4.24690  2.90347  2.73739  3.18146  2.89801  2.37887  2.77519  2.98518  4.58477  3.61503
          0.03333  3.81383  4.53618  0.61958  0.77255  0.48576  0.95510
    554   2.76154  4.89409  3.01864  2.54381  4.29935  2.97682  3.58904  3.69008  1.55932  3.22654  4.07812  3.00110  3.85725  2.74124  2.16732  2.78308  2.99101  3.35684  5.35952  4.11203    556 - -
          2.68618  4.42225  2.77519  2.73123  3.46354  2.40513  3.72494  3.29354  2.67741  2.69355  4.24690  2.90347  2.73739  3.18146  2.89801  2.37887  2.77519  2.98518  4.58477  3.61503
          0.03333  3.81383  4.53618  0.61958  0.77255  0.48576  0.95510
    555   2.80350  4.84972  3.11821  2.62648  3.84475  3.46999  2.21833  3.58632  2.11790  3.11877  4.01169  3.06635  3.89668  2.79602  1.95703  2.84091  3.02559  3.28963  5.09875  3.73380    557 - -
          2.68618  4.42225  2.77519  2.73123  3.46354  2.40513  3.72494  3.29354  2.67741  2.69355  4.24690  2.90347  2.73739  3.18146  2.89801  2.37887  2.77519  2.98518  4.58477  3.61503
          0.03333  3.81383  4.53618  0.61958  0.77255  0.48576  0.95510
    556   2.92864  5.04432  1.00597  2.30276  4.41401  3.16805  3.88264  3.98928  2.95621  3.60869  4.58674  2.85564  3.81686  3.12261  3.46341  2.89854  3.26642  3.63516  5.59392  4.29821    558 - -
          2.68618  4.42225  2.77519  2.73123  3.46354  2.40513  3.72494  3.29354  2.67741  2.69355  4.24690  2.90347  2.73739  3.18146  2.89801  2.37887  2.77519  2.98518  4.58477  3.61503
          0.03333  3.81383  4.53618  0.61958  0.77255  0.48576  0.95510
    557   2.42246  4.29185  3.26513  2.88993  3.73217  1.79238  3.92294  3.04073  2.82789  2.76772  2.93426  3.21852  3.78251  3.20940  3.14814  2.59908  2.79578  2.76095  5.17348  3.89972    559 - -
          2.68618  4.42225  2.77519  2.73123  3.46354  2.40513  3.72494  3.29354  2.67741  2.69355  4.24690  2.90347  2.73739  3.18146  2.89801  2.37887  2.77519  2.98518  4.58477  3.61503
          0.03333  3.81383  4.53618  0.61958  0.77255  0.48576  0.95510
    558   3.24863  4.62629  4.23208  3.84398  1.28702  4.08813  3.50501  2.91578  3.71491  2.29363  3.55491  3.84546  4.42994  3.83080  3.85238  3.44960  3.48555  2.85633  3.72203  1.80626    560 - -
          2.68618  4.42225  2.77519  2.73123  3.46354  2.40513  3.72494  3.29354  2.67741  2.69355  4.24690  2.90347  2.73739  3.18146  2.89801  2.37887  2.77519  2.98518  4.58477  3.61503
          0.03333  3.81383  4.53618  0.61958  0.77255  0.48576  0.95510
    559   2.81361  4.86798  3.14673  2.63298  3.90548  3.48156  2.39421  3.60727  2.08102  3.13385  4.02248  3.07014  3.90032  2.77895  1.82249  2.84776  3.03016  3.30856  5.12814  3.78149    561 - -
          2.68618  4.42225  2.77519  2.73123  3.46354  2.40513  3.72494  3.29354  2.67741  2.69355  4.24690  2.90347  2.73739  3.18146  2.89801  2.37887  2.77519  2.98518  4.58477  3.61503
          0.03333  3.81383  4.53618  0.61958  0.77255  0.48576  0.95510
    560   2.92864  5.04432  1.00597  2.30276  4.41401  3.16805  3.88264  3.98928  2.95621  3.60869  4.58674  2.85564  3.81686  3.12261  3.46341  2.89854  3.26642  3.63516  5.59392  4.29821    562 - -
          2.68618  4.42225  2.77519  2.73123  3.46354  2.40513  3.72494  3.29354  2.67741  2.69355  4.24690  2.90347  2.73739  3.18146  2.89801  2.37887  2.77519  2.98518  4.58477  3.61503
          0.03333  3.81383  4.53618  0.61958  0.77255  0.48576  0.95510
    561   2.76210  4.32226  4.04303  3.70560  3.50862  3.66184  4.51787  2.05774  3.57242  2.20679  3.48400  3.90446  4.22652  3.93703  3.79033  3.16269  3.12566  1.10245  5.28270  4.01009    563 - -
          2.68618  4.42225  2.77519  2.73123  3.46354  2.40513  3.72494  3.29354  2.67741  2.69355  4.24690  2.90347  2.73739  3.18146  2.89801  2.37887  2.77519  2.98518  4.58477  3.61503
          0.03333  3.81383  4.53618  0.61958  0.77255  0.48576  0.95510
    562   2.94149  4.78231  3.42638  2.95141  4.12205  3.43911  3.78560  3.66074  2.21933  3.18745  4.19037  3.31503  3.94564  3.00990  1.07200  3.02920  3.21217  3.38752  5.22961  4.06337    564 - -
          2.68618  4.42225  2.77519  2.73123  3.46354  2.40513  3.72494  3.29354  2.67741  2.69355  4.24690  2.90347  2.73739  3.18146  2.89801  2.37887  2.77519  2.98518  4.58477  3.61503
          0.03333  3.81383  4.53618  0.61958  0.77255  0.48576  0.95510
    563   2.40385  4.24090  3.37106  2.89801  3.66010  3.24377  3.88261  2.86137  2.79880  2.66235  3.02434  3.23098  3.79714  3.16716  3.12802  2.36736  1.96088  2.59764  5.10602  3.85820    565 - -
          2.68618  4.42225  2.77519  2.73123  3.46354  2.40513  3.72494  3.29354  2.67741  2.69355  4.24690  2.90347  2.73739  3.18146  2.89801  2.37887  2.77519  2.98518  4.58477  3.61503
          0.03333  3.81383  4.53618  0.61958  0.77255  0.48576  0.95510
    564   2.67686  4.66940  2.67976  2.55996  4.02391  3.14620  3.87719  3.72286  2.77664  3.37681  4.33338  1.26633  3.79579  3.15089  3.12840  2.74697  3.05743  3.35101  5.33677  3.97727    566 - -
          2.68618  4.42225  2.77519  2.73123  3.46354  2.40513  3.72494  3.29354  2.67741  2.69355  4.24690  2.90347  2.73739  3.18146  2.89801  2.37887  2.77519  2.98518  4.58477  3.61503
          0.03333  3.81383  4.53618  0.61958  0.77255  0.48576  0.95510
    565   3.16474  4.67747  3.75264  3.47215  2.29881  3.76257  3.59483  3.18235  3.33135  2.65114  3.86384  3.65289  4.23836  3.65148  3.52662  3.30688  3.45147  3.05030  3.93994  1.06920    567 - -
          2.68618  4.42225  2.77519  2.73123  3.46354  2.40513  3.72494  3.29354  2.67741  2.69355  4.24690  2.90347  2.73739  3.18146  2.89801  2.37887  2.77519  2.98518  4.58477  3.61503
          0.03333  3.81383  4.53618  0.61958  0.77255  0.48576  0.95510
    566   2.67686  4.66940  2.67976  2.55996  4.02391  3.14620  3.87719  3.72286  2.77664  3.37681  4.33338  1.26633  3.79579  3.15089  3.12840  2.74697  3.05743  3.35101  5.33677  3.97727    568 - -
          2.68618  4.42225  2.77519  2.73123  3.46354  2.40513  3.72494  3.29354  2.67741  2.69355  4.24690  2.90347  2.73739  3.18146  2.89801  2.37887  2.77519  2.98518  4.58477  3.61503
          0.03333  3.81383  4.53618  0.61958  0.77255  0.48576  0.95510
    567   3.16474  4.67747  3.75264  3.47215  2.29881  3.76257  3.59483  3.18235  3.33135  2.65114  3.86384  3.65289  4.23836  3.65148  3.52662  3.30688  3.45147  3.05030  3.93994  1.06920    569 - -
          2.68618  4.42225  2.77519  2.73123  3.46354  2.40513  3.72494  3.29354  2.67741  2.69355  4.24690  2.90347  2.73739  3.18146  2.89801  2.37887  2.77519  2.98518  4.58477  3.61503
          0.03333  3.81383  4.53618  0.61958  0.77255  0.48576  0.95510
    568   2.38345  4.22797  3.37823  3.12903  3.91918  3.06879  4.15053  3.03926  3.07082  2.90477  3.96014  3.34695  3.76839  3.46892  3.33156  2.58420  1.27541  2.74052  5.36224  4.13619    570 - -
          2.68618  4.42225  2.77519  2.73123  3.46354  2.40513  3.72494  3.29354  2.67741  2.69355  4.24690  2.90347  2.73739  3.18146  2.89801  2.37887  2.77519  2.98518  4.58477  3.61503
          0.03333  3.81383  4.53618  0.61958  0.77255  0.48576  0.95510
    569   2.90424  4.99977  2.46690  1.11190  4.33903  3.23793  3.82135  3.78132  2.69465  3.40852  4.38650  2.90349  3.84014  3.03913  3.09635  2.89349  3.20849  3.47175  5.52180  4.24551    571 - -
          2.68618  4.42225  2.77519  2.73123  3.46354  2.40513  3.72494  3.29354  2.67741  2.69355  4.24690  2.90347  2.73739  3.18146  2.89801  2.37887  2.77519  2.98518  4.58477  3.61503
          0.03333  3.81383  4.53618  0.61958  0.77255  0.48576  0.95510
    570   2.67775  4.44346  3.27882  3.11041  4.10837  3.13435  4.19174  3.63982  3.16290  3.27262  4.32085  3.42241  0.94424  3.55352  3.41405  2.84370  3.11499  3.29177  5.30991  4.22865    572 - -
          2.68618  4.42225  2.77519  2.73123  3.46354  2.40513  3.72494  3.29354  2.67741  2.69355  4.24690  2.90347  2.73739  3.18146  2.89801  2.37887  2.77519  2.98518  4.58477  3.61503
          0.03333  3.81383  4.53618  0.61958  0.77255  0.48576  0.95510
    571   2.38345  4.22797  3.37823  3.12903  3.91918  3.06879  4.15053  3.03926  3.07082  2.90477  3.96014  3.34695  3.76839  3.46892  3.33156  2.58420  1.27541  2.74052  5.36224  4.13619    573 - -
          2.68618  4.42225  2.77519  2.73123  3.46354  2.40513  3.72494  3.29354  2.67741  2.69355  4.24690  2.90347  2.73739  3.18146  2.89801  2.37887  2.77519  2.98518  4.58477  3.61503
          0.03333  3.81383  4.53618  0.61958  0.77255  0.48576  0.95510
    572   3.09635  4.49695  4.44305  3.92981  3.11198  4.26271  4.60090  1.72226  3.73945  1.19689  2.98567  4.22258  4.54755  4.01545  3.93933  3.62979  3.34400  1.98424  5.10089  3.89284    574 - -
          2.68618  4.42225  2.77519  2.73123  3.46354  2.40513  3.72494  3.29354  2.67741  2.69355  4.24690  2.90347  2.73739  3.18146  2.89801  2.37887  2.77519  2.98518  4.58477  3.61503
          0.03333  3.81383  4.53618  0.61958  0.77255  0.48576  0.95510
    573   1.10177  4.16502  3.40478  3.19480  3.99556  2.99082  4.22354  3.11247  3.20957  2.99660  4.03602  3.35870  3.72463  3.55645  3.46337  2.51639  2.78975  2.77712  5.42865  4.22264    575 - -
          2.68618  4.42225  2.77519  2.73123  3.46354  2.40513  3.72494  3.29354  2.67741  2.69355  4.24690  2.90347  2.73739  3.18146  2.89801  2.37887  2.77519  2.98518  4.58477  3.61503
          0.03333  3.81383  4.53618  0.61958  0.77255  0.48576  0.95510
    574   2.59548  4.37528  3.25709  3.14979  4.29045  0.82563  4.27249  3.87688  3.32293  3.53815  4.51441  3.42171  3.76452  3.65195  3.56427  2.76594  3.07221  3.41664  5.39992  4.39080    576 - -
          2.68618  4.42225  2.77519  2.73123  3.46354  2.40513  3.72494  3.29354  2.67741  2.69355  4.24690  2.90347  2.73739  3.18146  2.89801  2.37887  2.77519  2.98518  4.58477  3.61503
          0.03333  3.81383  4.53618  0.61958  0.77255  0.48576  0.95510
    575   2.67686  4.66940  2.67976  2.55996  4.02391  3.14620  3.87719  3.72286  2.77664  3.37681  4.33338  1.26633  3.79579  3.15089  3.12840  2.74697  3.05743  3.35101  5.33677  3.97727    577 - -
          2.68618  4.42225  2.77519  2.73123  3.46354  2.40513  3.72494  3.29354  2.67741  2.69355  4.24690  2.90347  2.73739  3.18146  2.89801  2.37887  2.77519  2.98518  4.58477  3.61503
          0.03333  3.81383  4.53618  0.61958  0.77255  0.48576  0.95510
    576   1.10177  4.16502  3.40478  3.19480  3.99556  2.99082  4.22354  3.11247  3.20957  2.99660  4.03602  3.35870  3.72463  3.55645  3.46337  2.51639  2.78975  2.77712  5.42865  4.22264    578 - -
          2.68618  4.42225  2.77519  2.73123  3.46354  2.40513  3.72494  3.29354  2.67741  2.69355  4.24690  2.90347  2.73739  3.18146  2.89801  2.37887  2.77519  2.98518  4.58477  3.61503
          0.03333  3.81383  4.53618  0.61958  0.77255  0.48576  0.95510
    577   2.59548  4.37528  3.25709  3.14979  4.29045  0.82563  4.27249  3.87688  3.32293  3.53815  4.51441  3.42171  3.76452  3.65195  3.56427  2.76594  3.07221  3.41664  5.39992  4.39080    579 - -
          2.68618  4.42225  2.77519  2.73123  3.46354  2.40513  3.72494  3.29354  2.67741  2.69355  4.24690  2.90347  2.73739  3.18146  2.89801  2.37887  2.77519  2.98518  4.58477  3.61503
          0.03333  3.81383  4.53618  0.61958  0.77255  0.48576  0.95510
    578   3.09063  4.57102  4.09469  3.73558  3.11554  3.90648  4.40975  2.31798  3.50385  0.95102  3.15920  4.01658  4.35282  3.88627  3.68899  3.47237  3.38807  2.33983  4.97224  3.68161    580 - -
          2.68618  4.42225  2.77519  2.73123  3.46354  2.40513  3.72494  3.29354  2.67741  2.69355  4.24690  2.90347  2.73739  3.18146  2.89801  2.37887  2.77519  2.98518  4.58477  3.61503
          0.03333  3.81383  4.53618  0.61958  0.77255  0.48576  0.95510
    579   2.76210  4.32226  4.04303  3.70560  3.50862  3.66184  4.51787  2.05774  3.57242  2.20679  3.48400  3.90446  4.22652  3.93703  3.79033  3.16269  3.12566  1.10245  5.28270  4.01009    581 - -
          2.68618  4.42225  2.77519  2.73123  3.46354  2.40513  3.72494  3.29354  2.67741  2.69355  4.24690  2.90347  2.73739  3.18146  2.89801  2.37887  2.77519  2.98518  4.58477  3.61503
          0.03333  3.81383  4.53618  0.61958  0.77255  0.48576  0.95510
    580   1.10177  4.16502  3.40478  3.19480  3.99556  2.99082  4.22354  3.11247  3.20957  2.99660  4.03602  3.35870  3.72463  3.55645  3.46337  2.51639  2.78975  2.77712  5.42865  4.22264    582 - -
          2.68618  4.42225  2.77519  2.73123  3.46354  2.40513  3.72494  3.29354  2.67741  2.69355  4.24690  2.90347  2.73739  3.18146  2.89801  2.37887  2.77519  2.98518  4.58477  3.61503
          0.03333  3.81383  4.53618  0.61958  0.77255  0.48576  0.95510
    581   1.10177  4.16502  3.40478  3.19480  3.99556  2.99082  4.22354  3.11247  3.20957  2.99660  4.03602  3.35870  3.72463  3.55645  3.46337  2.51639  2.78975  2.77712  5.42865  4.22264    583 - -
          2.68618  4.42225  2.77519  2.73123  3.46354  2.40513  3.72494  3.29354  2.67741  2.69355  4.24690  2.90347  2.73739  3.18146  2.89801  2.37887  2.77519  2.98518  4.58477  3.61503
          0.03333  3.81383  4.53618  0.61958  0.77255  0.48576  0.95510
    582   3.09063  4.57102  4.09469  3.73558  3.11554  3.90648  4.40975  2.31798  3.50385  0.95102  3.15920  4.01658  4.35282  3.88627  3.68899  3.47237  3.38807  2.33983  4.97224  3.68161    584 - -
          2.68618  4.42225  2.77519  2.73123  3.46354  2.40513  3.72494  3.29354  2.67741  2.69355  4.24690  2.90347  2.73739  3.18146  2.89801  2.37887  2.77519  2.98518  4.58477  3.61503
          0.03333  3.81383  4.53618  0.61958  0.77255  0.48576  0.95510
    583   2.76210  4.32226  4.04303  3.70560  3.50862  3.66184  4.51787  2.05774  3.57242  2.20679  3.48400  3.90446  4.22652  3.93703  3.79033  3.16269  3.12566  1.10245  5.28270  4.01009    585 - -
          2.68618  4.42225  2.77519  2.73123  3.46354  2.40513  3.72494  3.29354  2.67741  2.69355  4.24690  2.90347  2.73739  3.18146  2.89801  2.37887  2.77519  2.98518  4.58477  3.61503
          0.03333  3.81383  4.53618  0.61958  0.77255  0.48576  0.95510
    584   1.33412  4.08335  3.30192  3.05347  4.08648  2.88381  4.12036  3.35969  3.09418  3.17157  4.06355  3.21950  3.62677  3.41296  3.38430  2.03690  2.64737  2.91125  5.47907  4.24480    586 - -
          2.68618  4.42225  2.77519  2.73123  3.46354  2.40513  3.72494  3.29354  2.67741  2.69355  4.24690  2.90347  2.73739  3.18146  2.89801  2.37887  2.77519  2.98518  4.58477  3.61503
          0.03333  3.81383  4.53618  0.61958  0.77255  0.48576  0.95510
    585   3.09063  4.57102  4.09469  3.73558  3.11554  3.90648  4.40975  2.31798  3.50385  0.95102  3.15920  4.01658  4.35282  3.88627  3.68899  3.47237  3.38807  2.33983  4.97224  3.68161    587 - -
          2.68618  4.42225  2.77519  2.73123  3.46354  2.40513  3.72494  3.29354  2.67741  2.69355  4.24690  2.90347  2.73739  3.18146  2.89801  2.37887  2.77519  2.98518  4.58477  3.61503
          0.03333  3.81383  4.53618  0.61958  0.77255  0.48576  0.95510
    586   2.28832  4.20725  3.15754  2.97186  4.01850  2.93831  4.08272  3.53376  3.04160  3.25902  4.19093  3.20524  3.67255  3.39583  3.32859  1.18306  2.76429  3.08176  5.39599  4.10202    588 - -
          2.68618  4.42225  2.77519  2.73123  3.46354  2.40513  3.72494  3.29354  2.67741  2.69355  4.24690  2.90347  2.73739  3.18146  2.89801  2.37887  2.77519  2.98518  4.58477  3.61503
          0.03333  3.81383  4.53618  0.61958  0.77255  0.48576  0.95510
    587   2.59548  4.37528  3.25709  3.14979  4.29045  0.82563  4.27249  3.87688  3.32293  3.53815  4.51441  3.42171  3.76452  3.65195  3.56427  2.76594  3.07221  3.41664  5.39992  4.39080    589 - -
          2.68618  4.42225  2.77519  2.73123  3.46354  2.40513  3.72494  3.29354  2.67741  2.69355  4.24690  2.90347  2.73739  3.18146  2.89801  2.37887  2.77519  2.98518  4.58477  3.61503
          0.03333  3.81383  4.53618  0.61958  0.77255  0.48576  0.95510
    588   2.79766  5.25076  1.58237  1.88174  4.57971  2.65938  3.68202  4.06710  2.67018  3.60458  4.45125  2.64466  3.75678  2.85071  3.23502  2.71619  3.08820  3.66129  5.78125  4.32031    590 - -
          2.68618  4.42225  2.77519  2.73123  3.46354  2.40513  3.72494  3.29354  2.67741  2.69355  4.24690  2.90347  2.73739  3.18146  2.89801  2.37887  2.77519  2.98518  4.58477  3.61503
          0.03333  3.81383  4.53618  0.61958  0.77255  0.48576  0.95510
    589   2.69137  5.05362  2.38837  2.10707  4.36587  3.31721  3.56693  3.80453  1.90616  3.32550  4.13267  2.80244  3.77530  2.70119  2.46212  2.65860  2.92483  3.43197  5.48374  4.12463    591 - -
          2.68618  4.42225  2.77519  2.73123  3.46354  2.40513  3.72494  3.29354  2.67741  2.69355  4.24690  2.90347  2.73739  3.18146  2.89801  2.37887  2.77519  2.98518  4.58477  3.61503
          0.03333  3.81383  4.53618  0.61958  0.77255  0.48576  0.95510
    590   2.39454  4.78274  2.37136  2.12578  4.13711  3.23737  3.65932  3.50786  2.53070  3.15576  3.99748  2.82581  3.75406  2.83178  3.00045  2.61898  2.22302  3.16997  5.41263  4.06152    592 - -
          2.68618  4.42225  2.77519  2.73123  3.46354  2.40513  3.72494  3.29354  2.67741  2.69355  4.24690  2.90347  2.73739  3.18146  2.89801  2.37887  2.77519  2.98518  4.58477  3.61503
          0.03333  3.81383  4.53618  0.61958  0.77255  0.48576  0.95510
    591   2.01366  4.12138  3.40378  2.99040  3.87873  2.57056  3.99686  3.07892  2.96040  2.91441  3.80352  3.22780  3.68519  3.27867  3.28713  2.42959  1.98706  2.41176  5.28562  4.06187    593 - -
          2.68618  4.42225  2.77519  2.73123  3.46354  2.40513  3.72494  3.29354  2.67741  2.69355  4.24690  2.90347  2.73739  3.18146  2.89801  2.37887  2.77519  2.98518  4.58477  3.61503
          0.03333  3.81383  4.53618  0.61958  0.77255  0.48576  0.95510
    592   2.23310  4.13975  3.31690  2.97214  3.96047  1.86401  4.02177  3.17871  2.96477  2.99989  3.90221  3.20768  3.67348  3.29718  3.28398  2.41785  2.32048  2.45689  5.36183  4.12549    594 - -
          2.68619  4.42226  2.77521  2.73125  3.46355  2.40506  3.72496  3.29355  2.67731  2.69356  4.24691  2.90348  2.73741  3.18148  2.89802  2.37888  2.77521  2.98520  4.58478  3.61504
          0.09924  2.47980  4.53618  0.64475  0.74400  0.48576  0.95510
    593   2.98555  4.42225  4.24979  3.86440  3.33602  4.00106  4.60426  1.15372  3.69129  1.93559  3.28206  4.11802  4.43905  4.04641  3.89465  3.49174  3.28626  1.84811  5.21379  3.94613    597 - -
          2.68618  4.42225  2.77519  2.73123  3.46354  2.40513  3.72494  3.29354  2.67741  2.69355  4.24690  2.90347  2.73739  3.18146  2.89801  2.37887  2.77519  2.98518  4.58477  3.61503
          0.03333  3.81383  4.53618  0.61958  0.77255  0.48576  0.95510
    594   2.92864  5.04432  1.00597  2.30276  4.41401  3.16805  3.88264  3.98928  2.95621  3.60869  4.58674  2.85564  3.81686  3.12261  3.46341  2.89854  3.26642  3.63516  5.59392  4.29821    598 - -
          2.68618  4.42225  2.77519  2.73123  3.46354  2.40513  3.72494  3.29354  2.67741  2.69355  4.24690  2.90347  2.73739  3.18146  2.89801  2.37887  2.77519  2.98518  4.58477  3.61503
          0.03333  3.81383  4.53618  0.61958  0.77255  0.48576  0.95510
    595   2.92029  4.87918  3.09224  2.72633  4.25217  3.41473  3.72996  3.67805  1.12162  3.25662  4.22243  3.15295  3.92022  2.92567  2.42511  2.96684  3.17857  3.38957  5.33193  4.13669    599 - -
          2.68618  4.42225  2.77519  2.73123  3.46354  2.40513  3.72494  3.29354  2.67741  2.69355  4.24690  2.90347  2.73739  3.18146  2.89801  2.37887  2.77519  2.98518  4.58477  3.61503
          0.03333  3.81383  4.53618  0.61958  0.77255  0.48576  0.95510
    596   2.67686  4.66940  2.67976  2.55996  4.02391  3.14620  3.87719  3.72286  2.77664  3.37681  4.33338  1.26633  3.79579  3.15089  3.12840  2.74697  3.05743  3.35101  5.33677  3.97727    600 - -
          2.68618  4.42225  2.77519  2.73123  3.46354  2.40513  3.72494  3.29354  2.67741  2.69355  4.24690  2.90347  2.73739  3.18146  2.89801  2.37887  2.77519  2.98518  4.58477  3.61503
          0.03333  3.81383  4.53618  0.61958  0.77255  0.48576  0.95510
    597   2.38345  4.22797  3.37823  3.12903  3.91918  3.06879  4.15053  3.03926  3.07082  2.90477  3.96014  3.34695  3.76839  3.46892  3.33156  2.58420  1.27541  2.74052  5.36224  4.13619    601 - -
          2.68618  4.42225  2.77519  2.73123  3.46354  2.40513  3.72494  3.29354  2.67741  2.69355  4.24690  2.90347  2.73739  3.18146  2.89801  2.37887  2.77519  2.98518  4.58477  3.61503
          0.03333  3.81383  4.53618  0.61958  0.77255  0.48576  0.95510
    598   3.05321  4.43344  4.48795  3.93742  3.16305  4.28183  4.61956  1.48049  3.78748  1.51468  2.58712  4.23017  4.54168  4.02613  3.99002  3.61800  3.28976  1.90523  5.13628  3.98471    602 - -
          2.68618  4.42225  2.77519  2.73123  3.46354  2.40513  3.72494  3.29354  2.67741  2.69355  4.24690  2.90347  2.73739  3.18146  2.89801  2.37887  2.77519  2.98518  4.58477  3.61503
          0.03333  3.81383  4.53618  0.61958  0.77255  0.48576  0.95510
    599   3.18554  4.60504  4.15787  3.86229  1.11287  3.88691  3.85436  2.71767  3.77104  2.10191  3.45734  3.95382  4.34770  3.95555  3.90523  3.45780  3.48710  2.70383  4.12288  2.49808    603 - -
          2.68618  4.42225  2.77519  2.73123  3.46354  2.40513  3.72494  3.29354  2.67741  2.69355  4.24690  2.90347  2.73739  3.18146  2.89801  2.37887  2.77519  2.98518  4.58477  3.61503
          0.03333  3.81383  4.53618  0.61958  0.77255  0.48576  0.95510
    600   2.28832  4.20725  3.15754  2.97186  4.01850  2.93831  4.08272  3.53376  3.04160  3.25902  4.19093  3.20524  3.67255  3.39583  3.32859  1.18306  2.76429  3.08176  5.39599  4.10202    604 - -
          2.68618  4.42225  2.77519  2.73123  3.46354  2.40513  3.72494  3.29354  2.67741  2.69355  4.24690  2.90347  2.73739  3.18146  2.89801  2.37887  2.77519  2.98518  4.58477  3.61503
          0.03333  3.81383  4.53618  0.61958  0.77255  0.48576  0.95510
    601   1.10177  4.16502  3.40478  3.19480  3.99556  2.99082  4.22354  3.11247  3.20957  2.99660  4.03602  3.35870  3.72463  3.55645  3.46337  2.51639  2.78975  2.77712  5.42865  4.22264    605 - -
          2.68618  4.42225  2.77519  2.73123  3.46354  2.40513  3.72494  3.29354  2.67741  2.69355  4.24690  2.90347  2.73739  3.18146  2.89801  2.37887  2.77519  2.98518  4.58477  3.61503
          0.03333  3.81383  4.53618  0.61958  0.77255  0.48576  0.95510
    602   2.76210  4.32226  4.04303  3.70560  3.50862  3.66184  4.51787  2.05774  3.57242  2.20679  3.48400  3.90446  4.22652  3.93703  3.79033  3.16269  3.12566  1.10245  5.28270  4.01009    606 - -
          2.68618  4.42225  2.77519  2.73123  3.46354  2.40513  3.72494  3.29354  2.67741  2.69355  4.24690  2.90347  2.73739  3.18146  2.89801  2.37887  2.77519  2.98518  4.58477  3.61503
          0.03333  3.81383  4.53618  0.61958  0.77255  0.48576  0.95510
    603   2.67775  4.44346  3.27882  3.11041  4.10837  3.13435  4.19174  3.63982  3.16290  3.27262  4.32085  3.42241  0.94424  3.55352  3.41405  2.84370  3.11499  3.29177  5.30991  4.22865    607 - -
          2.68618  4.42225  2.77519  2.73123  3.46354  2.40513  3.72494  3.29354  2.67741  2.69355  4.24690  2.90347  2.73739  3.18146  2.89801  2.37887  2.77519  2.98518  4.58477  3.61503
          0.03333  3.81383  4.53618  0.61958  0.77255  0.48576  0.95510
    604   2.67775  4.44346  3.27882  3.11041  4.10837  3.13435  4.19174  3.63982  3.16290  3.27262  4.32085  3.42241  0.94424  3.55352  3.41405  2.84370  3.11499  3.29177  5.30991  4.22865    608 - -
          2.68618  4.42225  2.77519  2.73123  3.46354  2.40513  3.72494  3.29354  2.67741  2.69355  4.24690  2.90347  2.73739  3.18146  2.89801  2.37887  2.77519  2.98518  4.58477  3.61503
          0.03333  3.81383  4.53618  0.61958  0.77255  0.48576  0.95510
    605   3.01116  4.50330  4.19801  3.68267  3.07148  4.06239  4.38944  2.19730  3.45585  1.46792  1.80687  3.99378  4.39391  3.78348  3.67372  3.42249  3.26451  2.23445  4.99801  3.78305    609 - -
          2.68618  4.42225  2.77519  2.73123  3.46354  2.40513  3.72494  3.29354  2.67741  2.69355  4.24690  2.90347  2.73739  3.18146  2.89801  2.37887  2.77519  2.98518  4.58477  3.61503
          0.03333  3.81383  4.53618  0.61958  0.77255  0.48576  0.95510
    606   3.18554  4.60504  4.15787  3.86229  1.11287  3.88691  3.85436  2.71767  3.77104  2.10191  3.45734  3.95382  4.34770  3.95555  3.90523  3.45780  3.48710  2.70383  4.12288  2.49808    610 - -
          2.68618  4.42225  2.77519  2.73123  3.46354  2.40513  3.72494  3.29354  2.67741  2.69355  4.24690  2.90347  2.73739  3.18146  2.89801  2.37887  2.77519  2.98518  4.58477  3.61503
          0.03333  3.81383  4.53618  0.61958  0.77255  0.48576  0.95510
    607   2.67775  4.44346  3.27882  3.11041  4.10837  3.13435  4.19174  3.63982  3.16290  3.27262  4.32085  3.42241  0.94424  3.55352  3.41405  2.84370  3.11499  3.29177  5.30991  4.22865    611 - -
          2.68618  4.42225  2.77519  2.73123  3.46354  2.40513  3.72494  3.29354  2.67741  2.69355  4.24690  2.90347  2.73739  3.18146  2.89801  2.37887  2.77519  2.98518  4.58477  3.61503
          0.03333  3.81383  4.53618  0.61958  0.77255  0.48576  0.95510
    608   2.38345  4.22797  3.37823  3.12903  3.91918  3.06879  4.15053  3.03926  3.07082  2.90477  3.96014  3.34695  3.76839  3.46892  3.33156  2.58420  1.27541  2.74052  5.36224  4.13619    612 - -
          2.68618  4.42225  2.77519  2.73123  3.46354  2.40513  3.72494  3.29354  2.67741  2.69355  4.24690  2.90347  2.73739  3.18146  2.89801  2.37887  2.77519  2.98518  4.58477  3.61503
          0.03333  3.81383  4.53618  0.61958  0.77255  0.48576  0.95510
    609   2.67775  4.44346  3.27882  3.11041  4.10837  3.13435  4.19174  3.63982  3.16290  3.27262  4.32085  3.42241  0.94424  3.55352  3.41405  2.84370  3.11499  3.29177  5.30991  4.22865    613 - -
          2.68618  4.42225  2.77519  2.73123  3.46354  2.40513  3.72494  3.29354  2.67741  2.69355  4.24690  2.90347  2.73739  3.18146  2.89801  2.37887  2.77519  2.98518  4.58477  3.61503
          0.03333  3.81383  4.53618  0.61958  0.77255  0.48576  0.95510
    610   2.67775  4.44346  3.27882  3.11041  4.10837  3.13435  4.19174  3.63982  3.16290  3.27262  4.32085  3.42241  0.94424  3.55352  3.41405  2.84370  3.11499  3.29177  5.30991  4.22865    614 - -
          2.68618  4.42225  2.77519  2.73123  3.46354  2.40513  3.72494  3.29354  2.67741  2.69355  4.24690  2.90347  2.73739  3.18146  2.89801  2.37887  2.77519  2.98518  4.58477  3.61503
          0.03333  3.81383  4.53618  0.61958  0.77255  0.48576  0.95510
    611   2.67775  4.44346  3.27882  3.11041  4.10837  3.13435  4.19174  3.63982  3.16290  3.27262  4.32085  3.42241  0.94424  3.55352  3.41405  2.84370  3.11499  3.29177  5.30991  4.22865    615 - -
          2.68618  4.42225  2.77519  2.73123  3.46354  2.40513  3.72494  3.29354  2.67741  2.69355  4.24690  2.90347  2.73739  3.18146  2.89801  2.37887  2.77519  2.98518  4.58477  3.61503
          0.03333  3.81383  4.53618  0.61958  0.77255  0.48576  0.95510
    612   2.67775  4.44346  3.27882  3.11041  4.10837  3.13435  4.19174  3.63982  3.16290  3.27262  4.32085  3.42241  0.94424  3.55352  3.41405  2.84370  3.11499  3.29177  5.30991  4.22865    616 - -
          2.68618  4.42225  2.77519  2.73123  3.46354  2.40513  3.72494  3.29354  2.67741  2.69355  4.24690  2.90347  2.73739  3.18146  2.89801  2.37887  2.77519  2.98518  4.58477  3.61503
          0.03333  3.81383  4.53618  0.61958  0.77255  0.48576  0.95510
    613   2.67775  4.44346  3.27882  3.11041  4.10837  3.13435  4.19174  3.63982  3.16290  3.27262  4.32085  3.42241  0.94424  3.55352  3.41405  2.84370  3.11499  3.29177  5.30991  4.22865    617 - -
          2.68618  4.42225  2.77519  2.73123  3.46354  2.40513  3.72494  3.29354  2.67741  2.69355  4.24690  2.90347  2.73739  3.18146  2.89801  2.37887  2.77519  2.98518  4.58477  3.61503
          0.03333  3.81383  4.53618  0.61958  0.77255  0.48576  0.95510
    614   1.10177  4.16502  3.40478  3.19480  3.99556  2.99082  4.22354  3.11247  3.20957  2.99660  4.03602  3.35870  3.72463  3.55645  3.46337  2.51639  2.78975  2.77712  5.42865  4.22264    618 - -
          2.68618  4.42225  2.77519  2.73123  3.46354  2.40513  3.72494  3.29354  2.67741  2.69355  4.24690  2.90347  2.73739  3.18146  2.89801  2.37887  2.77519  2.98518  4.58477  3.61503
          0.03333  3.81383  4.53618  0.61958  0.77255  0.48576  0.95510
    615   2.67775  4.44346  3.27882  3.11041  4.10837  3.13435  4.19174  3.63982  3.16290  3.27262  4.32085  3.42241  0.94424  3.55352  3.41405  2.84370  3.11499  3.29177  5.30991  4.22865    619 - -
          2.68618  4.42225  2.77519  2.73123  3.46354  2.40513  3.72494  3.29354  2.67741  2.69355  4.24690  2.90347  2.73739  3.18146  2.89801  2.37887  2.77519  2.98518  4.58477  3.61503
          0.03333  3.81383  4.53618  0.61958  0.77255  0.48576  0.95510
    616   3.24199  4.63690  4.00392  3.69639  2.61159  3.66643  3.83193  3.26419  3.42028  2.66869  3.90059  3.85755  4.17959  3.81107  3.55859  3.44616  3.53971  3.15291  1.01241  2.61697    620 - -
          2.68618  4.42225  2.77519  2.73123  3.46354  2.40513  3.72494  3.29354  2.67741  2.69355  4.24690  2.90347  2.73739  3.18146  2.89801  2.37887  2.77519  2.98518  4.58477  3.61503
          0.03333  3.81383  4.53618  0.61958  0.77255  0.48576  0.95510
    617   2.78834  4.94150  2.80845  2.47392  4.31070  3.35985  3.62201  3.75428  1.49099  3.30543  4.17448  2.54809  3.85126  2.78647  2.43625  2.79612  3.03797  3.41378  5.40804  4.11854    621 - -
          2.68618  4.42225  2.77519  2.73123  3.46354  2.40513  3.72494  3.29354  2.67741  2.69355  4.24690  2.90347  2.73739  3.18146  2.89801  2.37887  2.77519  2.98518  4.58477  3.61503
          0.03333  3.81383  4.53618  0.61958  0.77255  0.48576  0.95510
    618   2.67775  4.44346  3.27882  3.11041  4.10837  3.13435  4.19174  3.63982  3.16290  3.27262  4.32085  3.42241  0.94424  3.55352  3.41405  2.84370  3.11499  3.29177  5.30991  4.22865    622 - -
          2.68618  4.42225  2.77519  2.73123  3.46354  2.40513  3.72494  3.29354  2.67741  2.69355  4.24690  2.90347  2.73739  3.18146  2.89801  2.37887  2.77519  2.98518  4.58477  3.61503
          0.02255  3.80306        *  0.61958  0.77255  0.00000        *
//
HMMER3/b [3.0 | March 2010]
NAME  E4TA3D
LENG  495
ALPH  amino
RF    no
CS    no
MAP   yes
DATE  Sun Sep  6 07:29:49 2015
NSEQ  6
EFFN  0.495117
CKSUM 729363207
STATS LOCAL MSV      -12.0441  0.69806
STATS LOCAL VITERBI  -12.6935  0.69806
STATS LOCAL FORWARD   -6.1169  0.69806
HMM          A        C        D        E        F        G        H        I        K        L        M        N        P        Q        R        S        T        V        W        Y   
            m->m     m->i     m->d     i->m     i->i     d->m     d->d
  COMPO   2.42749  4.26039  2.92559  2.86700  3.19145  2.68857  3.70248  2.93447  2.72619  2.50166  3.70480  3.04028  3.24680  3.23423  3.00654  2.60570  2.85530  2.71115  4.29162  3.19218
          2.68618  4.42225  2.77519  2.73123  3.46354  2.40513  3.72494  3.29354  2.67741  2.69355  4.24690  2.90347  2.73739  3.18146  2.89801  2.37887  2.77519  2.98518  4.58477  3.61503
          0.03154  3.86814  4.59048  0.61958  0.77255  0.00000        *
      1   1.83374  4.20121  3.18509  2.87006  4.12980  2.96376  4.00015  3.50830  2.92668  3.20622  4.05113  3.14371  2.10774  3.24568  3.27530  2.09156  2.68277  3.04507  5.47058  4.22476      1 - -
          2.68618  4.42225  2.77519  2.73123  3.46354  2.40513  3.72494  3.29354  2.67741  2.69355  4.24690  2.90347  2.73739  3.18146  2.89801  2.37887  2.77519  2.98518  4.58477  3.61503
          0.03154  3.86814  4.59048  0.61958  0.77255  0.48576  0.95510
      2   2.74567  4.50377  3.35237  3.19075  4.18635  3.19152  4.26859  3.73062  3.24768  3.35794  4.40759  3.49790  0.83573  3.63659  3.49372  2.91302  3.18688  3.37649  5.37412  4.30695      2 - -
          2.68618  4.42225  2.77519  2.73123  3.46354  2.40513  3.72494  3.29354  2.67741  2.69355  4.24690  2.90347  2.73739  3.18146  2.89801  2.37887  2.77519  2.98518  4.58477  3.61503
          0.03154  3.86814  4.59048  0.61958  0.77255  0.48576  0.95510
      3   1.82662  4.23220  3.19743  2.92857  4.10544  2.99824  4.05471  3.40808  2.97726  3.15182  4.06526  3.19646  1.76777  3.31857  3.29971  2.46504  2.74692  2.99683  5.46915  4.23331      3 - -
          2.68618  4.42225  2.77519  2.73123  3.46354  2.40513  3.72494  3.29354  2.67741  2.69355  4.24690  2.90347  2.73739  3.18146  2.89801  2.37887  2.77519  2.98518  4.58477  3.61503
          0.03154  3.86814  4.59048  0.61958  0.77255  0.48576  0.95510
      4   2.98492  5.11258  0.92429  2.33217  4.48900  3.20736  3.92718  4.07618  3.01047  3.68527  4.66326  2.88833  3.85984  3.16631  3.52612  2.94775  3.32339  3.71582  5.65846  4.36259      4 - -
          2.68618  4.42225  2.77519  2.73123  3.46354  2.40513  3.72494  3.29354  2.67741  2.69355  4.24690  2.90347  2.73739  3.18146  2.89801  2.37887  2.77519  2.98518  4.58477  3.61503
          0.03154  3.86814  4.59048  0.61958  0.77255  0.48576  0.95510
      5   2.51340  4.59886  2.64240  2.47827  4.20023  3.09253  3.83228  3.75649  2.71221  3.39033  4.25286  1.60969  3.74189  3.05024  3.10735  2.23329  2.89926  3.32114  5.50813  4.13387      5 - -
          2.68618  4.42225  2.77519  2.73123  3.46354  2.40513  3.72494  3.29354  2.67741  2.69355  4.24690  2.90347  2.73739  3.18146  2.89801  2.37887  2.77519  2.98518  4.58477  3.61503
          0.03154  3.86814  4.59048  0.61958  0.77255  0.48576  0.95510
      6   3.24080  4.73155  3.83183  3.56038  2.29354  3.82508  3.61646  3.25062  3.41802  2.70567  3.92610  3.71810  4.29901  3.72511  3.60263  3.37793  3.52746  3.12096  3.93714  0.97302      6 - -
          2.68618  4.42225  2.77519  2.73123  3.46354  2.40513  3.72494  3.29354  2.67741  2.69355  4.24690  2.90347  2.73739  3.18146  2.89801  2.37887  2.77519  2.98518  4.58477  3.61503
          0.03154  3.86814  4.59048  0.61958  0.77255  0.48576  0.95510
      7   2.41035  4.25542  3.42421  3.17599  3.96501  3.09485  4.19364  3.09161  3.11887  2.95526  4.00604  3.38608  3.79825  3.51391  3.37778  2.61157  1.17927  2.78706  5.40319  4.18163      7 - -
          2.68618  4.42225  2.77519  2.73123  3.46354  2.40513  3.72494  3.29354  2.67741  2.69355  4.24690  2.90347  2.73739  3.18146  2.89801  2.37887  2.77519  2.98518  4.58477  3.61503
          0.03154  3.86814  4.59048  0.61958  0.77255  0.48576  0.95510
      8   2.75637  4.37943  3.71215  3.16171  3.33816  3.75165  4.00191  2.15963  2.57395  1.62596  3.26814  3.53231  4.11787  3.33628  3.17822  3.05173  2.99207  2.27664  4.97199  3.74055      8 - -
          2.68618  4.42225  2.77519  2.73123  3.46354  2.40513  3.72494  3.29354  2.67741  2.69355  4.24690  2.90347  2.73739  3.18146  2.89801  2.37887  2.77519  2.98518  4.58477  3.61503
          0.03154  3.86814  4.59048  0.61958  0.77255  0.48576  0.95510
      9   1.02002  4.18986  3.45818  3.24925  4.04805  3.01452  4.27181  3.17291  3.26540  3.05472  4.08701  3.39997  3.75333  3.60696  3.51624  2.54018  2.81724  2.82806  5.47564  4.27540      9 - -
          2.68618  4.42225  2.77519  2.73123  3.46354  2.40513  3.72494  3.29354  2.67741  2.69355  4.24690  2.90347  2.73739  3.18146  2.89801  2.37887  2.77519  2.98518  4.58477  3.61503
          0.03154  3.86814  4.59048  0.61958  0.77255  0.48576  0.95510
     10   3.15039  4.61394  4.18254  3.82236  3.13403  3.97665  4.47945  2.33782  3.59015  0.88054  3.15830  4.09825  4.41274  3.95952  3.76693  3.54699  3.44483  2.37403  5.01176  3.73408     10 - -
          2.68618  4.42225  2.77519  2.73123  3.46354  2.40513  3.72494  3.29354  2.67741  2.69355  4.24690  2.90347  2.73739  3.18146  2.89801  2.37887  2.77519  2.98518  4.58477  3.61503
          0.03154  3.86814  4.59048  0.61958  0.77255  0.48576  0.95510
     11   2.82682  4.87192  3.13026  2.64714  3.84078  3.48853  2.00910  3.61304  2.15006  3.14373  4.03866  3.08751  3.91856  2.82370  2.01989  2.86366  3.05065  3.31592  5.10612  3.73097     11 - -
          2.68618  4.42225  2.77519  2.73123  3.46354  2.40513  3.72494  3.29354  2.67741  2.69355  4.24690  2.90347  2.73739  3.18146  2.89801  2.37887  2.77519  2.98518  4.58477  3.61503
          0.03154  3.86814  4.59048  0.61958  0.77255  0.48576  0.95510
     12   2.96813  4.93178  3.14383  2.76608  4.31722  3.45808  3.75676  3.74621  1.04422  3.31223  4.27389  3.19075  3.95871  2.94846  2.43075  3.01039  3.22171  3.45424  5.37363  4.18577     12 - -
          2.68618  4.42225  2.77519  2.73123  3.46354  2.40513  3.72494  3.29354  2.67741  2.69355  4.24690  2.90347  2.73739  3.18146  2.89801  2.37887  2.77519  2.98518  4.58477  3.61503
          0.03154  3.86814  4.59048  0.61958  0.77255  0.48576  0.95510
     13   1.02002  4.18986  3.45818  3.24925  4.04805  3.01452  4.27181  3.17291  3.26540  3.05472  4.08701  3.39997  3.75333  3.60696  3.51624  2.54018  2.81724  2.82806  5.47564  4.27540     13 - -
          2.68618  4.42225  2.77519  2.73123  3.46354  2.40513  3.72494  3.29354  2.67741  2.69355  4.24690  2.90347  2.73739  3.18146  2.89801  2.37887  2.77519  2.98518  4.58477  3.61503
          0.03154  3.86814  4.59048  0.61958  0.77255  0.48576  0.95510
     14   3.15039  4.61394  4.18254  3.82236  3.13403  3.97665  4.47945  2.33782  3.59015  0.88054  3.15830  4.09825  4.41274  3.95952  3.76693  3.54699  3.44483  2.37403  5.01176  3.73408     14 - -
          2.68618  4.42225  2.77519  2.73123  3.46354  2.40513  3.72494  3.29354  2.67741  2.69355  4.24690  2.90347  2.73739  3.18146  2.89801  2.37887  2.77519  2.98518  4.58477  3.61503
          0.03154  3.86814  4.59048  0.61958  0.77255  0.48576  0.95510
     15   2.71233  4.46568  3.44205  2.94273  3.50776  3.57352  3.85390  2.74620  2.30594  2.36417  1.98883  3.33346  3.99661  3.13533  2.88277  2.91432  2.96318  2.59559  5.02427  3.77762     15 - -
          2.68618  4.42225  2.77519  2.73123  3.46354  2.40513  3.72494  3.29354  2.67741  2.69355  4.24690  2.90347  2.73739  3.18146  2.89801  2.37887  2.77519  2.98518  4.58477  3.61503
          0.03154  3.86814  4.59048  0.61958  0.77255  0.48576  0.95510
     16   3.25282  4.65585  4.23278  3.94643  1.01883  3.94363  3.87528  2.77702  3.85357  2.14806  3.50780  4.01428  4.40231  4.02273  3.97436  3.52298  3.55394  2.76740  4.12560  2.49315     16 - -
          2.68618  4.42225  2.77519  2.73123  3.46354  2.40513  3.72494  3.29354  2.67741  2.69355  4.24690  2.90347  2.73739  3.18146  2.89801  2.37887  2.77519  2.98518  4.58477  3.61503
          0.03154  3.86814  4.59048  0.61958  0.77255  0.48576  0.95510
     17   3.25282  4.65585  4.23278  3.94643  1.01883  3.94363  3.87528  2.77702  3.85357  2.14806  3.50780  4.01428  4.40231  4.02273  3.97436  3.52298  3.55394  2.76740  4.12560  2.49315     17 - -
          2.68618  4.42225  2.77519  2.73123  3.46354  2.40513  3.72494  3.29354  2.67741  2.69355  4.24690  2.90347  2.73739  3.18146  2.89801  2.37887  2.77519  2.98518  4.58477  3.61503
          0.03154  3.86814  4.59048  0.61958  0.77255  0.48576  0.95510
     18   2.71980  4.71626  2.70585  2.59088  4.07910  3.18104  3.91745  3.78852  2.82076  3.43587  4.39113  1.16575  3.83268  3.19018  3.17529  2.78715  3.10151  3.41117  5.38550  4.02773     18 - -
          2.68618  4.42225  2.77519  2.73123  3.46354  2.40513  3.72494  3.29354  2.67741  2.69355  4.24690  2.90347  2.73739  3.18146  2.89801  2.37887  2.77519  2.98518  4.58477  3.61503
          0.03154  3.86814  4.59048  0.61958  0.77255  0.48576  0.95510
     19   1.31574  4.12356  3.29112  3.05719  4.19888  2.11744  4.15812  3.52696  3.14958  3.28928  4.15601  3.23546  3.64495  3.44415  3.45175  2.37782  2.68263  3.03645  5.54992  4.34377     19 - -
          2.68618  4.42225  2.77519  2.73123  3.46354  2.40513  3.72494  3.29354  2.67741  2.69355  4.24690  2.90347  2.73739  3.18146  2.89801  2.37887  2.77519  2.98518  4.58477  3.61503
          0.03154  3.86814  4.59048  0.61958  0.77255  0.48576  0.95510
     20   2.87728  4.86290  2.90003  2.65468  4.03089  3.36314  3.81295  3.66097  2.47576  3.16375  4.19172  3.11438  3.91653  1.24176  2.76003  2.92520  3.17424  3.39091  5.30366  3.99712     20 - -
          2.68618  4.42225  2.77519  2.73123  3.46354  2.40513  3.72494  3.29354  2.67741  2.69355  4.24690  2.90347  2.73739  3.18146  2.89801  2.37887  2.77519  2.98518  4.58477  3.61503
          0.03154  3.86814  4.59048  0.61958  0.77255  0.48576  0.95510
     21   2.96620  5.04438  3.36229  2.73918  4.46167  3.58620  3.57746  3.82321  1.57823  3.30007  4.18055  3.14322  3.97178  2.72188  1.49635  2.97669  3.14635  3.51505  5.36868  4.18915     21 - -
          2.68618  4.42225  2.77519  2.73123  3.46354  2.40513  3.72494  3.29354  2.67741  2.69355  4.24690  2.90347  2.73739  3.18146  2.89801  2.37887  2.77519  2.98518  4.58477  3.61503
          0.03154  3.86814  4.59048  0.61958  0.77255  0.48576  0.95510
     22   2.31284  4.23319  3.20262  3.01816  4.07195  2.96315  4.12815  3.59397  3.09164  3.31452  4.24095  3.24365  3.70159  3.44129  3.37782  1.09761  2.79264  3.13002  5.44478  4.15545     22 - -
          2.68618  4.42225  2.77519  2.73123  3.46354  2.40513  3.72494  3.29354  2.67741  2.69355  4.24690  2.90347  2.73739  3.18146  2.89801  2.37887  2.77519  2.98518  4.58477  3.61503
          0.03154  3.86814  4.59048  0.61958  0.77255  0.48576  0.95510
     23   2.65949  4.43537  3.33238  3.23123  4.37365  0.73583  4.35179  3.97219  3.41191  3.62687  4.60257  3.49668  3.82637  3.73641  3.64845  2.83128  3.14039  3.50135  5.46996  4.47539     23 - -
          2.68618  4.42225  2.77519  2.73123  3.46354  2.40513  3.72494  3.29354  2.67741  2.69355  4.24690  2.90347  2.73739  3.18146  2.89801  2.37887  2.77519  2.98518  4.58477  3.61503
          0.03154  3.86814  4.59048  0.61958  0.77255  0.48576  0.95510
     24   2.75165  4.85616  2.95799  2.56229  4.28849  3.37216  3.67095  3.69014  1.42133  3.25603  4.13110  3.02251  2.99927  2.83690  2.50509  2.78555  3.01418  3.35362  5.40127  4.14397     24 - -
          2.68618  4.42225  2.77519  2.73123  3.46354  2.40513  3.72494  3.29354  2.67741  2.69355  4.24690  2.90347  2.73739  3.18146  2.89801  2.37887  2.77519  2.98518  4.58477  3.61503
          0.03154  3.86814  4.59048  0.61958  0.77255  0.48576  0.95510
     25   3.15039  4.61394  4.18254  3.82236  3.13403  3.97665  4.47945  2.33782  3.59015  0.88054  3.15830  4.09825  4.41274  3.95952  3.76693  3.54699  3.44483  2.37403  5.01176  3.73408     25 - -
          2.68618  4.42225  2.77519  2.73123  3.46354  2.40513  3.72494  3.29354  2.67741  2.69355  4.24690  2.90347  2.73739  3.18146  2.89801  2.37887  2.77519  2.98518  4.58477  3.61503
          0.03154  3.86814  4.59048  0.61958  0.77255  0.48576  0.95510
     26   2.74567  4.50377  3.35237  3.19075  4.18635  3.19152  4.26859  3.73062  3.24768  3.35794  4.40759  3.49790  0.83573  3.63659  3.49372  2.91302  3.18688  3.37649  5.37412  4.30695     26 - -
          2.68618  4.42225  2.77519  2.73123  3.46354  2.40513  3.72494  3.29354  2.67741  2.69355  4.24690  2.90347  2.73739  3.18146  2.89801  2.37887  2.77519  2.98518  4.58477  3.61503
          0.03154  3.86814  4.59048  0.61958  0.77255  0.48576  0.95510
     27   2.96813  4.93178  3.14383  2.76608  4.31722  3.45808  3.75676  3.74621  1.04422  3.31223  4.27389  3.19075  3.95871  2.94846  2.43075  3.01039  3.22171  3.45424  5.37363  4.18577     27 - -
          2.68618  4.42225  2.77519  2.73123  3.46354  2.40513  3.72494  3.29354  2.67741  2.69355  4.24690  2.90347  2.73739  3.18146  2.89801  2.37887  2.77519  2.98518  4.58477  3.61503
          0.03154  3.86814  4.59048  0.61958  0.77255  0.48576  0.95510
     28   2.99007  4.80830  3.12144  2.88093  3.28166  3.44381  1.15167  3.69232  2.72409  3.18683  4.22943  3.29044  3.99609  3.24710  2.99007  3.06079  3.29328  3.42753  4.74677  3.23264     28 - -
          2.68618  4.42225  2.77519  2.73123  3.46354  2.40513  3.72494  3.29354  2.67741  2.69355  4.24690  2.90347  2.73739  3.18146  2.89801  2.37887  2.77519  2.98518  4.58477  3.61503
          0.03154  3.86814  4.59048  0.61958  0.77255  0.48576  0.95510
     29   2.71980  4.71626  2.70585  2.59088  4.07910  3.18104  3.91745  3.78852  2.82076  3.43587  4.39113  1.16575  3.83268  3.19018  3.17529  2.78715  3.10151  3.41117  5.38550  4.02773     29 - -
          2.68618  4.42225  2.77519  2.73123  3.46354  2.40513  3.72494  3.29354  2.67741  2.69355  4.24690  2.90347  2.73739  3.18146  2.89801  2.37887  2.77519  2.98518  4.58477  3.61503
          0.03154  3.86814  4.59048  0.61958  0.77255  0.48576  0.95510
     30   2.71980  4.71626  2.70585  2.59088  4.07910  3.18104  3.91745  3.78852  2.82076  3.43587  4.39113  1.16575  3.83268  3.19018  3.17529  2.78715  3.10151  3.41117  5.38550  4.02773     30 - -
          2.68618  4.42225  2.77519  2.73123  3.46354  2.40513  3.72494  3.29354  2.67741  2.69355  4.24690  2.90347  2.73739  3.18146  2.89801  2.37887  2.77519  2.98518  4.58477  3.61503
          0.03154  3.86814  4.59048  0.61958  0.77255  0.48576  0.95510
     31   2.80466  4.34844  4.11934  3.78231  3.54689  3.71942  4.58477  2.05043  3.65003  2.23466  3.51267  3.97285  4.28015  4.01014  3.86295  3.22266  3.16630  1.03037  5.33061  4.06197     31 - -
          2.68618  4.42225  2.77519  2.73123  3.46354  2.40513  3.72494  3.29354  2.67741  2.69355  4.24690  2.90347  2.73739  3.18146  2.89801  2.37887  2.77519  2.98518  4.58477  3.61503
          0.03154  3.86814  4.59048  0.61958  0.77255  0.48576  0.95510
     32   2.31284  4.23319  3.20262  3.01816  4.07195  2.96315  4.12815  3.59397  3.09164  3.31452  4.24095  3.24365  3.70159  3.44129  3.37782  1.09761  2.79264  3.13002  5.44478  4.15545     32 - -
          2.68618  4.42225  2.77519  2.73123  3.46354  2.40513  3.72494  3.29354  2.67741  2.69355  4.24690  2.90347  2.73739  3.18146  2.89801  2.37887  2.77519  2.98518  4.58477  3.61503
          0.03154  3.86814  4.59048  0.61958  0.77255  0.48576  0.95510
     33   3.32836  4.70460  4.08451  3.78952  2.66181  3.72528  3.89448  3.35175  3.51181  2.74740  3.98576  3.93945  4.24264  3.89966  3.64093  3.53210  3.62853  3.24197  0.89408  2.66413     33 - -
          2.68618  4.42225  2.77519  2.73123  3.46354  2.40513  3.72494  3.29354  2.67741  2.69355  4.24690  2.90347  2.73739  3.18146  2.89801  2.37887  2.77519  2.98518  4.58477  3.61503
          0.03154  3.86814  4.59048  0.61958  0.77255  0.48576  0.95510
     34   3.00054  4.84001  3.49075  3.00269  4.19350  3.48939  3.82108  3.73489  2.23556  3.25161  4.25188  3.36277  3.99217  3.04161  0.98503  3.08491  3.26678  3.45902  5.27828  4.12178     34 - -
          2.68618  4.42225  2.77519  2.73123  3.46354  2.40513  3.72494  3.29354  2.67741  2.69355  4.24690  2.90347  2.73739  3.18146  2.89801  2.37887  2.77519  2.98518  4.58477  3.61503
          0.03154  3.86814  4.59048  0.61958  0.77255  0.48576  0.95510
     35   2.65949  4.43537  3.33238  3.23123  4.37365  0.73583  4.35179  3.97219  3.41191  3.62687  4.60257  3.49668  3.82637  3.73641  3.64845  2.83128  3.14039  3.50135  5.46996  4.47539     35 - -
          2.68618  4.42225  2.77519  2.73123  3.46354  2.40513  3.72494  3.29354  2.67741  2.69355  4.24690  2.90347  2.73739  3.18146  2.89801  2.37887  2.77519  2.98518  4.58477  3.61503
          0.03154  3.86814  4.59048  0.61958  0.77255  0.48576  0.95510
     36   2.48658  4.56933  2.67453  2.49117  4.20796  3.08521  3.83232  3.74300  2.71240  3.37322  4.22657  1.73607  3.73174  3.04577  3.11159  2.05503  2.87327  3.30238  5.50999  4.14805     36 - -
          2.68618  4.42225  2.77519  2.73123  3.46354  2.40513  3.72494  3.29354  2.67741  2.69355  4.24690  2.90347  2.73739  3.18146  2.89801  2.37887  2.77519  2.98518  4.58477  3.61503
          0.03154  3.86814  4.59048  0.61958  0.77255  0.48576  0.95510
     37   2.31284  4.23319  3.20262  3.01816  4.07195  2.96315  4.12815  3.59397  3.09164  3.31452  4.24095  3.24365  3.70159  3.44129  3.37782  1.09761  2.79264  3.13002  5.44478  4.15545     37 - -
          2.68618  4.42225  2.77519  2.73123  3.46354  2.40513  3.72494  3.29354  2.67741  2.69355  4.24690  2.90347  2.73739  3.18146  2.89801  2.37887  2.77519  2.98518  4.58477  3.61503
          0.03154  3.86814  4.59048  0.61958  0.77255  0.48576  0.95510
     38   2.21622  2.05619  3.74558  3.40772  3.96313  1.65301  4.25190  3.28451  3.32961  3.08175  3.98237  3.43874  3.68673  3.62750  3.55708  2.43699  2.69580  2.87035  5.34830  4.18704     38 - -
          2.68618  4.42225  2.77519  2.73123  3.46354  2.40513  3.72494  3.29354  2.67741  2.69355  4.24690  2.90347  2.73739  3.18146  2.89801  2.37887  2.77519  2.98518  4.58477  3.61503
          0.03154  3.86814  4.59048  0.61958  0.77255  0.48576  0.95510
     39   3.15154  4.57843  4.43710  3.90705  3.04169  4.27126  4.56666  2.15986  3.69111  1.02062  2.48075  4.21279  4.53973  3.96126  3.88303  3.62931  3.39088  2.24168  5.05338  3.88372     39 - -
          2.68618  4.42225  2.77519  2.73123  3.46354  2.40513  3.72494  3.29354  2.67741  2.69355  4.24690  2.90347  2.73739  3.18146  2.89801  2.37887  2.77519  2.98518  4.58477  3.61503
          0.03154  3.86814  4.59048  0.61958  0.77255  0.48576  0.95510
     40   2.67593  4.83512  2.92418  2.47977  4.19072  3.37029  3.61619  3.62155  2.22108  3.18178  4.02232  2.96042  3.82450  2.07196  2.30651  2.28107  2.92414  3.28192  5.35312  4.05493     40 - -
          2.68618  4.42225  2.77519  2.73123  3.46354  2.40513  3.72494  3.29354  2.67741  2.69355  4.24690  2.90347  2.73739  3.18146  2.89801  2.37887  2.77519  2.98518  4.58477  3.61503
          0.03154  3.86814  4.59048  0.61958  0.77255  0.48576  0.95510
     41   2.98492  5.11258  0.92429  2.33217  4.48900  3.20736  3.92718  4.07618  3.01047  3.68527  4.66326  2.88833  3.85984  3.16631  3.52612  2.94775  3.32339  3.71582  5.65846  4.36259     41 - -
          2.68618  4.42225  2.77519  2.73123  3.46354  2.40513  3.72494  3.29354  2.67741  2.69355  4.24690  2.90347  2.73739  3.18146  2.89801  2.37887  2.77519  2.98518  4.58477  3.61503
          0.03154  3.86814  4.59048  0.61958  0.77255  0.48576  0.95510
     42   2.65949  4.43537  3.33238  3.23123  4.37365  0.73583  4.35179  3.97219  3.41191  3.62687  4.60257  3.49668  3.82637  3.73641  3.64845  2.83128  3.14039  3.50135  5.46996  4.47539     42 - -
          2.68618  4.42225  2.77519  2.73123  3.46354  2.40513  3.72494  3.29354  2.67741  2.69355  4.24690  2.90347  2.73739  3.18146  2.89801  2.37887  2.77519  2.98518  4.58477  3.61503
          0.03154  3.86814  4.59048  0.61958  0.77255  0.48576  0.95510
     43   2.82664  4.81571  3.22653  2.71761  3.98611  3.52106  3.67448  3.31378  1.44087  2.53352  3.92536  3.14702  3.94753  2.86145  2.41806  2.89600  3.05435  3.07966  5.23864  3.96324     43 - -
          2.68618  4.42225  2.77519  2.73123  3.46354  2.40513  3.72494  3.29354  2.67741  2.69355  4.24690  2.90347  2.73739  3.18146  2.89801  2.37887  2.77519  2.98518  4.58477  3.61503
          0.10255  3.86814  2.56956  0.61958  0.77255  0.48576  0.95510
     44   2.19677  4.16001  3.04529  2.85144  4.20823  1.78466  4.04467  3.67288  3.01133  3.35310  4.19541  3.10546  3.60696  3.31023  3.34178  1.77749  2.67418  3.13756  5.53418  4.28365     44 - -
          2.68618  4.42225  2.77519  2.73123  3.46354  2.40513  3.72494  3.29354  2.67741  2.69355  4.24690  2.90347  2.73739  3.18146  2.89801  2.37887  2.77519  2.98518  4.58477  3.61503
          0.03382  3.79941  4.52175  0.61958  0.77255  0.54440  0.86795
     45   2.75647  5.20509  1.91243  1.91008  4.49691  3.21432  3.61885  3.96306  2.07661  3.48771  4.31232  2.68688  3.75835  2.76913  2.96801  2.68686  3.01601  3.57269  5.65682  4.23135     45 - -
          2.68618  4.42225  2.77519  2.73123  3.46354  2.40513  3.72494  3.29354  2.67741  2.69355  4.24690  2.90347  2.73739  3.18146  2.89801  2.37887  2.77519  2.98518  4.58477  3.61503
          0.03382  3.79941  4.52175  0.61958  0.77255  0.54440  0.86795
     46   2.59293  4.84048  2.40679  2.28421  4.17271  3.25716  3.61274  3.60089  2.43318  3.18688  4.00941  2.81344  3.12665  2.34561  2.89397  2.60124  2.52668  3.24616  5.40812  4.04937     46 - -
          2.68618  4.42225  2.77519  2.73123  3.46354  2.40513  3.72494  3.29354  2.67741  2.69355  4.24690  2.90347  2.73739  3.18146  2.89801  2.37887  2.77519  2.98518  4.58477  3.61503
          0.03382  3.79941  4.52175  0.61958  0.77255  0.54440  0.86795
     47   2.20553  4.13519  3.25028  2.90947  3.98321  2.16665  3.98255  3.33895  2.93231  3.07567  3.93676  3.15772  3.63947  3.25102  3.26586  1.87423  2.64523  2.48840  5.35736  4.11100     47 - -
          2.68618  4.42225  2.77519  2.73123  3.46354  2.40513  3.72494  3.29354  2.67741  2.69355  4.24690  2.90347  2.73739  3.18146  2.89801  2.37887  2.77519  2.98518  4.58477  3.61503
          0.03382  3.79941  4.52175  0.61958  0.77255  0.54440  0.86795
     48   2.24951  4.13500  3.38314  2.98965  3.86686  3.02955  3.99887  3.04936  2.94168  2.89884  3.81381  3.22869  3.69319  3.28149  3.25914  1.75460  2.35085  2.32157  5.28810  4.04821     48 - -
          2.68618  4.42225  2.77519  2.73123  3.46354  2.40513  3.72494  3.29354  2.67741  2.69355  4.24690  2.90347  2.73739  3.18146  2.89801  2.37887  2.77519  2.98518  4.58477  3.61503
          0.03382  3.79941  4.52175  0.61958  0.77255  0.54440  0.86795
     49   3.04508  4.46519  4.35452  3.81415  1.97317  4.15558  4.23612  2.24340  3.68489  1.42512  2.56026  4.06014  4.42770  3.86561  3.87015  3.47672  3.27378  2.30215  4.64118  3.25897     49 - -
          2.68618  4.42225  2.77519  2.73123  3.46354  2.40513  3.72494  3.29354  2.67741  2.69355  4.24690  2.90347  2.73739  3.18146  2.89801  2.37887  2.77519  2.98518  4.58477  3.61503
          0.03382  3.79941  4.52175  0.61958  0.77255  0.45077  1.01374
     50   2.64782  4.24262  3.69369  3.14647  2.59235  3.64186  3.74458  2.67046  3.05884  2.33329  2.87838  3.45195  4.01826  3.33079  3.34016  2.60357  2.88371  2.48678  4.41959  2.23617     50 - -
          2.68597  4.42230  2.77510  2.73128  3.46359  2.40508  3.72463  3.29359  2.67746  2.69360  4.24695  2.90352  2.73731  3.18151  2.89806  2.37892  2.77525  2.98523  4.58482  3.61508
          0.10255  2.43819  4.59048  1.21235  0.35310  0.48576  0.95510
     51   2.36401  4.77350  3.00253  2.60841  4.23874  3.35626  3.69587  3.53846  1.45545  3.18508  4.08484  3.04869  3.86186  2.86792  2.51599  2.76772  2.99038  3.22013  5.39885  4.13968     57 - -
          2.68618  4.42225  2.77519  2.73123  3.46354  2.40513  3.72494  3.29354  2.67741  2.69355  4.24690  2.90347  2.73739  3.18146  2.89801  2.37887  2.77519  2.98518  4.58477  3.61503
          0.03154  3.86814  4.59048  0.61958  0.77255  0.48576  0.95510
     52   2.74570  5.13058  1.54918  2.13414  4.52782  3.15767  3.71202  4.03685  2.68586  3.58477  4.42382  2.39865  3.76512  2.88274  3.23342  2.34787  3.05333  3.61671  5.75301  4.29890     58 - -
          2.68618  4.42225  2.77519  2.73123  3.46354  2.40513  3.72494  3.29354  2.67741  2.69355  4.24690  2.90347  2.73739  3.18146  2.89801  2.37887  2.77519  2.98518  4.58477  3.61503
          0.03154  3.86814  4.59048  0.61958  0.77255  0.48576  0.95510
     53   3.15039  4.61394  4.18254  3.82236  3.13403  3.97665  4.47945  2.33782  3.59015  0.88054  3.15830  4.09825  4.41274  3.95952  3.76693  3.54699  3.44483  2.37403  5.01176  3.73408     59 - -
          2.68618  4.42225  2.77519  2.73123  3.46354  2.40513  3.72494  3.29354  2.67741  2.69355  4.24690  2.90347  2.73739  3.18146  2.89801  2.37887  2.77519  2.98518  4.58477  3.61503
          0.03154  3.86814  4.59048  0.61958  0.77255  0.48576  0.95510
     54   2.80466  4.34844  4.11934  3.78231  3.54689  3.71942  4.58477  2.05043  3.65003  2.23466  3.51267  3.97285  4.28015  4.01014  3.86295  3.22266  3.16630  1.03037  5.33061  4.06197     60 - -
          2.68618  4.42225  2.77519  2.73123  3.46354  2.40513  3.72494  3.29354  2.67741  2.69355  4.24690  2.90347  2.73739  3.18146  2.89801  2.37887  2.77519  2.98518  4.58477  3.61503
          0.03154  3.86814  4.59048  0.61958  0.77255  0.48576  0.95510
     55   2.65949  4.43537  3.33238  3.23123  4.37365  0.73583  4.35179  3.97219  3.41191  3.62687  4.60257  3.49668  3.82637  3.73641  3.64845  2.83128  3.14039  3.50135  5.46996  4.47539     61 - -
          2.68618  4.42225  2.77519  2.73123  3.46354  2.40513  3.72494  3.29354  2.67741  2.69355  4.24690  2.90347  2.73739  3.18146  2.89801  2.37887  2.77519  2.98518  4.58477  3.61503
          0.03154  3.86814  4.59048  0.61958  0.77255  0.48576  0.95510
     56   2.65949  4.43537  3.33238  3.23123  4.37365  0.73583  4.35179  3.97219  3.41191  3.62687  4.60257  3.49668  3.82637  3.73641  3.64845  2.83128  3.14039  3.50135  5.46996  4.47539     62 - -
          2.68618  4.42225  2.77519  2.73123  3.46354  2.40513  3.72494  3.29354  2.67741  2.69355  4.24690  2.90347  2.73739  3.18146  2.89801  2.37887  2.77519  2.98518  4.58477  3.61503
          0.03154  3.86814  4.59048  0.61958  0.77255  0.48576  0.95510
     57   3.34796  4.71637  4.24696  3.87410  1.73792  4.13441  3.44856  3.11534  3.74343  2.50904  3.74590  3.84699  4.47758  3.85103  3.88164  3.49538  3.58264  3.02494  3.65172  1.14916     63 - -
          2.68618  4.42225  2.77519  2.73123  3.46354  2.40513  3.72494  3.29354  2.67741  2.69355  4.24690  2.90347  2.73739  3.18146  2.89801  2.37887  2.77519  2.98518  4.58477  3.61503
          0.03154  3.86814  4.59048  0.61958  0.77255  0.48576  0.95510
     58   3.24080  4.73155  3.83183  3.56038  2.29354  3.82508  3.61646  3.25062  3.41802  2.70567  3.92610  3.71810  4.29901  3.72511  3.60263  3.37793  3.52746  3.12096  3.93714  0.97302     64 - -
          2.68618  4.42225  2.77519  2.73123  3.46354  2.40513  3.72494  3.29354  2.67741  2.69355  4.24690  2.90347  2.73739  3.18146  2.89801  2.37887  2.77519  2.98518  4.58477  3.61503
          0.03154  3.86814  4.59048  0.61958  0.77255  0.48576  0.95510
     59   2.98492  5.11258  0.92429  2.33217  4.48900  3.20736  3.92718  4.07618  3.01047  3.68527  4.66326  2.88833  3.85984  3.16631  3.52612  2.94775  3.32339  3.71582  5.65846  4.36259     65 - -
          2.68618  4.42225  2.77519  2.73123  3.46354  2.40513  3.72494  3.29354  2.67741  2.69355  4.24690  2.90347  2.73739  3.18146  2.89801  2.37887  2.77519  2.98518  4.58477  3.61503
          0.03154  3.86814  4.59048  0.61958  0.77255  0.48576  0.95510
     60   1.02002  4.18986  3.45818  3.24925  4.04805  3.01452  4.27181  3.17291  3.26540  3.05472  4.08701  3.39997  3.75333  3.60696  3.51624  2.54018  2.81724  2.82806  5.47564  4.27540     66 - -
          2.68618  4.42225  2.77519  2.73123  3.46354  2.40513  3.72494  3.29354  2.67741  2.69355  4.24690  2.90347  2.73739  3.18146  2.89801  2.37887  2.77519  2.98518  4.58477  3.61503
          0.03154  3.86814  4.59048  0.61958  0.77255  0.48576  0.95510
     61   2.65949  4.43537  3.33238  3.23123  4.37365  0.73583  4.35179  3.97219  3.41191  3.62687  4.60257  3.49668  3.82637  3.73641  3.64845  2.83128  3.14039  3.50135  5.46996  4.47539     67 - -
          2.68618  4.42225  2.77519  2.73123  3.46354  2.40513  3.72494  3.29354  2.67741  2.69355  4.24690  2.90347  2.73739  3.18146  2.89801  2.37887  2.77519  2.98518  4.58477  3.61503
          0.03154  3.86814  4.59048  0.61958  0.77255  0.48576  0.95510
     62   2.98492  5.11258  0.92429  2.33217  4.48900  3.20736  3.92718  4.07618  3.01047  3.68527  4.66326  2.88833  3.85984  3.16631  3.52612  2.94775  3.32339  3.71582  5.65846  4.36259     68 - -
          2.68618  4.42225  2.77519  2.73123  3.46354  2.40513  3.72494  3.29354  2.67741  2.69355  4.24690  2.90347  2.73739  3.18146  2.89801  2.37887  2.77519  2.98518  4.58477  3.61503
          0.03154  3.86814  4.59048  0.61958  0.77255  0.48576  0.95510
     63   1.02002  4.18986  3.45818  3.24925  4.04805  3.01452  4.27181  3.17291  3.26540  3.05472  4.08701  3.39997  3.75333  3.60696  3.51624  2.54018  2.81724  2.82806  5.47564  4.27540     69 - -
          2.68618  4.42225  2.77519  2.73123  3.46354  2.40513  3.72494  3.29354  2.67741  2.69355  4.24690  2.90347  2.73739  3.18146  2.89801  2.37887  2.77519  2.98518  4.58477  3.61503
          0.03154  3.86814  4.59048  0.61958  0.77255  0.48576  0.95510
     64   3.02772  4.44764  4.32956  3.94518  3.37125  4.06188  4.67409  1.08328  3.77323  1.95815  3.30726  4.19112  4.49349  4.12195  3.97029  3.55674  3.32696  1.84575  5.26119  3.99913     70 - -
          2.68618  4.42225  2.77519  2.73123  3.46354  2.40513  3.72494  3.29354  2.67741  2.69355  4.24690  2.90347  2.73739  3.18146  2.89801  2.37887  2.77519  2.98518  4.58477  3.61503
          0.03154  3.86814  4.59048  0.61958  0.77255  0.48576  0.95510
     65   2.96813  4.93178  3.14383  2.76608  4.31722  3.45808  3.75676  3.74621  1.04422  3.31223  4.27389  3.19075  3.95871  2.94846  2.43075  3.01039  3.22171  3.45424  5.37363  4.18577     71 - -
          2.68618  4.42225  2.77519  2.73123  3.46354  2.40513  3.72494  3.29354  2.67741  2.69355  4.24690  2.90347  2.73739  3.18146  2.89801  2.37887  2.77519  2.98518  4.58477  3.61503
          0.03154  3.86814  4.59048  0.61958  0.77255  0.48576  0.95510
     66   3.25282  4.65585  4.23278  3.94643  1.01883  3.94363  3.87528  2.77702  3.85357  2.14806  3.50780  4.01428  4.40231  4.02273  3.97436  3.52298  3.55394  2.76740  4.12560  2.49315     72 - -
          2.68618  4.42225  2.77519  2.73123  3.46354  2.40513  3.72494  3.29354  2.67741  2.69355  4.24690  2.90347  2.73739  3.18146  2.89801  2.37887  2.77519  2.98518  4.58477  3.61503
          0.03154  3.86814  4.59048  0.61958  0.77255  0.48576  0.95510
     67   2.74402  4.91583  2.62177  2.38379  3.86066  3.30436  2.65799  3.73090  2.46495  3.28315  4.16038  1.81848  3.83386  2.88432  2.84697  2.74828  3.02019  3.38693  5.21207  3.74570     73 - -
          2.68618  4.42225  2.77519  2.73123  3.46354  2.40513  3.72494  3.29354  2.67741  2.69355  4.24690  2.90347  2.73739  3.18146  2.89801  2.37887  2.77519  2.98518  4.58477  3.61503
          0.03154  3.86814  4.59048  0.61958  0.77255  0.48576  0.95510
     68   3.25282  4.65585  4.23278  3.94643  1.01883  3.94363  3.87528  2.77702  3.85357  2.14806  3.50780  4.01428  4.40231  4.02273  3.97436  3.52298  3.55394  2.76740  4.12560  2.49315     74 - -
          2.68618  4.42225  2.77519  2.73123  3.46354  2.40513  3.72494  3.29354  2.67741  2.69355  4.24690  2.90347  2.73739  3.18146  2.89801  2.37887  2.77519  2.98518  4.58477  3.61503
          0.03154  3.86814  4.59048  0.61958  0.77255  0.48576  0.95510
     69   2.74567  4.50377  3.35237  3.19075  4.18635  3.19152  4.26859  3.73062  3.24768  3.35794  4.40759  3.49790  0.83573  3.63659  3.49372  2.91302  3.18688  3.37649  5.37412  4.30695     75 - -
          2.68618  4.42225  2.77519  2.73123  3.46354  2.40513  3.72494  3.29354  2.67741  2.69355  4.24690  2.90347  2.73739  3.18146  2.89801  2.37887  2.77519  2.98518  4.58477  3.61503
          0.03154  3.86814  4.59048  0.61958  0.77255  0.48576  0.95510
     70   2.02118  4.41638  3.14507  2.65525  3.72405  2.90855  3.73354  3.07496  2.60127  2.76222  3.05386  3.08870  3.80314  2.70109  2.98109  2.63087  2.77531  2.79731  5.10042  3.83346     76 - -
          2.68618  4.42225  2.77519  2.73123  3.46354  2.40513  3.72494  3.29354  2.67741  2.69355  4.24690  2.90347  2.73739  3.18146  2.89801  2.37887  2.77519  2.98518  4.58477  3.61503
          0.03154  3.86814  4.59048  0.61958  0.77255  0.48576  0.95510
     71   1.65835  4.11682  3.30470  3.03885  4.16273  2.89764  4.12459  3.50126  3.09241  3.25853  4.12194  3.21913  3.63847  3.40162  3.39978  1.50475  2.66122  3.01457  5.53059  4.29740     77 - -
          2.68618  4.42225  2.77519  2.73123  3.46354  2.40513  3.72494  3.29354  2.67741  2.69355  4.24690  2.90347  2.73739  3.18146  2.89801  2.37887  2.77519  2.98518  4.58477  3.61503
          0.03154  3.86814  4.59048  0.61958  0.77255  0.48576  0.95510
     72   3.33029  4.67701  4.32669  3.95089  1.20601  4.15679  3.49717  2.99963  3.81643  2.36765  3.62812  3.90078  4.49050  3.90086  3.93129  3.51888  3.56372  2.93755  3.69264  1.72652     78 - -
          2.68618  4.42225  2.77519  2.73123  3.46354  2.40513  3.72494  3.29354  2.67741  2.69355  4.24690  2.90347  2.73739  3.18146  2.89801  2.37887  2.77519  2.98518  4.58477  3.61503
          0.03154  3.86814  4.59048  0.61958  0.77255  0.48576  0.95510
     73   1.50752  4.10852  3.32548  3.05504  4.15272  2.89703  4.13053  3.48266  3.10350  3.24588  4.11011  3.22743  3.63824  3.41071  3.40821  1.65300  2.65745  3.00010  5.52394  4.29449     79 - -
          2.68618  4.42225  2.77519  2.73123  3.46354  2.40513  3.72494  3.29354  2.67741  2.69355  4.24690  2.90347  2.73739  3.18146  2.89801  2.37887  2.77519  2.98518  4.58477  3.61503
          0.03154  3.86814  4.59048  0.61958  0.77255  0.48576  0.95510
     74   3.04409  4.52784  4.25114  3.73719  3.08446  4.09871  4.42996  2.21733  3.50676  1.47973  1.68322  4.04172  4.42787  3.82919  3.71785  3.46261  3.29772  2.26106  5.01929  3.80898     80 - -
          2.68618  4.42225  2.77519  2.73123  3.46354  2.40513  3.72494  3.29354  2.67741  2.69355  4.24690  2.90347  2.73739  3.18146  2.89801  2.37887  2.77519  2.98518  4.58477  3.61503
          0.03154  3.86814  4.59048  0.61958  0.77255  0.48576  0.95510
     75   2.41035  4.25542  3.42421  3.17599  3.96501  3.09485  4.19364  3.09161  3.11887  2.95526  4.00604  3.38608  3.79825  3.51391  3.37778  2.61157  1.17927  2.78706  5.40319  4.18163     81 - -
          2.68618  4.42225  2.77519  2.73123  3.46354  2.40513  3.72494  3.29354  2.67741  2.69355  4.24690  2.90347  2.73739  3.18146  2.89801  2.37887  2.77519  2.98518  4.58477  3.61503
          0.03154  3.86814  4.59048  0.61958  0.77255  0.48576  0.95510
     76   2.96577  4.51522  4.04475  3.63788  3.20580  3.83083  4.37402  2.38096  3.40619  1.80112  1.38626  3.91590  4.29140  3.78834  3.61202  3.31444  3.27099  2.38658  5.04605  3.80745     82 - -
          2.68618  4.42225  2.77519  2.73123  3.46354  2.40513  3.72494  3.29354  2.67741  2.69355  4.24690  2.90347  2.73739  3.18146  2.89801  2.37887  2.77519  2.98518  4.58477  3.61503
          0.03154  3.86814  4.59048  0.61958  0.77255  0.48576  0.95510
     77   3.15039  4.61394  4.18254  3.82236  3.13403  3.97665  4.47945  2.33782  3.59015  0.88054  3.15830  4.09825  4.41274  3.95952  3.76693  3.54699  3.44483  2.37403  5.01176  3.73408     83 - -
          2.68618  4.42225  2.77519  2.73123  3.46354  2.40513  3.72494  3.29354  2.67741  2.69355  4.24690  2.90347  2.73739  3.18146  2.89801  2.37887  2.77519  2.98518  4.58477  3.61503
          0.03154  3.86814  4.59048  0.61958  0.77255  0.48576  0.95510
     78   2.31284  4.23319  3.20262  3.01816  4.07195  2.96315  4.12815  3.59397  3.09164  3.31452  4.24095  3.24365  3.70159  3.44129  3.37782  1.09761  2.79264  3.13002  5.44478  4.15545     84 - -
          2.68618  4.42225  2.77519  2.73123  3.46354  2.40513  3.72494  3.29354  2.67741  2.69355  4.24690  2.90347  2.73739  3.18146  2.89801  2.37887  2.77519  2.98518  4.58477  3.61503
          0.03154  3.86814  4.59048  0.61958  0.77255  0.48576  0.95510
     79   3.32836  4.70460  4.08451  3.78952  2.66181  3.72528  3.89448  3.35175  3.51181  2.74740  3.98576  3.93945  4.24264  3.89966  3.64093  3.53210  3.62853  3.24197  0.89408  2.66413     85 - -
          2.68618  4.42225  2.77519  2.73123  3.46354  2.40513  3.72494  3.29354  2.67741  2.69355  4.24690  2.90347  2.73739  3.18146  2.89801  2.37887  2.77519  2.98518  4.58477  3.61503
          0.03154  3.86814  4.59048  0.61958  0.77255  0.48576  0.95510
     80   2.31284  4.23319  3.20262  3.01816  4.07195  2.96315  4.12815  3.59397  3.09164  3.31452  4.24095  3.24365  3.70159  3.44129  3.37782  1.09761  2.79264  3.13002  5.44478  4.15545     86 - -
          2.68618  4.42225  2.77519  2.73123  3.46354  2.40513  3.72494  3.29354  2.67741  2.69355  4.24690  2.90347  2.73739  3.18146  2.89801  2.37887  2.77519  2.98518  4.58477  3.61503
          0.03154  3.86814  4.59048  0.61958  0.77255  0.48576  0.95510
     81   2.80466  4.34844  4.11934  3.78231  3.54689  3.71942  4.58477  2.05043  3.65003  2.23466  3.51267  3.97285  4.28015  4.01014  3.86295  3.22266  3.16630  1.03037  5.33061  4.06197     87 - -
          2.68618  4.42225  2.77519  2.73123  3.46354  2.40513  3.72494  3.29354  2.67741  2.69355  4.24690  2.90347  2.73739  3.18146  2.89801  2.37887  2.77519  2.98518  4.58477  3.61503
          0.03154  3.86814  4.59048  0.61958  0.77255  0.48576  0.95510
     82   3.02772  4.44764  4.32956  3.94518  3.37125  4.06188  4.67409  1.08328  3.77323  1.95815  3.30726  4.19112  4.49349  4.12195  3.97029  3.55674  3.32696  1.84575  5.26119  3.99913     88 - -
          2.68618  4.42225  2.77519  2.73123  3.46354  2.40513  3.72494  3.29354  2.67741  2.69355  4.24690  2.90347  2.73739  3.18146  2.89801  2.37887  2.77519  2.98518  4.58477  3.61503
          0.03154  3.86814  4.59048  0.61958  0.77255  0.48576  0.95510
     83   2.94853  5.05874  2.48573  1.03155  4.40441  3.27125  3.85765  3.85745  2.73763  3.47525  4.44946  2.93040  3.87562  3.07339  3.14604  2.93136  3.25273  3.54173  5.57679  4.29902     89 - -
          2.68618  4.42225  2.77519  2.73123  3.46354  2.40513  3.72494  3.29354  2.67741  2.69355  4.24690  2.90347  2.73739  3.18146  2.89801  2.37887  2.77519  2.98518  4.58477  3.61503
          0.03154  3.86814  4.59048  0.61958  0.77255  0.48576  0.95510
     84   3.24080  4.73155  3.83183  3.56038  2.29354  3.82508  3.61646  3.25062  3.41802  2.70567  3.92610  3.71810  4.29901  3.72511  3.60263  3.37793  3.52746  3.12096  3.93714  0.97302     90 - -
          2.68618  4.42225  2.77519  2.73123  3.46354  2.40513  3.72494  3.29354  2.67741  2.69355  4.24690  2.90347  2.73739  3.18146  2.89801  2.37887  2.77519  2.98518  4.58477  3.61503
          0.03154  3.86814  4.59048  0.61958  0.77255  0.48576  0.95510
     85   2.31284  4.23319  3.20262  3.01816  4.07195  2.96315  4.12815  3.59397  3.09164  3.31452  4.24095  3.24365  3.70159  3.44129  3.37782  1.09761  2.79264  3.13002  5.44478  4.15545     91 - -
          2.68618  4.42225  2.77519  2.73123  3.46354  2.40513  3.72494  3.29354  2.67741  2.69355  4.24690  2.90347  2.73739  3.18146  2.89801  2.37887  2.77519  2.98518  4.58477  3.61503
          0.03154  3.86814  4.59048  0.61958  0.77255  0.48576  0.95510
     86   1.02002  4.18986  3.45818  3.24925  4.04805  3.01452  4.27181  3.17291  3.26540  3.05472  4.08701  3.39997  3.75333  3.60696  3.51624  2.54018  2.81724  2.82806  5.47564  4.27540     92 - -
          2.68618  4.42225  2.77519  2.73123  3.46354  2.40513  3.72494  3.29354  2.67741  2.69355  4.24690  2.90347  2.73739  3.18146  2.89801  2.37887  2.77519  2.98518  4.58477  3.61503
          0.03154  3.86814  4.59048  0.61958  0.77255  0.48576  0.95510
     87   2.96813  4.93178  3.14383  2.76608  4.31722  3.45808  3.75676  3.74621  1.04422  3.31223  4.27389  3.19075  3.95871  2.94846  2.43075  3.01039  3.22171  3.45424  5.37363  4.18577     93 - -
          2.68618  4.42225  2.77519  2.73123  3.46354  2.40513  3.72494  3.29354  2.67741  2.69355  4.24690  2.90347  2.73739  3.18146  2.89801  2.37887  2.77519  2.98518  4.58477  3.61503
          0.03154  3.86814  4.59048  0.61958  0.77255  0.48576  0.95510
     88   3.24080  4.73155  3.83183  3.56038  2.29354  3.82508  3.61646  3.25062  3.41802  2.70567  3.92610  3.71810  4.29901  3.72511  3.60263  3.37793  3.52746  3.12096  3.93714  0.97302     94 - -
          2.68618  4.42225  2.77519  2.73123  3.46354  2.40513  3.72494  3.29354  2.67741  2.69355  4.24690  2.90347  2.73739  3.18146  2.89801  2.37887  2.77519  2.98518  4.58477  3.61503
          0.03154  3.86814  4.59048  0.61958  0.77255  0.48576  0.95510
     89   2.94853  5.05874  2.48573  1.03155  4.40441  3.27125  3.85765  3.85745  2.73763  3.47525  4.44946  2.93040  3.87562  3.07339  3.14604  2.93136  3.25273  3.54173  5.57679  4.29902     95 - -
          2.68618  4.42225  2.77519  2.73123  3.46354  2.40513  3.72494  3.29354  2.67741  2.69355  4.24690  2.90347  2.73739  3.18146  2.89801  2.37887  2.77519  2.98518  4.58477  3.61503
          0.03154  3.86814  4.59048  0.61958  0.77255  0.48576  0.95510
     90   1.02002  4.18986  3.45818  3.24925  4.04805  3.01452  4.27181  3.17291  3.26540  3.05472  4.08701  3.39997  3.75333  3.60696  3.51624  2.54018  2.81724  2.82806  5.47564  4.27540     96 - -
          2.68618  4.42225  2.77519  2.73123  3.46354  2.40513  3.72494  3.29354  2.67741  2.69355  4.24690  2.90347  2.73739  3.18146  2.89801  2.37887  2.77519  2.98518  4.58477  3.61503
          0.03154  3.86814  4.59048  0.61958  0.77255  0.48576  0.95510
     91   1.02002  4.18986  3.45818  3.24925  4.04805  3.01452  4.27181  3.17291  3.26540  3.05472  4.08701  3.39997  3.75333  3.60696  3.51624  2.54018  2.81724  2.82806  5.47564  4.27540     97 - -
          2.68618  4.42225  2.77519  2.73123  3.46354  2.40513  3.72494  3.29354  2.67741  2.69355  4.24690  2.90347  2.73739  3.18146  2.89801  2.37887  2.77519  2.98518  4.58477  3.61503
          0.03154  3.86814  4.59048  0.61958  0.77255  0.48576  0.95510
     92   2.65949  4.43537  3.33238  3.23123  4.37365  0.73583  4.35179  3.97219  3.41191  3.62687  4.60257  3.49668  3.82637  3.73641  3.64845  2.83128  3.14039  3.50135  5.46996  4.47539     98 - -
          2.68618  4.42225  2.77519  2.73123  3.46354  2.40513  3.72494  3.29354  2.67741  2.69355  4.24690  2.90347  2.73739  3.18146  2.89801  2.37887  2.77519  2.98518  4.58477  3.61503
          0.03154  3.86814  4.59048  0.61958  0.77255  0.48576  0.95510
     93   2.94853  5.05874  2.48573  1.03155  4.40441  3.27125  3.85765  3.85745  2.73763  3.47525  4.44946  2.93040  3.87562  3.07339  3.14604  2.93136  3.25273  3.54173  5.57679  4.29902     99 - -
          2.68618  4.42225  2.77519  2.73123  3.46354  2.40513  3.72494  3.29354  2.67741  2.69355  4.24690  2.90347  2.73739  3.18146  2.89801  2.37887  2.77519  2.98518  4.58477  3.61503
          0.03154  3.86814  4.59048  0.61958  0.77255  0.48576  0.95510
     94   3.15039  4.61394  4.18254  3.82236  3.13403  3.97665  4.47945  2.33782  3.59015  0.88054  3.15830  4.09825  4.41274  3.95952  3.76693  3.54699  3.44483  2.37403  5.01176  3.73408    100 - -
          2.68618  4.42225  2.77519  2.73123  3.46354  2.40513  3.72494  3.29354  2.67741  2.69355  4.24690  2.90347  2.73739  3.18146  2.89801  2.37887  2.77519  2.98518  4.58477  3.61503
          0.03154  3.86814  4.59048  0.61958  0.77255  0.48576  0.95510
     95   2.18513  4.45848  2.86096  2.58661  4.15916  3.09996  3.84282  3.50078  2.70185  3.20866  4.06579  1.87862  3.72484  3.04913  3.09178  2.52719  2.38318  3.10323  5.46597  4.16462    101 - -
          2.68618  4.42225  2.77519  2.73123  3.46354  2.40513  3.72494  3.29354  2.67741  2.69355  4.24690  2.90347  2.73739  3.18146  2.89801  2.37887  2.77519  2.98518  4.58477  3.61503
          0.03154  3.86814  4.59048  0.61958  0.77255  0.48576  0.95510
     96   2.99007  4.80830  3.12144  2.88093  3.28166  3.44381  1.15167  3.69232  2.72409  3.18683  4.22943  3.29044  3.99609  3.24710  2.99007  3.06079  3.29328  3.42753  4.74677  3.23264    102 - -
          2.68618  4.42225  2.77519  2.73123  3.46354  2.40513  3.72494  3.29354  2.67741  2.69355  4.24690  2.90347  2.73739  3.18146  2.89801  2.37887  2.77519  2.98518  4.58477  3.61503
          0.03154  3.86814  4.59048  0.61958  0.77255  0.48576  0.95510
     97   2.24904  4.22763  3.94646  3.56287  3.65826  3.50983  4.43421  2.12844  3.46753  2.38431  3.55493  3.74684  4.10578  3.80113  3.71794  2.93966  2.96498  1.26649  5.36308  4.12965    103 - -
          2.68618  4.42225  2.77519  2.73123  3.46354  2.40513  3.72494  3.29354  2.67741  2.69355  4.24690  2.90347  2.73739  3.18146  2.89801  2.37887  2.77519  2.98518  4.58477  3.61503
          0.03154  3.86814  4.59048  0.61958  0.77255  0.48576  0.95510
     98   2.96813  4.93178  3.14383  2.76608  4.31722  3.45808  3.75676  3.74621  1.04422  3.31223  4.27389  3.19075  3.95871  2.94846  2.43075  3.01039  3.22171  3.45424  5.37363  4.18577    104 - -
          2.68618  4.42225  2.77519  2.73123  3.46354  2.40513  3.72494  3.29354  2.67741  2.69355  4.24690  2.90347  2.73739  3.18146  2.89801  2.37887  2.77519  2.98518  4.58477  3.61503
          0.03154  3.86814  4.59048  0.61958  0.77255  0.48576  0.95510
     99   2.87028  5.37072  1.75164  1.42890  4.65905  3.17956  3.70890  4.15425  2.69997  3.68543  4.54378  2.65691  3.79018  2.87771  3.26787  2.77021  3.15639  3.74964  5.84435  4.37103    105 - -
          2.68618  4.42225  2.77519  2.73123  3.46354  2.40513  3.72494  3.29354  2.67741  2.69355  4.24690  2.90347  2.73739  3.18146  2.89801  2.37887  2.77519  2.98518  4.58477  3.61503
          0.03154  3.86814  4.59048  0.61958  0.77255  0.48576  0.95510
    100   2.89356  4.35711  4.20758  3.67368  3.28756  4.02989  4.42336  1.69924  3.52445  1.50005  3.14799  3.97264  4.37534  3.82294  3.76330  3.36215  2.75437  1.92618  5.11913  3.93190    106 - -
          2.68618  4.42225  2.77519  2.73123  3.46354  2.40513  3.72494  3.29354  2.67741  2.69355  4.24690  2.90347  2.73739  3.18146  2.89801  2.37887  2.77519  2.98518  4.58477  3.61503
          0.03154  3.86814  4.59048  0.61958  0.77255  0.48576  0.95510
    101   3.02772  4.44764  4.32956  3.94518  3.37125  4.06188  4.67409  1.08328  3.77323  1.95815  3.30726  4.19112  4.49349  4.12195  3.97029  3.55674  3.32696  1.84575  5.26119  3.99913    107 - -
          2.68618  4.42225  2.77519  2.73123  3.46354  2.40513  3.72494  3.29354  2.67741  2.69355  4.24690  2.90347  2.73739  3.18146  2.89801  2.37887  2.77519  2.98518  4.58477  3.61503
          0.03154  3.86814  4.59048  0.61958  0.77255  0.48576  0.95510
    102   2.96813  4.93178  3.14383  2.76608  4.31722  3.45808  3.75676  3.74621  1.04422  3.31223  4.27389  3.19075  3.95871  2.94846  2.43075  3.01039  3.22171  3.45424  5.37363  4.18577    108 - -
          2.68618  4.42225  2.77519  2.73123  3.46354  2.40513  3.72494  3.29354  2.67741  2.69355  4.24690  2.90347  2.73739  3.18146  2.89801  2.37887  2.77519  2.98518  4.58477  3.61503
          0.03154  3.86814  4.59048  0.61958  0.77255  0.48576  0.95510
    103   3.32836  4.70460  4.08451  3.78952  2.66181  3.72528  3.89448  3.35175  3.51181  2.74740  3.98576  3.93945  4.24264  3.89966  3.64093  3.53210  3.62853  3.24197  0.89408  2.66413    109 - -
          2.68618  4.42225  2.77519  2.73123  3.46354  2.40513  3.72494  3.29354  2.67741  2.69355  4.24690  2.90347  2.73739  3.18146  2.89801  2.37887  2.77519  2.98518  4.58477  3.61503
          0.03154  3.86814  4.59048  0.61958  0.77255  0.48576  0.95510
    104   2.65949  4.43537  3.33238  3.23123  4.37365  0.73583  4.35179  3.97219  3.41191  3.62687  4.60257  3.49668  3.82637  3.73641  3.64845  2.83128  3.14039  3.50135  5.46996  4.47539    110 - -
          2.68618  4.42225  2.77519  2.73123  3.46354  2.40513  3.72494  3.29354  2.67741  2.69355  4.24690  2.90347  2.73739  3.18146  2.89801  2.37887  2.77519  2.98518  4.58477  3.61503
          0.03154  3.86814  4.59048  0.61958  0.77255  0.48576  0.95510
    105   1.61647  4.12355  3.44553  3.12228  4.02812  2.98561  4.14192  3.12139  3.09910  3.02064  3.95597  3.29656  3.69959  3.43005  3.39310  2.43269  1.77159  2.75432  5.45379  4.23803    111 - -
          2.68618  4.42225  2.77519  2.73123  3.46354  2.40513  3.72494  3.29354  2.67741  2.69355  4.24690  2.90347  2.73739  3.18146  2.89801  2.37887  2.77519  2.98518  4.58477  3.61503
          0.03154  3.86814  4.59048  0.61958  0.77255  0.48576  0.95510
    106   2.98492  5.11258  0.92429  2.33217  4.48900  3.20736  3.92718  4.07618  3.01047  3.68527  4.66326  2.88833  3.85984  3.16631  3.52612  2.94775  3.32339  3.71582  5.65846  4.36259    112 - -
          2.68618  4.42225  2.77519  2.73123  3.46354  2.40513  3.72494  3.29354  2.67741  2.69355  4.24690  2.90347  2.73739  3.18146  2.89801  2.37887  2.77519  2.98518  4.58477  3.61503
          0.03154  3.86814  4.59048  0.61958  0.77255  0.48576  0.95510
    107   3.24080  4.73155  3.83183  3.56038  2.29354  3.82508  3.61646  3.25062  3.41802  2.70567  3.92610  3.71810  4.29901  3.72511  3.60263  3.37793  3.52746  3.12096  3.93714  0.97302    113 - -
          2.68618  4.42225  2.77519  2.73123  3.46354  2.40513  3.72494  3.29354  2.67741  2.69355  4.24690  2.90347  2.73739  3.18146  2.89801  2.37887  2.77519  2.98518  4.58477  3.61503
          0.03154  3.86814  4.59048  0.61958  0.77255  0.48576  0.95510
    108   3.18233  4.57431  4.42927  3.96290  1.62935  4.20782  4.07715  2.37631  3.81888  1.41736  3.07781  4.11404  4.50903  3.97697  3.97020  3.57541  3.42365  2.42927  4.36360  2.81803    114 - -
          2.68618  4.42225  2.77519  2.73123  3.46354  2.40513  3.72494  3.29354  2.67741  2.69355  4.24690  2.90347  2.73739  3.18146  2.89801  2.37887  2.77519  2.98518  4.58477  3.61503
          0.03154  3.86814  4.59048  0.61958  0.77255  0.48576  0.95510
    109   3.15039  4.61394  4.18254  3.82236  3.13403  3.97665  4.47945  2.33782  3.59015  0.88054  3.15830  4.09825  4.41274  3.95952  3.76693  3.54699  3.44483  2.37403  5.01176  3.73408    115 - -
          2.68618  4.42225  2.77519  2.73123  3.46354  2.40513  3.72494  3.29354  2.67741  2.69355  4.24690  2.90347  2.73739  3.18146  2.89801  2.37887  2.77519  2.98518  4.58477  3.61503
          0.03154  3.86814  4.59048  0.61958  0.77255  0.48576  0.95510
    110   2.96813  4.93178  3.14383  2.76608  4.31722  3.45808  3.75676  3.74621  1.04422  3.31223  4.27389  3.19075  3.95871  2.94846  2.43075  3.01039  3.22171  3.45424  5.37363  4.18577    116 - -
          2.68618  4.42225  2.77519  2.73123  3.46354  2.40513  3.72494  3.29354  2.67741  2.69355  4.24690  2.90347  2.73739  3.18146  2.89801  2.37887  2.77519  2.98518  4.58477  3.61503
          0.03154  3.86814  4.59048  0.61958  0.77255  0.48576  0.95510
    111   2.41035  4.25542  3.42421  3.17599  3.96501  3.09485  4.19364  3.09161  3.11887  2.95526  4.00604  3.38608  3.79825  3.51391  3.37778  2.61157  1.17927  2.78706  5.40319  4.18163    117 - -
          2.68618  4.42225  2.77519  2.73123  3.46354  2.40513  3.72494  3.29354  2.67741  2.69355  4.24690  2.90347  2.73739  3.18146  2.89801  2.37887  2.77519  2.98518  4.58477  3.61503
          0.03154  3.86814  4.59048  0.61958  0.77255  0.48576  0.95510
    112   3.25282  4.65585  4.23278  3.94643  1.01883  3.94363  3.87528  2.77702  3.85357  2.14806  3.50780  4.01428  4.40231  4.02273  3.97436  3.52298  3.55394  2.76740  4.12560  2.49315    118 - -
          2.68618  4.42225  2.77519  2.73123  3.46354  2.40513  3.72494  3.29354  2.67741  2.69355  4.24690  2.90347  2.73739  3.18146  2.89801  2.37887  2.77519  2.98518  4.58477  3.61503
          0.03154  3.86814  4.59048  0.61958  0.77255  0.48576  0.95510
    113   2.71980  4.71626  2.70585  2.59088  4.07910  3.18104  3.91745  3.78852  2.82076  3.43587  4.39113  1.16575  3.83268  3.19018  3.17529  2.78715  3.10151  3.41117  5.38550  4.02773    119 - -
          2.68618  4.42225  2.77519  2.73123  3.46354  2.40513  3.72494  3.29354  2.67741  2.69355  4.24690  2.90347  2.73739  3.18146  2.89801  2.37887  2.77519  2.98518  4.58477  3.61503
          0.03154  3.86814  4.59048  0.61958  0.77255  0.48576  0.95510
    114   2.37515  4.39169  2.86083  2.65401  4.15703  3.02167  3.91428  3.67885  2.81104  3.33433  4.18658  2.50532  3.70103  3.15013  3.17794  1.44970  2.79795  3.21385  5.48434  4.15557    120 - -
          2.68618  4.42225  2.77519  2.73123  3.46354  2.40513  3.72494  3.29354  2.67741  2.69355  4.24690  2.90347  2.73739  3.18146  2.89801  2.37887  2.77519  2.98518  4.58477  3.61503
          0.03154  3.86814  4.59048  0.61958  0.77255  0.48576  0.95510
    115   2.22141  4.15941  3.27821  2.97930  4.10931  2.94567  4.06353  3.44467  2.99283  3.19541  4.06498  3.20082  3.66099  3.33007  3.30822  1.55335  1.95332  2.99199  5.47472  4.23165    121 - -
          2.68618  4.42225  2.77519  2.73123  3.46354  2.40513  3.72494  3.29354  2.67741  2.69355  4.24690  2.90347  2.73739  3.18146  2.89801  2.37887  2.77519  2.98518  4.58477  3.61503
          0.03154  3.86814  4.59048  0.61958  0.77255  0.48576  0.95510
    116   1.02002  4.18986  3.45818  3.24925  4.04805  3.01452  4.27181  3.17291  3.26540  3.05472  4.08701  3.39997  3.75333  3.60696  3.51624  2.54018  2.81724  2.82806  5.47564  4.27540    122 - -
          2.68618  4.42225  2.77519  2.73123  3.46354  2.40513  3.72494  3.29354  2.67741  2.69355  4.24690  2.90347  2.73739  3.18146  2.89801  2.37887  2.77519  2.98518  4.58477  3.61503
          0.03154  3.86814  4.59048  0.61958  0.77255  0.48576  0.95510
    117   2.98492  5.11258  0.92429  2.33217  4.48900  3.20736  3.92718  4.07618  3.01047  3.68527  4.66326  2.88833  3.85984  3.16631  3.52612  2.94775  3.32339  3.71582  5.65846  4.36259    123 - -
          2.68618  4.42225  2.77519  2.73123  3.46354  2.40513  3.72494  3.29354  2.67741  2.69355  4.24690  2.90347  2.73739  3.18146  2.89801  2.37887  2.77519  2.98518  4.58477  3.61503
          0.03154  3.86814  4.59048  0.61958  0.77255  0.48576  0.95510
    118   2.24105  4.15994  3.30328  3.01159  4.05771  2.96831  4.07538  3.34402  3.00286  3.13509  4.02774  3.22634  3.68082  3.35426  3.30389  2.05919  1.50028  2.92570  5.44323  4.19988    124 - -
          2.68618  4.42225  2.77519  2.73123  3.46354  2.40513  3.72494  3.29354  2.67741  2.69355  4.24690  2.90347  2.73739  3.18146  2.89801  2.37887  2.77519  2.98518  4.58477  3.61503
          0.03154  3.86814  4.59048  0.61958  0.77255  0.48576  0.95510
    119   3.02772  4.44764  4.32956  3.94518  3.37125  4.06188  4.67409  1.08328  3.77323  1.95815  3.30726  4.19112  4.49349  4.12195  3.97029  3.55674  3.32696  1.84575  5.26119  3.99913    125 - -
          2.68618  4.42225  2.77519  2.73123  3.46354  2.40513  3.72494  3.29354  2.67741  2.69355  4.24690  2.90347  2.73739  3.18146  2.89801  2.37887  2.77519  2.98518  4.58477  3.61503
          0.03154  3.86814  4.59048  0.61958  0.77255  0.48576  0.95510
    120   2.72828  5.02703  1.39133  2.18405  4.47161  3.13465  3.76502  3.97774  2.76866  3.57696  4.44485  2.73304  3.76948  2.95358  3.30595  2.31697  3.06317  3.56327  5.73371  4.29018    126 - -
          2.68618  4.42225  2.77519  2.73123  3.46354  2.40513  3.72494  3.29354  2.67741  2.69355  4.24690  2.90347  2.73739  3.18146  2.89801  2.37887  2.77519  2.98518  4.58477  3.61503
          0.03154  3.86814  4.59048  0.61958  0.77255  0.48576  0.95510
    121   2.65178  4.80217  2.58234  2.45264  4.02642  3.39120  3.61455  3.44572  2.30762  2.70979  3.91273  2.95120  3.81976  2.78015  1.99793  2.68609  2.88884  3.14127  5.27561  3.94958    127 - -
          2.68618  4.42225  2.77519  2.73123  3.46354  2.40513  3.72494  3.29354  2.67741  2.69355  4.24690  2.90347  2.73739  3.18146  2.89801  2.37887  2.77519  2.98518  4.58477  3.61503
          0.03154  3.86814  4.59048  0.61958  0.77255  0.48576  0.95510
    122   3.09062  4.45938  4.53575  4.03751  3.25036  4.30994  4.71374  1.27576  3.85377  1.58496  3.12292  4.30681  4.61024  4.14403  4.05198  3.69133  3.34635  1.81145  5.22228  3.99587    128 - -
          2.68618  4.42225  2.77519  2.73123  3.46354  2.40513  3.72494  3.29354  2.67741  2.69355  4.24690  2.90347  2.73739  3.18146  2.89801  2.37887  2.77519  2.98518  4.58477  3.61503
          0.03154  3.86814  4.59048  0.61958  0.77255  0.48576  0.95510
    123   2.11608  4.30899  3.32558  2.85315  3.53895  3.37455  3.14982  2.82254  2.76695  2.61089  3.54871  3.23151  3.86328  3.13480  3.10133  2.70323  2.80202  2.01013  4.99499  3.71537    129 - -
          2.68618  4.42225  2.77519  2.73123  3.46354  2.40513  3.72494  3.29354  2.67741  2.69355  4.24690  2.90347  2.73739  3.18146  2.89801  2.37887  2.77519  2.98518  4.58477  3.61503
          0.03154  3.86814  4.59048  0.61958  0.77255  0.48576  0.95510
    124   1.27218  4.09987  3.35037  3.09595  4.13136  2.90009  4.15677  3.42199  3.13752  3.22016  4.10167  3.25082  3.64653  3.44900  3.42803  1.99997  2.66473  2.95843  5.51818  4.28979    130 - -
          2.68618  4.42225  2.77519  2.73123  3.46354  2.40513  3.72494  3.29354  2.67741  2.69355  4.24690  2.90347  2.73739  3.18146  2.89801  2.37887  2.77519  2.98518  4.58477  3.61503
          0.03154  3.86814  4.59048  0.61958  0.77255  0.48576  0.95510
    125   2.87728  4.86290  2.90003  2.65468  4.03089  3.36314  3.81295  3.66097  2.47576  3.16375  4.19172  3.11438  3.91653  1.24176  2.76003  2.92520  3.17424  3.39091  5.30366  3.99712    131 - -
          2.68618  4.42225  2.77519  2.73123  3.46354  2.40513  3.72494  3.29354  2.67741  2.69355  4.24690  2.90347  2.73739  3.18146  2.89801  2.37887  2.77519  2.98518  4.58477  3.61503
          0.03154  3.86814  4.59048  0.61958  0.77255  0.48576  0.95510
    126   2.80466  4.34844  4.11934  3.78231  3.54689  3.71942  4.58477  2.05043  3.65003  2.23466  3.51267  3.97285  4.28015  4.01014  3.86295  3.22266  3.16630  1.03037  5.33061  4.06197    132 - -
          2.68618  4.42225  2.77519  2.73123  3.46354  2.40513  3.72494  3.29354  2.67741  2.69355  4.24690  2.90347  2.73739  3.18146  2.89801  2.37887  2.77519  2.98518  4.58477  3.61503
          0.03154  3.86814  4.59048  0.61958  0.77255  0.48576  0.95510
    127   2.65949  4.43537  3.33238  3.23123  4.37365  0.73583  4.35179  3.97219  3.41191  3.62687  4.60257  3.49668  3.82637  3.73641  3.64845  2.83128  3.14039  3.50135  5.46996  4.47539    133 - -
          2.68618  4.42225  2.77519  2.73123  3.46354  2.40513  3.72494  3.29354  2.67741  2.69355  4.24690  2.90347  2.73739  3.18146  2.89801  2.37887  2.77519  2.98518  4.58477  3.61503
          0.03154  3.86814  4.59048  0.61958  0.77255  0.48576  0.95510
    128   2.56996  4.55639  3.08923  2.60212  3.85121  3.36941  3.69082  2.79133  2.09362  2.87857  3.75842  3.05452  3.82471  2.89545  2.79200  2.09471  2.83571  2.89684  5.17579  3.89215    134 - -
          2.68618  4.42225  2.77519  2.73123  3.46354  2.40513  3.72494  3.29354  2.67741  2.69355  4.24690  2.90347  2.73739  3.18146  2.89801  2.37887  2.77519  2.98518  4.58477  3.61503
          0.03154  3.86814  4.59048  0.61958  0.77255  0.48576  0.95510
    129   2.65949  4.43537  3.33238  3.23123  4.37365  0.73583  4.35179  3.97219  3.41191  3.62687  4.60257  3.49668  3.82637  3.73641  3.64845  2.83128  3.14039  3.50135  5.46996  4.47539    135 - -
          2.68618  4.42225  2.77519  2.73123  3.46354  2.40513  3.72494  3.29354  2.67741  2.69355  4.24690  2.90347  2.73739  3.18146  2.89801  2.37887  2.77519  2.98518  4.58477  3.61503
          0.03154  3.86814  4.59048  0.61958  0.77255  0.48576  0.95510
    130   2.83795  5.25862  1.34993  2.10283  4.57675  3.15402  3.73953  4.13639  2.76093  3.68621  4.55507  2.25930  3.78629  2.92292  3.32776  2.75923  3.14898  3.72125  5.80970  4.33018    136 - -
          2.68618  4.42225  2.77519  2.73123  3.46354  2.40513  3.72494  3.29354  2.67741  2.69355  4.24690  2.90347  2.73739  3.18146  2.89801  2.37887  2.77519  2.98518  4.58477  3.61503
          0.03154  3.86814  4.59048  0.61958  0.77255  0.48576  0.95510
    131   2.41035  4.25542  3.42421  3.17599  3.96501  3.09485  4.19364  3.09161  3.11887  2.95526  4.00604  3.38608  3.79825  3.51391  3.37778  2.61157  1.17927  2.78706  5.40319  4.18163    137 - -
          2.68618  4.42225  2.77519  2.73123  3.46354  2.40513  3.72494  3.29354  2.67741  2.69355  4.24690  2.90347  2.73739  3.18146  2.89801  2.37887  2.77519  2.98518  4.58477  3.61503
          0.03154  3.86814  4.59048  0.61958  0.77255  0.48576  0.95510
    132   2.48380  4.60430  2.31907  2.42374  4.21523  3.12686  3.77414  3.62496  2.67735  3.26833  4.10425  2.89810  3.72523  2.96138  3.13256  1.75272  2.51879  3.22005  5.50130  4.16177    138 - -
          2.68618  4.42225  2.77519  2.73123  3.46354  2.40513  3.72494  3.29354  2.67741  2.69355  4.24690  2.90347  2.73739  3.18146  2.89801  2.37887  2.77519  2.98518  4.58477  3.61503
          0.03154  3.86814  4.59048  0.61958  0.77255  0.48576  0.95510
    133   2.51249  4.64641  2.23902  2.38779  4.27969  1.95297  3.78878  3.69444  2.71745  3.33069  4.16944  2.87281  3.72843  2.97820  3.18517  2.56822  2.46887  3.27975  5.55714  4.21247    139 - -
          2.68618  4.42225  2.77519  2.73123  3.46354  2.40513  3.72494  3.29354  2.67741  2.69355  4.24690  2.90347  2.73739  3.18146  2.89801  2.37887  2.77519  2.98518  4.58477  3.61503
          0.03154  3.86814  4.59048  0.61958  0.77255  0.48576  0.95510
    134   2.65949  4.43537  3.33238  3.23123  4.37365  0.73583  4.35179  3.97219  3.41191  3.62687  4.60257  3.49668  3.82637  3.73641  3.64845  2.83128  3.14039  3.50135  5.46996  4.47539    140 - -
          2.68608  4.42228  2.77523  2.73127  3.46357  2.40516  3.72498  3.29357  2.67744  2.69358  4.24693  2.90350  2.73729  3.18150  2.89804  2.37871  2.77523  2.98522  4.58480  3.61506
          0.10297  2.43384  4.59048  0.97015  0.47646  0.48576  0.95510
    135   2.18876  4.48164  2.85420  2.53417  4.17686  3.10078  3.79488  3.60441  2.66156  3.22938  4.05291  2.23847  2.98418  2.98470  3.08291  2.07913  2.77172  3.17817  5.45785  4.15045    145 - -
          2.68626  4.42233  2.77473  2.73132  3.46362  2.40521  3.72503  3.29362  2.67749  2.69363  4.24698  2.90324  2.73721  3.18155  2.89809  2.37895  2.77500  2.98527  4.58485  3.61512
          0.25834  1.89237  2.56459  1.25659  0.33495  0.48576  0.95510
    136   2.49697  4.50642  2.94451  2.55779  3.84536  3.23584  2.65150  3.33651  2.51055  2.98184  3.84517  2.99869  3.76154  2.92315  2.87701  2.32199  2.31210  3.00804  5.18469  3.85762    151 - -
          2.68625  4.42232  2.77526  2.73130  3.46361  2.40520  3.72501  3.29361  2.67748  2.69362  4.24697  2.90295  2.73710  3.18153  2.89808  2.37894  2.77503  2.98525  4.58484  3.61510
          0.44708  1.55817  1.89723  0.93386  0.49928  0.45058  1.01406
    137   2.84397  4.93161  1.14888  2.26791  4.29192  3.10945  3.82009  3.84942  2.87971  3.48683  4.46804  2.81412  3.75307  3.06386  3.37071  2.82747  3.18191  3.50630  5.48830  4.19678    155 - -
          2.68618  4.42225  2.77519  2.73123  3.46354  2.40513  3.72494  3.29354  2.67741  2.69355  4.24690  2.90347  2.73739  3.18146  2.89801  2.37887  2.77519  2.98518  4.58477  3.61503
          0.03633  3.72909  4.45143  0.61958  0.77255  0.59733  0.79913
    138   2.85577  4.68900  3.00224  2.75379  3.19620  3.33627  1.48614  3.53527  2.60158  3.04529  4.08187  3.16656  3.88427  3.11998  2.87296  2.92956  3.15682  3.27380  4.66242  3.15246    156 - -
          2.68618  4.42225  2.77519  2.73123  3.46354  2.40513  3.72494  3.29354  2.67741  2.69355  4.24690  2.90347  2.73739  3.18146  2.89801  2.37887  2.77519  2.98518  4.58477  3.61503
          0.03633  3.72909  4.45143  0.61958  0.77255  0.42183  1.06667
    139   3.24080  4.73155  3.83183  3.56038  2.29354  3.82508  3.61646  3.25062  3.41802  2.70567  3.92610  3.71810  4.29901  3.72511  3.60263  3.37793  3.52746  3.12096  3.93714  0.97302    157 - -
          2.68618  4.42225  2.77519  2.73123  3.46354  2.40513  3.72494  3.29354  2.67741  2.69355  4.24690  2.90347  2.73739  3.18146  2.89801  2.37887  2.77519  2.98518  4.58477  3.61503
          0.03154  3.86814  4.59048  0.61958  0.77255  0.48576  0.95510
    140   2.58132  0.94927  4.09930  3.83794  3.83026  3.20521  4.48598  2.97344  3.66485  2.88912  4.01026  3.82608  3.91183  4.01112  3.79000  2.85296  3.04772  2.71832  5.24731  4.11798    158 - -
          2.68618  4.42225  2.77519  2.73123  3.46354  2.40513  3.72494  3.29354  2.67741  2.69355  4.24690  2.90347  2.73739  3.18146  2.89801  2.37887  2.77519  2.98518  4.58477  3.61503
          0.03154  3.86814  4.59048  0.61958  0.77255  0.48576  0.95510
    141   3.32836  4.70460  4.08451  3.78952  2.66181  3.72528  3.89448  3.35175  3.51181  2.74740  3.98576  3.93945  4.24264  3.89966  3.64093  3.53210  3.62853  3.24197  0.89408  2.66413    159 - -
          2.68618  4.42225  2.77519  2.73123  3.46354  2.40513  3.72494  3.29354  2.67741  2.69355  4.24690  2.90347  2.73739  3.18146  2.89801  2.37887  2.77519  2.98518  4.58477  3.61503
          0.03154  3.86814  4.59048  0.61958  0.77255  0.48576  0.95510
    142   2.91385  4.43269  4.18498  3.68264  3.19386  3.95369  4.42131  2.17645  3.49770  1.72000  1.72885  3.96361  4.34605  3.80895  3.72238  3.32118  3.19385  1.97353  5.08477  3.89168    160 - -
          2.68618  4.42225  2.77519  2.73123  3.46354  2.40513  3.72494  3.29354  2.67741  2.69355  4.24690  2.90347  2.73739  3.18146  2.89801  2.37887  2.77519  2.98518  4.58477  3.61503
          0.03154  3.86814  4.59048  0.61958  0.77255  0.48576  0.95510
    143   3.00054  4.84001  3.49075  3.00269  4.19350  3.48939  3.82108  3.73489  2.23556  3.25161  4.25188  3.36277  3.99217  3.04161  0.98503  3.08491  3.26678  3.45902  5.27828  4.12178    161 - -
          2.68618  4.42225  2.77519  2.73123  3.46354  2.40513  3.72494  3.29354  2.67741  2.69355  4.24690  2.90347  2.73739  3.18146  2.89801  2.37887  2.77519  2.98518  4.58477  3.61503
          0.03154  3.86814  4.59048  0.61958  0.77255  0.48576  0.95510
    144   2.74567  4.50377  3.35237  3.19075  4.18635  3.19152  4.26859  3.73062  3.24768  3.35794  4.40759  3.49790  0.83573  3.63659  3.49372  2.91302  3.18688  3.37649  5.37412  4.30695    162 - -
          2.68618  4.42225  2.77519  2.73123  3.46354  2.40513  3.72494  3.29354  2.67741  2.69355  4.24690  2.90347  2.73739  3.18146  2.89801  2.37887  2.77519  2.98518  4.58477  3.61503
          0.03154  3.86814  4.59048  0.61958  0.77255  0.48576  0.95510
    145   2.94853  5.05874  2.48573  1.03155  4.40441  3.27125  3.85765  3.85745  2.73763  3.47525  4.44946  2.93040  3.87562  3.07339  3.14604  2.93136  3.25273  3.54173  5.57679  4.29902    163 - -
          2.68618  4.42225  2.77519  2.73123  3.46354  2.40513  3.72494  3.29354  2.67741  2.69355  4.24690  2.90347  2.73739  3.18146  2.89801  2.37887  2.77519  2.98518  4.58477  3.61503
          0.03154  3.86814  4.59048  0.61958  0.77255  0.48576  0.95510
    146   2.98492  5.11258  0.92429  2.33217  4.48900  3.20736  3.92718  4.07618  3.01047  3.68527  4.66326  2.88833  3.85984  3.16631  3.52612  2.94775  3.32339  3.71582  5.65846  4.36259    164 - -
          2.68618  4.42225  2.77519  2.73123  3.46354  2.40513  3.72494  3.29354  2.67741  2.69355  4.24690  2.90347  2.73739  3.18146  2.89801  2.37887  2.77519  2.98518  4.58477  3.61503
          0.03154  3.86814  4.59048  0.61958  0.77255  0.48576  0.95510
    147   3.04732  4.43287  4.49879  3.97195  3.23301  4.25918  4.65614  1.32200  3.80665  1.71115  2.57097  4.24614  4.55433  4.07103  4.00658  3.61584  3.29696  1.87014  5.19031  4.01750    165 - -
          2.68618  4.42225  2.77519  2.73123  3.46354  2.40513  3.72494  3.29354  2.67741  2.69355  4.24690  2.90347  2.73739  3.18146  2.89801  2.37887  2.77519  2.98518  4.58477  3.61503
          0.03154  3.86814  4.59048  0.61958  0.77255  0.48576  0.95510
    148   2.98492  5.11258  0.92429  2.33217  4.48900  3.20736  3.92718  4.07618  3.01047  3.68527  4.66326  2.88833  3.85984  3.16631  3.52612  2.94775  3.32339  3.71582  5.65846  4.36259    166 - -
          2.68618  4.42225  2.77519  2.73123  3.46354  2.40513  3.72494  3.29354  2.67741  2.69355  4.24690  2.90347  2.73739  3.18146  2.89801  2.37887  2.77519  2.98518  4.58477  3.61503
          0.03154  3.86814  4.59048  0.61958  0.77255  0.48576  0.95510
    149   3.24080  4.73155  3.83183  3.56038  2.29354  3.82508  3.61646  3.25062  3.41802  2.70567  3.92610  3.71810  4.29901  3.72511  3.60263  3.37793  3.52746  3.12096  3.93714  0.97302    167 - -
          2.68618  4.42225  2.77519  2.73123  3.46354  2.40513  3.72494  3.29354  2.67741  2.69355  4.24690  2.90347  2.73739  3.18146  2.89801  2.37887  2.77519  2.98518  4.58477  3.61503
          0.03154  3.86814  4.59048  0.61958  0.77255  0.48576  0.95510
    150   2.41959  4.93236  2.21260  2.26215  4.27457  3.26477  3.62570  3.70963  2.22191  3.28091  4.09347  2.80131  2.75772  2.77386  2.92965  2.61944  2.89149  3.33860  5.48654  4.11021    168 - -
          2.68618  4.42225  2.77519  2.73123  3.46354  2.40513  3.72494  3.29354  2.67741  2.69355  4.24690  2.90347  2.73739  3.18146  2.89801  2.37887  2.77519  2.98518  4.58477  3.61503
          0.03154  3.86814  4.59048  0.61958  0.77255  0.48576  0.95510
    151   3.00054  4.84001  3.49075  3.00269  4.19350  3.48939  3.82108  3.73489  2.23556  3.25161  4.25188  3.36277  3.99217  3.04161  0.98503  3.08491  3.26678  3.45902  5.27828  4.12178    169 - -
          2.68618  4.42225  2.77519  2.73123  3.46354  2.40513  3.72494  3.29354  2.67741  2.69355  4.24690  2.90347  2.73739  3.18146  2.89801  2.37887  2.77519  2.98518  4.58477  3.61503
          0.03154  3.86814  4.59048  0.61958  0.77255  0.48576  0.95510
    152   2.74567  4.50377  3.35237  3.19075  4.18635  3.19152  4.26859  3.73062  3.24768  3.35794  4.40759  3.49790  0.83573  3.63659  3.49372  2.91302  3.18688  3.37649  5.37412  4.30695    170 - -
          2.68618  4.42225  2.77519  2.73123  3.46354  2.40513  3.72494  3.29354  2.67741  2.69355  4.24690  2.90347  2.73739  3.18146  2.89801  2.37887  2.77519  2.98518  4.58477  3.61503
          0.03154  3.86814  4.59048  0.61958  0.77255  0.48576  0.95510
    153   2.80466  4.34844  4.11934  3.78231  3.54689  3.71942  4.58477  2.05043  3.65003  2.23466  3.51267  3.97285  4.28015  4.01014  3.86295  3.22266  3.16630  1.03037  5.33061  4.06197    171 - -
          2.68618  4.42225  2.77519  2.73123  3.46354  2.40513  3.72494  3.29354  2.67741  2.69355  4.24690  2.90347  2.73739  3.18146  2.89801  2.37887  2.77519  2.98518  4.58477  3.61503
          0.03154  3.86814  4.59048  0.61958  0.77255  0.48576  0.95510
    154   2.58531  4.36841  3.35440  2.91784  3.24262  3.42201  3.79820  2.88556  2.82294  2.59978  3.58898  3.27858  3.91531  3.19643  3.14002  2.77390  1.93458  2.66184  4.77088  2.46884    172 - -
          2.68618  4.42225  2.77519  2.73123  3.46354  2.40513  3.72494  3.29354  2.67741  2.69355  4.24690  2.90347  2.73739  3.18146  2.89801  2.37887  2.77519  2.98518  4.58477  3.61503
          0.03154  3.86814  4.59048  0.61958  0.77255  0.48576  0.95510
    155   2.73800  5.12655  2.10620  1.60984  4.44163  3.22333  3.66226  3.87429  2.56362  3.44762  4.27998  2.72290  3.77421  2.81919  3.08051  2.68848  2.57173  3.49660  5.64980  4.22843    173 - -
          2.68618  4.42225  2.77519  2.73123  3.46354  2.40513  3.72494  3.29354  2.67741  2.69355  4.24690  2.90347  2.73739  3.18146  2.89801  2.37887  2.77519  2.98518  4.58477  3.61503
          0.03154  3.86814  4.59048  0.61958  0.77255  0.48576  0.95510
    156   2.58132  0.94927  4.09930  3.83794  3.83026  3.20521  4.48598  2.97344  3.66485  2.88912  4.01026  3.82608  3.91183  4.01112  3.79000  2.85296  3.04772  2.71832  5.24731  4.11798    174 - -
          2.68618  4.42225  2.77519  2.73123  3.46354  2.40513  3.72494  3.29354  2.67741  2.69355  4.24690  2.90347  2.73739  3.18146  2.89801  2.37887  2.77519  2.98518  4.58477  3.61503
          0.03154  3.86814  4.59048  0.61958  0.77255  0.48576  0.95510
    157   2.60392  4.74711  2.73060  2.40952  4.00008  3.26942  2.70227  3.58095  2.47257  3.17269  4.01592  2.52723  3.78394  2.85951  2.87879  2.03511  2.88987  3.22936  5.30081  3.92008    175 - -
          2.68618  4.42225  2.77519  2.73123  3.46354  2.40513  3.72494  3.29354  2.67741  2.69355  4.24690  2.90347  2.73739  3.18146  2.89801  2.37887  2.77519  2.98518  4.58477  3.61503
          0.03154  3.86814  4.59048  0.61958  0.77255  0.48576  0.95510
    158   2.21862  4.18498  3.11484  2.90374  4.25853  2.04106  4.08560  3.72408  3.05145  3.39737  4.23174  3.14848  3.63746  3.34705  3.38483  1.45975  2.69737  3.17750  5.58101  4.33434    176 - -
          2.68619  4.42226  2.77520  2.73124  3.46355  2.40503  3.72495  3.29355  2.67742  2.69356  4.24691  2.90347  2.73740  3.18147  2.89802  2.37888  2.77520  2.98519  4.58478  3.61504
          0.11118  2.35312  4.59048  0.42165  1.06700  0.48576  0.95510
    159   2.58132  0.94927  4.09930  3.83794  3.83026  3.20521  4.48598  2.97344  3.66485  2.88912  4.01026  3.82608  3.91183  4.01112  3.79000  2.85296  3.04772  2.71832  5.24731  4.11798    178 - -
          2.68618  4.42225  2.77519  2.73123  3.46354  2.40513  3.72494  3.29354  2.67741  2.69355  4.24690  2.90347  2.73739  3.18146  2.89801  2.37887  2.77519  2.98518  4.58477  3.61503
          0.03154  3.86814  4.59048  0.61958  0.77255  0.48576  0.95510
    160   2.31284  4.23319  3.20262  3.01816  4.07195  2.96315  4.12815  3.59397  3.09164  3.31452  4.24095  3.24365  3.70159  3.44129  3.37782  1.09761  2.79264  3.13002  5.44478  4.15545    179 - -
          2.68618  4.42225  2.77519  2.73123  3.46354  2.40513  3.72494  3.29354  2.67741  2.69355  4.24690  2.90347  2.73739  3.18146  2.89801  2.37887  2.77519  2.98518  4.58477  3.61503
          0.03154  3.86814  4.59048  0.61958  0.77255  0.48576  0.95510
    161   2.81131  5.08265  1.22784  2.20757  4.57064  2.61716  3.81447  4.09687  2.84914  3.67315  4.55400  2.76295  3.79178  3.01214  3.39337  2.77202  3.14792  3.67541  5.76447  4.37948    180 - -
          2.68618  4.42225  2.77519  2.73123  3.46354  2.40513  3.72494  3.29354  2.67741  2.69355  4.24690  2.90347  2.73739  3.18146  2.89801  2.37887  2.77519  2.98518  4.58477  3.61503
          0.03154  3.86814  4.59048  0.61958  0.77255  0.48576  0.95510
    162   3.15039  4.61394  4.18254  3.82236  3.13403  3.97665  4.47945  2.33782  3.59015  0.88054  3.15830  4.09825  4.41274  3.95952  3.76693  3.54699  3.44483  2.37403  5.01176  3.73408    181 - -
          2.68618  4.42225  2.77519  2.73123  3.46354  2.40513  3.72494  3.29354  2.67741  2.69355  4.24690  2.90347  2.73739  3.18146  2.89801  2.37887  2.77519  2.98518  4.58477  3.61503
          0.03154  3.86814  4.59048  0.61958  0.77255  0.48576  0.95510
    163   1.02002  4.18986  3.45818  3.24925  4.04805  3.01452  4.27181  3.17291  3.26540  3.05472  4.08701  3.39997  3.75333  3.60696  3.51624  2.54018  2.81724  2.82806  5.47564  4.27540    182 - -
          2.68618  4.42225  2.77519  2.73123  3.46354  2.40513  3.72494  3.29354  2.67741  2.69355  4.24690  2.90347  2.73739  3.18146  2.89801  2.37887  2.77519  2.98518  4.58477  3.61503
          0.03154  3.86814  4.59048  0.61958  0.77255  0.48576  0.95510
    164   1.02002  4.18986  3.45818  3.24925  4.04805  3.01452  4.27181  3.17291  3.26540  3.05472  4.08701  3.39997  3.75333  3.60696  3.51624  2.54018  2.81724  2.82806  5.47564  4.27540    183 - -
          2.68618  4.42225  2.77519  2.73123  3.46354  2.40513  3.72494  3.29354  2.67741  2.69355  4.24690  2.90347  2.73739  3.18146  2.89801  2.37887  2.77519  2.98518  4.58477  3.61503
          0.03154  3.86814  4.59048  0.61958  0.77255  0.48576  0.95510
    165   2.94853  5.05874  2.48573  1.03155  4.40441  3.27125  3.85765  3.85745  2.73763  3.47525  4.44946  2.93040  3.87562  3.07339  3.14604  2.93136  3.25273  3.54173  5.57679  4.29902    184 - -
          2.68618  4.42225  2.77519  2.73123  3.46354  2.40513  3.72494  3.29354  2.67741  2.69355  4.24690  2.90347  2.73739  3.18146  2.89801  2.37887  2.77519  2.98518  4.58477  3.61503
          0.03154  3.86814  4.59048  0.61958  0.77255  0.48576  0.95510
    166   2.96577  4.51522  4.04475  3.63788  3.20580  3.83083  4.37402  2.38096  3.40619  1.80112  1.38626  3.91590  4.29140  3.78834  3.61202  3.31444  3.27099  2.38658  5.04605  3.80745    185 - -
          2.68618  4.42225  2.77519  2.73123  3.46354  2.40513  3.72494  3.29354  2.67741  2.69355  4.24690  2.90347  2.73739  3.18146  2.89801  2.37887  2.77519  2.98518  4.58477  3.61503
          0.03154  3.86814  4.59048  0.61958  0.77255  0.48576  0.95510
    167   1.02002  4.18986  3.45818  3.24925  4.04805  3.01452  4.27181  3.17291  3.26540  3.05472  4.08701  3.39997  3.75333  3.60696  3.51624  2.54018  2.81724  2.82806  5.47564  4.27540    186 - -
          2.68618  4.42225  2.77519  2.73123  3.46354  2.40513  3.72494  3.29354  2.67741  2.69355  4.24690  2.90347  2.73739  3.18146  2.89801  2.37887  2.77519  2.98518  4.58477  3.61503
          0.03154  3.86814  4.59048  0.61958  0.77255  0.48576  0.95510
    168   1.02002  4.18986  3.45818  3.24925  4.04805  3.01452  4.27181  3.17291  3.26540  3.05472  4.08701  3.39997  3.75333  3.60696  3.51624  2.54018  2.81724  2.82806  5.47564  4.27540    187 - -
          2.68618  4.42225  2.77519  2.73123  3.46354  2.40513  3.72494  3.29354  2.67741  2.69355  4.24690  2.90347  2.73739  3.18146  2.89801  2.37887  2.77519  2.98518  4.58477  3.61503
          0.03154  3.86814  4.59048  0.61958  0.77255  0.48576  0.95510
    169   1.02002  4.18986  3.45818  3.24925  4.04805  3.01452  4.27181  3.17291  3.26540  3.05472  4.08701  3.39997  3.75333  3.60696  3.51624  2.54018  2.81724  2.82806  5.47564  4.27540    188 - -
          2.68618  4.42225  2.77519  2.73123  3.46354  2.40513  3.72494  3.29354  2.67741  2.69355  4.24690  2.90347  2.73739  3.18146  2.89801  2.37887  2.77519  2.98518  4.58477  3.61503
          0.03154  3.86814  4.59048  0.61958  0.77255  0.48576  0.95510
    170   3.15039  4.61394  4.18254  3.82236  3.13403  3.97665  4.47945  2.33782  3.59015  0.88054  3.15830  4.09825  4.41274  3.95952  3.76693  3.54699  3.44483  2.37403  5.01176  3.73408    189 - -
          2.68618  4.42225  2.77519  2.73123  3.46354  2.40513  3.72494  3.29354  2.67741  2.69355  4.24690  2.90347  2.73739  3.18146  2.89801  2.37887  2.77519  2.98518  4.58477  3.61503
          0.03154  3.86814  4.59048  0.61958  0.77255  0.48576  0.95510
    171   1.02002  4.18986  3.45818  3.24925  4.04805  3.01452  4.27181  3.17291  3.26540  3.05472  4.08701  3.39997  3.75333  3.60696  3.51624  2.54018  2.81724  2.82806  5.47564  4.27540    190 - -
          2.68618  4.42225  2.77519  2.73123  3.46354  2.40513  3.72494  3.29354  2.67741  2.69355  4.24690  2.90347  2.73739  3.18146  2.89801  2.37887  2.77519  2.98518  4.58477  3.61503
          0.03154  3.86814  4.59048  0.61958  0.77255  0.48576  0.95510
    172   1.90757  4.13637  3.25735  3.01540  4.17180  2.90176  4.12139  3.52383  3.08029  3.27882  4.15033  3.20858  3.64454  3.39815  3.38606  1.32990  2.67778  3.03613  5.54021  4.29507    191 - -
          2.68618  4.42225  2.77519  2.73123  3.46354  2.40513  3.72494  3.29354  2.67741  2.69355  4.24690  2.90347  2.73739  3.18146  2.89801  2.37887  2.77519  2.98518  4.58477  3.61503
          0.03154  3.86814  4.59048  0.61958  0.77255  0.48576  0.95510
    173   1.02002  4.18986  3.45818  3.24925  4.04805  3.01452  4.27181  3.17291  3.26540  3.05472  4.08701  3.39997  3.75333  3.60696  3.51624  2.54018  2.81724  2.82806  5.47564  4.27540    192 - -
          2.68618  4.42225  2.77519  2.73123  3.46354  2.40513  3.72494  3.29354  2.67741  2.69355  4.24690  2.90347  2.73739  3.18146  2.89801  2.37887  2.77519  2.98518  4.58477  3.61503
          0.03154  3.86814  4.59048  0.61958  0.77255  0.48576  0.95510
    174   2.31284  4.23319  3.20262  3.01816  4.07195  2.96315  4.12815  3.59397  3.09164  3.31452  4.24095  3.24365  3.70159  3.44129  3.37782  1.09761  2.79264  3.13002  5.44478  4.15545    193 - -
          2.68618  4.42225  2.77519  2.73123  3.46354  2.40513  3.72494  3.29354  2.67741  2.69355  4.24690  2.90347  2.73739  3.18146  2.89801  2.37887  2.77519  2.98518  4.58477  3.61503
          0.03154  3.86814  4.59048  0.61958  0.77255  0.48576  0.95510
    175   3.02772  4.44764  4.32956  3.94518  3.37125  4.06188  4.67409  1.08328  3.77323  1.95815  3.30726  4.19112  4.49349  4.12195  3.97029  3.55674  3.32696  1.84575  5.26119  3.99913    194 - -
          2.68618  4.42225  2.77519  2.73123  3.46354  2.40513  3.72494  3.29354  2.67741  2.69355  4.24690  2.90347  2.73739  3.18146  2.89801  2.37887  2.77519  2.98518  4.58477  3.61503
          0.03154  3.86814  4.59048  0.61958  0.77255  0.48576  0.95510
    176   2.80466  4.34844  4.11934  3.78231  3.54689  3.71942  4.58477  2.05043  3.65003  2.23466  3.51267  3.97285  4.28015  4.01014  3.86295  3.22266  3.16630  1.03037  5.33061  4.06197    195 - -
          2.68618  4.42225  2.77519  2.73123  3.46354  2.40513  3.72494  3.29354  2.67741  2.69355  4.24690  2.90347  2.73739  3.18146  2.89801  2.37887  2.77519  2.98518  4.58477  3.61503
          0.03154  3.86814  4.59048  0.61958  0.77255  0.48576  0.95510
    177   3.25282  4.65585  4.23278  3.94643  1.01883  3.94363  3.87528  2.77702  3.85357  2.14806  3.50780  4.01428  4.40231  4.02273  3.97436  3.52298  3.55394  2.76740  4.12560  2.49315    196 - -
          2.68618  4.42225  2.77519  2.73123  3.46354  2.40513  3.72494  3.29354  2.67741  2.69355  4.24690  2.90347  2.73739  3.18146  2.89801  2.37887  2.77519  2.98518  4.58477  3.61503
          0.03154  3.86814  4.59048  0.61958  0.77255  0.48576  0.95510
    178   2.96813  4.93178  3.14383  2.76608  4.31722  3.45808  3.75676  3.74621  1.04422  3.31223  4.27389  3.19075  3.95871  2.94846  2.43075  3.01039  3.22171  3.45424  5.37363  4.18577    197 - -
          2.68618  4.42225  2.77519  2.73123  3.46354  2.40513  3.72494  3.29354  2.67741  2.69355  4.24690  2.90347  2.73739  3.18146  2.89801  2.37887  2.77519  2.98518  4.58477  3.61503
          0.03154  3.86814  4.59048  0.61958  0.77255  0.48576  0.95510
    179   2.98492  5.11258  0.92429  2.33217  4.48900  3.20736  3.92718  4.07618  3.01047  3.68527  4.66326  2.88833  3.85984  3.16631  3.52612  2.94775  3.32339  3.71582  5.65846  4.36259    198 - -
          2.68618  4.42225  2.77519  2.73123  3.46354  2.40513  3.72494  3.29354  2.67741  2.69355  4.24690  2.90347  2.73739  3.18146  2.89801  2.37887  2.77519  2.98518  4.58477  3.61503
          0.03154  3.86814  4.59048  0.61958  0.77255  0.48576  0.95510
    180   2.71980  4.71626  2.70585  2.59088  4.07910  3.18104  3.91745  3.78852  2.82076  3.43587  4.39113  1.16575  3.83268  3.19018  3.17529  2.78715  3.10151  3.41117  5.38550  4.02773    199 - -
          2.68618  4.42225  2.77519  2.73123  3.46354  2.40513  3.72494  3.29354  2.67741  2.69355  4.24690  2.90347  2.73739  3.18146  2.89801  2.37887  2.77519  2.98518  4.58477  3.61503
          0.03154  3.86814  4.59048  0.61958  0.77255  0.48576  0.95510
    181   2.96813  4.93178  3.14383  2.76608  4.31722  3.45808  3.75676  3.74621  1.04422  3.31223  4.27389  3.19075  3.95871  2.94846  2.43075  3.01039  3.22171  3.45424  5.37363  4.18577    200 - -
          2.68618  4.42225  2.77519  2.73123  3.46354  2.40513  3.72494  3.29354  2.67741  2.69355  4.24690  2.90347  2.73739  3.18146  2.89801  2.37887  2.77519  2.98518  4.58477  3.61503
          0.03154  3.86814  4.59048  0.61958  0.77255  0.48576  0.95510
    182   1.88902  4.51148  3.01824  2.33932  3.80437  3.35705  3.77353  2.99399  2.61556  2.48535  3.72163  3.07956  3.84630  2.99903  2.99154  2.70108  2.85783  2.74266  5.20087  3.91653    201 - -
          2.68618  4.42225  2.77519  2.73123  3.46354  2.40513  3.72494  3.29354  2.67741  2.69355  4.24690  2.90347  2.73739  3.18146  2.89801  2.37887  2.77519  2.98518  4.58477  3.61503
          0.03154  3.86814  4.59048  0.61958  0.77255  0.48576  0.95510
    183   3.24080  4.73155  3.83183  3.56038  2.29354  3.82508  3.61646  3.25062  3.41802  2.70567  3.92610  3.71810  4.29901  3.72511  3.60263  3.37793  3.52746  3.12096  3.93714  0.97302    202 - -
          2.68618  4.42225  2.77519  2.73123  3.46354  2.40513  3.72494  3.29354  2.67741  2.69355  4.24690  2.90347  2.73739  3.18146  2.89801  2.37887  2.77519  2.98518  4.58477  3.61503
          0.03154  3.86814  4.59048  0.61958  0.77255  0.48576  0.95510
    184   2.31284  4.23319  3.20262  3.01816  4.07195  2.96315  4.12815  3.59397  3.09164  3.31452  4.24095  3.24365  3.70159  3.44129  3.37782  1.09761  2.79264  3.13002  5.44478  4.15545    203 - -
          2.68618  4.42225  2.77519  2.73123  3.46354  2.40513  3.72494  3.29354  2.67741  2.69355  4.24690  2.90347  2.73739  3.18146  2.89801  2.37887  2.77519  2.98518  4.58477  3.61503
          0.03154  3.86814  4.59048  0.61958  0.77255  0.48576  0.95510
    185   2.84513  5.01411  2.85475  2.49293  4.32471  3.42389  3.62206  3.76437  1.91081  3.28170  4.16428  2.97404  3.88792  1.71439  2.41318  2.84285  3.07280  3.44378  5.41430  4.13149    204 - -
          2.68618  4.42225  2.77519  2.73123  3.46354  2.40513  3.72494  3.29354  2.67741  2.69355  4.24690  2.90347  2.73739  3.18146  2.89801  2.37887  2.77519  2.98518  4.58477  3.61503
          0.03154  3.86814  4.59048  0.61958  0.77255  0.48576  0.95510
    186   2.96813  4.93178  3.14383  2.76608  4.31722  3.45808  3.75676  3.74621  1.04422  3.31223  4.27389  3.19075  3.95871  2.94846  2.43075  3.01039  3.22171  3.45424  5.37363  4.18577    205 - -
          2.68618  4.42225  2.77519  2.73123  3.46354  2.40513  3.72494  3.29354  2.67741  2.69355  4.24690  2.90347  2.73739  3.18146  2.89801  2.37887  2.77519  2.98518  4.58477  3.61503
          0.03154  3.86814  4.59048  0.61958  0.77255  0.48576  0.95510
    187   3.15039  4.61394  4.18254  3.82236  3.13403  3.97665  4.47945  2.33782  3.59015  0.88054  3.15830  4.09825  4.41274  3.95952  3.76693  3.54699  3.44483  2.37403  5.01176  3.73408    206 - -
          2.68618  4.42225  2.77519  2.73123  3.46354  2.40513  3.72494  3.29354  2.67741  2.69355  4.24690  2.90347  2.73739  3.18146  2.89801  2.37887  2.77519  2.98518  4.58477  3.61503
          0.03154  3.86814  4.59048  0.61958  0.77255  0.48576  0.95510
    188   2.80466  4.34844  4.11934  3.78231  3.54689  3.71942  4.58477  2.05043  3.65003  2.23466  3.51267  3.97285  4.28015  4.01014  3.86295  3.22266  3.16630  1.03037  5.33061  4.06197    207 - -
          2.68618  4.42225  2.77519  2.73123  3.46354  2.40513  3.72494  3.29354  2.67741  2.69355  4.24690  2.90347  2.73739  3.18146  2.89801  2.37887  2.77519  2.98518  4.58477  3.61503
          0.03154  3.86814  4.59048  0.61958  0.77255  0.48576  0.95510
    189   2.83009  4.90683  2.91387  2.55238  3.88941  3.43638  1.87746  3.63996  2.00233  3.18541  4.08176  3.02050  3.90198  2.84590  2.51452  2.85349  3.06541  3.33808  5.16523  3.77884    208 - -
          2.68618  4.42225  2.77519  2.73123  3.46354  2.40513  3.72494  3.29354  2.67741  2.69355  4.24690  2.90347  2.73739  3.18146  2.89801  2.37887  2.77519  2.98518  4.58477  3.61503
          0.03154  3.86814  4.59048  0.61958  0.77255  0.48576  0.95510
    190   2.65949  4.43537  3.33238  3.23123  4.37365  0.73583  4.35179  3.97219  3.41191  3.62687  4.60257  3.49668  3.82637  3.73641  3.64845  2.83128  3.14039  3.50135  5.46996  4.47539    209 - -
          2.68618  4.42225  2.77519  2.73123  3.46354  2.40513  3.72494  3.29354  2.67741  2.69355  4.24690  2.90347  2.73739  3.18146  2.89801  2.37887  2.77519  2.98518  4.58477  3.61503
          0.03154  3.86814  4.59048  0.61958  0.77255  0.48576  0.95510
    191   1.02002  4.18986  3.45818  3.24925  4.04805  3.01452  4.27181  3.17291  3.26540  3.05472  4.08701  3.39997  3.75333  3.60696  3.51624  2.54018  2.81724  2.82806  5.47564  4.27540    210 - -
          2.68618  4.42225  2.77519  2.73123  3.46354  2.40513  3.72494  3.29354  2.67741  2.69355  4.24690  2.90347  2.73739  3.18146  2.89801  2.37887  2.77519  2.98518  4.58477  3.61503
          0.03154  3.86814  4.59048  0.61958  0.77255  0.48576  0.95510
    192   2.79718  4.92167  3.19217  2.61216  4.30775  3.49563  3.58102  3.66649  1.62824  3.20294  4.05609  3.05632  3.89525  2.72650  1.93063  2.82107  2.62968  3.34739  5.34579  4.11404    211 - -
          2.68618  4.42225  2.77519  2.73123  3.46354  2.40513  3.72494  3.29354  2.67741  2.69355  4.24690  2.90347  2.73739  3.18146  2.89801  2.37887  2.77519  2.98518  4.58477  3.61503
          0.03154  3.86814  4.59048  0.61958  0.77255  0.48576  0.95510
    193   2.41357  4.20527  3.62177  3.22403  3.74876  3.23739  4.16883  2.60009  3.12070  2.61044  3.68425  3.44461  3.87437  3.48159  3.40589  2.65741  1.62400  2.05713  5.30678  4.06709    212 - -
          2.68618  4.42225  2.77519  2.73123  3.46354  2.40513  3.72494  3.29354  2.67741  2.69355  4.24690  2.90347  2.73739  3.18146  2.89801  2.37887  2.77519  2.98518  4.58477  3.61503
          0.03154  3.86814  4.59048  0.61958  0.77255  0.48576  0.95510
    194   3.03380  4.48994  4.35033  3.86403  3.16430  4.12391  4.56148  2.06902  3.67346  1.14312  3.05281  4.13875  4.47995  3.97109  3.88027  3.50874  3.30675  1.82878  5.12050  3.90136    213 - -
          2.68618  4.42225  2.77519  2.73123  3.46354  2.40513  3.72494  3.29354  2.67741  2.69355  4.24690  2.90347  2.73739  3.18146  2.89801  2.37887  2.77519  2.98518  4.58477  3.61503
          0.03154  3.86814  4.59048  0.61958  0.77255  0.48576  0.95510
    195   3.33029  4.67701  4.32669  3.95089  1.20601  4.15679  3.49717  2.99963  3.81643  2.36765  3.62812  3.90078  4.49050  3.90086  3.93129  3.51888  3.56372  2.93755  3.69264  1.72652    214 - -
          2.68618  4.42225  2.77519  2.73123  3.46354  2.40513  3.72494  3.29354  2.67741  2.69355  4.24690  2.90347  2.73739  3.18146  2.89801  2.37887  2.77519  2.98518  4.58477  3.61503
          0.03154  3.86814  4.59048  0.61958  0.77255  0.48576  0.95510
    196   2.72279  4.81840  3.11651  2.56207  4.06681  3.47756  3.59778  3.44440  1.68633  3.01265  3.21291  3.03019  3.87018  2.46023  2.45137  2.76596  2.93680  3.16045  5.25721  3.98822    215 - -
          2.68618  4.42225  2.77519  2.73123  3.46354  2.40513  3.72494  3.29354  2.67741  2.69355  4.24690  2.90347  2.73739  3.18146  2.89801  2.37887  2.77519  2.98518  4.58477  3.61503
          0.03154  3.86814  4.59048  0.61958  0.77255  0.48576  0.95510
    197   3.25282  4.65585  4.23278  3.94643  1.01883  3.94363  3.87528  2.77702  3.85357  2.14806  3.50780  4.01428  4.40231  4.02273  3.97436  3.52298  3.55394  2.76740  4.12560  2.49315    216 - -
          2.68618  4.42225  2.77519  2.73123  3.46354  2.40513  3.72494  3.29354  2.67741  2.69355  4.24690  2.90347  2.73739  3.18146  2.89801  2.37887  2.77519  2.98518  4.58477  3.61503
          0.03154  3.86814  4.59048  0.61958  0.77255  0.48576  0.95510
    198   1.56164  4.11069  3.27949  2.99692  4.20476  2.34413  4.10200  3.60414  3.08178  3.30042  4.12788  3.18997  3.61840  3.36663  3.40976  1.81702  2.63881  3.07631  5.54690  4.32611    217 - -
          2.68618  4.42225  2.77519  2.73123  3.46354  2.40513  3.72494  3.29354  2.67741  2.69355  4.24690  2.90347  2.73739  3.18146  2.89801  2.37887  2.77519  2.98518  4.58477  3.61503
          0.03154  3.86814  4.59048  0.61958  0.77255  0.48576  0.95510
    199   3.00054  4.84001  3.49075  3.00269  4.19350  3.48939  3.82108  3.73489  2.23556  3.25161  4.25188  3.36277  3.99217  3.04161  0.98503  3.08491  3.26678  3.45902  5.27828  4.12178    218 - -
          2.68618  4.42225  2.77519  2.73123  3.46354  2.40513  3.72494  3.29354  2.67741  2.69355  4.24690  2.90347  2.73739  3.18146  2.89801  2.37887  2.77519  2.98518  4.58477  3.61503
          0.03154  3.86814  4.59048  0.61958  0.77255  0.48576  0.95510
    200   2.64093  4.84400  1.69288  2.29451  4.31071  3.17579  3.75683  3.66343  2.68973  3.34639  4.22072  2.81967  3.76951  2.93958  3.18096  2.65682  2.19604  3.29926  5.59086  4.20871    219 - -
          2.68618  4.42225  2.77519  2.73123  3.46354  2.40513  3.72494  3.29354  2.67741  2.69355  4.24690  2.90347  2.73739  3.18146  2.89801  2.37887  2.77519  2.98518  4.58477  3.61503
          0.03154  3.86814  4.59048  0.61958  0.77255  0.48576  0.95510
    201   2.83096  4.94852  3.03212  2.58220  4.23813  3.45802  3.61861  3.70872  2.09272  3.21519  4.10772  3.03835  3.90055  1.71297  2.08570  2.84850  3.05609  3.39828  5.34448  4.07298    220 - -
          2.68618  4.42225  2.77519  2.73123  3.46354  2.40513  3.72494  3.29354  2.67741  2.69355  4.24690  2.90347  2.73739  3.18146  2.89801  2.37887  2.77519  2.98518  4.58477  3.61503
          0.03154  3.86814  4.59048  0.61958  0.77255  0.48576  0.95510
    202   3.00054  4.84001  3.49075  3.00269  4.19350  3.48939  3.82108  3.73489  2.23556  3.25161  4.25188  3.36277  3.99217  3.04161  0.98503  3.08491  3.26678  3.45902  5.27828  4.12178    221 - -
          2.68618  4.42225  2.77519  2.73123  3.46354  2.40513  3.72494  3.29354  2.67741  2.69355  4.24690  2.90347  2.73739  3.18146  2.89801  2.37887  2.77519  2.98518  4.58477  3.61503
          0.03154  3.86814  4.59048  0.61958  0.77255  0.48576  0.95510
    203   2.65949  4.43537  3.33238  3.23123  4.37365  0.73583  4.35179  3.97219  3.41191  3.62687  4.60257  3.49668  3.82637  3.73641  3.64845  2.83128  3.14039  3.50135  5.46996  4.47539    222 - -
          2.68618  4.42225  2.77519  2.73123  3.46354  2.40513  3.72494  3.29354  2.67741  2.69355  4.24690  2.90347  2.73739  3.18146  2.89801  2.37887  2.77519  2.98518  4.58477  3.61503
          0.03154  3.86814  4.59048  0.61958  0.77255  0.48576  0.95510
    204   3.00054  4.84001  3.49075  3.00269  4.19350  3.48939  3.82108  3.73489  2.23556  3.25161  4.25188  3.36277  3.99217  3.04161  0.98503  3.08491  3.26678  3.45902  5.27828  4.12178    223 - -
          2.68618  4.42225  2.77519  2.73123  3.46354  2.40513  3.72494  3.29354  2.67741  2.69355  4.24690  2.90347  2.73739  3.18146  2.89801  2.37887  2.77519  2.98518  4.58477  3.61503
          0.03154  3.86814  4.59048  0.61958  0.77255  0.48576  0.95510
    205   3.24080  4.73155  3.83183  3.56038  2.29354  3.82508  3.61646  3.25062  3.41802  2.70567  3.92610  3.71810  4.29901  3.72511  3.60263  3.37793  3.52746  3.12096  3.93714  0.97302    224 - -
          2.68618  4.42225  2.77519  2.73123  3.46354  2.40513  3.72494  3.29354  2.67741  2.69355  4.24690  2.90347  2.73739  3.18146  2.89801  2.37887  2.77519  2.98518  4.58477  3.61503
          0.03154  3.86814  4.59048  0.61958  0.77255  0.48576  0.95510
    206   2.31284  4.23319  3.20262  3.01816  4.07195  2.96315  4.12815  3.59397  3.09164  3.31452  4.24095  3.24365  3.70159  3.44129  3.37782  1.09761  2.79264  3.13002  5.44478  4.15545    225 - -
          2.68618  4.42225  2.77519  2.73123  3.46354  2.40513  3.72494  3.29354  2.67741  2.69355  4.24690  2.90347  2.73739  3.18146  2.89801  2.37887  2.77519  2.98518  4.58477  3.61503
          0.03154  3.86814  4.59048  0.61958  0.77255  0.48576  0.95510
    207   1.70738  4.17544  3.46347  3.03469  3.79186  3.14215  4.02218  2.89229  2.99258  2.77583  3.72211  3.29467  2.97504  3.31581  3.31649  2.53620  2.72421  2.12544  5.24608  4.01666    226 - -
          2.68618  4.42225  2.77519  2.73123  3.46354  2.40513  3.72494  3.29354  2.67741  2.69355  4.24690  2.90347  2.73739  3.18146  2.89801  2.37887  2.77519  2.98518  4.58477  3.61503
          0.03154  3.86814  4.59048  0.61958  0.77255  0.48576  0.95510
    208   2.65949  4.43537  3.33238  3.23123  4.37365  0.73583  4.35179  3.97219  3.41191  3.62687  4.60257  3.49668  3.82637  3.73641  3.64845  2.83128  3.14039  3.50135  5.46996  4.47539    227 - -
          2.68618  4.42225  2.77519  2.73123  3.46354  2.40513  3.72494  3.29354  2.67741  2.69355  4.24690  2.90347  2.73739  3.18146  2.89801  2.37887  2.77519  2.98518  4.58477  3.61503
          0.03154  3.86814  4.59048  0.61958  0.77255  0.48576  0.95510
    209   2.31887  4.33878  2.95183  2.66593  4.19122  2.02622  3.89814  3.61665  2.80200  3.26090  4.08724  2.61551  3.67546  3.11279  3.19502  2.18109  2.31879  3.15224  5.49434  4.21612    228 - -
          2.68618  4.42225  2.77519  2.73123  3.46354  2.40513  3.72494  3.29354  2.67741  2.69355  4.24690  2.90347  2.73739  3.18146  2.89801  2.37887  2.77519  2.98518  4.58477  3.61503
          0.03154  3.86814  4.59048  0.61958  0.77255  0.48576  0.95510
    210   2.17138  4.52819  2.78158  2.27089  4.13426  3.14140  3.79626  3.50762  2.66334  3.17819  4.03010  2.96007  3.73902  2.99793  3.07093  1.74989  2.82564  3.12732  5.43575  4.12936    229 - -
          2.68618  4.42225  2.77519  2.73123  3.46354  2.40513  3.72494  3.29354  2.67741  2.69355  4.24690  2.90347  2.73739  3.18146  2.89801  2.37887  2.77519  2.98518  4.58477  3.61503
          0.03154  3.86814  4.59048  0.61958  0.77255  0.48576  0.95510
    211   2.48187  5.23803  1.83263  1.64327  4.54901  3.19768  3.67624  4.00453  2.62137  3.55680  4.39260  2.68202  3.77504  2.83519  3.16943  2.71162  3.06262  3.60977  5.74744  4.29493    230 - -
          2.68598  4.42226  2.77521  2.73125  3.46355  2.40514  3.72496  3.29355  2.67742  2.69356  4.24691  2.90348  2.73741  3.18148  2.89802  2.37888  2.77521  2.98520  4.58478  3.61504
          0.15104  2.03994  4.59048  0.36689  1.18054  0.48576  0.95510
    212   2.11400  4.57276  2.81262  2.26847  4.08505  3.19327  3.73201  3.48380  2.58612  3.12184  3.95822  2.94063  2.66768  2.91905  3.01416  2.27648  2.80694  3.11741  5.37599  4.06469    232 - -
          2.68618  4.42225  2.77519  2.73123  3.46354  2.40513  3.72494  3.29354  2.67741  2.69355  4.24690  2.90347  2.73739  3.18146  2.89801  2.37887  2.77519  2.98518  4.58477  3.61503
          0.21794  3.86814  1.74338  0.61958  0.77255  0.48576  0.95510
    213   1.84372  4.07033  3.12972  2.89890  4.01978  2.84321  4.00944  3.33067  2.95615  3.11868  4.01581  3.11418  3.57572  3.29132  3.25753  1.69248  2.61240  2.88719  5.40589  4.14928    233 - -
          2.68618  4.42225  2.77519  2.73123  3.46354  2.40513  3.72494  3.29354  2.67741  2.69355  4.24690  2.90347  2.73739  3.18146  2.89801  2.37887  2.77519  2.98518  4.58477  3.61503
          0.03788  3.68808  4.41042  0.61958  0.77255  0.40743  1.09470
    214   2.63071  4.42218  3.37763  2.81859  3.58046  3.55238  3.79067  2.32156  2.18837  2.30954  3.49375  3.24452  3.94205  3.05005  2.93463  2.82248  2.62985  2.48324  5.03183  3.78612    234 - -
          2.68618  4.42225  2.77519  2.73123  3.46354  2.40513  3.72494  3.29354  2.67741  2.69355  4.24690  2.90347  2.73739  3.18146  2.89801  2.37887  2.77519  2.98518  4.58477  3.61503
          0.03154  3.86814  4.59048  0.61958  0.77255  0.48576  0.95510
    215   3.25282  4.65585  4.23278  3.94643  1.01883  3.94363  3.87528  2.77702  3.85357  2.14806  3.50780  4.01428  4.40231  4.02273  3.97436  3.52298  3.55394  2.76740  4.12560  2.49315    235 - -
          2.68618  4.42225  2.77519  2.73123  3.46354  2.40513  3.72494  3.29354  2.67741  2.69355  4.24690  2.90347  2.73739  3.18146  2.89801  2.37887  2.77519  2.98518  4.58477  3.61503
          0.03154  3.86814  4.59048  0.61958  0.77255  0.48576  0.95510
    216   3.24080  4.73155  3.83183  3.56038  2.29354  3.82508  3.61646  3.25062  3.41802  2.70567  3.92610  3.71810  4.29901  3.72511  3.60263  3.37793  3.52746  3.12096  3.93714  0.97302    236 - -
          2.68618  4.42225  2.77519  2.73123  3.46354  2.40513  3.72494  3.29354  2.67741  2.69355  4.24690  2.90347  2.73739  3.18146  2.89801  2.37887  2.77519  2.98518  4.58477  3.61503
          0.03154  3.86814  4.59048  0.61958  0.77255  0.48576  0.95510
    217   2.71980  4.71626  2.70585  2.59088  4.07910  3.18104  3.91745  3.78852  2.82076  3.43587  4.39113  1.16575  3.83268  3.19018  3.17529  2.78715  3.10151  3.41117  5.38550  4.02773    237 - -
          2.68618  4.42225  2.77519  2.73123  3.46354  2.40513  3.72494  3.29354  2.67741  2.69355  4.24690  2.90347  2.73739  3.18146  2.89801  2.37887  2.77519  2.98518  4.58477  3.61503
          0.03154  3.86814  4.59048  0.61958  0.77255  0.48576  0.95510
    218   2.31284  4.23319  3.20262  3.01816  4.07195  2.96315  4.12815  3.59397  3.09164  3.31452  4.24095  3.24365  3.70159  3.44129  3.37782  1.09761  2.79264  3.13002  5.44478  4.15545    238 - -
          2.68618  4.42225  2.77519  2.73123  3.46354  2.40513  3.72494  3.29354  2.67741  2.69355  4.24690  2.90347  2.73739  3.18146  2.89801  2.37887  2.77519  2.98518  4.58477  3.61503
          0.03154  3.86814  4.59048  0.61958  0.77255  0.48576  0.95510
    219   2.22909  4.15881  3.29326  2.98880  4.07984  2.95801  4.06178  3.39758  2.99157  3.16117  4.03721  3.20986  3.66889  3.33259  3.30345  1.81437  1.67457  2.96106  5.45268  4.21121    239 - -
          2.68618  4.42225  2.77519  2.73123  3.46354  2.40513  3.72494  3.29354  2.67741  2.69355  4.24690  2.90347  2.73739  3.18146  2.89801  2.37887  2.77519  2.98518  4.58477  3.61503
          0.03154  3.86814  4.59048  0.61958  0.77255  0.48576  0.95510
    220   2.36870  4.28871  3.22414  2.78451  3.81575  2.43767  3.84933  3.18512  2.75671  2.88750  2.98286  3.14036  3.74339  3.10260  3.11937  1.93156  2.72708  2.85189  5.19799  3.93446    240 - -
          2.68618  4.42225  2.77519  2.73123  3.46354  2.40513  3.72494  3.29354  2.67741  2.69355  4.24690  2.90347  2.73739  3.18146  2.89801  2.37887  2.77519  2.98518  4.58477  3.61503
          0.03154  3.86814  4.59048  0.61958  0.77255  0.48576  0.95510
    221   3.24080  4.73155  3.83183  3.56038  2.29354  3.82508  3.61646  3.25062  3.41802  2.70567  3.92610  3.71810  4.29901  3.72511  3.60263  3.37793  3.52746  3.12096  3.93714  0.97302    241 - -
          2.68618  4.42225  2.77519  2.73123  3.46354  2.40513  3.72494  3.29354  2.67741  2.69355  4.24690  2.90347  2.73739  3.18146  2.89801  2.37887  2.77519  2.98518  4.58477  3.61503
          0.03154  3.86814  4.59048  0.61958  0.77255  0.48576  0.95510
    222   3.25729  4.66580  4.16554  3.75016  2.05267  4.03892  3.46275  3.16568  3.51007  2.58396  3.75817  3.78030  4.39666  3.73946  3.66535  3.41320  3.48939  3.04220  1.62074  1.76379    242 - -
          2.68618  4.42225  2.77519  2.73123  3.46354  2.40513  3.72494  3.29354  2.67741  2.69355  4.24690  2.90347  2.73739  3.18146  2.89801  2.37887  2.77519  2.98518  4.58477  3.61503
          0.03154  3.86814  4.59048  0.61958  0.77255  0.48576  0.95510
    223   2.98492  5.11258  0.92429  2.33217  4.48900  3.20736  3.92718  4.07618  3.01047  3.68527  4.66326  2.88833  3.85984  3.16631  3.52612  2.94775  3.32339  3.71582  5.65846  4.36259    243 - -
          2.68618  4.42225  2.77519  2.73123  3.46354  2.40513  3.72494  3.29354  2.67741  2.69355  4.24690  2.90347  2.73739  3.18146  2.89801  2.37887  2.77519  2.98518  4.58477  3.61503
          0.03154  3.86814  4.59048  0.61958  0.77255  0.48576  0.95510
    224   2.94853  5.05874  2.48573  1.03155  4.40441  3.27125  3.85765  3.85745  2.73763  3.47525  4.44946  2.93040  3.87562  3.07339  3.14604  2.93136  3.25273  3.54173  5.57679  4.29902    244 - -
          2.68618  4.42225  2.77519  2.73123  3.46354  2.40513  3.72494  3.29354  2.67741  2.69355  4.24690  2.90347  2.73739  3.18146  2.89801  2.37887  2.77519  2.98518  4.58477  3.61503
          0.03154  3.86814  4.59048  0.61958  0.77255  0.48576  0.95510
    225   3.32442  4.67470  4.32043  3.94442  1.19705  4.15268  3.50594  2.98625  3.81028  2.35296  3.61684  3.90089  4.48787  3.89896  3.92726  3.51624  3.55881  2.92706  3.70369  1.76128    245 - -
          2.68618  4.42225  2.77519  2.73123  3.46354  2.40513  3.72494  3.29354  2.67741  2.69355  4.24690  2.90347  2.73739  3.18146  2.89801  2.37887  2.77519  2.98518  4.58477  3.61503
          0.03154  3.86814  4.59048  0.61958  0.77255  0.48576  0.95510
    226   3.00321  4.37096  4.56392  4.07089  3.44369  4.25914  4.81154  1.30718  3.94381  1.95819  3.27216  4.31565  4.60312  4.22666  4.16005  3.64204  3.27579  1.38811  5.38739  4.17678    246 - -
          2.68618  4.42225  2.77519  2.73123  3.46354  2.40513  3.72494  3.29354  2.67741  2.69355  4.24690  2.90347  2.73739  3.18146  2.89801  2.37887  2.77519  2.98518  4.58477  3.61503
          0.03154  3.86814  4.59048  0.61958  0.77255  0.48576  0.95510
    227   3.32836  4.70460  4.08451  3.78952  2.66181  3.72528  3.89448  3.35175  3.51181  2.74740  3.98576  3.93945  4.24264  3.89966  3.64093  3.53210  3.62853  3.24197  0.89408  2.66413    247 - -
          2.68618  4.42225  2.77519  2.73123  3.46354  2.40513  3.72494  3.29354  2.67741  2.69355  4.24690  2.90347  2.73739  3.18146  2.89801  2.37887  2.77519  2.98518  4.58477  3.61503
          0.03154  3.86814  4.59048  0.61958  0.77255  0.48576  0.95510
    228   2.65949  4.43537  3.33238  3.23123  4.37365  0.73583  4.35179  3.97219  3.41191  3.62687  4.60257  3.49668  3.82637  3.73641  3.64845  2.83128  3.14039  3.50135  5.46996  4.47539    248 - -
          2.68618  4.42225  2.77519  2.73123  3.46354  2.40513  3.72494  3.29354  2.67741  2.69355  4.24690  2.90347  2.73739  3.18146  2.89801  2.37887  2.77519  2.98518  4.58477  3.61503
          0.03154  3.86814  4.59048  0.61958  0.77255  0.48576  0.95510
    229   1.95351  4.18099  3.16778  2.99592  4.26409  1.34793  4.16295  3.62842  3.14891  3.37420  4.25426  3.21250  3.66114  3.44832  3.45250  2.41804  2.73650  3.12376  5.59126  4.38178    249 - -
          2.68618  4.42225  2.77519  2.73123  3.46354  2.40513  3.72494  3.29354  2.67741  2.69355  4.24690  2.90347  2.73739  3.18146  2.89801  2.37887  2.77519  2.98518  4.58477  3.61503
          0.03154  3.86814  4.59048  0.61958  0.77255  0.48576  0.95510
    230   1.02002  4.18986  3.45818  3.24925  4.04805  3.01452  4.27181  3.17291  3.26540  3.05472  4.08701  3.39997  3.75333  3.60696  3.51624  2.54018  2.81724  2.82806  5.47564  4.27540    250 - -
          2.68618  4.42225  2.77519  2.73123  3.46354  2.40513  3.72494  3.29354  2.67741  2.69355  4.24690  2.90347  2.73739  3.18146  2.89801  2.37887  2.77519  2.98518  4.58477  3.61503
          0.03154  3.86814  4.59048  0.61958  0.77255  0.48576  0.95510
    231   3.32836  4.70460  4.08451  3.78952  2.66181  3.72528  3.89448  3.35175  3.51181  2.74740  3.98576  3.93945  4.24264  3.89966  3.64093  3.53210  3.62853  3.24197  0.89408  2.66413    251 - -
          2.68618  4.42225  2.77519  2.73123  3.46354  2.40513  3.72494  3.29354  2.67741  2.69355  4.24690  2.90347  2.73739  3.18146  2.89801  2.37887  2.77519  2.98518  4.58477  3.61503
          0.03154  3.86814  4.59048  0.61958  0.77255  0.48576  0.95510
    232   3.13350  4.55993  4.43199  3.89319  3.04048  4.26079  4.55325  2.16741  3.69225  1.11638  2.16259  4.19911  4.52484  3.94824  3.88443  3.60952  3.36942  2.25075  5.04463  3.89052    252 - -
          2.68618  4.42225  2.77519  2.73123  3.46354  2.40513  3.72494  3.29354  2.67741  2.69355  4.24690  2.90347  2.73739  3.18146  2.89801  2.37887  2.77519  2.98518  4.58477  3.61503
          0.03154  3.86814  4.59048  0.61958  0.77255  0.48576  0.95510
    233   3.24080  4.73155  3.83183  3.56038  2.29354  3.82508  3.61646  3.25062  3.41802  2.70567  3.92610  3.71810  4.29901  3.72511  3.60263  3.37793  3.52746  3.12096  3.93714  0.97302    253 - -
          2.68618  4.42225  2.77519  2.73123  3.46354  2.40513  3.72494  3.29354  2.67741  2.69355  4.24690  2.90347  2.73739  3.18146  2.89801  2.37887  2.77519  2.98518  4.58477  3.61503
          0.03154  3.86814  4.59048  0.61958  0.77255  0.48576  0.95510
    234   3.24080  4.73155  3.83183  3.56038  2.29354  3.82508  3.61646  3.25062  3.41802  2.70567  3.92610  3.71810  4.29901  3.72511  3.60263  3.37793  3.52746  3.12096  3.93714  0.97302    254 - -
          2.68618  4.42225  2.77519  2.73123  3.46354  2.40513  3.72494  3.29354  2.67741  2.69355  4.24690  2.90347  2.73739  3.18146  2.89801  2.37887  2.77519  2.98518  4.58477  3.61503
          0.03154  3.86814  4.59048  0.61958  0.77255  0.48576  0.95510
    235   1.02002  4.18986  3.45818  3.24925  4.04805  3.01452  4.27181  3.17291  3.26540  3.05472  4.08701  3.39997  3.75333  3.60696  3.51624  2.54018  2.81724  2.82806  5.47564  4.27540    255 - -
          2.68618  4.42225  2.77519  2.73123  3.46354  2.40513  3.72494  3.29354  2.67741  2.69355  4.24690  2.90347  2.73739  3.18146  2.89801  2.37887  2.77519  2.98518  4.58477  3.61503
          0.03154  3.86814  4.59048  0.61958  0.77255  0.48576  0.95510
    236   2.41035  4.25542  3.42421  3.17599  3.96501  3.09485  4.19364  3.09161  3.11887  2.95526  4.00604  3.38608  3.79825  3.51391  3.37778  2.61157  1.17927  2.78706  5.40319  4.18163    256 - -
          2.68618  4.42225  2.77519  2.73123  3.46354  2.40513  3.72494  3.29354  2.67741  2.69355  4.24690  2.90347  2.73739  3.18146  2.89801  2.37887  2.77519  2.98518  4.58477  3.61503
          0.03154  3.86814  4.59048  0.61958  0.77255  0.48576  0.95510
    237   2.65949  4.43537  3.33238  3.23123  4.37365  0.73583  4.35179  3.97219  3.41191  3.62687  4.60257  3.49668  3.82637  3.73641  3.64845  2.83128  3.14039  3.50135  5.46996  4.47539    257 - -
          2.68618  4.42225  2.77519  2.73123  3.46354  2.40513  3.72494  3.29354  2.67741  2.69355  4.24690  2.90347  2.73739  3.18146  2.89801  2.37887  2.77519  2.98518  4.58477  3.61503
          0.03154  3.86814  4.59048  0.61958  0.77255  0.48576  0.95510
    238   2.71980  4.71626  2.70585  2.59088  4.07910  3.18104  3.91745  3.78852  2.82076  3.43587  4.39113  1.16575  3.83268  3.19018  3.17529  2.78715  3.10151  3.41117  5.38550  4.02773    258 - -
          2.68618  4.42225  2.77519  2.73123  3.46354  2.40513  3.72494  3.29354  2.67741  2.69355  4.24690  2.90347  2.73739  3.18146  2.89801  2.37887  2.77519  2.98518  4.58477  3.61503
          0.03154  3.86814  4.59048  0.61958  0.77255  0.48576  0.95510
    239   2.42062  4.42214  2.99386  2.63246  3.96437  3.15755  3.80742  3.35009  2.67588  3.05446  3.91489  2.16883  3.74076  3.02739  3.06407  2.07655  2.77545  2.54684  5.30903  4.00352    259 - -
          2.68618  4.42225  2.77519  2.73123  3.46354  2.40513  3.72494  3.29354  2.67741  2.69355  4.24690  2.90347  2.73739  3.18146  2.89801  2.37887  2.77519  2.98518  4.58477  3.61503
          0.03154  3.86814  4.59048  0.61958  0.77255  0.48576  0.95510
    240   2.21888  4.16011  3.25647  2.98328  4.13571  2.93263  4.07968  3.48210  3.00951  3.23171  4.10473  3.19953  3.65780  3.34830  3.31995  1.38102  2.22687  3.01708  5.50083  4.25273    260 - -
          2.68618  4.42225  2.77519  2.73123  3.46354  2.40513  3.72494  3.29354  2.67741  2.69355  4.24690  2.90347  2.73739  3.18146  2.89801  2.37887  2.77519  2.98518  4.58477  3.61503
          0.03154  3.86814  4.59048  0.61958  0.77255  0.48576  0.95510
    241   3.24080  4.73155  3.83183  3.56038  2.29354  3.82508  3.61646  3.25062  3.41802  2.70567  3.92610  3.71810  4.29901  3.72511  3.60263  3.37793  3.52746  3.12096  3.93714  0.97302    261 - -
          2.68618  4.42225  2.77519  2.73123  3.46354  2.40513  3.72494  3.29354  2.67741  2.69355  4.24690  2.90347  2.73739  3.18146  2.89801  2.37887  2.77519  2.98518  4.58477  3.61503
          0.03154  3.86814  4.59048  0.61958  0.77255  0.48576  0.95510
    242   3.15039  4.61394  4.18254  3.82236  3.13403  3.97665  4.47945  2.33782  3.59015  0.88054  3.15830  4.09825  4.41274  3.95952  3.76693  3.54699  3.44483  2.37403  5.01176  3.73408    262 - -
          2.68618  4.42225  2.77519  2.73123  3.46354  2.40513  3.72494  3.29354  2.67741  2.69355  4.24690  2.90347  2.73739  3.18146  2.89801  2.37887  2.77519  2.98518  4.58477  3.61503
          0.03154  3.86814  4.59048  0.61958  0.77255  0.48576  0.95510
    243   2.75569  4.95269  2.62647  2.38210  4.22640  3.30030  3.66982  3.78290  2.35861  3.33190  4.20453  2.45338  3.83146  1.71641  2.70751  2.75557  3.02994  3.43075  5.43632  4.07108    263 - -
          2.68618  4.42225  2.77519  2.73123  3.46354  2.40513  3.72494  3.29354  2.67741  2.69355  4.24690  2.90347  2.73739  3.18146  2.89801  2.37887  2.77519  2.98518  4.58477  3.61503
          0.10297  3.86814  2.56459  0.61958  0.77255  0.48576  0.95510
    244   3.07445  4.55957  4.07048  3.71193  3.11088  3.88699  4.39077  2.31329  3.48031  0.97146  3.16031  3.99429  4.33631  3.86633  3.66764  3.45201  3.37281  2.33116  4.96158  3.66732    264 - -
          2.68618  4.42225  2.77519  2.73123  3.46354  2.40513  3.72494  3.29354  2.67741  2.69355  4.24690  2.90347  2.73739  3.18146  2.89801  2.37887  2.77519  2.98518  4.58477  3.61503
          0.03383  3.79900  4.52134  0.61958  0.77255  0.45058  1.01406
    245   1.88753  4.30223  3.80408  3.29580  3.44728  3.66945  4.17287  2.00392  3.18306  2.00090  3.35583  3.61951  4.12191  3.51859  3.47932  3.00713  2.96882  2.07358  5.11549  3.88272    265 - -
          2.68618  4.42225  2.77519  2.73123  3.46354  2.40513  3.72494  3.29354  2.67741  2.69355  4.24690  2.90347  2.73739  3.18146  2.89801  2.37887  2.77519  2.98518  4.58477  3.61503
          0.03154  3.86814  4.59048  0.61958  0.77255  0.48576  0.95510
[truncated: 1,099,310 more chars]
