# Supplementary material for: In silico Identification and Taxonomic Distribution of Plant Class C GH9 Endoglucanases
Source: Front Plant Sci. 2016 Aug 12;7:1185. doi: 10.3389/fpls.2016.01185 (PMC4981690; doi:10.3389/fpls.2016.01185)
Supplement: Supplementary file 4 [file DataSheet4.ZIP › Text T4.txt]

K-means clustering with 3 clusters of sizes 16, 4, 4

Cluster means:
      [,1]
1 3.912766
2 6.953259
3 8.134881

Clustering vector:
 [1] 2 3 3 3 3 1 1 1 1 1 1 1 1 1 1 1 1 1 1 1 1 2 2 2

Within cluster sum of squares by cluster:
[1] 2.4975868 0.3529850 0.1644233
 (between_SS / total_SS =  96.0 %)
