# Supplementary material for: In silico Identification and Taxonomic Distribution of Plant Class C GH9 Endoglucanases
Source: Front Plant Sci. 2016 Aug 12;7:1185. doi: 10.3389/fpls.2016.01185 (PMC4981690; doi:10.3389/fpls.2016.01185)
Supplement: Supplementary file 5 [file DataSheet5.ZIP › Text T5.txt]

weights(neu_ABC)

[[1]]
[[1]][[1]]
              [,1]          [,2]          [,3]          [,4]          [,5]           [,6]         [,7]          [,8]
[1,]  -2.748033911 -0.7087586102  0.5285867363  0.5302703503  0.4018872423 -0.37675406424 2.1004080081  0.3477398596
[2,]  10.499043312 -3.9833879564  0.9358543387 -0.7116603261  4.6214329434  3.65725720632 1.6275308767  2.0401659873
[3,]   2.700570713  3.1976139061 -0.4741171759  2.1441509873 -1.8789110029  0.09524023866 0.6552974185 -1.1132798801
[4,] -22.707158578 -8.5193827762 -4.9730695723 -3.0632910438  8.8131121084 -1.87992754687 1.8873022735 -3.6246303355
             [,9]         [,10]
[1,] -1.459412790 -0.7195800928
[2,]  2.048065076 -3.4087033221
[3,]  1.146536390  0.7893990728
[4,] -8.571855197 -6.0158782858

[[1]][[2]]
               [,1]
 [1,] -0.5496023529
 [2,]  1.8039274806
 [3,] -2.0107793315
 [4,]  0.9807082759
 [5,]  0.9856972709
 [6,]  2.6549274583
 [7,]  2.4046698744
 [8,]  1.1935862462
 [9,]  0.9108904935
[10,]  0.7246525162
[11,] -1.5050616670


confidence.interval(neu_ABC,alpha=0.05)

$lower.ci
$lower.ci[[1]]
$lower.ci[[1]][[1]]
              [,1]           [,2]          [,3]           [,4]          [,5]           [,6]           [,7]         [,8]
[1,]  -5.559327449  -1.4782890158  -2.948455308  -0.6478079589 -0.4100546608  -0.6957235005 -0.12398795797 -1.680240459
[2,]   6.022506840  -5.6358166771  -1.530547489  -2.6748522020  1.6275566134  -5.5840643070 -0.02667529511 -1.029343822
[3,]  -8.361593654  -0.2071408499  -4.834848707  -2.1628896180 -6.1292835406 -11.8429718829 -2.72505150260 -1.610308481
[4,] -34.670587070 -37.1280497841 -16.921204001 -19.5241868312 -3.4760500792 -34.1955426988 -1.78015733153 -7.960762043
              [,9]         [,10]
[1,]  -7.265722788  -2.973335012
[2,]  -1.845122610  -6.151249806
[3,] -10.385592125  -2.248751322
[4,] -17.282915284 -17.345131064

$lower.ci[[1]][[2]]
                [,1]
 [1,] -2.04445192965
 [2,]  0.43834248037
 [3,] -3.24691391893
 [4,] -0.07969060724
 [5,] -0.52560976823
 [6,]  0.55513264544
 [7,]  1.57476634920
 [8,]  0.31675124431
 [9,] -0.46247654398
[10,]  0.39218715427
[11,] -5.25857469199


$upper.ci
$upper.ci[[1]]
$upper.ci[[1]][[1]]
               [,1]           [,2]        [,3]         [,4]         [,5]         [,6]        [,7]          [,8]
[1,]   0.0632596268  0.06077179536 4.005628780  1.708348660  1.213829145 -0.057784628 4.324803974  2.3757201785
[2,]  14.9755797839 -2.33095923583 3.402256166  1.251531550  7.615309273 12.898578720 3.281737049  5.1096757970
[3,]  13.7627350802  6.60236866205 3.886614355  6.451191593  2.371461535 12.033452360 4.035646340 -0.6162512794
[4,] -10.7437300872 20.08928423171 6.975064856 13.397604744 21.102274296 30.435687605 5.554761878  0.7115013715
              [,9]         [,10]
[1,]  4.3468972074  1.5341748260
[2,]  5.9412527631 -0.6661568384
[3,] 12.6786649059  3.8275494677
[4,]  0.1392048901  5.3133744923

$upper.ci[[1]][[2]]
               [,1]
 [1,]  0.9452472239
 [2,]  3.1695124807
 [3,] -0.7746447440
 [4,]  2.0411071591
 [5,]  2.4970043100
 [6,]  4.7547222712
 [7,]  3.2345733995
 [8,]  2.0704212481
 [9,]  2.2842575310
[10,]  1.0571178782
[11,]  2.2484513581


$nic
[1] 0.08769969225

> 
