# Supplementary material for: In silico Identification and Taxonomic Distribution of Plant Class C GH9 Endoglucanases
Source: Front Plant Sci. 2016 Aug 12;7:1185. doi: 10.3389/fpls.2016.01185 (PMC4981690; doi:10.3389/fpls.2016.01185)
Supplement: Supplementary file 6 [file DataSheet6.ZIP]

Archive with 1 entries (1 files):
- Text T6.fa
