# Supplementary material for: In silico Identification and Taxonomic Distribution of Plant Class C GH9 Endoglucanases
Source: Front Plant Sci. 2016 Aug 12;7:1185. doi: 10.3389/fpls.2016.01185 (PMC4981690; doi:10.3389/fpls.2016.01185)
Supplement: Supplementary file 6 [file DataSheet6.ZIP › Text T6.fa]

>Brara.B01672.1.p
MHPGNLWGGRLDAIDSDRAEAEEEERRRNMTEWDRGALHSQQLSAEHQRNQLDETQQGWL
LAPQDSWKKKRKKYVNLGCISVSRTVFTWTVGSIVVLFLVVALPIIIVKSLPRHKSTPPP
PDNYTLAIHKAIQFFDAQKSGKLPKNNRVSWRGNSGLKDGLPDVVGGLVGGYYDGGSNTK
FHFPMAFSMTMLSWSLIEYSQKFKAINEYDHMRDVLKWGTDYLLLTFNNSATRLDHIYAQ
VGGGLRDSESPDDIYCWQRPEDMSYDRPVISLTTATDLGAEVASALAAASIVFNDKPTYA
TKLKKGAETLWPFFRNKNRRKRYSDGQPMIQAFYNSTSMFDELMWAGAWLYYATGNQTYI
QFATNPSVPKTAKAFANQPELMVPSWNNKLPGAMLLMTRYRLFLNPGFPYENMLSRYHNA
TGVTMCAYLKQYNVFNRTSGGLIQLNMGKPRPLEYVAHASFLASLFADYLNSTGVPGWYC
GPTFVSTQVLKDFAKSQIDYILGDNPLKMSYIVGFGKKFPRHVYHRGATIPNDKKRRSCR
EGLKYRDTKNPNPNNITGAMVGGPNKSDQFHDIRSNYNASEPTMSGNAGIVAALISLTSS
GGYQIDKNTMFNGVPPLYPPAPPPPKAWKP*
>Ciclev10024241m
MAERNNMWGGSFEIRAAEDEDGECNNDGAASTALEEEVKQSWLLRPDIERERTRKKKKKK
FIINSMMVRTLAVLAAVVIIILIVVVTCRRRRHHPIPGPDNYTLALPLSLMFFDAQRSGR
LQRNIYNNVSWRGNSCLQDGQKTFINNLVGGYYDAGDAIKLSFPTSFAMTMLSWSALEYS
TKYEANGELDHVKDIIKWGTDYLLKTFNSSADSINMIASQVGGGDPSSKDTDPHDLNCWM
RPEDIDNNDPRPVYKCYNCPALAAEMAAALAAASIVFKDNQDYSIKLVHGAKILFQFATK
RQGGDYAGKPDAPSVYYNSTGFWDEFVWAGAWLYCATGDSSYLQLVTTPALAKHADAFWG
GPHHSVLSWNSKYVGAQLLLTRMRLFLRYGYPYEEMLRTFQNQVEETVCSYLPNFLSFKR
TNGGLIQLNHARPQPLQYIVNAVFFTTLYMDYLEASEIPGCFCGPQFYTRTAFRSFAKTQ
MDYILGKNPQNMSYIVGFGTRFPQHVLHRGASIPKNNIKYNCQGGRKWRDSAKPNPNVII
GAMVGGPDQNDGFLDSRSNYNYTEPTIAGNAGLVAALVALSGEKTAQIDRNTLFYAIPPP
LTPQPPQPAT*
>Ciclev10014583m
MHGGNHWGGSLEIVNSNSIAEGFADSNHNRSNNNNNNHSSSSTDDWDRAALHSQRFHHLD
ETQQSWLLGPKETNKKNRYVDLGCIVVSHKALKWTVASFLIAFLVIGLPVIIAKSLPKHK
SAPPSPDDYTHALHKALLFFNAQKSGKLPKNNGIPWRGNSGLSDGNSTTDVKGGLVGGYY
DAGDNTKFHFPMSFAMTMLSWSLIEYNHKYQSIGEYDHMRDLIKWGTDYLLLTFNSSATK
IDKIYAQVGGSQNGTSEPNDHNCWQRPEDMDYPRPVQTINAGPDLAGEMAAALAAASIVF
KDNTAYSRKLVKGAKTVFDFAREGGKRRPYCRGNPFIEPYYNSSGYFDEYMWGAAWLYYA
TGNVSYLSLATNSGLPKNSKAFYRIPEKSVLSWDNKLPAAMLLLTRFRIFLSPGYPYEDM
LRMYHNTTSLTMCSYLEQFHVFNWTRGGMVQLNQGKPQPLQYVANAAFLASLYVDYLNAS
GAPGFTCGPNFITLAKLRSFSTSQIDYILGKNPTKMSYVVGYGKKFPRHVHHRGASIPSD
GKKYSCKGGWKWSNNPKPNPHNITGAMVAGPDRFDKFHDVRTNHNYTEPTLAGNAGLVAA
LASLTTSAGIGIDKNTMFSAIPPLYPQSPPPPPQWKP*
>evm.model.supercontig_88.37
MNPGNHWGGSLDIVQGDTSTEGDRSRKMEWDRGALQSQRQYVHELDETQQSWLLGPKENK
RKNKKYMDLGCILVSHRVLKWSLLSILIGFLVIALPTVIVKSVPKHKPSPPPPDNYTLAL
HKALLFFNAQKSGKLPKNNGIPWRGNSGLKDGNELPDVKGGLVGGYYDAGDNIKFHFPMA
FSMTMLSWSVIEYSHKYIAIDEYDHVRELIKWGTDYLLLTFNSTATKIDKVYSQVGGSLN
GSTTPDDHYCWQRPEDMTYKRDVQTATSAPDLAGEMAAALAAASIVFRDNNAYSKKLVRG
AETLYAFARETGRRRAYCRGNPYIEPYYNSTSIYDEYMWGATWLYYATGNISYILLATNP
GMPKNAKAFFNVPDLRVPSWDNKLPAAMLLLTRYRIFLNPGYPYEDMLRMYHNTTGLNMC
SYLQEFQVFNWTKGGLIQLNHGRPQPLQYAAHASFLASLFVDYLNATGVPGWDCGDKFFP
LDVLRRFATSQIAYILGKNPLKMSYLVGYGSKFPRHVHHRGASIPHDKKRYSCTGGWRWR
DTRNPNPNNIIGAMVGGPDRFDHFHDVRGNYSYTEPTLVGNAGLVAALVSLTSSGPSGID
KNSIFSAVPPLYPRTPPPPAPWKP*
>evm.model.supercontig_151.55
MPERTNIWGGSFEIITKNQDQQGRDDGGDSGYDAAAYRSPVSEEEVKQSWLLRPVIEREK
KRKKMKMRRYVNAMVVRTLLVVLVLAGVLGLIAYVSTRRRHHRPLTGPDNYTVALRHALM
FFNAQRSGELPRNNNIWWRGDSCLRDGEKFMKGLTGGYYDAGDAMKFSFPASFTMTILSW
SVLEYSAKYKAAAELDHVKDIIKWGTDYLLRTFNSSADHSIDLIASQVGGRDDLICWVRP
EQIEYERPVSTCSICPALAAEMTAALASASIVFKENKEYSKKLVHGADLLFKFATKQQGE
NYSAGRDPPSAQYNSSSFWDEFVWGGTWLYFATGDSSYLELVTSPLLAKKVDASGGGRHS
GMLSWDNKHVGAQLLLTRLRMFLPYGYPYEQMLRVFHKQVMETMCSYLPDFPTYNRTRGG
LIQLNHGRPRPLQYAVNAAFLATLYSDYLEATMTPGWYCGNNFFEKITLRNFAKSQMNYV
LGNNPRSMSYIVGFGNHFPQQVHHRGASIPANNTQHGCKDGYRWRNSKMPNHYTIVGAMV
AGPYKDDAFIDERSNYTCTEPTIAGNAGLVAALVALSGEETTGIDKNTIFYSVPPISPIQ
PPPPPPWTP*
>Carubv10019972m
MHPGNVWGGSLDAVDIDRAEAEEEEQRRRNMTDWDRGVNHSQRHELDETQQGWLLAPQDS
WKKKKKRYVNLGCVSVSRTVFMWTVGSIAVLFIVVALPIIIVKSLPKHESTLPPSDNYTL
AIHKAIKFFDAQKSGKLPKKNKVSWRGDSGLKDGFPDVVGGLVGGYYDGGSNGKFHFPMA
FSMTMLSWSLIEYSHKYKAIDEYDHMRDVLKWGTDYLLLTFNNSATRLDHIYTQVGGGLR
DSESPDDIYCWQRPEDMSYDRPVLSSTSAADLGAEVAAALSAASIVFTDKPDYAKKLKKG
AETLYPFFRSKSRRRRYSDGQPTAQAFYNSTSMFDEFMWAGAWLYYATGNKTYIQFATTP
SVPQTAKAFANRPELMVPSWNNKLPGAMLLMTRYRLFLNPGFPYENMLNRYHNATGVTMC
AYLKQYNVFNRTSGGLLQLNMGKPRPLEYVAHASFLASLFADYLNSTGVPGWYCGPTFVE
IHVLKEFAQSQIDYILGDNPLKMSYVVGFGKKFPRRVHHRAATIPNDKKRRSCREGLKYR
DTKNPNPNNITGAMVGGPNKFDQFHDLRNNYNASEPTLSGNAGLVAALISLTSSGGQRID
KNTMFNSVPPLYPPSPPPPKAWKP*
>Cucsa.178750.1
MQGGNHWGGPLEVIDNNGGGGEDHDRRTAAEDWDRAALQSQTFNQNELDETQRSWLLGPP
DGKKKKKYVDLGCVMVSRKALKWSLISILIAFCVIGLPIIVAKTWPRHHPPPLPPDRYSE
ALRKALLFFNAQKSGRLGKSNNITWRGNSGLNDGNETLAKGGLVGGYYDSGENSKYNFPM
AYSMTMLSWSLIEYSHKFKSINEYDHLRDLIKWGTDYLLLTFNSSSTKITQIYSQVGGSQ
NGSQIPDDSTCWQKPEQMDYNRPTQTTFQGPDLAGEMSAALSAASIVFRDDPLYSAKLIK
GAETLFTFARDSGRRSRYSRDNAFIAAAYNSSGYYDEYMWGAAWLYYATGNASYLYLATL
PGIPKNARAFNVTAVSSVPSWNNKLPAAMVLLTRVRMMLNPGYPYEEMLSMYQTVTGLNM
CSYLKQFRVYNWTQGGMMIMNKGQQQGQNLQYIANAAFLANLFADYLNSTGVPGFNCGPN
YIPSTFIRNFATSQIDYILGNNPLNMSYVVGYGTKFPRRVHHRGASIPSDNKYYSCEGGF
KWRDNPGPNPHNITGAMVGGPDQFDKFRDVRTNPNYTEPTLAGNAGLVAALVSLTTTAGF
GIDKNTIFSGIPPLGPKTPPPPPPWKP*
>orange1.1g046335m
MAERNNMWGGSFEIRAAEDEDGECNNDGAASTALEEEVKQSWLLRPDIERERTRKKKKKK
FIINGMMVRTLAVLAAVVIIILIVVVTCRRRRHHPIPGPDNYTLALPLSLMFFDAQRCTS
LFLHASNIYNNVSWRGNSCLQDGQKTFINNLVGGYYDAGDAIKLSFPTSFAMTMLSWSAL
EYSTKYEANGELDHVKDIIKWGTDYLLKTFNSSADSINMIASQVGGGDPSSKDTDPHDLN
CWMRPEDIDNNDPRPVYKCYNCPALAAEMAAALAAASIVFKDNQDYSIKLVHGAKILFQF
ATKRQGGDYAGKPDAPSVYYNSTGFWDEFVWAGAWLYCATGDSSYLQLVTTPALAKHADA
FWGGPHHSVLSWNSKYVGAQLLLTRMRLFLRYGYPYEEMLRTFQNQVEETVCSYLPNFLS
FKRTNGGLIQLNHARPQPLQYIVNAVFFTTLYMDYLEASEIPGCFCGPQFYTRTAFRSFA
KTQMDYILGKNPQNMSYIVGFGTRFPQHVLHRGASIPRNNIKYNCQGGRKWRDSAKPNPN
VIIGAMVGGPDQNDGFLDSRSNYNYTEPTIAGNAGLVAALVALSGEKTAQIDRNTLFYAI
PPPLTPQPPQPAT*
>Eucgr.A00393.1
MHARNHWGGSFEINGGDSSAAEDDQRSREWDRAALQPQQHHELDETQQSWLLGNHNQRPQ
KNKYVDLGCVVCSRKALKWTGWAFVAAFFLIALPVIIVKTVPRHKARPPPPDNYTVALHK
ALLFFNAQKSGKLPKNNPIPWRGNSGLTDGNGTTDVKGGLVGGYYDAGDNTKFHFPMAFA
MSMLSWSVIEYSHKYEAVGEYNHARDLIKWGTDYLLLTFNSSASKIDKIYSQVGGSQNGS
KIPDDHNCWTRPEDMDYPRPVQTANSGPDLAGEMAAALASASIVFRDDAAYSKKLVKGAA
TVFAFARDSGRRTPYSRGNPYIDPYYNSTGYFDEYMWGAAWLYYATGNKSYISLATNPGI
PKNSKAFYMVRDLSVLSWDNKLPAAMLLLTRLRVFLNPGYPYEDMLSMYQNVTGLTMCSY
LHQFNVFNWTKGGMIELNHGNPQPLQYMANAAFLASLYVDYMNATGVPGWNCGPNFITSD
TLRSFATSQIDYILGKNPMKMSYVVGFGAKYPKHVHHRGASIPNDHKKYSCTGGWKWRDT
RNNNPNTINGAMVGGPDRFDKFKDVRTNYSYTEPTLAGNAGLVAALVSLTESGGRAIDKN
SIFSAVPPLYPVTRTTSNCWSECVRYNLS*
>Thhalv10003366m
VDQHHFEIEELAARSQPSEEIQRSWLLRPTVVKKQKKYLNMKILLCFTAIVIIISSHHNE
PPPPGYNFTVALQTSLRFFNAQRSGRLPHNNNVSWRGDSCLHDGDYPRSSHMHLMLSWSV
IEYTSAYQVSGELNHVKGLIKWGTDYFLNTFESRSNTIYELVSKISAVPNDHYCWMRPED
IDYQRHASVCFGDCPELAASMAAALASASIVFKDDVQYSKKLLHGARTVYRFADSMKDST
SMHWDDLIWGGAWMYYATGDLKYLDRVTSTTLASRVASSSGSHFSWDKKIVGAQLLLTRL
RLFLSPGYPYEELLSLYHQQIGDIMCSYLPSFSNKTRGGLILFNNGDWQPLQYAANAAFL
AALYSDYLHASDIPGWNCGPTFYATHDLRDFARSQIDYILGKNPQNMSYVVGFGERYPKH
VHHRGASIPKNEKVSCKGGWKWRDSKQENPNTIEGAMVAGPDKHDGFHDVRANYNYTEPT
LTGNAGLVTAVVAALSAEDKLKFDPNSMFSALWPSYPLSPPPPAPWTP*
>Thhalv10018270m
MHPGNLWGGNLDAVDSDRAAAEEEERRRNMMEWDRGALHSQQLTAENQRNQLDETQQSWL
LAPQDSWKKKRKKYVNLGCVSVGRTVCMWTVGSIVVLFLVVALPIIIVKTLPRHKSTPPP
SDNYTLALHKALQFFDAQKSGKLPKKNRVSWRGDSGLKDGLPDVPGGLVGGYYDGGSNIK
FHFPMAFSMTMLSWSLIEYNHKLKAINEYDHMRDVLKWGTDYLLLTFNNSATRLDHIYTQ
VGGGLRDSESPDDIYCWQRPEDMSYDRPVISSTSATDLGAEVAAALAAASIVFTDRPTYA
KKLKKGAETLWPFFRNKNRRNRYSNGQPTTQAFYNSTSMFDELMWAGAWLYYATGNKTYI
QLATHPSVPQTAKAFANRPELMVPSWNNKLPGAMLLMTRYRLFLNPGFPYENMLNRYHNA
TGVTMCAYLKQYNVFNRTSGGLIQLNMGKPRPLEYVAHASFLASLFADYLNSTGVPGWYC
GPTFVSNHVLKDFAKSQIDYILGDNPLKMSYVVGFGKKFPRHVHHRGATIPNDKKRRSCR
EGLKYRDTKNPNPNNITGAMVGGPNKFDKFHDIRNNYNASEPTLSGNAGLVAALISLTSS
GGYQIDKNTMFNGVPPLYPPAPPPPKAWRP*
>Lus10026863
MRSGANYWGGTLELTDGNDGEEEEHRRRKMAELDRGALISQPAEINNNYNHLDETQQSWL
LYPEASRKGNKKNKKVNLGCVVCSRRAFWWTLAAIGFAIVVIALPIIVKVLTKHKPRPTA
PDNYTLALNKALLFFNAQKSGKLGKKNGVPWRGDSGLQDGNDTVFKWGLVGGYYDAGDNI
KFNFPMSYAMTMLSWSVIEYSHKYKAIGEYDHVRDLIKHGTDYLLLTFNSSATKIGRIYA
QVGVSLNESSTPDDHRCWERPEDMDYRRPSISINAGPDLAGEMAAALASASIVFRDSNNA
YSKRLARGAETLFWFARDQGRRRPYSRGNQLIEQFYNSSGYYDEYMWSGAWVYYATGNKT
YLELATNPGIPKNSKAFFGIPDLSVPSWDNKLPAAMLLLTRYRIFLSPGYPYEDMLRMYH
NVTTLNMCSYLRQYQVFNWTKGGLIQLNHGRGQPLQYVANAAFLASLFVDYLNATDVPGF
NCGPNFIPLAELRKFSTSQADYILGKNPMKMSYVVGYGDKFPRKVHHRGASIPNNKRKYS
CESGWKWKDSPKPNPNNITGAMVGGPDRFDKFTDSRNNYSFTEPTLVGNAALVASLVSLT
TTGRNYGIDKNTIFSAVPPLYPQSSPPPPPWKP*
>Lus10036331
MSGIRNIWGGSFEVMPDGNGGDEDRRMEEVKQRWLLQPTDGGWDDRRRTRRRNNIPTGRL
LKLVLMAIGFISIITLISLAAAGQFRRRHVTPPVVDNYTAALGLALKFFNAQRSGRLPKG
NNVTWRGNSCLSDQPAGGYYDAGSAIKFSFPTSFAMTLLSWSVIEYRDKYEAMGELDHVK
SVIRWGTDYLLQTFNSSARRIDHIIAQRLVVGCCIGGYLLHHWISECAPISRRRQRQPLL
GSTGGHTLYPQGDQVRYPRPATKCYTCPALAAEMAAALASASIVFKDQGSKYSKSLVHGA
ETLFRFATGDQGLKYAGNPDQPSKSYNSSGFWDEVVWGGAWLYCATGNVSYLNLVTSPDL
AAEKDNKPHPFWRGQDRQVFSWNNKHLGAQLLLTRIRMFLSSSYPYETLLLKYHRNLEDI
ICSYMSYTPSSFRRTNGGLILLNGVKTPKPIHSAVNAAFLAALYGDYLATGSTSGWQCGD
GRPVEDLRTFAANQVNYILGKNPKGMSYVVGYRKKFPRHVHHRGASIDHRKGDNGVKYGC
EGGRKWRDIPKPDPHIIVGAMVGGPYGLNDKFKDVRANYSYTEPSIVGNAGLVASLVALS
SSLEGHERFRKVDVNTMFSAVPPLYNH*
>Lus10010029
MLSVLSATASFAYLNNKIEWNELCFSGRLPKGNNVTWRGNSCLSDEPASGYYDAGSAIKY
SFPTSFAMTLLSWSVIEYRDKYEVMGELDHVKSVIKWGTDYLLNTFNSSARRIDHIIAQV
GGDKDSHCWVRPEDIRYTRPATKCYTCPALAAEMAAALASASIVFKDQGNKYSKSLVHGA
ETLFRFATGDEGLKYAGSPDQPSKSYNSSGFWDEVVWGGAWLYCATGNVSYLNLVTSPDL
AAEKGNKPHPFWRGQDRQVFSWNNKHLGAQLLLTRIRMFLSSSYPYETLLLKYHRNLEET
ICSYMSYTPSNFRRTNGGLILLNGVKTPKPIHSAVNAAFLSALYGDYLATGTASGWQCGE
GRPVEDLRTFAANQVNYILGKNPKGMSYVVGYGKKFPRHVHHRGASIDRHGGGNGVKYGC
EGGRKWRDSPKPDPHIIVGAMVGGPYGLNDKFKDVRANYSYTEPSIVGNAGLVASLVALS
SLPEGHRRFRKVDVNTMFSAVPPLYNH*
>MDP0000452189
MKRDDIRHGGGGPLEIEAEDGAGTGAPPSDKVKQGWLLKPENKDDERSIDEKKKRTMFTS
MRKICCAKYSVTVRSVVVVGILAALITLIVKLAQRSRHHVHPSVPDNYTTALHQALFFFN
AQRSGKLPKYNNVSWRGDSCLSDGNSNTKNLIGGYYDGGDASKFSFPASFAITMLSWSVI
EYSAKYAALGELDHVKGIIKWGTDYLLNTFNSSAADSIFNVVADVRGGDDTDSSGGGDQE
KTRNCWIRPEDIDHPRTGQECYNCPALAAEMASALASASIVFKDNTNYSKKLVHGADLLF
KFANKGQGAKYTGSADASSPIYNSTGFWDEFLWGGSWLYLATGNLSYLQLVTNPDLGAHG
KVLWTDPKNRVLSWDNKHAGAFLLLSRLRLFLNYGYPYEEMLRTYHSQIDETMCSYLPVF
TSFNRTKGGLIQLNNGRPRPLQYVVYAAFLAQLYSDYVDAISAPGWHCGSNFYPTEELRR
FARTQIDYIIGKNPRGISYIVGFGERFPQQVHHRGASIPKNKIKYGCKGGLKWRDSKKPN
PNIIVGAMVAGPDEHDNFQDVRSNYNYTEPTLAGNAGLVAALVALSTGNPAGVDKNSMFY
AVPPLPSPPPPPPSPWIP*
>Migut.F02075.1.p
MHNHWGGTLEINGGDSANDEDRNRNADWDRASISRREYENDNLNETQKSWLLGPPDKKKK
KYVDLGCVVCSRSALKWTILSILIAFIVIGLPIIIAKSLPKHKEAPTPPDNYTIALHKAL
LFFNAQKSGKLPKNNGIPWRGDSGLQDGSDQTDLKGGLVGGYYDAGDNTKFHFPMAFAMT
MLSWSVIEYEHKYRAIGEYDHVRDLIKWGNDYLLLTFNSSATKIDRIYSQVGGSIVNSTT
PDDHYCWTRPEDMDYPRKVQIANSAPELAAEVAASMAAASIVFREDDEYSTKLRLGAQTV
FRFARESGRRVSYSRGNPFIDAYYNSSGYFDEHMWGAAWMYYATGNKTYLDLATRDGLPK
NSKAFKMIPDLSVLSWDNKLPAAMLVLTRMRVFLSPGYPYEDMLKSYHNVTGLNMCSYLQ
KYNVFNFTKGGLIELNHGGAQDLQYVANAAFLATVFADYLNATGTPGWYCGNDFFRISVL
KDFATSQLNYILGANPENMSYVVGYGTKFPRQVHHRGASIPNDKTKYSCLGGRRWLDAKT
PNPNNITGAMVGGPDRFDNFKDVRGNYSYTEPTLAANAGLVAALVALTTSGGVGVDKNIM
FSSVPPMYPPTPPPPPPWKP*
>Medtr3g082440.1
MHSRNQWGGSFELSSNSEVPSGDETSRTGDQWDKAALLDHGNRREGLDETLQSWILERPN
MKKKTKYVDFGCIVLSHKALKWIFGIIFVGFCAIGLPIIIAKALPKHHPSPIPPDNYTLA
LHKALRFFNAQKSGRLPKSNGISWRRNSGLQDGKDTDDKKGLVGGYYDAGDNIKFHFPMS
FAMTMLSWSVLEYKQKYMAVNEYNHARELIKWGTDYLLLTFNSSASKINKIYAQVGGSLN
GSRTPDDHYCWQKPEDMSYPRPTTTVFEGPDLAGEMAAALAAASIVFLDDAAYSKKLVKG
AETAFAFARDFGKRSTYSRGKPYIEPFYNSSGYFDEYMWGGAWLYFATGNTTYISLATNP
DVPKNSKAFYMKPDLSVLSWDNKLPAAMLLLTRVRMFLNPGYPYEDMLSMYHNVTSLTMC
SYLHQFNVFKWTNGGLIQLNHGQPQSLQYVVNAAFLASLFADYMEAKGVPGWYCGPNFFP
ISVLKSFATSQMDYIMGKNPMNMSYIVGYGEKFPRHVHHRGASIPNDHKNYSCTGGWKWR
DSPDRNPNNVTGAMVGGPNPFDQFHDSRKNYNYTEPTLAGNAGLVAALISLTSTTGSGID
VNTIFEAIPPFGPENPPPPPPWKP*
>ppa026228m
MRKDDKWGGAPVEIEAEPATTSDEVKQGWLLKPENKENGGHDHERNIDGKKKKRRMMSKI
LGSLVSIRSLVVVGVAILVALIIVLVKIAQRNHHHLNSSSPHNYTTALHQALLFFNAQRS
GKLPKDNNVSWRGDSCLTDGNSNTKTLVGGYYDAGDASKLSFPASFAMTMLSWSVIEYSA
KYEALGELDHVKGIIKWGTDYLLNTFNSSAHSIANVVADVRGGDHDAYSHDCWIRPEDID
HQRTGQECYNCPALAAEMASALASASIVFKDNIKYSQKLVHGADLLFKFATKQQGAKYAD
GADPSSPLYNSTGFWDEFLWGGSWLYLATGNLSYLQLVTNPDLVGHERALWTDSDNRVLS
WDNKHAGAFLLLSRLRLFLSYGYPYEEMLKKFHSQTEETMCSYLPVFSSFRRTKGGLIQL
NHGRPKPLQYVVYAAFLAQLYSDYIDAISAPGWYCGPTFYSNVELRRFARTQIDYILGKN
PRGISYVVGFSEHFPQHVHHRGASIPHNKIKYGCKGGLKWKNSRTPNPNTIVGAMVAGPD
KHDNFQDVRFNYNYTEPSLVGNAGLVAALVALSSGTPAGIDRNSMFYAVPPLTSPPPPPP
SPWIP*
>Potri.008G079500.1
MHSANHWGGSLEIYNGAESTTDDEKSRNMEWDKAALQPQHHHLDETQQSWLLYPQETKKK
KHVDLGCVACSHKALKWTLYAFVFALLVIALPIILVKTLPKHNSKPPPPDNYTLALRKAL
LFFNAQKSGKLHKNNGIPWRGDSGLQDGNGTDFSKAGLVGGYYDAGDNTKFHFPMAFAMT
MLSWSVIEYRQKYEAIGEYQHTRDLIRWGTDYLLLTFNSSASKIDKIYCQVGGSRNGSIL
PDDHYCWQRPEDMDYPRPTQVVNSGADLAGEMAAALAAASIVFRDNEAYSKKLVRGAVTV
YDFARDGGRRGAYSSGNDYIQPYYNSTGYYDEYIWGATWLYYATGNITYIKLATEPGFSK
HSKALLSIPDLSVLSWDNKLPAAMLLLTRYRIFLNPGYPYEEMLHMYHQKTELNMCSYFQ
QFDVFNWTKGGMIQLNHGTPQPLQYVANAAFLASLYVDYLNATRVPGLNCGPKFISLDLL
RSFATSQINYILGDNPMKMSYVVGYGTKFPRHVHHRGASTPSDKTRYSCTGGWKWRDSSK
PNPHNITGAMVGGPDRFDQFRDVRTNYNFTEPTLAGNAGLVAALASLTSSGGIGIDKNSI
FTAVPPLYPPSPPSPPAWKP*
>Pavir.Gb01448.1.p
MGLAAGFVIVGLPVIVSKSIPRRAPRPPPPDQYAEALRKALLFFNAQKSGRLPRSNGIPW
RGNSGLKDGSDAADVKGGLVGGYYDAGDNIKFHFPMAFSMTLQSWSVVEYSAKYKAVGEY
DHVRELIRWGTDYLLRTFNSSASTIGHVYAQVGAAKINGGTPDDHYCWNRPEDMAYPRPS
LAVSSAPDLGGEIAAALAAASIAFRDDDAYSKKLAHGAATIYEFATRGASNQQQPTYSSH
RPEIEPFYNSTSYWDEHVWCAAWMYYATGNSSYIAAATAPVLAERAGAFDDILDLSVFSW
DNKLPGDGLLLSWLRMFLDPGYPYEESLAGYHKAAALDMCKCFRRFAAFNFTRGGLALFN
HGRGQPLQYVVANAFLAALYADYLEAVNVPGWNCGPNFMPADDLRAFARSQLDYILGDNP
RKMSYVVGYGGRYPRHVHHRGASTPRNRVTYSCTGGRRWRDTKKADPNVLTGAMVGGPDR
HDRFNDSRMAFGQTEPTLVGNAGLVAALVAVTSSGRGVGAGAVDRNSMFSAVPPMLYAS*
>Pavir.Ga01268.1.p
MYAANHWGGSFEIADGAAEDDHSRNMDLDRGALSRQQHHELDETQQSWLLGPPEAKKKDK
YVDLGCVVVKRKLLWWAVWCVVGAFVLIGLPIIIAKAIPHKKPGPPPPDQYTEALHKALR
FFNAQKSGRLPKNNGVPWRGNSGLSDGSDAKDVKGGLVGGYYDAGDNIKFHFPMAFSMTL
LSWSVIEYSAKYKAVGEYDHVRELIKWGTDYLLLTFNSSASTIDKIYAQVGAAKINGSQP
DDHFCWNRPEDMSYRRPTIAVSSAPDLGGEIAAALAAASIVFRDNAAYSKKLTHGAATVY
KFARQAGHRTPYSLRQPDIEYYYNSTSYWDEFMWSAAWMYYATGNTSYISFATDPRLPKN
AKAFLNILDFSVFSWDNKLPGAQLLLSRLRMFLNPGYPYEESLIGYHNATSLNMCMYFPR
FAAFNFTKGGMALFNHGKGQPLQYVVANSFLASLYADYMEAANVPGWYCGPNFMSTNDLR
AFAKSQLNYILGDNPRKMSYVVGFGKKYPRHLHHRGASTPHNGVKYSCTGGYKWRDSKKA
DPNLLTGAMVGGPDRNDRFKDSRNTFGQNEPTLVGNAGLVAALVAITSSGRGVGVTAVDK
NTMFSAVPPMFPAAPPPPSSWKP*
>Pavir.Ga01270.1.p
MYSANHWGGSFEIATDGASEDDDSGNMDLDPGAVSAARQHRHELDETQQGWLLGPPAAEK
KNRHVDLGCVVVKRKVLWWAFWGLAAGFVIVGLPVIVSKSIPRRAPRPPPPDQYAEALRK
ALLFFNAQKSGRLPRSNGIPWRGDSGLKDGSDAADVKGGLVGGYYDAGDNIKFHFPMAFS
MTLLSWSLVEYSAKYKAVGEYDHVRELIRWGTDYLLRTFNSSASTIGHVYAQVGAAKING
RTPDDHYCWNRPEDMAYPRPSLAVSSAPDLGGEIAAALAAASIAFRDDDAYSRKLVHGAA
TMYDFATRGSASDQQQPTYSGHRPEIEPFYNSTSYWDEHVWGAAWMYYATGNSSYIATAT
APGLAARARAFDDILDLSVFSWDNKLPGAGLLLSRLRMFLNPGYPYEQSLAGYHTAAGLG
MCKCFRRFAAFNFTGGGLALFNHGRGQPLQYAVANAFLAALYADYLEAVNVPGWYCGPNF
MAAGDLRAFARSQLDYILGDNPRKMSYVVGYGGRYPRHVHHRGASTPRNRGKYSCTGGRR
WRDTKKADPNVLTGAMVGGPDRHDRFNDSRMAFGQTEPTLVGNAGLVAALVAVTSSGGAV
GVGAVDKNSMFSAVPPMFPATPPPPPAWKP*
>Phvul.006G004900.1
MHSRNDWGGSFEMSNSGEEVYKEKNEWDRAALLERQDLDETLQSWVLERVEKRKKKKYVD
FGCIVMSHKALKWIFGSIFIAFLLIALPIIITKSLPNHHSPPTPPDNYTLALHKALLFFN
AQKSGKLGKSNGIAWRGNSGLDDGNDTDVKGGLVGGYYDAGDNTKFHFPMSFAMTMLSWS
VLEYKDKYMALNEYEHTRQLIKWGTDYLLLTFNNSATKINKIYAQVGGSLNGSSTPDDEY
CWQRPEDMDYPRKTISMFQGADLAGEMAAALASASIVFQDDAAYSKKLKKGAQTVFEFAR
DAGKRKPYSRGEPYTEPFYNSTGYYDEYMWGATWLYYATGNSSYISLATNPSIFKNSKAY
FLTPQFSVLSWDNKLPAAMLLLTRFRMFLNPGYPYEDMLQMYHNVTSLTMCSYLHHYKVF
NRTRGGLIQLNKGQPRSLQYVANAAFMASLFADYMQGVGVPGWYCGSTYFPVSVLKKFAT
SQVDYILGKNPMKMSYIVGFGNKFPRHVHHRGASIPNDHKHHSCTGGWKWRDTSNNNPNT
ITGAMVGGPDRFDQFHDSRKNYNFTEPTLAGNAGIVAALISLTSTTGSSVIDRNTIFSAI
PPLRPQSPPPPPPWKPIKT*
>29929.m004502
MHSGNNWGGSFEIMNGAESTAEDQRSRNIEWDRGALHSQQHYHHNHNLDETQQSWLLYPQ
ETKKKKYIDFGCIVCSHKAFKWTLYSILIAFLVIALPTIVAKTLPKHKSSPPPPDNYTLA
LHKALLFFNAQRSGKLPKNNGIPWRGDSGLQDGNDTDFKAGLDGGYYDAGDNIKFHFPMA
YTMTMLSWSLIEYNHKYKAIGEYNHMRDLIKWGTDYLLLTFNSTATRIDKIYSQVGGSLN
GSTTPDDHYCWERPEDMDYSRPSIPVTTGPDLAGEMAAALAAASIVFRDNTAYSKKLVKG
AETLFAFARDPGRRRAYSRGQPYIEPFYNSTGYYDEYMWGAAWLYYATGNVSYIALATNP
GIPKNSKAFYMTLDSRVLSWDNKLPAAMLLLTRYRIFLSPGYPYEDMLRMYHNVTGLTMC
SYLQQFHVYNWTRGGMIQLNHGRPQPLQYVANAAFLTSLFVDYLNASGIPGLNCGPNFIS
LVDLRTFATSQIDYILGKNPMNMSYVVGYGTKFPRHVHHRAASIPHDKKRYSCTGGWKWR
DSRNPNPNNITGAMVGGPDRFDKFHDVRTSYNYTEPTLAGNAGLVAALASLTVSGGHGID
KNTIFSAVPPLYPQNPPPPPPWKP
>Sobic.006G134700.1.p
MYSANHWGGSFDITTDGASEEDDSRNTDVDGGALSARQHHELDETQQGWLLGPPEAKKKG
RHVDLGCVLVKRKVLWWAFWGLVAGFVLVGLPIIVYKSIPRRAPPPPPPDQYAEALHKAL
LFFNAQKSGRIPKNNGIPWRGNSGLKDGSDAKDVKGGLVGGYYDAGDNIKFHFPMAFSMT
LLSWSVIEYSAKYKAVEEYDHVRELIKWGTDYLLHTFNSSASTIDHVYAQVGAAKTGKIK
SRTPDDHYCWNRPEDMAYPRPSLPVTSAPDLGGEIAAALAAASIAFRDDAAYSKKLVHGA
VTMFGFATGDGWANEHATYSRHQQDIEPFYNSTSYWDEYVWGAAWVYYATGNTTYLSFAA
DPQLAERAKAFDDVLDLSVFSWDNKLPGAGLLLSRLRMFLNPGYPYEQSLVGYHKESRLD
MCKYFRRFGAFNFTRGGLALFNHGRGQPLQYVVANSFLAALFADYMEAINVPGWYCGPNF
MPTQDLRAFAKSQLNYILGDNPRKMSYVVGFGNKYPRHVHHRGASTPHSRVKYSCTGGYK
WRDSKKADPNVITGAMVGGPDRNDRFNDSRMAFGQTEPTLVGNAGLVAALVAVTSSGRGV
GVGAVDKNSMFSAVPPLFPATPPPPPAWKP*
>Si012680m
MYSANHWGGSFEIATDGASEDDDSRNMDLDPGALQSARQLRHELDETQQGWLLGPPAKKK
NRHVDLGCVVVKRKVLWWAFWGLVAGFVLVGLPVIISKSIPRKTPRPPPPDQYAEALHKA
LLFFNAQKSGRLPRSNGIPWRGNSGLKDGSDAKDVKGGLVGGYYDAGDNIKFHFPMAFSM
TLLSWSVIEYSAKYKAVGEYDHVRELIKWGTDYLLRTFNSSASSIGHVYAQVGAAKVKGR
TPDDHYCWNRPEDMAYPRPSLSVSSAPDLGGEIAAALAAASIAFRDDDAYSKKLAHGAAT
MYEFATRDSSNNQQQATYSSHRPEIEPFYNSTSYRDEHVWGAAWMYYATGNASYVAAATR
PGLAEDASAFDDVPDLSVFSWDNKLPGAGMLLSRLLMFLNPGYPYEPSLAGYKRATDLDM
CRCLRRFAAFNFTRGGLALFNHGGGQPLQYAVANSFLAALYADYLEAVNVPGWYCGPNFV
PADDLRAFARSQLNYILGDNPRKMSYVVGYGERYPRHVHHRGASTPRNGVKYSCTGGYRW
RDTKKGDPNVLTGAMVGGPDRRDRFNDSRMAFGQTEPTLAGNAGLVAALLAVTSSGRGVG
VGAVDKNSMFSAVPPLFPATPPPPPVWKP*
>Si009616m
MYSGNQWGGSFEIGDGAAEDDHSRNMDLDRGALSARQHHELDETQQSWLLGPPEAKKKDK
YVDLGCVVVKRKVLWWALWCLVGAFVLIGLPIIIAKAIPHKKPRPPPDDQYTEVLHKALR
FFNAQKSGRLPKNNGVPWRGNSGLSDGSDAKDVKGGLVGGYYDAGDNIKFHFPMAFSMTL
LSWSVIEYSAKYKAVGEYDHVRELIKWGTDYLLLTFNSSASTIDKIYAQVGVAKINGSRP
DDHYCWNRPEDMAYPRPTLAVSSAPDLGGEIAAALAAASIVFRDNAAYSKKLTQGAATVY
KFARQMGHRTPYSLRQPDIEYYYNSTSYWDEFMWSAAWMYYATGNTSYITFATDPRLPKN
AKAFYNILDFSVFSWDNKLPGAQLLLSRLRMFLNPGYPYEESLIGYHNATSLNMCMYFPK
FGAFNFTKGGMALFNHGKGQPLQYVVANSFLASLYADYMEAANVPGWYCGPNFMSTNDLR
AFAKSQLNYILGDNPRKMSYVVGFGKKYPRHLHHRGASTPKNGVKYSCTGGYKWRDSKKA
DPNLLTGAMVGGPDKNDGFKDSRNSYGQNEPTLVGNAGLVAALVAITNSGRGVGVTAVDK
NTMFSAVPPMFPAAPPPPSSWKP*
>SapurV1A.1065s0090.1.p
MLLLSRLRLFLNPGYPYEEILRTFHNQTSIIMCSYLPIFTKFNRTRGGLIELNHGRPQPL
HDYLEAADTPGWYCGPNFYSTDVLRDFAKTQIDYILGKNPRKMSYVVGFGNHYPKHVHHR
GASIPKNKIRYNCKGGWKWRDTTKPNPNTLVGAMVAGPDRHDGFRDVRTNYNYTEPTIAG
NAGLAAALVALSGEKTTGIDKNTIFSAVPPMFPTLPPPPAPWRP*
>SapurV1A.0164s0110.1.p
MHSANHWGGSFEIYSGAESTTDDEKSRNIALQPQHHHLDETQQSWLLYPQETKKKKYEDL
GCVSCSHKAAWKWTLCAFVFQLLLIAPPTILAKTLPQHESKPPPAYNYTLALQKALLFFN
AQKSGKLPKNNGIPWRGDSGLQDGNGNGFSKEGLVGGYYDTGDNAKFHFPMAFAMTMLSW
SVIEYRQKYEAIGEYQHTRDLIRWGTDYLLITFNSSASKIDKIYCQVGGSRNGSKIPDEH
YCWQRPEDMEYNRPVQVVNKGTDLAGEMAAALAAASIVFRDNKAYSEKLEKGAAKIYAFA
RDNGRRRAYSTGNDYIQPYYNSTGYYDEYIWGATWLYYATGNISYLKLATQPGFAKHSKA
LSRVSYLSVPSWDNKLPAAMLLLTRYRLFLYPGYPYEGMLIKYHEKTELNMCSYFQQFNE
FNWTKGGMIKMNQGRPQPLQFVANTAFLASLYVDYLNATRVPGFNCGPKFISLDRLRSFA
TSQINYILGDNPMKMSYVVGYGTKFPRHVHQRGASKPTDKTRYSCTGGWKWRDSSKPNPH
NITGAMVGGPDGFDQFHDVRTNYNFTEPTLAGNAGLVAALASLTSSGGIGIDKNSIFAAL
PPL*
>SapurV1A.0164s0120.1.p
MHSANHWGGSFEIYSGAESTTDDEKSRNIEWDKAALQPQHHHLDETQQSWLLYPQETKKK
NHKALKWTLYAFVFALLVIALPTILVKTLPKHKSKPPPADNYTIALQKALLFFNAQKSGK
LPKNNGIPWRGDSGLQDGNGTVDFSKAGLVGGYYDAGDNSKFHFPMAFAMTMLSWSVIEY
RQKYEAIGEYQHTRDLIRWGTDYLLLTFNSSASKIDKIYCQVGGSRNGSTLPDDHYCWQR
PEDMEYSRPVQVVNGGADLAGEMAAALAAASIVFRDNKAYSEKLAKGAATVYAFARDNGR
RRAYSTGNDYIQPYYNSTGYYDEYIWGATWLYYATGNISYIKLATEPGFSKHSNALLSIS
DLSVPSWDNKLPAAMLLLTRYRLFLNPGYPYEEMLSRYHKKTELNMCSYFQQFKVFNWTK
GGMVQLNKGRPQPLQYVANAAFLASLYVDYLNATRVPGFNCGPKFISLDRLRSFATSQIN
YILGDNPMKMSYVVGYGTKFPRHVHHRGASIPTDKTRYSCTGGWKWRDSSKPNPHNITGA
MVGGPDGFDQFRDVRTNYNFTEPTLAGNAVLAAALVSLTSNGGIGIDKNSIFTAVPPLYP
PTPPPPPAWKP*
>PGSC0003DMP400028249
MYSNHWGGALEIATTTGGESTTDDDNRSRNFDLDRASVNQLQRYDNYDRSTQSSRNLDET
QQSWLLGPPEKKKKKYVDLGCIICSRKALKYTLIGIIVAFAVIALPTIVVKVWPKHKSQP
SLPDNYTFALHKVLMFFDAQKSGKLPKTNGIPWRGDSGLQDGSKLTDVKGGLVGGYYDAG
DNIKFHYPMSFAMTMLSWSVIEYEHKYRALGEYEHITDIIKWGTDYLLRTFNSSATKIDK
VYSQVGGALNNSRKPDDHYCWQRPEDMNYERPVQTATSAPDLAAEMAAALAAASIVFRDN
KQYSRKLVKGAETLFDFARDLGKRTSYCRGNPYIEPFYNSTNYFDEHMWGSAWLYYATGN
KTYISLATNPVLSKNTNARFMTPDLSVLSWDNKVPAAMLLLTRMRIFLNPGYPYEEMLSS
YHNITGLTMCSYLQRFQVFNFTKGGLIQLNHGRGQPLQYVANAAFLASLFVDYLNATGVP
GWYCGPFFITLDKLRSFATFQMNYILGENPLKMSYIVGYGDKFPNHVHHRGASIPTGKTK
YSCTGGWRWRDTKNPNVHNITGAMVGGPDKFDKFKDVRANFSYTEPTLAGNAGLVAALVS
LTGTGGYGIDKNTMFSAVPPLYPMSPPPPPPWKP*
