# Supplementary material for: In silico Identification and Taxonomic Distribution of Plant Class C GH9 Endoglucanases
Source: Front Plant Sci. 2016 Aug 12;7:1185. doi: 10.3389/fpls.2016.01185 (PMC4981690; doi:10.3389/fpls.2016.01185)
Supplement: Supplementary file 7 [file DataSheet7.ZIP › Text T7.fa]

>Aquca_017_00132.1
MAFSSSISLILLCFFTFTLFLSNAFPFHHRHKGFASHNYKDALTKSILFFEGQRSGKLPS
NQRMTWRKDSGLSDGSTMHVDLVGGYYDAGDNVKFGFPMAFTTTMLSWSVLEFGGLMKGE
LQNARQAIRWATDYLLKATAHSGTIYVQVGDANKDHKCWERPEDMDTPRTVLKIDQNNPG
SDVAAETAAALAAASLVFRKADPSYSKLLKRRAMSVFAFADKYRGAYSNGLHTYVCPFYC
SYSGYDDELLWGAAWLHRATRNPTYLSYIQVNGQTLGADESDNTFGWDNKHAGARILLSK
AFLVQKVQSLHDYKDHADNFICSLIPGSSQYTPGGLLYKMGEDNLQYVTSTSFLLVTYAK
YLTSSHKVVTCGGTTITPKKLRNIAKKQVDYLLGDNPLKMSYMVGYGNRYPQRIHHRGSS
LPSISSHPAKIQCSSGFSYFSSNAPNPNILVGAVIGGPDASDRFPDDRSDYQQSEPSTYI
NAPLVGTLAYLAHSFGQL*
>Aquca_037_00250.1
MARIVMFWLLQFVWMLSLCCSAFNSQDYTDALAKSILFFEGQRSGKLPSNQRLAWRGDSA
LSDGTPEHVDLVGGYYDAGDNVKFGLPMAFTTTMLAWSVIEFGSAMQGEIQNARAAIRWS
TDYLLKAATATPGTLYVQVGDPNVDHKCWERPEDMDTARNVYKVSTKNPGSDVAAEMSAA
LAAGSIAFKDSDPSYSSKLLQTAMKVFDFADKYRGSYSDSLGSVVCPFYCSYSGYHDELL
WGASWLHKASQNHSYLAYIQSNGHTLGADDDDFSFSWDDKRVGTKILLSKVFLAPKNILQ
NITSFHLINMFYLNFLQNFLDTNAEQFQLYKIHSDNFICSLIPGSSGLQAQYTAGGLLYK
ATESNLQYVTSTAFLLLTYAKYLKSDTGNVHCGTSTFTRDNLISLAKKQVDYVLGENPNK
MSYMVGFGKRYPEHVHHRGSSLPSKRAHADPIACNDGFRFLYSGLPNPNILVGAILGGPD
NRDSFADDRNNYQQSEPATYINAPFVGALAFFAGAPATPISH*
>Aquca_007_00351.1
MRLISSSLHLLSLTLLLLSPIFVLVKSQHDYLDALSKCILFFEGQRSGFLPQDQRLNWRA
NSGLSDGSTHGIDLTGGYYDAGDNIKFGFPMAFSTTMLAWSVIEFGDIMPANELRNALVA
IKWSTDYLLKTVSQPDRIFVQVGDPIADHNCWERSEDMDTIRTVYSVEAPNTASDVAGET
AAALAASSMAFKSADPGYSETLLRTAVRVFEFADNYKGAYSDNEGIRPGVCPFYCDFDGY
QDELLWGAAWLRRASQSDTYLNYIQYNGKTLGAEDNINEFGWDNKHAGLNVLVSKEFLEG
NMYSLESYKASADSFMCTLIPESSSSHIEYTPGGLIYKPGGSNMQHVTSIAFLLLVYANY
LSRTSQTVNCGSVSVTPESLHQQAKRQVDYILGDNPMGMSYMVGYGNKYPQRIHHRGSSL
PSIKDHPEFIACKEGSVYFNSSNPNPNPLVGAVVGGPGEDDVYNDDRADFRLSEPTTYIN
APLVGVLSYFVAHQNPLY*
>Aquca_009_00142.1
MSSGRIKCLLVLWCMLVSPFIQLSAAIDYKDALGKAILFFEGQRSGKLPSDQRVIWRGNS
ALTDGGPENVKLNGGYYDAGDNVKFGWPMAFSVSLLSWAAVEYKSQISTASQLGYLQSAI
RWGADFILEAHTTPTTLYTQVGDANADHQCWERPEDMDTPRTLHKITSSAPGTEAAAEAA
AALASASIVFHAVDSRYSSKLLTQSESLFDFADKYRGSYSGSCPFYCSYSGYQDELLWAA
AWLYKASGNAKYLNFILNNQGSSQAVNEFSWDNKLAGVQALLSKEYFAGKTNLNEFKNDA
DSFVCALMPGSSSKQIQTTPGGLLYTRDSSNLQYVTSASMVLFIYSKTLNAGRVSGVQCG
SVHFSTSQIRAFAKSQVDYILGNNPLKMSYMVGFGSKYPLQLHHRAASIPSIRSHPGKIG
CNDGQSWYNIGKPNPNTHTGAIVGGPNSNDQFNDVRTDYSHLEPTTYMNAAMVGSLAAVL
AQDAVQTNATTNMGHEAV*
>Aquca_091_00045.1
MARNSHHSPASRCNFHLFFFFFLLVAQHPSFSYANNHNYVEALRKSILFFEGQRSGKLPA
DQRLKWRRDSALKDGFSTAGLDLTGGYYDAGDNIKFGFPMAFTTTMLSWSIIDFGKNMKT
AGELNNALNSVKWATDYLLKVTAVPETVYVQVGDAFSDHNCWERPEDMDTLRTVYKVDRA
HPGSDVAGETAAALAAASIVFRSRDPHYSRLLLDRAVAVFEFADKYRGAYSGSLRSAVCP
FYCDFNGYKDELLWGAAWLHKASRKREYREYIVKNEQLLGAWDTINEFGWDNKHAGINVL
ISKEVLMGKDDYLKSFQQNADSFICSVLPGTSHPQIQYSPGGLIFKSGGSNMQHVTSLSF
LLLAYSNYLSHAKKAVPCGGGRFITSTQLKRLAKRQVDYILGDNPLKMSYMVGYGVRYPL
HIHHRGSSLPSIKAHPARIACKAGSRYFLSPDPNPNLLVGAVVGGPTNISDAFPDSRPYF
QQSEPTTYINAPLVGLLAYFSIHSVA*
>Bradi1g54580.1.p
MEPKSSRLVANVALLLLFAPNLAAAFNYADALAKSIVFFEGQRSGKLPPGNRMPWRGDSG
LSDGAQYNVDLVGGYYDAGDNVKFGLPMAFTTTMLAWSVADFGKYMGAESLAHARDAVRW
GADYLLKAATATPGALYVQVGDPGRDHACWERAEDMDTPRAVYRVDAARPGSDVAGETAA
ALAASSVAFRRADPAYSARLLRAAMDVFDLADRHRGSYSDSLSSAVCPFYCSYSGYHDEL
LWAASWLHRASSSNASAFFLSYVQAYGTQLGAVEDDYSFSWDDKRAGAKVMLSRVFLRRK
LPGFELYKSHSDSYVCSLVPGTNSFQASGQYTPGGLLYKEGESNMQYVTTATFLLLAYAK
YLKSSGSGATVSCAGAQVAPGELVALAKRQVDYILGKNPGGRSYMVGFGARWPQRAHHRG
ASMPSVRAHPARIGCDAGFEFLHAPGPNPNVLVGAVLGGPDAKDGFEDDRGNYAQSEPAT
YINAPLVGALAFFAGTAK*
>Bradi5g11310.1.p
MSSVAPDQAASARSRAASSRAVVLLALFLVSFSGHVVLAAGHPDYADALAKSLLFFQGQR
SGRLPPDQAVTWRSNSGMSDGSAANVDLTGGYYDGGDNVKFGFPMAFTTTMLSWSIIEYG
GRMEAAGPGRVLHEARAAVRWGTDYLLKAAKATPGKLYVGVGDADADHRCWERPEDMDTP
RTVYEVSASAPGSDVAGETAAALAAASMVFKAADPAYSRRLVAAARAVMAFAWQHQGKYS
DHVGGGVGNYYPSYSGYKDELLWGSAWLLWATKNTSYLNDLIALGANDGIDMFSWDNKLA
GARVLLSRRALVDKDKRLDPFRQQAEEFICRVLPNSISPSSTTPYTPGGLMHRADNANLQ
YAASASFLLVTYAKYMSVSNRASFSCQNQNGGQNQISARTLRALAKKQVDYVLGENPLGM
SYMVGYGGERSPRRIHHRASSMPSVAARPARIGCQEGFESYFKAGGDNPNVLVGAVVGGP
DQNDAFPDDRADYARSEPTTYTNAPLVGCLAYFAGSYKN*
>Brara.A01367.1.p
MGKLLVIMLVCIFMAFQSLEALDYGDALNKSILFFEGQRSGKLPVNQRVTWRADSALSDG
KPDNVNLIGGYYDAGDNVKFVWPMSFTTTLLSWAAIEYQNEISSLNQLSYLRSSIKWATD
FIILAHASPTTLYTQVGDGNSDHSCWERPEDMDTARTLYKINSSSPGSEAAGEAAAALSS
AALVFKTVDSNYSSKLLSHAKSLFEFADQYRGSYQASCPFYCSYSGYQDELLWAAAWLYK
ATGENKYISYVISNQDWSQAVNEFSWDNKFAGAQALLASEFYKGKNDLGKFKNDVESFVC
ALMPGSSSQQIEPTPGGLLFTRDSSNLQYVTTAITVLFHYSKTITQARIGSIQCGSTQFT
VSQIQNFAKSQVDYILGNNPMKMSYMVGYGNKYPTQPHHRGSSLPSIKSKPEKIDCNGGY
SYYNSDQPNPNVHTGAIVGGPDSSDQFSDERSDYSHAEPTTYINAAFIGPVAALIGLNSN
*
>Brara.B01966.1.p
MTSLFFLVFLFSSFLTLNVDANPNYVEALSKSLLFFQGQRSGPLPTDQQLSWRASSGLSD
GSSANVDLTGGYYDAGDNIKFNFPMAFTTTMLSWSTLEYGAQMGPHLQNVSRVNIRWATD
YLLKCATATPGKLYVGVGDPNADHKCWERPEDMDTPRTVYYVSSSNPGSDVAAETAAALA
AASMVFREVDSEYSLLLLAAAKNVMQFAIQYRGNYSDSLSSSVCPFYCSYSGYKDELMWG
AAWLLKATDDSNYKNFIESLGGGDHPDIFNWDSKYAGAYVLLSQRALVNKDINYELYKQE
AESFICKILPNSPSTHYTPGGLMYKLPQSNLQHVTAITFLLTTYAKYMKATQHTFNCGNS
VVVNPDTLISLSKQQVDYILGENPIKMSYMVGFGSSFPMRIHHRASSLPSQVLLSKPFNC
TEGFQFYHTQNPNPNILTGAIVGGPDKNDEYPDKRDDYIHSEPATYINAPFVGPLAYFAS
RGSA*
>Brara.B02600.1.p
MAFLGFSSASYTFRVIIFLSLFFFLCNGFSYPDSSLFYTHHHRHNLAKHNYKDALTKSIL
FFEGQRSGKLPPNQRMTWRRDSGLSDGSALHVDLVGGYYDAGDNIKFGFPMAFTTTMLSW
SVIEFGGLMKSELGNAKVAIRWATDYLLKATSRPDTIYVQVGDANKDHSCWERPEDMDTQ
RSVFKVDKNTPGSDVAAETAAALAAAAIVFRKSDPSYSKILLRRAIRVFAFADRYRGTYS
AGLKPDVCPFYCSFSGYQDELLWGAAWLQKATRNLKYLNYIKVNGQILGAAEYDNTFGWD
NKHAGARILLSKTFLVQKMKTLSEYKGHADNFICSVIPGAPFYISQYTPGGLLFKMADEN
MQYVTSTSFLLLTYAKYLTSARTVVHCGGSVYTPGRLRSIAKKQVDYLLGDNPLRMSYMV
GYGPKFPRRIHHRGSSLPCVASHPAKIQCHQGFSIMHSQSPNPNFLVGAVVGGPDKHDRF
PDVRSDYEQSEPATYINAPLVGALAYFAHSFGQL*
>Brara.C04692.1.p
MGKLLLVMLVVLIMAFQSLGTLDYGHALNKSILFFEGQRSGKLPVKQRVNWRADSALSDG
SPDNVNLIGGYYDAGDNVKFVWPMAFTTTLLSWAAIEYQKEISSVNQLGYLRSAIKWGTD
FIIRAHPSPTTLYTQVGDGNADHACWQRPEDMDTARTLYKISSSSPGSEVASEAAAALAS
ASLVFKSFDSKYSSTLLSHAKSLFEFADQHRGSYQASCPFYCSHSGYNDELLWAAAWLYK
ATGENKYLSYVVSNQGWSQAVNEFSWDNKFAGAQALLASEFYNGKNELGKFKNDVESFVC
ALMPGSSSQQIKPTPGGLLFTRDGSNLQYATAATTVLFHYSKTLTRARVGSIQCGSTKFT
ASQIHDFAKSQVDYILGNNPKKMSYMVGFGNKCPTQPHHRSSSLPSIKSKPDKIDCKGGF
SYFNSDQPNPNEHTGAIVGGPDKSDHFSDKRSDYAHAEPTTYINAAFIGPVAALICRNSN
*
>Brara.F03887.1.p
MKPSICSSIYLLFVLLPTVISHNYTDALKKSILFFEGQRSGYLPREQRMTWRRDSALNDG
KNLNADLVGGYYDAGDNVKFHFPMAFSATMLAWSAVDFGSYMSPADLRENLVALRWGTDY
LLKTVSQLRNRIFVHVGEVEKDHQCWQRPEDMSTPRTAYAVETQYPASDLAGEITAAFAA
ASIAFKRYDPSYAQRLLKNALKTFKYADSHRGSYTNNTWVKLAVCPFYCSINGYGDELLW
GAAWLRRATGKASYSKYLVDNRHSLGADFNYYEFGWDNKVGGVNVLVAKEAFEKNVPEIA
PYRDTAEQMMCAYFPETAGPHMTYTPGGLLYKPGSNILQNTVALSFLLLTYAGYLSKSSQ
QLHCGSVKIHPESLRHLAKRQVDYILGDNPMKMSYMIGYGNHYPRKIHHRGASSPSIATH
PKTIKCLEGWNIFASPKPDPNILVGAVVGGPNVDDKFVGGRNNASETEPTTYINAPFVGL
LAYFNANKKN*
>Brara.G01022.1.p
MASPFLFVFLLSGLLVRNTYAGPNYREALSKSLLFFQGQRSGRLPGDQKLSWRFNSGLSD
GSSAHVDLTGGYYDAGDNVKFNFPMAFTTTMLSWSSLEYGKKMGPELQNAREAIRWATDY
LLKCARATPGKLYVGVGDPNGDHKCWERPEDMDTPRTVYSVSPSNPGSDVAAETAAALAA
SSMVFRKVDPKYSRLLLATAKKVMQFAIQYRGAYSDSLSSSVCPFYCSYSGYKDELLWGA
AWLHRATNNQYYLNFIKSLGGGDQPDIFSWDNKYAGAYVLLSRRAVLNKDNNFEVYKQAA
ENFMCKILPNSPSSSTKYTQGGLMYKLPQSNLQYVTSITFLLTTYAKYMKSTKQTFNCGN
SFIAPNALINLSKRQVDYILGVNPMKMSYMVGFGSSFPKRIHHRGSSLPSRAVRSNSLGC
SGGFQSFRTQNPNPNILTGAIVGGPDRNDQYPDQRDDYSRSEPATYINAAFVGPLAYFVG
KSH*
>Brara.G02432.1.p
MAPSLSLVLLIVLLSSPAIYAGHDYRDALRKSIMFFEGQRSGKLPPDQRLRWRRDSALRD
GSSAGVDLSGGYYDAGDNVKFGFPMAFTTTMLSWSIIDFGRTMGPELKNAVKAVKWGTDY
LLKATAIPGVVFVQVGDAYSDHNCWERPEDMDTLRTVYRIDRAHPGSDVAGETAAALAAA
SIVFRKRDPAYSRRLLDRATRVFAFANRYRGAYSNSLYHAVCPFYCDFNGYQDELLWGAA
WLHKASRKRAYREFIVKNEVILRAGDTINEFGWDNKHAGINVLISKEVLMGKAEYFESFK
QNADGFICSILPGVSHPQVQYSRGGLLVKTGGSNMQHVTSLSFLLLAYSNYLSHAKKVVP
CGELTASPSLLRQVAKRQVDYILGDNPLGMSYMVGYGRRFPRRIHHRGSSVPSVSAHPAR
IGCKEGSRYFLSPNPNPNLLVGAVVGGPNVTDAFPDSRPYFVQSEPTTYINAPLVGLLGY
FSTHSSWR*
>Brara.G02993.1.p
MARKSLTSPEISPATLSLVLLVVLLSSSAIHAGHDYRDALRKSIMFFEGQRSGKLPPDQR
LRWRRDSALRDGSSAGVDLSGGYYDAGDNVKFGFPMAFTTTMLSWSVIDFGRTMGPELKN
AVGAVRWGTDYLLKATAVPGVVFVQVGDAYSDHNCWERPEDMDTLRSVYKIDRAHPGSDV
AGETAAALAAASIVFRKRDPAYSRRLLDRATRVFAFANRYRGAYSSSLYHAVCPFYCDFN
GYQDELLWGAAWLHKASRKRVYREFIVKNEVVLRAGDTINEFGWDNKHAGINVLISKEVL
MGKAEYFESFKQNADEFICSILPGISHPQVQYSRGGLLVKTGGSNMQHVTSLSFLLLAYS
NYLSHARKVVPCGELTASPSLLRQVAKRQVDYILGDNPLGMSYMVGYGQRFPRRIHHRGS
SVPSVSAHPARIGCKEGSRYFLSPNPNPNLLVGAVVGGPNVTDAFPDSRPYFVQSEPTTY
INAPLVGLLGYFSTHSSWR*
>Brara.I00138.1.p
MALLFFSSSSFDFRVFIVLSFFIVLCNGSSYSSSSPSSSLLSTHHHRHHIAKHNYKDALT
KSILFFEGQRSGKLPHNQRMTWRRDSGLSDGSALHVDLVGGYYDAGDNIKFGFPMAFTTT
MLSWSVIEFGGLMKSELPNAKAAIRWATDYLLKATARPDTIYVQVGDANKDHSCWERPED
MDTQRSVFKVDKNTPGSDVAAETAAALAAAAIVFKKSDPSYSKILLKRAVRVFAFADKYR
GTYSAGLKPEVCPFYCSYSGYQDELLWGAAWLQKATKNVKYLNYIKMNGQVLGAAEYDNT
FGWDNKHAGARILLTKAFLVQKMKTLSEYKGHADNFICSVIPGAPFSSSQYTPGGLLFKM
SDANMQYVTSTSFLLLTYAKYLTSARTVVHCGGSVYTPGRLRSIAKKQVDYLLGDNPLGM
SYMVGYGPKFPRRIHHRGSSLPCVASHPAKIQCHEGFSILNSQSPNPNILDGAVVGGPDQ
HDRFPDERTDYEQSEPATYINAPLVGALAYFAHSYGQL*
>Brara.I03254.1.p
MAGKSLTLSGLAPAAAIILALLLLSPEICTGHDYRDALKKSILFFEGQRSGKLPPDQRLK
WRRDSALRDGSSAGVDLTGGYYDAGDNVKFGFPMAFTTTMMSWSVIDFGKTMGPELENAV
KAIKWGTDYLLKATAIPSVVFVQVGDAYSDHNCWERPEDMDTLRTVYKVDKDHPGSEVAG
ETAAALAAASIVFAKRDPAYSKRLLDRAARVFAFANKYRGAYSDSLRQAVCPFYCNFNGY
EDELLWGAAWLHKASKKRVYRLYIVKNKEILRAGDTIHEFGWDNKHAGINVLISKMVLMG
KADYFQSFKQNADEFICSLLPGISHPQVEYSLGGLLVKSGGSNMQHVTSLSFLLLTYSNY
LSHAKKVVPCGQFTASPALLRQVAKRQVDYILGDNPMKMSYMVGYGSRFPQRIHHRGSSV
PSVVDHPARIGCKEGSRYFLSPNPNPNLLIGAVVGGPNVTDDFPDSRPYFQLTEPTTYIN
APLLGLLSYFSAHA*
>Brara.I05558.1.p
MSLTISSSRLIATFMVLLLLLSSGFSSPSSSTLRSIHQRYHLDNHNYKDALTKSILFFEG
QRSGKLPPNQRMTWRSNSGLSDGSALNVDLVGGYYDAGDNMKFGFPMAFTTTMLSWSLIE
FGDLMNSELPNAEDAVRWGTDFLLKATSHPDTIYVQVGDPNMDHACWERPEDMDTPRSVF
KVDNNNPGSDIAGEVAAALAAASIVFRKCDPSYSNLLLQRAITVFTFADKYRGPYSAGLK
PEVCPFYCSYSGYQDELLWGAAWLHKATSNPTYLSYVQANGRNLGADEFDNMFSWDNKHV
GARILLSKEFLIQNVKALEEYKEHADSFICSVIPGAPFSSSQYTPGGLLFKMSGSNMQYV
TSTSFLLLTYAKYLTSARTVVYCGGSVVTPARLRSIAKNQVDYLLGDNPLKMSYMVGYGS
KYPRRIHHRGSSLPSVAAHPTKIQCHDGFYMFNSQSPNPNDLTGAVVGGPDQNDQFPDER
SDYQRSEPATYINAPLVGALAYLARPFGQV*
>Brara.G03044.1.p
MTSLFFLVLLFSPLLTRNVEANPNYREALSKSLLFFQGQRSGRLPRDQQVSWRASSGLSD
GSTAHVDLTGGYYDAGDNIKFNFPMAFTTTMLSWSTLEYGKRMGPELKNARENIRWGTDY
LLKCARATPGKLYVGVGDPNVDHKCWERPEDMDTPRTVYSVSSSNPGSDVAAETAAALAA
ASMVFRKADPKYSRLLLATAKNVMQFAIQYRGAYSDSLSSSVCPFYCSYSGYKDELMWGA
AWLLRATNNPYYENLIKSLGGGDQPDIFSWDNKYAGAYVLLSRRALLNKDSNFEQYKQSA
ENFMCKILPNSPSSSTQYTQGGLMYKLPQSNLQYVTAITFLLTTYAKYMKATRHTFDCGS
SVIVPNALLTVSKQQVDYILGENPIKMSYMVGFGRSFPKRIHHRASSLPSHALLSKPLGC
NGGFQSFYSQNPNPNVLTGAIVGGPNQSDGYPDQRDDYSHSEPATYINAAFVGPLAYFAA
GRSA*
>Brara.B01967.1.p
MTSLFFLVFLFSSLLTPNVDASPIYIEALSKSLLFFHGQRSGPLPTDQQFSWRASSGLSD
GSSANVDLVGGYYTEGDNVKHNFPMAFTTTMLSWSTLEYGEQMGTELQNALVNIRWATDY
LLKCATATPDKLYVGVGDPNADHKCWERPEDMDTPRTVYSVSPSNPGSDVAAETAAALAA
ASMVFKEVDSAYSLLLLATAKNVMQFAIKYRGSYSDSLSSSVCPFYCSYSGYKDELMWGA
AWLLKATDDSYYKNFIQSLGGGDQPDIFNWDNKYAGAYVLLSQQALVNNDNTFEQYKLEA
ESFICKILPNTPSSSTSYTPGGLMYNYKLPQSNLQHVTAITFLLTTYAKYMKATQHTFNC
GNSVNIVPDTLISLSKQQVDYILGENPAKMSYMVGYGTSFPMRIHHRGSSIPSQPHFSCA
DGLQFLNTSNPNPNILTGAIVGGPNEKDAYADNREDFIQSEPTTYINAPFVGPLAYFASG
GSA*
>Brara.A00023.1.p
MKLHFNPLSLIFFFFLFGAAMSSNQHDYSDALSKSILFFEGQRSGYLPNDQRLTWRRNSG
LSDGWTHSTDLTGGYYDAGDNVKFNFPMAFTTTMLAWSVIEFGELMPPPELRNALVALRW
SSDYLLKSVSQLPNRIFVQVGDPIADHNCWERPEDMDTPRTAYVVNAPNPASEVAGEITA
ALSAASIAVRSSDPGYSQTLLQNAVKTFQFADMHRGAYSSNDDIKNDVCPFYCDFNGFQD
ELLWGAAWLRKATGDESYLSYIESNREPFGASENVDEFGWDNKIGGLNVLVSKEVITGNM
YNLEAYKASAESFMCSLVPESPGQHVEYTPGGLLYKPGGSQLQHATTISFLLLVYAQYLS
RSSLSLNCGSLSVPPDHLRRLAKKQVDYILGENPMGLSYMVGYGERYPKRIHHRGSSLPS
IVDHPGTIGCKDGSVYFNSTEPNPNVLIGAVVGGPGEDDKYDDDRSDFRKSEPTTYINAP
FVGVLAYFAANPSFS*
>Bostr.10273s0213.1.p
MTSPFFLVFLFSSLLLGNVDANPNYREALSKSLLFFQGQRSGRLPRGQQLSWRASSGLSD
GSSAHVDLTGGYYDAGDNVKFNFPMAFTTTMLSWSALEYGKRMGSELQNARVNIRWATDY
LLKCARATPGKLYVGVGDPNVDHKCWERPEDMDTPRTVYSVSPSNPGSDVAAETAAALAA
ASMVFRKVDSKYSRLLLATAKNVMQFAIQYRGAYSDSLSSSVCPFYCSYSGYKDELMWGA
SWLLQATNNPYYANFIKSLGGGEQPDIFSWDNKYAGAYVLLSRRALLNKDSNFEPYKQAA
ENFMCQILPDSPSSSTQYTQGGLMYKLPQSNLQYVTSITFLLTTYAKYMKSTKHTFNCGN
SVIVPNALISLSKRQVDYILGDNPIKMSYMVGFGSNFPKRIHHRASSLPSHALRSQSAGC
NGGFQSFYTQNPNPNILTGAIVGGPNQNDGYPDQRDDYSHSEPATYINAAFVGPLAYFAA
GLSA*
>Bostr.10273s0284.1.p
MARKSLIFPVILLVVLLFSPPIYAAGHDYRDALRKSILFFEGQRSGKLPPDQRLKWRRDS
ALRDGSSAGVDLSGGYYDAGDNVKFGFPMAFTTTMLSWSIIDFGKTMGPELKNAVKAVKW
GTDYLLKATAIPGVVFVQVGDPYSDHNCWERPEDMDTLRTVYKIDRAHPGSDVAGETAAA
LAAASIVFRKRDPAYSRRLLDRATRVFAFANRYRGAYSNSLYHAVCPFYCDFNGYQDELL
WGAAWLHKASRKRAYREFIVKNEVVLKAGDTINEFGWDNKHAGINVLISKEVLMGKAEYF
ESFKQNADGFICSILPGISHPQVQYSRGGLLVKTGGSNMQHVTSLSFLLLAYSNYLSHAK
KVVPCGELTASPSLLRQVVKRQVDYILGDNPMGLSYMVGYGQKFPRRIHHRGSSVPSVSA
HPSHIGCKEGSRYFLSPNPNPNLLVGAVVGGPNVTDAFPDSRPYFQQSEPTTYINAPLLG
LLGYFSTHSSWR*
>Bostr.12659s0142.1.p
MASPFFFVFLLSALSLENTYASPNYREALSKSLLFFQGQRSGPLPGDQNLSWRSSSGLAD
GSSAHVDLTGGYYDAGDNVKFNFPMAFTTTMLSWSSLEYGKKMGPELQNSRVAIRWATDY
LLKCARATPRKLYVGVGDPNGDHKCWERPEDMDTPRTVYSVSPSNPGSDVAAETAAALAA
SSMVFRKVDPKYSRLLLATAKKVMQFAIQYQGAYSDSLSSSVCPFYCSYSGYKDELVWGA
AWLHRATNDPYYTNFIKSLGGGDQPDIFSWDNKYAGAYVLLSRRAVLNKDNNFEPYKQAA
ENFMCKILPNSPSSSTKYTPGGLMYKLPQSNLQYVTSITFLLTTYAKYMKSTKHTFNCGN
SFIVPKTLIHLSKRQVDYILGVNPMKMSYMVGFGSKFPKRIHHRGSSLPSRAVRSNSLGC
NGGFQSFRTQNPNPNILTGAIVGGPNQKDEYPDQRDDYTRSEPATYINAAFVGPLAYFAA
GRSP*
>Bostr.12659s0183.1.p
MAGKYLIAPAIMLFMLLLISPEIYAGHDYRDALRKSILFFEGQRSGKLPPDQRLKWRRDS
ALREGSSAGVDLTGGYYDAGDNVKFGFPMAFTTTMMSWSVIDFGKTMGPELENAVKAIKW
GTDYLMKATQIPGVVFVQVGDAYSDHNCWERPEDMDTLRTVYKIDKDHPGSEVAGETAAA
LAAASILFEKRDPTYSKMLLDRAARVFAFAQKYRGAYSDSLYQAVCPFYCNFNGYEDELL
WGAAWLHKASKKRVYREFIVKNQVILRAGDTIHEFGWDNKHAGINVLISKMVLMGKADYF
QSFKQNADEFICSLLPGISHPQVQYSQGGLLVKSGGSNMQHVTSLSFLLLTYSNYLSHAN
KVVPCGDFTASPALLRQVAKRQVDYILGDNPMKMSYMVGYGPRFPQMIHHRGSSVPSVVD
HPGRIGCKDGSRYFLSPNPNPNLLIGAVVGGPNVTDDFPDSRPYFQLTEPTTYINAPLLG
LLGYFSAHS*
>Bostr.16335s0022.1.p
MALLLFSSSSSAFKVTIFLSFFFFLCNGFSYPTSSLYTSYHHRRHLAKHNYKDALTKSIL
FFEGQRSGKLPSNQRMSWRRDSGLSDGSALHVDLVGGYYDAGDNIKFGFPMAFTTTMLSW
SVIEFGGLMKSELQNAKTAIRWATDYLLKATSHPDTIYVQVGDANKDHSCWERPEDMDTV
RSVFKVDKNTPGSDVAAETAAALAAAAIVFRKSDPSYSKVLLKRAIRVFAFADKYRGTYS
AGLKPDVCPFYCSYSGYQDELLWGAAWLQKATKNLKYLNYIKINGQILGAAEYDNTFGWD
NKHAGARILLTKAFLVQNVKTLHEYKGHADNFICSVIPGAPFSSSQYTPGGLLFKMADAN
MQYVTSTSFLLLTYAKYLTSAKTVVHCGGSVYTPGRLRSIAKKQVDYLLGDNPLRMSYMV
GYGTKFPRRIHHRGSSLPCVASHPAKIQCHQGFAIMNSQSPNPNFLIGAVVGGPDQHDRF
PDERSDYEQSEPATYINAPLVGALAYFAHAYGQL*
>Bostr.25542s0083.1.p
MKPSIYFKTVFILLLLPTAIPHDYSDALRKSILFFEGQRSGRLPKQQRMTWRRNSALNDG
KNLDTDLVGGYYDAGDNVKFHFPMAFAATMLAWSSIDFGSYMSQNDFSHNLVALKWATDY
LLKTVSQLPNRIFVQVGEAQADHDCWERPEDMDTPRTAFALDAPHPASDLAGEITAALAA
ASIAFKQSNPKYSKILLDKAIQTFQYADSHRGSYTDNQGVNQAVCPFYCSVNGYKDELLW
GAAWLRRATGKYYYLTYLVNNRQAFGANYNYFEFGWDNKVGGVNVLIAKEVFQTNVTALA
AYKDTAEKMMCAFLPETIGPHMTYTPGGLLYKHGSSQLQNTAALSFLLLTYSDYLSKSSQ
QLNCGNLKFQPDSLRRIVKRQVDYVLGDNPMKLSYMIGYGEQYPRLIHHRGSSIPSVTVH
PTAFGCLPGWNIFASPNPNPNILIGAVIGGPDVDDKFIGGRTNASETEPTTYINAPFVGV
FAYFKSNPKFS*
>Bostr.25542s0084.1.p
MNLHLYPLSLVFFFLLLRATMSSNQHDYSDALSKSILFFEGQRSGYLPNDQRMTWRRNSG
LSDGWTHNTDLTGGYYDAGDNVKFNFPMAFTTTMLAWSVIEFGELMPSSELRNSLVALRW
SSNYLLKSVSQLPNRIFVQVGDPIADHYCWERPEDMDTPRTAYAVNAPNPASEVAGEITA
ALSAASIAFRSSDPGYSQTLLQNAVKTFQFADTYRGAYSSNDDIKNDVCPFYCDFNGFQD
ELLWGAAWLRKATGDESYLNYIESNREPFGASDNVDEFGWDNKVGGLNILVSKEVIEGNM
YNLEAYKASAESFMCSLVPESPGPHVEYTPAGLLYKPGGSQLQHATTISFLLLVYAQYLS
RSSLSLNCGTLTVPPDYLRRLAKKQVDYILGENPMGLSYMVGYGERYPKRIHHRGSSLPS
IVDHPGAIGCKDGSVYFNSTEPNPNVLVGAVVGGPGEDDKYDDDRSDFRKSEPTTYINAP
FVGVLAYFAANPGFS*
>Bostr.4824s0048.1.p
MALHLSSSRLIVLLYFFLLLSNGFSSSSLRRSIHHRHHLDNHNYKDALAKSILFFEGQRS
GKLPPNQRMTWRSNSGLYDGSALNVDLVGGYYDAGDNMKFGFPMAFTATMLSWSLIEFGG
LMKSELPNAKDAVRWATDFLLKATSHPDTIYVQVGDPNMDHACWERPEDMDTPRSVFKVD
KNNPGSDIAGETAAALAAASIVFRKCDPAYSNLLLQRAITVFAFADKYREPYSAGLAPEV
CPYYCSYSGYQDELLWGAAWLHKATNNPTYLNYIKANGQILGADEFDNMFSWDNKHVGAR
ILLSKEFLIQKVKSLEEYKEHADSFICSVLPGASSSQYTPGGLLFKLGESNMQYVTSTSF
LLLTYAKYLTSARTVAYCGGSVITPARLRSIAKKQVDYLLGDNPLKMSYMVGYGPKYPRR
IHHRGSSLPSVAAHPSKIQCHDGFSMFTSQSPNPNDLVGAVVGGPDQNDQFPDERSDYGR
SEPATYINAPLVGALAYLARS*
>Bostr.7867s0151.1.p
MGKLLVIMLVGMFFAFESLEALDYGDALNKSILFFEGQRSGKLPTNQRIKWRGDSALSDG
ASANVNLIGGYYDAGDNVKFVWPMSFTTTLLSWAAIEYQNEISSVNQLGYLRSTIKWGTD
FILRAHTSPTMLYTQVGDGNSDHTCWERPEDMDTPRTLFSISSSSPGSEAAGEAAAALAA
ASLVFKPVDSTYSSTLLNHAKSLFEFADKYRGSYQASCPFYCSYSGYQDELLWAAAWLYK
ATGEKSYIKYVINNKDWSQAVNEFSWDNKFAGAQALLASEFYNGTNDLAKFKTDVESFVC
ALMPGSSSQQIKPTPGGILFIRDSSNLQYVTTAITVLFHYSKSLTKARVGSIQCGSTPFT
ASQIRHFAKSQVDYILGNNPMKMSYMVGFGTKYPTQPHHRGSSLPSIQSKPEKIDCNGGF
SYYNSDTPNPNVHTGAIVGGPNSSDQYSDKRSDYSHAEPTTYINAAFIGPAAALISSSG*
>Ciclev10019602m
MENMRYLSITSSDSTNWLVGLLVWFLYSEEQPQSSKMALSLSLFTRLVLLCWFTTSLLLC
NGFPAAFHPHHHHPHFAKHNYRDALTKSIIFFEGQRSGKLPPNQRMTWRRDSGLTDGAAM
HVDLVGGYYDAGDNVKFGFPMAFTTTMLSWSVIEFGGLMKGELRNAREAIRWATDYLLKA
TVHPDTIYVQVGDANKDHACWERPEDMDTPRTVIKIDRNYPGSDVAGETAAALAAASLVF
RRSDPTYSKLLVRRAIRVFQFADKYRGAYSNGLKKFVCPFYCSYSGYQDELLWGAAWLHK
ATRNPTYLNYIQVNGQILGAAEYDNTFGWDNKHVGARILLSKAFLVQKLQSLHEYKDHAD
NFICSLIPGASFSSAQYTPGGLLFKMSDSNMQYVTSTSFLLLTYAKYLTSAHRVVNCGGT
TVTAKRLRTIAKRQVDYILGDNPLKMSYMVGYGPRYPQRIHHRGSSLPSVGAHPARIQCS
SGFSIMKSQSPNPNVLVGAIVGGPDQHDRFPDERPDYEQSEPSTYMNAPLVGALAYLAHS
FGQL*
>Ciclev10023813m
MGQGRITRLGVWGLILWHFLASNKVTAIDHEGFCSTTTFAYRDALGKAILFFEGQRSGKL
PESQRVKWRGNSALSDGKPENVNLIGGYYDAGDNVKFGWPMAYSVSLLSWAAVEYQREIS
SVNQLGYLRGAIRWGTDFILRAHTSPTTLYTQVGDGNADHQCWERPEDMDTPRTLYRITS
DSPGSEAAAESAAALAAASIVFKKVDSIYSSRLLNHSKSLFEFADKHRGSYQASCPFYCS
YSGYQDELLWAAAWLYKASEDNKYLNYVLSNQGWSQVASEFSWDNKFAGAQMLLAKEFFG
GNKQLSLFKIHVESFVCALMPESSSVRIETTPGGLLYIRDSSNLQYVTSATLLLFLYSKT
LNTAHINGLQCGSAHFSASQISAFAKSQVDYILGKNPMKMSYMAGFGSKFPLQIHHRGAS
IPSIGAHPAKVSCNDGYSSYYHSSNPNPNVHVGAIVGGPDSNDQFKDLRTDYSHAEPTTY
MNAAFVGSVAPLLAQSEQEYLHFFQTNRQNY*
>Ciclev10006662m
MNIQFSDNKTRLQYFGEQFQVDLVGGYYDAGDNIKFSFPMAFTTTMLAWSILEFGSHMGP
EQKNAQEALKWGTDYFLKATSVPGKVIAQVGEPNADHNCWERPEDMDTPRTSYVVNTTNP
GSEVSAEIAAALAASSIVFKSVNSQYSKILLQRASQVFQFADQYQGSYNTSVGSGVCPYY
CDFDGYMDELIWAAAWLFKATNRQSYMKYVVDNIHYLENSTMRQSKEALFVGGSFAEFGW
DAKHAGINVLISRLVMNTSRSDPFVRHADKFICSVLPESPTKLVTYSSGGLLFKPGGSNS
QHVTAMSFLLLVYSRYLTRFHRSLECGNIAVTPSRLIQVSKTQADYLLGSNPLSMSYMVG
YGRKFPRRIHHRGSSLPSIDTHPKHVKCLEGSIFFKSKYPNFNLLTGAIVGGPDINDQYN
DTRINWSQSEPTTYINAPFVGVLSYFKAYPHP*
>Ciclev10019799m
MVLSILRKMDPVTKFSLNLQILGLTLCALSLLCSAFTFQDYSDALGKSILFFEGQRSGRL
PPNQQLTWRGNSGLSDGSSYHVDLVGGYYDAGDNVKFGLPMAFTTTLLSWSVIEFGSSMQ
NHLENAKAAIRWGTDYLLKASTATPGALYVQVGDPNMDHHCWERPEDMDTPRNVYKVSTQ
NPGSDVAAETAAALAAASVVFKDSDPSYSTKLLKTAMKVFDFADKYRGSYSDSLNSVVCP
FYCSYSGYLDELLWGASWLHRASQNSSYLAYIQSNGHILGADDDDYSFSWDDKRAGTKVL
LSKGFLEKNTQEFQLYKAHSDNYICSLIPGSSSFQAQYTAGGLFYKASESNLQYVTTTAF
LLLTYAKYLSSNGGVATCGSSTVKAENLIALAKKQVDYILGDNPAKMSYMVGFGERYPQH
VHHRGSSLPSIHAHPDHIACNDGFQYLYSRSPNPNVLSGAILGGPDNRDNFADDRNNYQQ
SEPATYINAPFVGAVAFFSSKTTTN*
>Ciclev10014994m
MARNIHSFPENAPLLRAVFFLFLLFPLRPISASQNDYHRALHMSILFFEGQRSGRLPPDQ
RVKWRRDSALHDGATSGVDLTGGYYDAGDNVKFGFPMAFTTTMLSWSIIDFGKNMGPELK
YAIKAVKWGTDYLLKATAKPGVVYVQVGDAFSDHNCWERPEDMDTLRTAYKIDVYHPGSD
VAGETAAALAAASIVFRSRDPRYSRLLLSRAIEVFEFADRHRGAYSSSLHHVVCPFYCDV
NGYQDELLWGAAWLHKASRRREYREYILRNEVVLHAGDTINEFGWDNKHAGINVLISKEV
LMGKADYFESFKQNADGFICSILPGISHPQVQYSPGGLIFKAGGSNMQHVTSLSFLLLAY
SNYVSHANKVVPCGSRSASPNLLRQLAKHQVDYILGDNPVGMSYMVGYGARYPQRIHHRG
SSLPSVQAHPAHIGCKAGSQYFLSPNPNPNVHVGAVVGGPNVTDAFPDSRPYFQESEPTT
YINAPLVGLLAYFSAHY*
>Ciclev10004817m
MKTTSLLVVVGMMAMAAAVASHDYGDALAKSILFFEGQRSGKLPPNQRMTWRKDSALEDG
FQIGVDLTGGYYDAGDNVKFNFPMAFSTTMLAWSVLEFGKSMESDLQHALDAIRWATDYF
LKATSIPGIVYAQVGEPYGDHDCWERPEDMDTARTPYAVSKQFPGSEVSAEIAAALAASS
IVFRSTDSTYAVKLLNRAKTVFVFADRYRGSYNDYLGKWVCPFYCDFSGYEDELVWGAAW
LYRATKAPNYWNYVVENIYNLGSGRKITNGVSSSGGSVTEFGWDNKNAGINVLVSRFINT
INSNSSNPFIPKADTFVCSLLPESPTKSVSYSPGGLLFKPGGSNLQHATTLSFLLVVYSR
YLKQANKDIHCGNVVVNRARLVQVAKGQVDYILGSNPLNMSYMVGYGKNFPQRIHHRSSS
LPSVAQHPGKVGCQDGIAYYDSKNSNPNELTGAVVGGPDANDSYADSRSDFVHSEPTTYI
NAPLVGLLAYFKSNSRSF*
>Ciclev10007163m
VASHDYGDALSKCILFFEGQRSGKLPSTQRMTWRKDSALSDGSDVGVDLVGGYYDAGDNI
KFSFPMAFSTTMQAWSILEFGHLMGSEHENALESLKWSTDYFLKATSVPGKVVAAVGNPK
GDHNCWERPEDMDIPRTSYLVNTTKPGSEVSAEIAAALAASSMVFKSVDSQYSNLLLQRA
FQVFQFADQYQGSYNYSVGEGVCPFYCDYDGYMDELIWGAAWLFKATNEQKYWNYVVENI
HFLENSVETESNKAVYVGGCFADFGWDGKNAGINVLISRWVMNTSKSDPFVSYADKFFCT
VLPESPTRWVTYSPGGLMFKYGAKSIVNSQHVTATSFLLLVYSQYLTMFNRNFQCGDVAV
SPSRLVQLAKVQVDYVLGSNSMGMSFMVGYGQKFPQRIHHRGSTLPSIDKYPKRLKCHDG
DEFFETKDPNLNVLTGAIVGGPDINDKFEDDRSNWKQSEPTTYINAPFVGVLAYFKVYPN
S*
>Ciclev10004877m
MAMLGTVASHNYADALTKSILFFEGQRSGKLPQDQRMTWRKDSALNDGADIGVDLTGGYY
DAGDNVKFTFPMAFTATVLAWSVLEFGDSMGPDQHHALNAIRWATDFLMKATNKPDTVYF
QVGHGQEDHNCWQRPEDMDTPRAVFAATIEKPSSDVSAEIAAALAATSIVFKYSDQAYSA
TLLSRAKKVFEFGHKHRGRYSENYAKPPGAVCPFYCSGGIAEDDLAWGAMWLFKATNYDH
YYWNSAVNSSKILNHNLHEFGWEGKNAGINVLVSTIVNKDGGTNKSDTDPFIQNADKFVC
ALMPESPTKVVYYTPGGLLKLQGVNFKHASLTFLLVVYSRFLKEANKEIHCGHVVVKRNR
LIEIAKGYVDYMLGNNPMNMSYMVGYGKKFPHKIHHRGASLPSMDKHPAKIPCANNHFFH
HSDLNELTGAIVGGPFDNDSYVDDRNTVERSEPTTYMNAPFVGLLAYFNRPPPAYI*
>Ciclev10019883m
MAMRRGVSLRCCCLFLFLLLIENAYGNPNYREALAKSLLFFQGQRSGRLPKDQQITWRSN
SGLSDGLFAHVDLTGGYYDAGDNVKFNFPMAFTTTMLSWSTLEYGKKMGPELQNARAAIR
WATDYLLKCATATPGKLYVGVGDPNADHKCWERPEDMDTVRSVYSVSASNPGSDVAGETA
AALAAASLVFRKGDPRYASLLLRTAKNVLQFAMQYRGAYSDSLGSAVCPFYCSYSGYKDE
LLWGAAWLFRATNDVTYYNFIKSVGDDGGTDVFSWDNKFAGAHVLLARGALLNRDNNFEP
YRQEAEDFICRILPNSPFTTTQYTQGGLMYKMPESNLQYVTSISFLLTTYAKYMRATKHY
FNCGNMVVNPGLLTSLAKRQVDYILGVNPIKMSYMVGFGPNFPRRIHHRGSSLPSLANHP
QSIRCDGGFEPFFHSSNPNPNILVGAIVGGPNQNDGFPDDRSDYSHSEPATYINAAMVGP
LAYFAGGKSG*
>Cagra.0114s0017.1.p
MASPFFFVFLLSALLLQQTYASPNYREALSKSLLFFQGQRSGRLPSDQKLSWRSSSGLSD
GSSAHVDLTGGYYDAGDNVKFNFPMAFTTTMLSWSSLEYGKKMGSELQNSRVAIRWATDY
LLKCARATPGKLYVGVGDPNGDHKCWERPEDMDTPRTVYSVSPSNPGSDVAAETAAALAS
SSMVFRKVDPKYSRLLLATAKKVMLFAIQYRGAYSDSLSSSVCPFYCSYSGYKDELVWGA
AWLHRATNDPYYTNFIKSLGGGDQPDIFSWDNKYAGAYVLLSRRAVLNKDNNFEPYKQAA
ENFMCKILPNSPSSSTKYTPGGLMYKLPQSNLQYVTSITFLLTTYAKYMKSSKQTFNCGN
SVIVPNALINLSKRQVDYILGVNPMKMSYMVGFGSNFPKRIHHRGSSLPSRAVRSNSLGC
NGGFQSFRAQNPNPNILTGAIVGGPNRNDEYPDQRDDYTRSEPATYINAAFVGPLAYLAG
GRSP*
>Cagra.1226s0018.1.p
DSALSDGASANVNLVGGYYDAGDNIKFVWPMSFTTTLLSWAAIEYQNEISSVNQLGYLRS
TIKWATNFILRAHTSPTMLYTQVGDGNKDHSCWERPEDMDTPRTLFNITSSSPGSEAAGE
AAAALAAASIVFKPVDSTYSSTLLNHAKTLFEFADKYRGSYQASCPFYCSYSGYQDELLW
AATWLYKATGEKSYINYIVSNKDWSQAVNEFSWDNKFAGAQALLASEFYKGNNDLAKFKT
DVESFVCALMPGSSSQQIKPTPGGILYIRDSSNLQYVTTATTVLFHYSITLTKAKVGSIQ
CGSTQFTASQIRNFAKSQVDYILGNNPMKMSYMVGFGKNYPTQPHHRGSSLPSMKSKQEK
IDCNGGFSYYNSDTPNPNVHTGAIVGGPNSSDQYIDKRSDYAHAEPTTYINAAFIGPVAA
LISSSR*
>Cagra.1383s0076.1.p
MKTSICSSIVVLLLVLLPTTISHNYADALTKSILFFEGQRSGYLPRNQRMTWRRNSALND
GKNLNADLVGGYYDAGDNIKFHFPMAFTATMLAWSAVDFGSYMSPADLRDNLIALRWGTD
YLLKTVSQLPNRIFVQVGEATPDHQCWERPEDMDTPRTAYAVEAPSPASDLAGEITAALA
AASIAFKRFDPIYSKILLDNAFKTFEYADSHRGSYTSNPATKLAVCPFYCSVNGYEDELL
WGAAWLRRATGKDSYLKYLVDNRQSFSADSNYFEFGWDNKVGGVNVLVAKEVFEKNVAVI
APYKDTAEKLMCSFFLESPGAHMSYSPGGLLYKPGSSQLQNTVALSFLLLTYANDLSKSS
QQLHCGSLMFQPDSLRRLAKRQVDYILGDNPINISYMIGYGYRYPRQIHHRGASSPSVMT
HPTAIKCLEGWNVFASPNPDPNILVGAVIGGPDIDDKFIGGRTNASETEPTTYINAPFVG
LLAYFKANPILDDSAFLRFSKKN*
>Cagra.1383s0077.1.p
MKPSIYFVTVFILVLVSLPTAIPHDYSDALRKSILFFEGQRSGRLPKQQRVAWRGDSALN
DGRNLNTDLVGGYYDAGDNVKFHFPMAFTATMLAWSSIDFGSYMSPNDFGHNLVALKWAT
DYLLKTVSQLPNRIFVHVGEAQPDHNCWERPEDMDTPRTAFALDAPLPASDLAGEITAAL
AAASIAFKQANPTYSKILLDKAIQTFQYADSHRGSYTDNPAVRQAACPFYCSVNGYKDEL
LWGAAWLRRATGIDYYLTYLVNNRQAFGADFNYLEFGWDNKVGGVNVLIAKEVFQKNVSA
LAAYKDTAEKMMCAFFPETTGPHMSYTPGGLLYKHGGTQLQNTAALSFLLLTYADYLSSS
SQQLSCGNLKFQPDSLRRIVKRQVDYVLGDNPMKLSYMVGYGEQYPREIHHRGSSIPSVT
VHPNAIGCLPGWSIFHSPNPNPNILIGAVIGGPEEDDQFIGGRDHAEETEPTTYINAPFV
GVFAYFKSNPNFA*
>Cagra.1383s0078.1.p
MNLHLFLLWLVVSFFLHLLPIMSSSQHDYSDALSKSILFFEGQRSGYLPNDQRMTWRRNS
GLSDGWTHNTDLTGGYYDAGDNVKFNFPMAFTTTMLAWSVIEFGELMPPSELRNSLVALR
WSSNYLLKSVSQLPNRIFVQVGDPIADHNCWERPEDMDTPRTAYVVNAPNPASEVAGETT
AAFSAASIAFRSSDPGYSQTLLQNAVKTFQFADTYRGAYSSNDDIKNDVCPFYCDFNGFQ
DELLWGAAWLRKATGDDSYLNYIESNREPFGANDNVDEFGWDNKVGGLNVLVSKEVIEGK
MYNLEAYKASAESFMCSLVPESPGPHVEYTPAGLLYKPGGSQLQHATTISFLLLVYAQYL
SRSSLSLNCGTLTVPPDYLRRLAKKQVDYILGENPMGLSYMVGYGERYPKRIHHRGSSLP
SIVDHPGAIGCKDGSFYFNSTEPNPNVLIGAVVGGPGEDDTYDDNRSDFRKSEPTTYINA
PFVGVLAYFAANPSFS*
>Cagra.0147s0007.1.p
MTSPFFFLFLFSFLLTGNVDANPNYREALSKSLLFFQGQRSGRLPRGQQLSWRASSGLSD
GSSAHVDLTGGYYDAGDNVKFNFPMAFTTTMLSWSTLEYGKRMGPELQNARVNIRWATDY
LLKCARATPGKLYVGVGDPNVDHKCWERPEDMDTPRTVYSVSPSNPGSDVAAETAAALAA
ASMVFRKVDSKYSRLLLATAKNVMQFAIQYRGAYSDSLSSSVCPFYCSYSGYKDELMWGA
SWLLTATNNPYYANFIKSLGGGDQPDIFSWDNKYAGAYVLLSRRALLNKDSNFEQFKQAA
ENFMCQILPDSPSSSTQYTQGGLMYKLPQSNLQYVTSITFLLTTYAKYMKATKHTFNCGS
SVIVPNALISLSKRQVDYILGENPIKMSYMVGFGSNFPKRIHHRASSLPSHSLHSRSLGC
NGGFQSFYTQNPNPNILTGAIVGGPNQNDGYPDQRDDYSHSEPATYINAAFVGPLAYFAS
GRPA*
>Cagra.0605s0087.1.p
MAGNSFMTPVIMLAVLLLISPKIYAGHDYRDALRKSILFFEGQRSGKLPPDQRLKWRRDS
ALRDGSSAGVDLTGGYYDAGDNIKFGFPMAFTTTMLSWSVIDFGKTMGSELGNAVKAIKW
GTDYLMKATQIPGVVFVQVGDAYSDHNCWERPEDMDTLRTVYKIDKDHPGSEVAGETAAA
LAAASIVFEKRDPAYSKMLLDRAARVFAFAQKYRGAYSDSLYQAVCPFYCDFNGYEDELL
WGAAWLHKASKRRVYREFIVKNQFILKAGDTIHEFGWDNKHAGINVLISKMVLMGKADYF
QSFTRNADEFICSLLPGISHPQVQYSQGGLLVKSGGSNMQHVTSLSFLLLTYSNYLSHAN
KVVQCGDFTASPALLRQVAKRQVDYILGDNPMKMSYMVGYGPRFPQMIHHRGSSVPSVVD
HPGRIGCKDGSRYFLSPNPNPNLLIGAVVGGPNVTDDFPDSRPYFQLTEPTTYINAPLLG
LLGYFSSRS*
>Cagra.0753s0009.1.p
MALLLFSSSSYAFRVTIFLSFFFFLCNGFSYPTSSLYSTHHHRHHLAKHNYKDALTKSIL
FFEGQRSGKLPPNQRMTWRKNSGLSDGSALHVDLVGGYYDAGDNIKFGFPMAFTTTMLSW
SVIEFGGLMKSELQNAKTAIRWATDYLLKATSHPETIYVQVGDANKDHSCWERPEDMDTV
RSVFKVDKNTPGSDVAAETAAALAAAAIVFRKSDPSYSKVLLKRAISVFAFADKYRGTYS
AGLKPDVCPFYCSYSGYQDELLWGAAWLQKATKNLKYLNYIKVNGQILGAAEYDNTFGWD
NKHAGARILLTKAFLVQNVKTLHEYKGHADNFICSVIPGAPFSSTQYTPGGLLFKMADAN
MQYVTSTSFLLLTYAKYLTSAKTVVHCGGSVYTPGRLRSIAKRQVDYLLGDNPLRMSYMV
GYGPKFPRRIHHRGSSLPCVASHPAKIQCHQGFAIMNSQSPNPNFLVGAVVGGPDQHDRF
PDKRSDYEQSEPATYINAPLVGALSYFAHAYGQL*
>Cagra.1777s0002.1.p
MARKSLIFPVILLAVLLFSPPIHSAGHDYRDALRKSILFFEGQRSGKLPPDQRLKWRRDS
ALRDGSSAGVDLSGGYYDAGDNVKFGFPMAFTTTMLSWSIIDFGKTMGPELRNAVKAVKW
GTDYLLKATAIPGVVFVQVGDAYSDHNCWERPEDMDTLRTVYKIDRAHPGSDVAGETAAA
LAAASIVFRKRDPAYSRRLLDRATRVFAFANRYRGAYSNSLYHAVCPFYCDFNGYQDELL
WGAAWLHKASRKRAYREFIVKNEVILKAGDTINEFGWDNKHAGINVLISKEVLMGKAEYF
ESFKQNADGFICSILPGISHPQVQYSRGGLLVKTGGSNMQHVTSLSFLLLAYSNYLSHAK
KVVPCGELTASPSLLRQIAKRQVDYILGDNPMGLSYMVGYGQKFPRRIHHRGSSVPSVSA
HPSHIGCKEGSRYFLSPNPNPNLLVGAVVGGPNVTDAFPDSRPYFQQSEPTTYINAPLVG
LLGYFSTHSSWR*
>evm.model.supercontig_151.20
MAIRLSSSFTLLVIFCFFTIPLFLCNGFPDQPTGQHHHHPRFTRQNYRDALTKSIIFFEG
QRSGRLPANQRVTWRRNSGLSDGSAMHVDLVGGYYDAGDNVKFGFPMAFTTTMLSWSVLE
FGGLMKGELQNARQAIRWATDYLLKATAHPDTIYVQVGDASKDHACWERPEDMDTPRSVF
KVDRNSPGSDVAGETAAALAAASLVFRRSDPTYSKILIRRAMRVFQFADKYRGAYSNGLN
KFVCPYYCSYSGYEDELLWGAAWLHRATKNPTYLNYIEVNGQTLGAAEYDNTFGWDNKHV
GARILLSKAFLVQKVRSLHDYKGHADNFICSLIPGAPFSSTKYTPGGLLFKMSDSNMQYV
TSSSFLLLTYAKYLTSARTLVNCGGTVVTPKRLRSIAKKQVDYLLGDNPLKMSYMVGYGR
RYPQRIHHRGASLPSIAVHPAKIQCSAGFSAMKSQSPNPNVHVGAIVGGPDQYDRFPDQR
SDYEQSEPATYINAPLVGALAYLAHSFGQL*
>evm.model.supercontig_180.8
MGVWDVVILWCVLQANIQALCSEPNYDYGDALAKSILFFEGQRSGKLPSNQRVKWRGDSA
LSDGKPDNVNLVGGYYDAGDNVKFGWPMSYSVSLLCWAAIEYRPEIGSVNHLGHLHTAIR
WGTDFILKAHTSPTTFYTQVGDANVDHQCWERPEDMDTPRSLYKITSTSPGSEPAAEAAA
SLAAASFVFKPIDPTYSSRLLRKSQSLFEFADKYRGSYQGSCPFYCSFSGYQDELLWAAA
WLYKASGNDEYLKYAVSNQGWSHAVSEFSWDNKFAGAQALWTKEFYGGKKDLGRFKADME
SFICALMPGSSSQQIRTTPGGLLFTRDSSNLQYVTTSSMLMFIFSRTLNEANVGAIQCGS
VSFSESQIRNFAKSQVDYILGNNPMKMSYMVGFGSKYPKQVHHRGASIPSIHSHPAKVGC
NDGYNSYFSSPQPNPNTHVGAVVGGPDSNDHYNDVRSDYSHAESTTYINAAFVASLAALL
PHNQQALTFTHLNSTTQHFNNTTY*
>evm.model.supercontig_3.307
MVRGEVIVVWLGLIGMLFGATRCRPDYGDALSKSILFFEGQRSGKLTNQRMSWRKDSALR
DGSDIGMDLVGGYYDAGDNVKFTFPMAFTTTVLAWSITEFGQLMGDQDLQHAHEALRWGT
DFLLKATSTSGTVVAVVGNPISDHNCWERPEDMDTLRTSYVVNTTHPGSEVSAEIAAALA
ASSLVFQSADAKYSATLLDRAKEVFKFADSYKGSYNSSVGAGACPFYCDFNGYEDELIWG
AAWLYKVTKLEYYWKYVNDNIPNFEKSISQDYLVGGFLEFGWDAKHAGIAVLFSQLAMDS
GNSSPFIRYADQFVCSVLPNSPTKSVTYSKGGLLFKPGSSNLQHATSLSFLIMVYAGYLK
DRVVQCGGLKASPSDLREFARTQVDYVLGSNPMGMSYMVGYSNKFPQRIHHRGSSLPSVD
QHPKPIKCHDGTPYFESQNPNPNILTGAIVGGPDINDQYKDSRVNVSQSEPTTYINAPFV
GVLAYFKASK*
>evm.model.supercontig_21.97
MTTPPPPPSFWIFFLCSLIFLLDNANGNPNYREALAKSILFFQGQRSGRLPSNQEVKWRS
SSGLSDGFLAHVDLTGGYYDAGDNVKFNFPMAFTTTMLSWSTLEYGKRMGPQLSDARAAI
RWATDYLLKCATATPGKLYVGVGDPNADHKCWERPEDMDTIRTVYSVSPSNPGSDVAGET
AAALAAASLVFRRIDPKYSRLLVGTAKKVFQFAMQYRGAYSDSLGSAACPFYCSYSGYKD
ELLWGAAWLLRATNEAFYFNFINSLGGGDQPDIFSWDNKYAGAHVLLARRYLLNKDERFE
SFNQMAQNFMCKTLPYSPSSSTQYTQGGLMYKLPDNNLQYVTSITFLLTTYGKYMKATKH
TFNCDNVVIIPNSLINVAKKQVDYILGANPIKISYMVGFGPNFPKRIHHRGSSLPSLARH
PQSIGCDSGFQQFYYTQNPNPNILVGAIVGGPNQNDGFPDDRTDYSHSEPTTYINAAAVG
PLAYFAGSYSS*
>evm.model.supercontig_150.21
MKLPPPLLLLINSGLAILLLVDSTGLIPVRASGHDYNDALAKSILFFEGQRSGFLPQNQR
LSWRANSGLSDGWTYKTDLTGGYYDAGDNVKFGFPMAFTTTMLAWSVIEFGDLMPPAELR
NALVAIRWSTDYLLKTVSQPNRIFVQVGDPIIDHNCWERPEDMDTARTVYAVDAPNPASD
VAGETAAALAASSMAFRSSDPGYSETLLRNARNAFQFADNYRGAYSDNANIRDGACPFYC
DFDGYQDELLWGAAWLRRASEDNTYLTYIESNGKTLGADDNTNEFGWDNKHAGLNVLVSK
EVMEGNMYSLESYKASADSFMCTLIPESSSSHIEFTPGGLIYRPGGSNLQHATTISFLLL
VYASYLSRTSQSVNCGNLFVSPDTLRQQAKKQVDYILGDNPMGLSYMVGYGNKYPQRIHH
RGSSLPSIKDHTQFIACKEGSVYFNSTNPNPNVLVGAVVGGPGEDDSYNDDRADYRKSEP
TTYINAPFVGVLAYFAANPY*
>evm.model.supercontig_2.231
MARKSLFLSRIIPAIRVLFLFLLISPRPISAGHDYVDALRKCILFFEGQRSGKLPPDQRV
RWRRDSALHDGSTSGVWIPPPFCHILQLNAVKRFLSSFSEFQVDLTGGYYDAGDNVKFGF
PMAFTTTLLSWSIIDFGRNMGPELKNAVKAVKWATDYLLKATAAPDVVFVQVGDAYSDHN
CWERPEDMDTLRTVYKIDRAHPGSDVAGETAAALAAASIVFRSRDPAYSRLLLSRAVRVF
EFADRHRGAYSGSLYHAVCPFYCDVNGYQDELLWGAAWLHKASRRRQYREYIVKNEVVLR
AGDTINEFGWDNKHAGINILISKEVLMGKAEYFESFKQNADGFICSILPGISHPQVQYSP
GGLIYKAGGSNMQHVTSLSFLLLAYSNYLSHANKVVPCGETSASPALLKTLAKRQVDYIL
GDNPMRMSYMVGYGARYPQRIHHRASSLPSVAAHPRSIGCKAGSRYFLSPNPNPNVLVGA
VVGGPNVSDAFPDSRPLFQQSEPTTYINAPLVGLLAHFSAHS*
>evm.model.supercontig_3.308
MTMRAAGMMMMMMIMMMMVMRVMSSHDYGDALTKSILFFEGQRSGKLPANKRMSWRKDSA
LQDGFEIGVDLVGGYYDAGDNIKFNFPMAFSITMLSWSVLEFGKLMPSSEFNHALEAIRW
GTDYLLKSTSVPGFVFAQVGDPHDDHNCWERPEDMDSRRTPFAVSKNFPGSEVSAEIAAA
LAASALIFRSSDRKYSAKLLKRAIMVFDFADKYRGSYNDRLQPWVCPFYCDYSGYQDELI
WGAGWLFKATKASSYWDYAVGNMQKLGVSGNGDSFEFGWDSKHAGINVLLSKFLMSNVSN
PAPFVSNAEKFVCSLLPESPSLSVSYSPGGLLFKPGGSNTQHATALSFLILSYSRYISQR
KYNRFIRCGNLTVSPARLTRLAQTQVDYILGSNPLNMSYMVGYGTKFPQRIHHRASSLPS
VDKHPEPFDCKGGTSYFSTNNPNPNLLIGAVVGGPDIHDSYTDSRPDFTYSEPTTYINAP
LVGLLAYFNSHPNI*
>Carubv10010959m
MAGNSFMTPAIMLAVLLLISPKIYAGHDYRDALRKSILFFEGQRSGKLPPDQRLKWRHDS
ALRDGSSAGVDLTGGYYDAGDNVKFGFPMAFTTTMMSWSVIDFGKTMGPELGNAVKAIKW
GTDYLMKATQIPGVVFVQVGDAYSDHNCWERPEDMDTLRTVYKIDKDHPGSEVAGETAAA
LAAASIVFEKRDPTYSKMLLDRAARVFAFAQKYRGAYSDSLYQAVCPFYCDFNGYEDELL
WGAAWLHKASKRRVYREFIVKNQFILKAGDTIHEFGWDNKHAGINVLISKMVLMGKADYF
QSFTRNADEFICSLLPGISHPQVQYSQGGLLVKSGGSNMQHVTSLSFLLLTYSNYLSHAN
KVVQCGDFTASPALLRQVAKRQVDYILGDNPMKMSYMVGYGPRFPQMIHHRGSSVPSVVD
HPGRIGCKDGSRYFLSPNPNPNLLIGAVVGGPNVTDDFPDSRPYFQLTEPTTYINAPLLG
LLGYFSSRS*
>Carubv10011645m
MASPFFFVFLLSALLLQQTYASPNYREALSKSLLFFQGQRSGRLPSDQKLSWRSSSGLSD
GSSAHVDLTGGYYDAGDNVKFNFPMAFTTTMLSWSSLEYGKKMGSELQNSRVAIRWATDY
LLKCARATPGKLYVGVGDPNGDHKCWERPEDMDTPRTVYSVSPSNPGSDVAAETAAALAS
SSMVFRKVDPKYSRLLLGTAKKVMLFAIQYRGAYSDSLSSSVCPFYCSYSGYKDELVWGA
AWLHRATNDPYYTNFIKSLGGGDQPDIFSWDNKYAGAYVLLSRRAVLNKDNNLEPYKQAA
ENFMCKILPNSPSSSTKYTPGGLMYKLPQSNLQYVTSITFLLTTYAKYMKSSKQTFNCGN
SVIVPNALINLSKRQVDYILGVNPMKMSYMVGFGSNFPKRIHHRGSSLPSRAVRSNSLGC
NGGFQSFRAQNPNPNILTGAIVGGPNRNDEYPDQRDDYTRSEPATYINAAFVGPLAYLAG
GRSP*
>Carubv10011914m
MTFLFSPSRLIFLLSFFLLLSNGFSSSSSRRGIHRRHHLDNHNYKDALSKSILFFEGQRS
GKLPPNQRMTWRSNSGLSDGSALNVDLVGGYYDAGDNMKFGFPMAFTTTMLSWSLIEFGG
LMKSELPNAKEAVRWATDFLLKATSHPDTIYVQVGDPNMDHACWERPEDMDTPRSVFKVD
KNNPGSDIAGETAAALAAASIVFRKCDPSYSNLLLQRAITVFAFADKYRGPYSAGLAPEV
CPFYCSYSGYQDELLWGAAWLHKATNKPTYLNYIKANGQILGADEFDNMFSWDNKHVGAR
ILLSKEFLIQKVKSLEEYKEHADSFICSVLPGASSSQYTPGGLLFKLGESNMQYVTSTSF
LLLTYAKYLTSARTVAYCGGSVVTPARLRSIAKKQVDYVLGDNPMKMSYMVGYGPKYPRR
IHHRGSSLPSVAAHPSKIQCHDGFSMYTSQSPNPNDLVGAVVGGPDHNDQFPDERSDYGR
SEPATYINAPLVGALAYLARS*
>Carubv10020190m
MARKSLIFPVILLAVLLFSPPIHSAGHDYRDALRKSILFFEGQRSGKLPPDQRLKWRRDS
ALRDGSSAGVDLSGGYYDAGDNVKFGFPMAFTTTMLSWSIIDFGKTMGPELRNAVKAVKW
GTDYLLKATAIPGVVFVQVGDAYSDHNCWERPEDMDTLRTVYKIDRAHPGSDVAGETAAA
LAAASIVFRKRDPAYSRRLLDRATRVFAFANRYRGAYSNSLYHAVCPFYCDFNGYQDELL
WGAAWLHKASRKRAYREFIVKNEVILKAGDTINEFGWDNKHAGINVLISKEVLMGKAEYF
ESFKQNADGFICSILPGISHPQVQYSRGGLLVKTGGSNMQHVTSLSFLLLAYSNYLSHAK
KVVPCGELTASPSLLRQIAKRQVDYILGDNPMGLSYMVGYGQKFPRRIHHRGSSVPSVSA
HPSHIGCKEGSRYFLSPNPNPNLLVGAVVGGPNVTDAFPDSRPYFQQSEPTTYINAPLVG
LLGYFSTHSSWR*
>Carubv10022009m
MTSPFFFLFLFSFLLTGNVDANPNYREALSKSLLFFQGQRSGRLPRGQQLSWRASSGLSD
GSSAHVDLTGGYYDAGDNVKFNFPMAFTTTMLSWSTLEYGKRMGPELQNARVNIRWATDY
LLKCARATPGKLYVGVGDPNVDHKCWERPEDMDTPRTVYSVSPSNPGSDVAAETAAALAA
ASMVFRKVDSKYSRLLLATAKNVMQFAIQYRGAYSDSLSSSVCPFYCSYSGYKDELMWGA
SWLLTATNNPYYANFIKSLGGGDQPDIFSWDNKYAGAYVLLSRRALLNKDSNFEQFKQAA
ENFMCQILPDSPSSSTQYTQGGLMYKLPQSNLQYVTSITFLLTTYAKYMKATKHTFNCGS
SVIVPNALISLSKRQVDYILGENPIKMSYMVGFGSNFPKRIHHRASSLPSHSLHSRSLGC
NGGFQSFYTQNPNPNILTGAIVGGPNQNDGYPDQRDDYSHSEPATYINAAFVGPLAYFAS
GRPA*
>Carubv10000741m
MALLLFSSSSYAFRVTIFLSFFFFLCNGFSYPTSSLYYTHHHRHHLAKHNYKDALTKSIL
FFEGQRSGKLPPNQRMTWRKNSGLSDGSALHVDLVGGYYDAGDNIKFGFPMAFTTTMLSW
SVIEFGGLMKSELQNAKTAIRWATDYLLKATSHPETIYVQVGDANKDHSCWERPEDMDTV
RSVFKVDKNTPGSDVAAETAAALAAAAIVFRKSDPSYSKVLLKRAISVFAFADKYRGTYS
AGLKPDVCPFYCSYSGYQDELLWGAAWLQKATKNLKYLNYIKVNGQILGAAEYDNTFGWD
NKHAGARILLTKAFLVQNVKTLHEYKGHADNFICSVIPGAPFSSTQYTPGGLLFKMADAN
MQYVTSTSFLLLTYAKYLTSAKTVVHCGGSVYTPGRLRIIAKRQVDYLLGDNPLRMSYMV
GYGPKFPRRIHHRGSSLPCVASHPAKIQCHQGFAIMNSQSPNPNFLVGAVVGGPDQHDRF
PDKRSDYEQSEPATYINAPLVGALSYFAHAYGQL*
>Carubv10004652m
MNLHLFLLWLVVSFFLHLLPIMSSSQHDYSDALSKSILFFEGQRSGYLPNDQRMTWRRNS
GLSDGWTHNTDLTGGYYDAGDNVKFNFPMAFTTTMLAWSVIEFGELMPPSELRNSLVALR
WSSNYLLKSVSQLPNRIFVQVGDPIADHNCWERPEDMDTPRTAYAVNAPNPASEVAGETT
AAFSAASIAFRSSDPGYSQTLLQNAVKTFQFADTYRGAYSSNDDIKNDVCPFYCDFNGFQ
DELLWGAAWLRKATGDDSYLNYIESNREPFGANDNVDEFGWDNKVGGLNVLVSKEVIEGK
MYNLEAYKASAESFMCSLVPESPGPHVEYTPAGLLYKPGGSQLQHATTISFILLVYAQYL
SRSSLSLNCGTLTVPPDYLRRLAKKQVDYILGENPMGLSYMVGYGERYPKRIHHRGSSLP
SIADHPGAIGCKDGSLYFNSTEPNPNVLIGAVVGGPGEDDTYDDNRSDFRKSEPTTYINA
PFVGVLAYFAANPSFS*
>Carubv10006388m
MGKLLVLMLVGMFLAFESLEALDYGDALNKSILFFEGQRSGKLPTNQRVKWRGDSALSDG
ASANVNLIGGYYDAGDNVKFVWPMSFTTTLLSWAAIEYQNEISSVNQLGYLRSTIKWATD
FILRAHTSPTMLYTQVGDGNKDHSCWERPEDMDTPRTLFNITSSSPGSEAAGEAAAALAA
ASIVFKPVDSTYSSTLLNHAKTLFEFADKYRGSYQASCPFYCSYSGYQDELLWAAVWLYK
ATGEKSYINYVISNKDWSQAVNEFSWDNKFAGAQALLASEFYNGANDLVKFKTDVESFVC
ALMPGSSSQQIKPTPGGILYIRDSSNLQYVTTATTVLFHYSKTLTKANVGSIQCGSTQFT
VSQIRNFAKSQVDYILGNNPMKMSYMVGFGTKYPTQPHHRGSSLPSIKSKPEKIDCNGGF
SYYNSDTSNPNVHIGAIVGGPNSSDQYSDKRSDYSHAEPTTYINAAFIGPVAALISSSG*
>Carubv10006564m
MKTSICSSIVVLLLVLLPTTISHNYADALTKSILFFEGQRSGYLPRNQRMTWRRNSALND
GKNLNADLVGGYYDAGDNIKFHFPMAFTATMLAWSAVDFGSYMSPADLRDNLIALRWGTD
YLLKTVSQLPNRIFVQVGEATPDHQCWERPEDMDTPRTAYAVEAPSPASDLAGEITAALA
AASIAFKRFDPIYSKILLDNALKTFEYADSHRGSYTSNPATKLAVCPFYCSVNGYEDELL
WGAAWLRRATGKDSYLKYLVDNRQSFSADSNYFEFGWDNKVGGVNVLVAKEVFEKDVAVI
APYKDTAEKLMCSFFLESPGAHMSYSPGGLLYKPGSSQLQNTVALSFLLLTYANDLSKSS
QQLHCGSLMFQPDSLRRLAKRQVDYILGDNPINMSYMIGYGYRYPRQIHHRGASSPSVMT
HPTAIKCLEGWNVFASPNPDPNILVGAVIGGPDIDDKFIGGRTNASETEPTTYINAPFVG
LLAYFKANPILDDSAFLRFSKKN*
>Carubv10006679m
MKPSIYFVTVFILVIVSLPTAIPHDYSDALRKSILFFEGQRSGRLPKQQRMAWRGDSALN
DGRNLNTDLVGGYYDAGDNVKFHFPMAFTATMLAWSSIDFGSYMSPNDFGHNLVALKWAT
DYLLKTVSQLPNRIFVHVGEAQPDHNCWERPEDMDTPRTAFALDAPLPASDLAGEITAAL
AAASIAFKQANPTYSKILLDKAIQTFQYADSHRGSYTDNPAVRQAACPFYCSVNGYKDEL
LWGAAWLRRATGIDYYLTYLVNNRQAFGADFNYLEFGWDNKVGGVNVLIGKEVFQKNVSA
LAAYKDTAEKMMCAFLPETTGPHMSYTPGGLLYKHGGTQLQNTAALSFLLLTYADYLSSS
SQQLSCGNLKFQPDSLRRIVKRQVDYVLGDNPMKLSYMVGYGEQYPREIHHRGSSIPSVT
VHPNAIGCLPGWSIFHSPNPNPNILIGAVIGGPEEDDKFIGGRDHAEETEPTTYINAPFV
GVFAYFKSNPNFA*
>Carubv10007690m
MGKLLVLMLVGMFLAFESLEALNYGDALNKSILFFEGQRSGKLPTNQRVKWRGDSALSDG
ASANVNLVGGYYDAGDNVKFVWPMSFTTTLLSWAAIEYQNEISSVNQLGYLRSTIKWATN
FILRAHTSPTMLYTQVGDGNKDHSCWERPEDMDTPRTLFSITSSSPGSEAAGEAAAALAA
ASIVFKSVDSTYSSTLLNHAKTLFEFADKYRGSYQASCPFYCSYSGYQDELLWAAAWLYK
ATGEKSYINYVVSNKDWSRAVNEFSWDNKFAGAQALLASEFYKGNNDLAKFKTDVESFVC
ALMPGSSSQQIKPTPGGILYIRGSSNLQYVTTATTVLFHYSKTLTKAKIGSIQCGSTQFT
ASQIRNFAKSQVDYILGNNPMKMSYMVGFGKNYPTQPHHRGSSLPSIKSKQEKIDCNGGF
SYYNSDTPNPNVHTGAIVGGPNSSDQYSDKRSDYAHAEPTTYINAAFIGPVAALISSFR*
>Cucsa.237360.1
MASAISNSSTLFLLFFLLLSFSFAGRALAGPNYRDALAKSILFFEGQRSGRIPANQRITW
RSNSGLYDGELDHVDLTGGYYDAGDNVKFNLPMAFTTTMLSWGALEYGARMGSELPNTRA
AIRWATDYLLKCATATPGKLYVGVGEPHADHKCWERPEDMDTVRTVYSVSAGNPGSDVAG
ETAAALAAASLVFRRVDRKYSKVLLATAKKVMEFALEHRGSYSDSLSSAVCPFYCSYSGY
KDELVWGAAWLLRATNNVKYFNLLKSLGGDDVTDIFSWDNKFAGAHVLLSRRSLLNNDKN
FDSYKQEAEAFMCRILPNSPSSSTQYTQGRLMFKLPESNLQYVTSITFLLTTYSKYMSAA
KHTFNCGNLVVTPASLKNLAKIQVDYILGVNPLKMSYMVGFGKNYPKRIHHRGSSLPSKA
THPQAIACDGGFQPFFYSYNPNPNILTGAVVGGPNQSDGFPDDRTDYSHSEPATYINAAL
VGPLAFFSGKH*
>Cucsa.322580.1
MSFSITLALYFILSLFTLSSSAFTPQHYSTALQYSILFFEGQRSGKLPSNQRLTWRADSA
LSDGSSYHVDLVGGYYDAGDNVKFGLPMAFTTTLLAWSVIEFGDSMGNEIENARAAVRWG
SDYLLKAATAAPDVLYVQVGDPNLDHKCWERPEDMDTPRTVYKITAQNPGSDVAAETAAA
LAAASIVFKASDPSYSNKLLDAALKVFDLADKHRGSYSDSLHSVVCPFYCSYSGYNDELL
WAASWVYKASKNSIHLSYIQSNGHILGAEEDDYTFSWDDKRPGTKILLSQDFLVQSSEEF
QIYKAHSDNYICSLIPGTSTSSGQYTPGGLFFKGSESNLQYVTSAAFLLLTYAKYLSSNG
GSIRCGTSRISPEDLIAQAKKQVDYILGENPEKMSYMVGFGERYPQHIHHRGSSVPSLHS
HPNRVSCNDGFQFLYSSSPNPNLLLGAIVGGPDNGDKFSDDRNNYQQSEPATYINAPLVG
ALAFFAKTT*
>Cucsa.205360.1
MAALKALFFLLLLGFFPSNNGNPFRRHAHSAHHNYKDALTKSILFFEGQRSGRLPSNQRM
SWRRNSGLSDGAAMKVDLVGGYYDAGDNVKFGFPMAFTTTMLSWSVLEFGGLMKGELQNA
KQAIRWATDYLLKATVHPDTIYVQVGDANKDHACWERPEDMDTPRSVFKVDKNNPGSEVA
AETAAALASASLVFRRSDPIYSKILVRRAMRVFEFADKYRGSYSSGLKKYVCPFYCSYSG
YQDELLWGAAWLQRATKNPKYLKYIQVNGQTLGAGEYDNTFGWDNKHVGARILVSKAFLV
QKMKSLHDYKGHADNFICSIIPGASFSSTKYTPGGLLFKMSDSNMQYVTSTSFLLLTYAK
YLTSAHMVANCGGTTITPKTLRSIAKKQVDYLLGDNPLKMSYMVGYGARYPKRIHHRGSS
LPSIGVHPSKIQCSAGFSVMNSAAPNPNVLIGAVVGGADQNDRFPDQRSDYEQSEPATYI
NAPLVGSLAYLAHSSGQL*
>Cucsa.129230.1
MAFTTTMLSWSVLEFGKDMGSDLPYAMDSIRWATDYLLKATSVPGFVFAQVGDPYADHFC
WERPEDMDTPRTPYAVSKQFPGSEVSAEIAAALAASSMVFKPLDGGYSARLLKRARMVFE
FADTYRGSYNDSLGRWVCPFYCSYSGYEDELIWGAAWLYKATKAAFYWNYITKNINTIKN
NNNPAVDYNNVINVFQHYSSGNFAEFGWDTKYAGINVLISKFVLSTGNGSSSSNMFINYA
DKFVCSVLPESPSLLVSYSPGGLLFKSGGSNIQHSTALSFLLIVYSNYLNQYKHILHCGN
VVASPSRLLQLAKTQVDYILGSNPLGISYMVGYGKNFPQRIHHRGSSLPSMANYPQAIGC
AKGKQYFQSNNPNPNLLIGAVVGGPDFNDSYADSRPDFVYSEPTTYINAPLVGLLAYFKS
HPN*
>Cucsa.096960.1
MAWRKDSGLSDGSSMNVDLVGGYYDAGDNVKFGFPMAFTTTMLSWSVVEFGGVMKNELNN
AKQAIRWATDYLLKATALPDTIFVQVGDANKDHACWERPEDMDTPRTVLKIDKNNPGSEV
AAETAAALASASLVFKKSDPTYSKLLIKTAIRVFEFGDKYRGSYSNGLNNFVCPFYCSFS
GYQDELLWGAAWLHRATKNSSYLNYIQENGQNLGGVEFDNTFGWDNKHVGARILLSKAFL
IQNVKSLYEYKDHADNFICSLIPDAPSSSSVHYTPGGLLFKMGDSNMQYVTSTTFLLLTY
AKYLTSAHTTANCNGRSITPNILRTIAKKQIDYLLGENPLKMSYMVGYGSHYPQRIHHRA
SSLPSIAEHPAKIDCSSGFFVMHSNSPNPNVLIGAVVGGPDQNDEFPDERSDFEQSEPST
YINAPLVGSLAYFAHSFGQL*
>Cucsa.280220.1
MASPFSSLLPPAILFLLLLSPPATAQHDYHDALRKCILFFEGQRSGRLPPDQRLKWRRDS
AIHDGATVGRDLSGGYYDAGDNIKFGFPMAFTTTLLSWSIIDFGRNMGPELGNALKAVKW
GTDYLLKATAVPGVVFVQVGDPFSDHNCWERPEDMDTLRTVYKIDRSHPGSDVAGETAAA
LAAASIVFRSRDPSYSRLLLNRAVSVFEFADRHRGAYSGSLRKAVCPFYCDVNGYQDELL
WGAAWLHKASRRREYREYIFRNEVVLRAGDTINEFGWDNKHAGINVLISKEVLMGRAEYF
SSFRQNADEFICSILPGISHPQVQYSPGGLIFKAGGSNMQHVTSLSFLLLTYSNYLSHAN
RNVPCGSFSASPSMLRQLAKRQVDYILGDNPLRMSYMVGYGARYPLRIHHRASSLPSLRA
HPARIGCKAGSRYFLSPNPNPNVLVGAVVGGPNVTDAFPDSRPFFQESEPTTYINAPLVG
LLAYFSAHR*
>Cucsa.303540.1
LDRTFNYSDALGKAVLFFEGQRSGKLPVTQRVKWRGNSALSDGSYENVNLVGGYYDAGDN
VKFGWPMAFTLTLLSWTTVEYEKEIASVMQLEHLRSSVRWGTDFILRAHVSPTTLYTQVG
DANGDHQCWERPEDMDTPRTLYKITPNSPGTEAAAEAAAALAAASILFNRVDANYSRRLL
QHSKSLFQFADKFRGSYSASCPFYCSYSGYQDELLWAAAWLYKASGNMKYLRYVLSNQWW
SQPTSEFSWDNKFVGAQILLTKEFYKGKKNLSKFKNDVETFICKLMPDDGGSSEISRTPG
GLLFLRDNSNLQYTSSSSMVLFMYSRLLNQAHIYGIHCGSKYFSSSQIKTFAKSQVDYIL
GKNTLKMSYMVGFGNKYPLQLHHRASSIPSTKVLSTKVGCNDGRSSYFYSNGPNPNTHIG
SIVGGPYLNDEFSDLRSDYSHSEPTTYMNAAFVGSVAALVV*
>orange1.1g042201m
MGQGRITRLGVWGLILWHFLARNKVTAIDHEGFCSTTTFAYRDALGKAILFFEGQRSGKL
PESQRVKWRGNSALSDGKPENVNLIGGYYDAGDNVKFGWPMAYSVSLLSWAAVEYQREIS
SVNQLGYLRGAIRWGTDFILRAHTSPTTLYTQVGDGNADHQCWERPEDMDTPRTLYRITS
DSPGSEAAAESAAALAAASIVFKKVDSIYSSRLLNHSKSLFEFADKHRGSYQASCPFYCS
YSGYQDELLWAAAWLYKASEDNKYLDYVLSNQGWSQVASEFSWDNKFAGAQMLLAKEFFG
GNKQLSLFKIHVESFVCALMPESSSVRIETTPGGLLYIRDSSNLQYVTSATLLLFLYSKT
LNTAHINGLQCGSAHFSASQISAFAKSQVDYILGKNPMKMSYMAGFGSKFPLQIHHRGAS
IPSIGAHPAKVSCNDGYSSYYHSSNPNPNVHVGAIVGGPDSNDQFKDLRTDYSHAEPTTY
MNAAFVGSVAPLLAQSEQEYLHFFQTNRQNY*
>orange1.1g047277m
MKTTSLLVVVGMMAMAAAVASHDYGDALAKSILFFEGQRSGKLPPNQRMTWRKDSALEDG
FQIGVDLTGGYYDAGDNVKFNFPMAFSTTMLAWSVLEFGKSMESDLQHALDAIRWATDYF
LKATSIPGIVYAQVGEPYGDHDCWERPEDMDTARTPYAVSKQFPGSEVSAEIAAALAASS
IVFRSTDSTYAVKLLNRAKTVFVFADRYRGSYNDYLGKWVCPFYCDFSGYEDELVWGAAW
LYRATKAPNYWNYVVENIYNLGSGRKITNGVSSSGGSVTEFGWDNKNAGINVLVSRFINT
INSNSSNPFIPKADTFVCSLLPESPTKSVSYSPGGLLFKPGGSNLQHATTLSFLLVVYSR
YLKQANRDIHCGNVVVNRARLVQVAKGQVDYILGSNPLNMSYMVGYGKNFPQRIHHRSSS
LPSVAQHTGKIGCQDGTKYYDSKNSNPNELTGAVVGGPDANDSYADSRSDFVHSEPTTYI
NAPLVGLLAYFKSNSRSF*
>orange1.1g048705m
GVASRDYGDALSKCVLFFEGQRSGKLPSTQRMTWRKDSALRDGADVGVDLVGGYYDAGDN
IKFSFPMAFTTTMLAWSILEFGSHMGPEQKNAQEALKWGTDYFLKATSVPGKVIAQVGEP
NADHNCWERPEDMDTPRTSYVVNTTNPGSEVSAEIAAALAASSIVFKSANSQYSKILLQR
ASQVFQFADQYQGSYNTSVGSGVCPYYCDFDGYMNFMDSAFQDELIWAAAWLFKATNRQS
YMKYVVDNIHYLENSTMRQSKEALFVGGSFAEFGWDAKHAGINVLISRLVMNTSKSDPFV
RHADKFICSVLPESPTKLVTYSSGGLLFKPGGSNSQHVTAMSFLLLVYSRYLTRFHRSLE
CGNIAVTPSRLIQVAKTQADYLLGSNPLSMSYMVGYGRKFPRRIHHRGSSLPSIDTHPKH
VKCLEGSIFFKSKYPNFNLLTGAIVGGPDINDQYNDTRINWSQSEPTTYINAPFVGVLSY
FKAYPHP*
>orange1.1g010522m
MALSLSLFTRLVLLCWFTTSLLLCNGFPAAFHPHHHHPHFAKHNYRDALTKSIIFFEGQR
SGKLPPNQRMTWRRDSGLTDGAAMHVDLVGGYYDAGDNVKFGFPMAFTTTMLSWSVIEFG
GLMKGELRNAREAIRWATDYLLKATVHPDTIYVQVGDANKDHACWERPEDMDTPRTVIKI
DRNYPGSDVAGETAAALAAASLVFRRSDPTYSKLLVRRAIRVFQFADKYRGAYSNGLKKF
VCPFYCSYSGYQDELLWGAAWLHKATRNPTYLNYIQVNGQILGAAEYDNTFGWDNKHVGA
RILLSKAFLVQKLQSLHEYKDHADNFICSLIPGASFSSAQYTPGGLLFKMSDSNMQYVTS
TSFLLLTYAKYLTSAHRVVNCGGTTVTAKRLRTIAKRQVDYILGDNPLKMSYMVGYGPRY
PQRIHHRGSSLPSVGAHPARIQCSSGFSIMKSQSPNPNVLVGAIVGGPDQHDRFPDERPD
YEQSEPSTYMNAPLVGALAYLAHSFGQL*
>orange1.1g010632m
MVLSILRKMDPVTKFSLTLQILGLTLCALSLLCSAFTFQDYSDALGKSILFFEGQRSGRL
PPNQQLTWRGNSGLSDGSSYHVDLVGGYYDAGDNVKFGLPMAFTTTLLSWSVIEFGSSMQ
NHLENAKAAIRWGTDYLLKASTATPGALYVQVGDPNMDHHCWERPEDMDTPRNVYKVSTQ
NPGSDVAAETAAALAAASVVFKDSDPSYSTKLLKTAMKVFDFADKYRGSYSDSLNSVVCP
FYCSYSGYLDELLWGASWLHRASQNSSYLAYIQSNGHILGADDDDYSFSWDDKRAGTKVL
LSKGFLEKNTQEFQLYKAHSDNYICSLIPGSSSFQAQYTAGGLFYKASESNLQYVTTTAF
LLLTYAKYLSSNGGVATCGSSTVKAENLIALAKKQVDYILGDNPAKMSYMVGFGERYPQH
VHHRGSSLPSIHAHPDHIACNDGFQYLYSRSPNPNVLTGAILGGPDNRDNFADDRNNYQQ
SEPATYINAPFVGAVAFFSSKTTTN*
>orange1.1g011252m
MKKKLQFSFLLSTLLIAAVVGHDYGDALSKSILFFEGQRSGYLPQDQRLAWRGNSGLSDG
WTYNTDLVGGYYDAGDNVKFNFPMSFTTTLLSWSIIEFGDSMPPHELRNALVAVRWATDY
LLKTVSQPNRIFVQVGDPNFDHNCWERPEDMDTERTVYAVDAPNAASDVAGETAAALAAA
SMAFRSSDSGYAETLLRNAVKAFQFADSYRGAYSDNPNIRDGACPFYCDFDGYQDELLWG
AAWLRRASQDDTYLNYIEMNGKTLGADENINEFGWDNKHAGINVLVSKEVLEANKYTLQS
YKASADSFMCTLVPESSSSHIDYSPGGLIYKPGGSNLQHATTISFLLLVYANYLAKTSQS
VNCGNLYVTPASLRLQAKKQVDYILGSNPLGLSYMVGYSNNFPQRIHHRGSSLPSIKDHP
QFIACKEGSIYFNSTNPNPNVLVGAVVGGPGKDDAYNDDRVDFRKSEPTTYINAPFVGVL
AYFAANPNPS*
>orange1.1g015354m
MAMRRGVSLRCCCLFLFLLLIENAHGNPNYREALAKSLLFFQGQRSGRLPKDQQITWRSN
SGLSDGLFAHVDLTGGYYDAGDNVKFNFPMAFTTTMLSWSTLEYGKKMGPELQNARAAIR
WATDYLLKCATATPGKLYVGVGDPNADHKCWERPEDMDTVRSVYSVSASNPGSDVAGETA
AALAAASLVFRKGDPRYASLLLRTAKNVLQFAMQYRGAYSDSLGSAVCPFYCSYSGYKDE
LLWGAAWLFRATNDVTYYNFIKSVGDDGGTDVFSWDNKFAGAHVLLARGALLNRDKNFEP
YRQEAEDFICRILPNSPFTTTQYTQGGLMYKMPESNLQYVTSISFLLTTYAKYMRATKHY
FTCGNMVVNPGLLTRPRKKTGGLYIRCEPNKNVIHGWFWTEFPEEDSS*
>Eucgr.A02885.1
MAVSVSGHDYGDALRKSILFFEGQRSGKLPPSQRMAWRKDSGLRDGAQIGVDLVGGYYDA
GDNVKFNFPMAFSTTMLAWSVVEFRGPMGPDLPHALDAIRWATDYFLKATSVPGIVFAQV
GEPYGDHNCWERPEDMDTPRTPYAVSAQFPGSEVSAEIAAALAAASLAFKHDDRPYSRQL
LNRAKTVFEFADKYKGSYNDHLGPSVCPFYCDFSGYVDELLWAASWLYKATKAPKYWNYV
VDNRHYLNYYNLKTFYSVPFVGGSFAEFGWDTKHAGINVLSSKVVLKNNNYTDNFVVNSD
KFVCSVLPESPTKYVSYSPGGLLVKPGGSNLQHATALSFLLVVYARYLNSTNQVIQCGDV
KATPDRLIQLARGQVDYILGSNPKNMSYMVGYGGKFPQKIHHRGSSLPSLDQHPQRIGCK
DGAPYFASSGPNPNQLTGAVVGGPNIQDWYDDSRVDIAHSEPTTYINAPLVGVLAFFNK*
>Eucgr.A02886.1
MVSVSGHDYGDALSKSILFFEGQRSGKLPPSQRLTWRKDSGLRDGFDKHIDLVGGYYDAG
DNVKFNFPMAFSTTMLAWSVIEFGRGMGPDLRKAVDAVRWATDYFLKATSVPGLVYAQVG
EPYGDHECWERPEDMDTARTAYAVSAQSPGSEVSAEIAAALAAASLVFKRVNHNYSDLLL
SRAKTVFEFADKYRGSYNYSLGSVVCPFYCNFGGYEDDLIWAAAWLFRATAAPNYWNYVT
ENIPTEGGNFAEFGWDTKDAGINVLASKLNADKFVCSILPESPTKYVSYSPGGLLFKPGG
SNLQHATALSFLLIVYANSLNRANRVVQCGSVQATSDRLIQVARAQADYILGSNPMKMSY
MVGYGGKFPQRIHHRGSSLPSLDQHPQHIGCKDGTPYFKSSGPNPNQLTGAVVGGPDIQD
QYNDSRVEFVHSEPTTYINAPLVGVLAFLKGRPNP*
>Eucgr.D01810.1
MGQRHCWVMLLFLTLFFWCVMVTREEMPRAEADQGLCLGDFDYGNVLGKAILFFEGQRSG
KLPRGQRVKWRGDSALLDGRPENVNLVGGYYDAGDNVKFGWPMAFAVTLLSWTATENRRE
ISATNQLRYLRSAIKWGTDFLLQAHTSPTTLYTQVGDGNLDHQCWERPEDMDTARTLYKI
TSSSPGTEAAAEAAAALSAASIVFKSVNSNYSRLLLSKSKSLFELADKYRGSYQGSCPFY
CSYSGYQDELLWASVWLYKASGDSNYLNYVLSNQGWSQAVSEFSWDNKFAGAQMLLAEEF
HRGKSNLAKFNNDAISFVCALMPGSSSVQIKTTPGGLLYTRDSSNLQYAMSASMVLLIHS
KTLSEAHVDGVQCGSAHFSASQIREFAKSQVDYILGKNPMNMSYMVGWGSRYPRRLHHRG
ASIPSIHVHPAKVGCNDGLATYYSSTDPNPNTHVGAIVGGPDSNDRFGDLRSDYSHSEPA
TYMNAAFVGAAAALVPRT*
>Eucgr.D01675.1
MALPSLPRAPSLLVQLLCLALLSMLCISCDAFTAKDYSVALEKSILFFEGQRSGKLPSSQ
RLTWRGNSGLSDGSSFNVDLVGGYYDAGDNVKFGLPMAFTTTLLAWSVIEFGSSMPSQVE
NARAAVRWSADYLLKASTATPGTLYVQVGDPNNDHKCWERPEDMDTARTVYKVSAQNPGS
DVAAETAAALAAASIVFKDSDPSYSSKLLQTAKKVFDFADKYRGSYSDSLNSAVCPFYCS
YSGYQDELLWGASWIHRASQDSSYLAYIQSNGHTMGADDDDYSFSWDDKRAGTKILLSKG
FLEKNSEEFQVYKAHSDNYICSLIPGTSSFQAQYTPGGLLYKGSASNLQYVTSTSFLLLT
YAKYLATNGVSISCGATTVTAKSLITQARKQVDYILGDNPAKTSYMVGFGDKYPLHVHHR
GSSVPSVQSHPSRISCNDGFQYLYSGSPNPNVLVGAIIGGPDNNDHFADDRNNYQQSEPA
TYINAPFVGALAFFSGKAA*
>Eucgr.F02941.1
METRVSLWLPLLLCSVLCLGTRGNPDYKDALAKSLMFFQGQRSGRLPTNQLLSWRSTSGL
SDGALAHVDLTGGYYDAGDNVKFNFPMAYTTTVLSWSTLEYGKRMGAQLPNARAAIRWAT
DYLLKCATATPGKLYVGVGDPNVDHKCWERPEDMDTVRSVYSVSPSNPGSDVAGETAAAL
AAASLVFRVADPKYSKLLLKTAKQVMQFAIQYRGSYSDSLGGAVCPFYCSYSGYKDELLW
GAAWLYRATNDVYYANFLKSLGANDATDIFSWDNKLAGARVLLSRMALLNKDGSYDQFRQ
QAEDFMCRILPNSPSSSTQYTPGGLMFKLSESNLQYVTSITFLLTTYSKYMSSAKHTFNC
GNMVITPGTLKYLAKKQVDYILGVNPLKMSYMVGYGTTFPRRIHHRGSSLPSLLSHPQAI
GCQGGFQPFFYTSSPNPNILTGAIVGGPDQNDAFSDERTDYSHSEPATYINAAIVGPLAY
LAATYSA*
>Eucgr.H01095.1
MALVFLRSFTLLLLLSCFSASLFLCNAYYPLRHSHQHRPRFASHNYRDALTKSILFFEGQ
RSGRLPRSQRVTWRRDSGLSDGSAANVDLVGGYYDAGDNVKFGFPMAFTTTMLSWSVIEF
GGLMKGELGNAKEAIRWASDYLLKATARPDTIYVQVGDANKDHKCWERPEDMDTPRSVYK
IDRSNPGSDVAGETAAALAAASLVFRRSDPAYSRFLVRRAIRVFEFADKYRGSYSNGLKD
VVCPFYCSFSGYQDELLWAAAWLHKATKNLAFLNYIQVNGQTLGAAEYDNTFGWDNKHAG
ARILLSKAFLVQNVQTLHDYKGHADNFICSVIPGASSAQYTPGGLLFKMSDDNMQYVTST
AFLLVTYAKYLTRAHVFVNCGGTTFTPSRLRNIAKKQVDYLLGDNPLRMSYMVGYGPRYP
QRIHHRGSSLPSVASHPAKIQCSSGFDFMNSESPNPNIHVGAIVGGPDQHDRFPDQRSDY
EQSEPSTYMNAPLVGTLAYLAHSFGQL*
>Eucgr.B02944.1
MARKALPSPTASPALPALAVLLLLLHHPLRPAAAAGGGHEYFDALHKSILFFEGQRSGEL
PPDQRVRWRRDSALHDGATAGVDLTGGYYDAGDNVKFGFPMAFTATLLSWSVIDFGRTMG
PELRNAVKAVRWATDYLLKATAVPGVVYVQVGDAYSDHNCWERPEDMDTLRTVYRIDRAH
PGSDVAGETAAALAAASIVFRSRDPGYSRLLLDRAVKVFAFADKYRGAYSGSLRRAVCPF
YCDVNGYQDELLWGAAWLHKASRRRLYREYIMRNEVVLHAGDTINEFGWDNKHAGINVLI
SKEVLMGRADYFKSFKANADGFICSVLPGLSHPQVQYSPGGLIFKAGGSNMQHVTSLSFL
LLAYSNYLSHANKAVHCGGTSASPALLRQLAKRQVDYILGDNPLGMSYMVGYGARYPQRI
HHRASSLPSVRAHPARIGCKAGSRYFLSPDPNPNPLVGAVVGGPNVTDAFPDSRPFFQES
EPTTYINAPLVGLLGYFSAHP*
>Thhalv10025010m
MKPSIFILTVLILLLLLLPTAIPHDYSDALRKSVLFFEGQRSGRLPKQQRMTWRGNSALN
DGKNLKTDLVGGYYDAGDNVKFHYPMAFTATMLAWSAIDFGGYMSQKDLRQNLVALKWAT
NYLLKTVSQLPNRIFVQVGEAQADHDCWERPEDMDTPRTAFALDAPNPASDLAGEIAAAL
AAASIAFKQSNPKYSKILLDKAVKTFQYADLHRGSYTNNPKVNQAVCPFYCSINGYKDEL
LWGAAWLRRATGKDFYLKYLVENRQAFGADFNFYEFGWDNKVGGVNVLVAKEIFQKNVTA
LTAYKETAEKMICAFFPQTAGPHMTYTPAGLLYKPGSSQLQNTAALSFLLLTYADYLSKS
SQRLNCGNLKFQPDSLRRIAKRQVDYVLGDNPMKLSYMIGYGDKYPRQIHHRGASIPSVK
AHPKAFGCVQGWNIFASPNPDPNILVGAVIGGPDVDDKFIGKRTNASHTEPTTYINAPFV
GLFAYFKSNPNFS*
>Thhalv10025071m
MGKLLVIMLVGIFMAFESLEALDYGDALNKSILFFEGQRSGKLPVKQRVKWRADSALTDG
EPDHVNLIGGYYDAGDNVKFVWPMSFTTTLLSWAAIEYQNEISSVNQLGYLRSAIKWGTN
FILRAHTSPTTLYTQVGDGNSDHGCWERPEDMDTARTLFKISSSSPGSEAAGEAAAALAS
AALVFKAVDSNYSSKLLNHAKSLFEFADKYRGSYQASCPFYCSYSGYQDELLWAAAWLYK
ATGENKYITYVTSNQGWSQAVNEFSWDNKFAGAQALLASEFYNGKNDLGKFKNDVESFVC
ALMPGSSSQQIKPTPGGLLFTRDSSNLQYVTTATTVLFHYSKTLTKARVGSIQCGSTQFT
VSQIQNFAKSQVDYILGNNPMKMSYMVGFGTKYPTKPHHRGSSLPSIRSKPEKIDCNGGF
SYYNSDKPNPNVHTGAIVGGPDSSDQFSDQRTDYSHAEPTTYINAAFIGPVAALIGRNSN
*
>Thhalv10027409m
MKLHYYPRLPLSLLIFLFLVFLISVAMSTSSQHDYSDALSKSILFFEGQRSGYLPNDQRM
TWRRNSGLSDGWTHNTDLTGGYYDAGDNVKFNFPMAFTTTMLAWSVIEFGEIMPSPDLRN
SLVALRWSSNYLLKSVSQLPNRIFVQVGDPVADHNCWERPEDMDTPRTAYAVNAPNPASE
VAGEITAALSAASIAFRSSDPGYSQTLLQNAVKAFQFADMYRGAYSSNDDIKNDVCPFYC
DFNGFQDELLWGAAWLRKATGDESYLNYIESNREPFGASENVDEFGWDNKVGGLNVLVSK
EVIGGNMYNLEAYKASAESFMCSLVPESPGQHVEYTPGGLLYKPGGSQLQHATTISFLLL
VYAQYLSRSSLSLNCGSLAVPPDHLRRLAKKQVDYILGENPMGLSYMVGYGERYPRRIHH
RGSSLPSIVDHPGAIGCKDGTVYFNSTEPNPNVLIGAVVGGPGEDDKYDDDRSDFRKSEP
TTYINAPFVGVLAYFAANPGFS*
>Thhalv10028585m
MAFLFSSSSYALTVIIFLSFFFFLCNGFSYSSSSLFNTHHHRHHFAKHNYKDALTKSILF
FEGQRSGKLPSNQRMTWRRNSGLSDGSALHVDLVGGYYDAGDNIKFGFPMAFTTTMLSWS
VIEFGGLMKSELPNAKIAIRWATDYLLKATSHPDTIYVQVGDANKDHACWERPEDMDTQR
SVFKVDKNTPGSDVAAETAAALAAAAIVFRKSDPSYSKILLKRAIRVFAFADKYRGTYSA
GLKPDVCPFYCSYSGYQDELLWGAAWLQKATRNLKYLNYIKINGQILGAAEYDNTFGWDN
KHAGARILLTKGFLVQNMKTLHEYKGHADNFICSVIPGAPFSSTQYTPGGLLFKMADANM
QYVTSTSFLLLTYAKYLTSARTVVHCGGSVYTPGRLRSIAKKQVDYLLGDNPLRMSYMVG
YGPKFPRRIHHRGSSLPCVASHPAKIQCHEGFSIMNSQSPNPNFLVGAVVGGPDQHDRFP
DERSDYEQSEPATYINAPLVGALAYFAHAYGQL*
>Thhalv10018439m
MARKSLIFPEISPSILSLILLLVLLFSPPIHAGHDYRDALRKSIMFFEGQRSGKLPPDQR
LRWRRDSALRDGSSAGVDLSGGYYDAGDNMKFGFPMAFTTTMLSWSIIDFGKTMGPELKN
AVKAVRWGTDYLLKATAIPGVVFVQVGDAYSDHNCWERPEDMDTLRTVYKIDRAHPGSDV
AGETAAALAAASIVFRRRDPAYSRRLLDRATRVFAFANRYRGAYSNSLYHAVCPFYCDFN
GYQDELLWGAAWLHKASRKRVYREFIVKNEVVLRAGDTINEFGWDNKHAGINVLISKEVL
MGKAEYFESFKQNADGFICSILPGISHPQVQYSRGGLLVKTGGSNMQHVTSLSFLLLAYS
NYLSHAKKVVPCGELTASPSLLRQIAKRQVDYILGDNPLGMSYMVGYGKKFPRRIHHRGS
SVPSVSTHPARIGCKEGSRYFLSPNPNPNLLVGAVVGGPNVTDAFPDSRPYFVESEPTTY
INAPLVGLLGYFSTHSSWR*
>Thhalv10007402m
MPLPLSSPSFRVIIIFLSFFLLLSDGFSSPSPSLRSLHHRHRLDNHNYKDALTKSILFFE
GQRSGKLPPNQRMTWRSNSGLSDGSALNVDLVGGYYDAGDNMKFGFPMAFTTTMLSWSLI
EFGGLMNSELPNAKNAVRWATDFLLKATSHPDTIYVQVGDPNMDHACWERPEDMDTPRSV
FKVDKNNPGSDIAGEIAAALAAASIVFRNCDPSYSNLLLQRAITVFEFADKYRGPYSAGL
KPEVCPFYCSYSGYQDELLWGAAWLHKATNKPTYLSYIKDYGQNLGADESDNMFSWDNKH
VGARILLSKEFLIQKVKTLEEYKEHADNFICSVIPGAPFSSSQYTPGGLLFKMGESNMQY
VTSTSFLLLTYAKYLSSARTVAHCGGSVVTPARLRSIAKKQVDYLLGDNPLKMSYMVGYG
PKYPRRIHHRGSSLPSVANHPTKIQCHDGFSMYNSQSPNPNVLLGAVVGGPDQNDQFPDE
RSDYQRSEPATYINAPLVGALAYLARSFV*
>Thhalv10007462m
MAGKSLNLSGIAPATIILFMLLIISPEIYAGHDYRDALRKSILFFEGQRSGKLPPDQRLK
WRRDSALRDGSSAGVDLTGGYYDAGDNVKFGFPMAFTVTMMSWSVIDFGKTMGPELGNAV
KAIKWGTDYLLKATAIPSVVFVQVGDAYSDHNCWERPEDMDTLRTVYKIDKDHPGSEVAG
ETAAALAAASIVFEKRDPAYSKRLLDRAARVFAFANKYRGAYSDSLHEAVCPFYCNFNGY
EDELLWGAAWLHKASKKRVYRLYIMKNKEILRAGDTIHEFGWDNKRAGINVLISKMVLMG
KADYFQSFKQNADEFICSLLPGTSHPQVEYSLGGLLVKSGGSNMQHVTSLSFLLIAYSNY
LSNANKVIPCGDFTASPALLRQAAKRQVDYILGDNPMKMSYMVGYGSRFPQRIHHRGSSV
PSIVDHPGRIGCKDGSRYFLSPNPNPNLLIGAVVGGPNVTDDFPDSRPYFQLTEPTTYIN
APLLGLLGYFSAHS*
>Thhalv10018465m
MTSPFYFVFLFSSLFMGNVDANPNYREALSKSLLFFQGQRSGRLPRDQQLSWRASSGLSD
GSSAHVDLTGGYYDAGDNIKFNFPMAFTTTMLSWSTLEYGKRLGPELQNARVNIRWATDY
LLKCARATPGKLYVGVGDPNVDHKCWERPEDMDTPRTVYSVSSSNPGSDVAAETAAALAA
ASMVFRKVDSKYSRLLLATAKKVMQFAIQYRGAYSDSLSSSVCPFYCSYSGYKDELMWGA
SWLLKATNNPYYANFIQSLGGGDQPDIFSWDNKYAGAYVLLSRRALLNKDSNFEPYKQAA
ENFMCKILPNSPSSSTQYTQGGLMYKLPQSNLQYVTAITFLLTTYAKYMKATRNTFTCGN
SVIVPDALISVSKRQVDYILGDNPIKMSYMVGFGPNFPKRIHHRASSLPSHALRSQSLGC
NGGFQSFYTQNPNPNILTGAIVGGPNQNDGYPDQRDDYSHSEPATYINAAFVGPLAYFAA
GRSA*
>mrna01891.1-v1.0-hybrid
MASAATFPLATQVLCLSLCFLSLGCSAFTVEDYSDALDKSILFFEGQRSGKLPSNQRLNW
RGNSGLSDGSSYHVDLVGGYYDAGDNVKFGLPMAFTTTLLAWSVIEFGSSMPNQIDNAKA
AIRWSTDYLLKAATTTPGTLYVQVADPNMDHHCWERPEDMDTPRNVYKVSTQNPGSDVAA
ETAAALAAASIVFKDSDPSYSGKLLHTAMKVFDFADKYRGSYSDSLGSVVCPFYCSYSGY
QDELLWGASWIHRASENSSYLSYIKSNGHTLGADDDDYSFSWDDKRAGTKVLLSKSFLET
NTEEFQIYKAHSDNYICSLIPGSSSFQAQYTPGGLLYKASESNLQYVTSTTLLLLTYAKY
LSSNSLAVTCGSLAVTGKTLIAQAKKQVDYILGDNPAKMSYMVGFGKKYPQHVHHRGSSV
PSVHNHPNPIPCNDGFQYFHSGSPNPNVLVGAIVGGPDNKDNFADDRNNYQQSEPATYIN
APFVGALAFFSANTNP*
>mrna21252.1-v1.0-hybrid
MSSFGRLRLVVLVAAMMVAMVVKASQDYGDALTKSILFFEGQRSGKIPSTQRMTWRKDSA
LHDGLQIGVDLVGGYYDAGDNVKFSFPMAFSTTMLAWSVLEFGKDMGADLPRALDAIRWG
TDYFLKATSIPGFVFAQVGEPYDDHNCWERPEDMDTPRNPYAVSKQFPGSELSAEIAAAL
AASSMVFKHVDLQYSARLLKRARMVFEFAVTYQGSYNDALGPWVCPFYCDFSGYEDELIW
GAAWLFKATKIPTYSKYVLDNVHKLEKSVMRNVNGLSYSSVGGSFTEFGWDTKHAGINVL
ASKLFMSSIDIGSSPFVINSDKFICSLLPDSPTLSVSYSPGGLLFKPGGSNLQHATTLSF
LLVVYSRYLSKSNRVVHCNNVVATPARLVQIAKGQVDYILGSNPLNMSYMVGYGKKFPQR
IHHRGSSLPSVGQHPQQIGCKEGSVYFGSSNPNPNELTGAVVGGPDIKDAYTDSRVDFVH
SEPTTYINAPFVGVLAYFKSHP*
>mrna31222.1-v1.0-hybrid
MAMSSTSALSFFSLFISVLISLHSSIGNVQVVHAGNPDYRDALAKSILFFQGQRSGRLPS
GASQQITWRSNSGLSDGRLAQVDLTGGYYDAGDNVKFNFPMAFTTTMLSWGALEYGKKLG
PQLASTREAIRWSATYLLKCARATPGRLYVGVGDPNADHKCWERPEDMDTSRTVYWVSPS
NPGSDVAGETAAALAAASMVFRKVDSKYSRLLLSTAKKVFQFAIQYRGAYSDSLGSAVCP
FYCSYSGYKDELVWGAAWLLRATNDAFYFNFLKSMGGGDSPDIFSWDNKFAGAYVLLSRR
AVLDNDKNFDSYKQQAEQFMCSILPNSPSSSTQYTQGGLIYKLPGSNLQYVTSITFLLTT
YSKYMSSKKHTFNCGNLVVTPTTLKSLAKRQVDYILGVNPLKMSYMVGYGPYYPKRIHHR
GSSLPSLASHPQSIGCNGGFEPFFYSSNPNPNILVGAVVGGPNQNDGFPDDRADYSHSEP
ATYINGALVGPLAYFAGIKSQ*
>mrna31223.1-v1.0-hybrid
MSRTTTLSFFSLFICVLISLGSTIGNVQLVQAGNPNYRDALAKSILFFHGQRSGKLPSGA
AQQMTWRSNSGLSDGRLAQVDLTGGYYDAGDNVKFNLPMAFTTTMLSWGALEYGEKMGPQ
LASTQEAIRWSATYLLKCATATPGKLYVGVGDPNADHKCWVRPEDMDQARTVYSVSSSNP
GSDVAGETAAALAAASMVFRKVDPKYSALLLSTAKKVFQFAIQYRGSYSDSLGSAVCPFY
CSYSGFKDELMWGAAWLLTATNDAFYSNFLNSMGGGDSPDIFSWDNKYAGAYVLLSRKAI
LSNDKKFDSYKQQAEQFMCRILPNSPSSSTQYTQGGLIYKLPGSNLQYVTSITFLLTTYS
KLMSSTKHTFNCGNLVVTPSALSSLAKRQVDYILGENPKRMSYMVGYGANYPKRIHHRGS
SLPSLATHPQRIGCDAGFQFFYSSNPNPNILVGAVVGGPDQNDGFPDDRNDYSHSEPATY
INGALVGSLAYFAGGNLN*
>mrna31225.1-v1.0-hybrid
MSLFFLISAVLSLSTSIGNVHFVQAANPNYRDALAKSILFFQGQRSGKLSSQQITWRSNS
ALSDGRPANVDLTGGYYDGGDNVKFNFPMAFTTTMLSWGSLEYSKKMGSQLTNARTAIRW
SANYLLKCARATPDRLYVGVGDPNVDHKCWERPEDMDTARTVYWVSPSNPGSDVAGETAA
ALAAASMVFRKVDPKYSKLLIRTAKKVFQFAIQYRGAYSDSLGSAVCPFYCSYSGYKDEL
VWGAAWLLRATNDVFYFNFLKSMGGDSPDIFSWDNKFAGAYALLSRRAVLNNDKKFDSYK
QKAEQFMCRILPNSPSSSTQYTKGGLMFKLPQSNLQYVASITFLLTTYSKYMSATQHTFN
CGNLVVTSSTLRNLAKRQVDYILGVNPLKMSYMVGYGPSYPKRIHHRGSSLPSLASHPTT
ISCKAGFQSFYYSSNPNPNILVGAVVGGPNQNDEFQDDRDDYSHSEPATYINGAIVGPIA
YFANVK*
>mrna11076.1-v1.0-hybrid
MASFGCSSTLGLLLSCIFTTLLLCNATHYHNPVQRHRHHPRVASHNYKDALTKSILFFEG
QRSGKLPPNQRLNWRRDSGLSDGSAAHVDLVGGYYDAGDNVKFGFPMAFTTTMLSWSVIE
FGGLMKGELQNAKEAVRWATDYLLKATAHPGTIYVQVGNAVSDHACWERPEDMDTPRSVY
KIDANTPGSEVAGETAAALAAASLVFRRSDPVYSKLLVRRAMRVFEFADKHRGAYSNGLR
KFVCPFYCDYSGYQDELLWGAAWLHKATKNPSYLGYIQSNGQILGAAQFDNTFGWDNKHV
GARILLSKAFLVQKLPALHEYKGHSDNFICSILPGSSSTQYTPGGLLFKMNDSNMQYVTS
TSFMILAYAKYLTSSRQVVNCGGTTVTPKKLKAMAKRQVDYLLGDNPQKMSYMVGYGPRY
PQRIHHRGSSLPCIASHPAKIQCSSGFSVMKSQSPNPNILLGAVIGGPDQNDRFPDDRSD
YEHYRMQSARGDRAETERVSSQAPNYEAQLVKDVLPLEELKMVESQGKSIEYMIVDNRIS
DVLTELSINGKYRISLDSSPMREPTYQLPSCQRQTTTQSPSPERQENALILS*
>Gorai.013G032600.1
MKFHYVLLFLLHHHHRQQFFLFVSLVFSPLVRCGHHDYSDALSKSILFFEGQRSGVLPRD
QRMKWREDSGLSDGRSMYNMDLTGGYYDAGDNVKFGFPMAFTTTMLAWSVIEFGELMPPS
ELRNALVAIRWGTDYLLKTVSQPNRIFVQVGDPYKDHNCWERPEDMDTARTVYAVDAPNP
ASEVAAETAAALAASSMAFRSVDPGYAKTLLRNSVRVFQYADNFRGAYSDNSNVRDGACP
FYCDFSGYQDELLWGAAWLRRASQDNSYLNYIEINGKTLGADDNINEFGWDNKHAGLNVL
VSKEALEGNIYSLQSYKVSADSFMCTLIPDSSSSHIEYTPGGLIYKPGGSNLQHATTISF
LLLVYANYLDRTSQTVNCGNLIASPLSLRTIAKNQADYILGDNPMGLSYMVGYGNRFPQR
IHHRGSSLPSVKDHPEFIACKEGSIYFNSTNPNPNVLVGAIVGGPGEDDVYDDDRADFRK
SEPTTYINAPFVGVLAYFAANPS*
>Gorai.009G290800.1
MAKANILLIFLCSLVLLLLGGVRVEGNPNYRDALQKSFLFFQGQRSGKLPANQKVSWRSN
SGLSDGSLDHVDLTGGYYDAGDNVKFNFPMAFTTTMLSWGTLEYGKRMGPQLQEARAAIR
WATDYLLKCANSKPGKLYVGVGDPNVDHKCWERPEDMDTVRTVYSVSSSNPGSDVAGETA
AALAAASLVFRRVDPKYSRLLLQTARKVMAFAIQYRGAYSDSLGSAVCPFYCSYSGYKDE
LLWGAAWLFRATNDAYYYNFLKTLGADDQPDIFSWDNKYAGAHVLLSRMALLGKDKNFEQ
FKQEAESFMCRILPNSPYSTTQYTQGGLMYKLPESNLQYVTSISFLLTTYGKYMKAKKQT
FNCGSLFVTPNSLIGLAKRQVDYILGENPIKMSYMVGFGRNFPKRIHHRGSSLPSLAKHR
QSIGCDGGFQPYFYSSNPNPNVLVGAIVGGPNQNDGFPDDRSDYSHSEPSTYITAALVGP
LAYFSH*
>Gorai.007G126900.1
MGLSLSPLALIVLLACLTALHQCNGNPFRRNNPFRHHHHPRFAKHNYRDALTKSIMFFEG
QRSGRLPSNQRITWRRDSGLSDGAAMHVDLVGGYYDAGDNVKFGFPMAFTTTMLSWSVIE
FGGLMKGELQNAKQAIRWATDYLLKATAHPDTIYVQVGDAKQDHSCWERPEDMDTPRSVF
KIDKNSPGSDVAGETAAALAAASLVFRRSDPTYSKLLARRAIRVFQFADKYRGPYSNGLK
KVVCPFYCSYSGYQDELLWGAAWLHRATRNPTYLNYIQVNGQILGAAEFDNTFGWDNKHV
GARILLSKAFLVQRLKSLHDYKGHADNFICSLIPGAPFSSAQYTPGGLLFKMSDSNMQYV
TSTSFLLLTYAKYLTSAHQVVNCGGTRVTPKRLRTIAKKQVDYLLGDNPLKMSYMVGYGP
RYPQRIHHRGSSLPSVANHPAKIQCSTGFNFMKSQSPNPNILVGAVIGGPDQKDRFPDQR
SDYEQSEPATYINAPLVGALTYLAHSFGQL*
>Gorai.005G160300.1
MAPKPLTFPGIFSALLAFSFSLLLFCHPIIGGHNYHDALRKSILFFEGQRSGRLPPDQRV
KWRRDSALHDGSTAGVDLTGGYYDAGDNVKFGFPMAFTTTLLAWSIIDFGRNMGPELKNT
VKAVKWSTDYLLKATEKPGVVYVQVGDAYSDHSCWERPEDMDTLRTVYKIDNAHPGSDVA
GETAAALAAASIVFRKRDPAYSRLLLNRAIRVFNFADKHRGAYSSSLHSAVCPFYCDVNG
YQDELLWGAAWLHKASRKRVYREYIVKNEVVLRAGDTINEFGWDNKHAGINVLISKEVLM
GKADYFESFKQNADGFICSLLPGISHPQVQYSPGGLMFKTGGSNMQHVTSLSFLLLAYSN
YLSHANKVVPCGESSASPALLKHLAKRQVDYILGDNPLGMSYMVGYGARFPRRIHHRGSS
LPSVAAHPARIGCKAGTRYYLSPNPNPNLLVGAVVGGPNVSDAFPDSRPYFQESEPTTYI
NAPLVGLLAFFSAHP*
>Gorai.002G175700.1
MAPKSFSFPGIFPALLASSLALLLLPTPIIAVHDYHDALRKSILFFEGQRSGKLPPDQRV
KWRRDSALRDGSTAGVDLTGGYYDAGDNVKFGFPMAFTTTLLAWSIIDFGRNMGPELKNA
VKAVKWSTDYLLKATAKPGVVYVQVGDAYSDHSCWERPEDMDTLRTVYKIDNAHPGSDVA
GETAAALAAASIVFRSRDPAYSRLLLNRAVRVFNFADKHRGAYSSSLHAAVCPFYCDVNG
YQDELLWAAAWLHKASRKRAYREYIVKNEVVLRAGDTINEFGWDNKHAGINVLISKEVLM
GRADYFESFKQNADGFICSILPGITHPQVQYSPGGLIFKAGGSNMQHVTSLSFLLLAYSN
YLSHANKAVPCGERSASPALLKQLAKRQVNYILGDNPLGMSYMVGYGSRFPQRIHHRGSS
LPSVAAHPARIGCKAGSRYYLSPSPNPNLLLGAVVGGPNVSDAFPDSRPYFQESEPTTYI
NAPLVGLLAFFSAHP*
>Gorai.001G048100.1
MSLIQRLSVLGMAAMAMGLVASHDYGAALTKSILFYEGQRSGKLPPTQRITWRKDSALRD
GFEIGVDLVGGYYDAGDNVKFTFPMAFSITMLAWSLLEFGQSLGTDLQHSLKAIQWGTDY
LLKATSVPGFVFAQVGDPYGDHNCWERPEDMDTPRTPYAVSKEFPGSEVSAEIAAALAAS
SMVFRPINRGYSARLLKRARMIFEFADKYRGSYNDSLGPWACPFYCDYSGYQDELVWGAA
WLLRATKAPYYRNYVLANIQNLDKSSSFAEFGWDTKHAGINVLVSRLIKSQTPEPFITNA
DKFVCSVLPESPTISVSYSPGGLLIKPGGSNLQHATALSFLLLVYSRPLSKDSRVIHCGN
VVATPARLIQVARSQVDYILGSNPLNMSYMVGYGEKFPERIHHRGSSLPSITQHPQHIDC
TGGATYFYTNNPNPNLLTGAVVGGPDIKDSYGDSRADFAHSEPTTYINAPLVGLLAYFKS
H*
>Gorai.008G250400.1
MKKMGCVEIVWGLVLCCNLAMALTSSSHNELAFEDVEHLSYDYKDALGKAIMFFEGQRSG
KLPANQRLKWRGDSALTDGKPDNVNLVGGYYDAGDNVKFGWPMAFTVTLLSWAAVEYRHE
ISSAHQLSHLRAAIRWGTDFILRAHTSPTTLYTQVGDGNADHQCWERPEDMDTPRTLYKI
TSDSPGTEASAEASAALSAASLVFKRVDSNYSKKLLSKSKSLFKLADKYRGSYKDSCPFY
CSFSGYQDELLWSAAWLYKASRDEKYLNYVLSNQGWSQAVSEFSWDTKFAGAQALLAKEF
YGGKKDLSKYKTDVESFICALMPGSSSLQIQTTAGGLLYIRDSSNLQYVTSSCTVLSVYS
KTLMTSNIDGIHCGSAHFSASQIKSFVKSQVNYILGNNPMKMSYMVGFGSKYPMQLHHRG
SSIPSIHSHPSRVGCNDGYSSYYSSNNPNPNQHVGAIVGGPDSSDHFNDQRSDYSHSEPT
TYINAAFVGAVAALLDGTKQEPLQLLLINTTINMVDYM*
>Gorai.003G077300.1
MAAPITMLILCTSFLSLSLLSTAFTSRDYADALEKSILFFEGQRSGPLPSNQRLKWRGNS
GLSDGASYHVDLVGGYYDAGDNVKFGLPMAFTTTMLAWSVIEFGGSMHSQIGNANTALRW
ATDYLLKAATATPDSLYVQVGDPNMDHKCWERPEDMDTPRNVYKVSAQNPGSDVAAETAA
ALAAASIVFKDSDPSYSAKLLQTAKNVFDFADKYRGSYSDSLNSVVCPFYCSYSGYQDEL
LWGASWMHRATQDSSYLSYIQSNGHTMGSDNDDFSFSWDDKRAGTKVLLSKDFLEKSTSE
FQLYKSHSDNYICSLIPGSSGFQAQYTPGGLLYKASESNLQYVTTTTFLLLTYAKYLSTN
GGVVTCGTSTVTAESLIAQAKKQVDYILGDNPAKMSYMVGFGERYPQHVHHRGSSVPSIK
AHPDRINCNNGFQYLYANSPNPNVLAGAVIGGPDSKDNFADDRNNYQQSEPATYINAPFV
GALAFFSGKA*
>Gorai.008G031800.1
MRPSSLLFLYLIFFHGFSPLVESSYLDYADALSKSILFFEGQRSGFLPQDQRIGWRGNSG
LSDGWMYNTDLTGGYYDAGDNVKFGFPMAFTTTMLAWSVIEFGDLMPPNELRNALVAIRW
ATDYLLKTVSQPNRLFVQVGDPNIDHSCWERPEDMDTARSVYAVDAPNPASDVASETAAA
LAASSMAFRSVDAGYADTLLRNAVQVFQFADNFRGAYSDNAHIRDGACPFYCDFSGYQDE
LLWGAAWLRRASQDNSYLSYLENNGKTLGADDNINEFGWDNKHAGLNVLVSKEVLDGNMY
TLESYKASADSFMCTLIPDSSSSHIEYTPGGLIYKPGGSNLQHATTISFILLVYAKYLDR
TSQTVNCGNEFVSPVLLRMQAKKQVDYILGENPMGLSYMVGYSNYFPQRIHHRGSSLPSV
KDHPGFIACKDGSIYFNSTNPNPNVLVGAIVGGPGEDDVYGDDRADFRKSEPTTYINAPF
VGALAYFAANPNPS*
>Lus10027201
MGLLERSVAAVMVIMMMAVVVESAVEPIRHDYGDALSKCILFFEGQRSGKLPSNQRMIWR
KDSGLRDGFQIDKSLKGSFPRPADLVGGYYDAGDNVKFNFPMAFSTTMLAWSVIEFGKMM
GPIEKQHALEAIRWATDYFLKATAIPGVVFAQVGDPYADHNCWERPEDMDTSRAAFAVSK
EFPGSEVSGEIAAALAASSVAFRGVDRLYSAKLLGRASTVFRFADSYRGSYNSAIGKWVC
PFYCNYGGYEDELVWAAAWLFKATKGANYWSYVVENAGELNKMELKSVDGFTYSGGTFGE
FGWDTKTAGINVLVARMLKPKNATDATGFSLNADKFICSVLPESPTVGVQYSPAGLLFKS
GGSNMQHVTALSFLFITYARHLQRYKRVLNCGHVAINHGRLLNFARGQVDYLLGSNPLKM
SYMVGYGTKFPKRIHHRASSLPSVEKHGERIDCHGGSSYFMSENPNLNQLIGAVVGGPDL
RDAYDDSRADFVHSEPTTYINAPLVGVLGYFKSHPSIRSQSIFDDDVS*
>Lus10027205
MAMAAMMMVVGSVTASHEYGDALSKCILFFEGQRSGKLPSNQRMTWRRDSGLRDGFEIGV
DLVGGYYDAGDNVKFNFPMAFTTTMLAWSVVEFGTMMGPVEKQHALEAIRWGTDYLLKAT
SVPGFVFAQVGDPYADHNCWERPEDMDTRRTPYAVSKNFPGSEVSGEISAALAASSVAFR
GVDRMYSAKLLSRASTVFKFADTYRGSYNASIGDWACPFYCDFSGYEDELVWAAAWMFKA
TKAEYYQSYVVKNSGELDKMELKGIDGFTYSGGTYGEFGWDTKTAGINVLVAGMLTPSNV
TQTTSFGPNADRFVCSILPESPTVAVQYSPGGLLFKPGGSNMQHVTALSFLFIAYGRHLQ
RYKRVVHCGDVVVEHDRLYNFARTQVDYLLGTNPLKMSYMVGYGPKFPQRIHHRASSLPS
IEKHRERIDCQGGTSYFMSPNPNPNQLTGAIVGGPDIHDAYDDSRADFVHSEPTTYINAP
LVGVLGYFKSHP*
>Lus10018077
MMNSTTLFLLFLLLLANSFPSSLSTTKNSGRRRHDYSDALSKSILFFQGQRSGSLPRDQR
LGWRADSGLSDGRGTYGVDLTGGYYDAGDNVKFGFPMAFTTTMLSWSIIEFGDDMPPAEL
RNSLVAVRWASDYLLKSVSQLPNRIFVQVGDPISDHDCWERPEDMDTLRTVYAVDAPNPA
SDVAGETAAALAAASIAFRQSDPGYSQTLLRNAVKTFQYADTHRGAYSDNSNIKEGVCPF
YCDFDGYQDELLWGAAWLRKATGDDAYLTYLEDNTKTLGADDNINEFGWDNKHAGINVLI
SKEVVQGKNDVASLRSYKSSADSFICTLIPDSPASSHVQYTRGGLIYKPGGSNLQHATTI
SFLLLSHANYLDRTHQPLNCGNDVVSADALRSQAKRQVDYILGDNPMKMSYMVGYGDTYP
RRIHHRGSSLPSVKVHPEAIGCGQGSVYYKSASPNPNELTGAVVGGPGEDDEFSDDRADF
RKAEPATYINAPFVGVLAYFAANPDL*
>Lus10031139
MGSFFCIAGILSAFTLFAGISTVSAEPRLHYASPSHDYGDALTKSIMFFEGQRSGKLPSS
QRLTWRKDSALRDGSDIGMDMVGGYYDAGDNVKFHLPMAYSTTMLAWSIVAHGNNMGYKD
LKKALEALRWGTDYFLKATSVHGRIVAQVGDPVLDHDCWERPEDMDTPRTTYVLNQTHPG
SEVAGEITAALAAGSIAFKLVDVKYSKVLLDRALQAFEFAEKYRGSYANSVAAGACPFYC
SPNGFMDELVWGAAWLFQATGSASFLQFAKSNLGTGHCAFNWDSKFPGVYVLLSEWDNDF
ATNADNLVCEILPECPTKAYTFTPGGLLYSKGAPSNLQNPTALGFLLSVYSKILKAQNGA
VNCGNNVRIDSYRLLQFVKSQADYILGSNPLGMSYMVGYGPKYPKRIHHRGSILPSMDKH
PSRIQCSEGYSYFKVVKTNPNVLIGAVPGGPDMNDGFEDSQLVVSQSEPATYINAPFVGV
LAFLKGGQWVEFYKSYFHW*
>Lus10029071
MSTLRATIFLLFLAFSSAAAHDYHEALRKSILFFEGQRSGKLPPDQRLKWRRDSALRDGS
TVGRDLTGGYYDAGDNIKFGFPMAFTTTLLSWSVIDFGKTMGPELKNAVEAVRWATDYLL
KVTADPGVVYVQVGDAFSDHNCWERPEDMDTLRTVFKIDGAHPGSDVAGETAAALATPAA
ALAAASIVFRSRDPSYSAVLLNRAVRVFEFADRHRGAYSGSLHAAVCPFYCDNNGYQDEL
LWGAAWLHKASRRRVYREYIIKNEVVLHAGDTINEFGWDNKHAGINVLLSKEVLMGRADY
FENFKQNAHGFICSLLPGISHPQVQYSPGGLIFKAGGSNMQHVTSISFLLLAYSNYISHA
NKAVPCGSHSASPALLRQLAKRQVDYILGDNPLRMSYMVGYGERYPQRIHHRGSSLPSVK
AHPAKIQCKEGSQYFLSPNPNPNLLVGAVVGGPNVTDAFPDSRPFFQESEPTTYINAPLV
GLLSYFTAHS*
>Lus10001666
MYSKSKYISFLLTVGSLILFVSHAFTSDDYSDALEKSILFFDGQRSGNLPSDQRLTWRGD
SGLSDGSTYHVDLVGGYYDAGDNVKFGLPMAFTTTLLSWSVIEFGSSMGDRNIENAKSAI
RWSTDYLLKAATATPDTLYVQVGEPNMDHRCWERPEDMDTPRTVYGVTPRNPGSDVAAET
AAALAAASLVFKDSDPLYSSKLLGTAVKVFSFADMYRGSYSDSLGSVVCPFYCSYSGYHD
ELLWGASWLHKASQNVTYLSYIQSNGHTLGAEDDDFSFSWDDKRPGTKVLLSKGYLENTS
PEFELYKSHSDSYICSLIPGTSTSQAQYTPAGLLYKGAESNLQYVTSTTFLLLTYAKYLN
STGGGGETICGGGTKVTAESLVAQAKKQVDYILGENPAKMSYMVGFGEKYPLHVHHRGSS
VPSLKSHPSRIQCGDGFQYLYSGSPDPNLLVGAIVGGPDRRDGFEDSRGNYQQSEPATYI
NAPFVGVLAFFAATT*
>Lus10038223
MASSSTVLLLFLPTLITLSLFCFLTSAHPVSRHNYKDALAKSILFFEGQRSGKLPHSQRM
KWRANSGLSDGSTANVNLVGGYYDAGDNVKFGFPMAFTTTMLSWSVIEFGGMMKDELPHA
KQAIRWATDYLLKATNHPDTIYVQVGDANEDHACWERPEDMDTRRTVYKIDKNTPGTEVA
GETAAALAAASLVFRTTHPYYTKLLLSRAMRVFSFANKNRGSYSDGALRNQVCPFYCSYS
GYQDELLWAAAWLHRATKLSTYLNYVKANAQSLGADQYDNTFGWDNKHVGARILLSRTFL
LRKHADFEDFKEHSDNFVCSIVPGVPNYASQYTPGGLLYKLGEGNMQYVTSTSFLLLAYA
KYLAVSGKSVNCGGTVVHAGKLRSIAKRQVDYLLGENPLKMSYMVGYGKKYPLRIHHRGS
SLPSILVKPDRIGCSSGYGVMYSQSPNPNVLVGAVVGGPDQGDGFSDQRNDYEHSEPATY
INAPLVGSLAYLAHAFGQI*
>Lus10017525
MGRRLVWGLLISLFCFAISLLLAPNDLRQTSLVFAIKDHERLSIATSPFYGDALDKAILF
FEGQRSGKLPATRRVRWRGDSALNDGQSDHVNLAGGYYDAGDNVKFGWPMSYTATLLSWA
AVEYCQEITSAGKMDSLRQSIRWATDFLLQSHTSATTFYTQVGDGNADHSCWERPEDMDT
PRTLYKITRDDPGSEAAAEAAAALSAASIVFKSVDPAYSSTLLQHSRSLFQFADTYRASY
RASCPFYCSYSGYQDELLWGASWLYEATGESSYLSYVTKNQGWSGCVSEFSWDNKLAGVQ
TLLAKRFHAGNKDLEKYKSDAESFFCALLPGSSSQQIRTTPGGLMYVRDGSNLQYVTSSS
MLLFIYSNTLTASRVNGLQCGSNHFSASQIKAFAKTQVDYILGSNPMKMSYMVGFGNKFP
EQLHHRGSSLPSIRSHRSNIGCNDGFSYYNSNQPNPNIHVGAVVGGPDLSDHYPDARADY
SHAEPTTYINAGFVGSVAALLAV*
>Lus10008208
MSLPRFTLLLLFLLSSLALSLLPNSNGAASLHHRHHTPRSARHNYRDALTKSILFFEGQR
SGKLPPNQRMSWRKDSALSDGSAMNVDLVGGYYDAGDNVKFGFPMAFTTTMLSWSVIEFG
GLMKGELLNAKEAIRWGTDYLLKATAHPNTIYVQVGDATKDHACWERPEDMDTPRTVLKI
DQNSPGSDVAGETAAALAAASLVFRRCDPSYSKLLLKRAIKVFQFADKYRGPYSNGLKSF
VCPFYCSYSGYQDELLWGAAWLHRATKNQMYLNYIKVNGQILGAAEFDNTFGWDNKHVGA
RILLSKAFLIQRVQSLHDYKGHADNFICSLIPGAPFSSTQYTPGGLLFKMSDSNMQYVTS
TSFLLLAYAKYLTSARTFVNCGGTVVTPNRLRSIAKKQVDYLLGDNPMSMSYMVGYGVRY
PQRVHHRGSSLPSVAAHPAKIQCSDGFNMMNSGSPNPNVLVGAVVGGPDSHDQFPDQRSD
YEQSEPATYTNAPLVGSLAYLAHSFGQL*
>Lus10002930
MGKYSKNTMVGFKTLIIRVLFCSIAVLFSGYGAQAAVVNPNYREALAKSLLFFQGQRSGA
LPRTQQITWRSDSALNDGHLANVDLTGGYYDAGDNVKFNFPMAFTTTMLSWSTLEYGKRM
GPQLPASRAAIRWATDYLLKCATATPGRLYVGVGDPNVDHRCWERPEDMDPARSVYYVSP
SNPGSDVAGETAAALASASMVFRSTDSKYAALLLSTAKKVLQFGLQFRGAYSDKLGGYVC
PFYCSYSGYKDELLWGAAWLFRATNKFEYYNIIQSLGANDEPDLFSWDNKYSGAHVLLSR
LALVNNDRNFQQYKQQAENFICKILPNSPYKTTQYTQGGLMYKLPQNNLQYVTSITSLLT
TYAKYMKASKTKYTFNCGNQVVDYILGVNPKRMSYMVGYGPNFPKRIHHRGSSLPSKTSH
PQSMGCSGGFQPFYYSPNPNPNILTGAIVGGPDQNDGYPDDRSDYSHAEPATYVNAAIVG
PLAYFAGAFPH*
>Lus10031090
MPPQELRNSLVAVRWSTDYLLKAVSQLPNRIFVQVGDPNADHSCWERPEDMDTPRTVYAV
DAPNPASDVAGETAAALAASSIAFRSSDPGYAETLLRNAVRAFQFADTYRGAYSDNSNIR
DGACPFYCDFDGYQDELLWGAAWLRRATSDEMYLNYLQQNGKTLGADENINEFGWDNKHA
GLNVLISKEVLEANMVTLESYKASADSFMCTLIPESSSSHIDYTPGGLIYRPGGSNLQHA
TTISFLLLSYANYLERTSQSVSCGSLNVPPYNLRAQAKRQVDYILGDNPLGMSYMVGYSD
RYPQRIHHRGSSLPSVKDHPSVMSCKEGSVYFNSSGSNPNVLVGAIVGGPSENDDYQDDR
ADFKKSEPTTYINAPFVGVLAYFAANPGFS*
>Lus10010307
MKQKQAREHGKGIWVLIITCTNPKGPPKGQTLHSTSSTTTSSSFFLYKYSATDISSHRRL
LQQFAVPFGKKKMATSSSFTLLLLLLTLLPNSHGAHYNHRSHPRTASHNYRDALTKSILF
FEGQRSGKLPSSQRLSWRRDSGLSDGSAMNVDLVGGYYDAGDNVKFGFPMAFTTTMLSWS
VIEFGGLMKGELSNAREAIRWATDYLLKATAHPDTIYVQVGDARKDHACWERPEDMDTPR
SVFKVDKNSPGSDVAGETAAALAAASLVFRRCDPSYSRLLLKRAITVFQFADKYRGPYSK
GLKRFVCPFYCSYSGYQDELLWGAAWLHRATRNPTYLSYIQINGQILGAAEFDNTFGWDN
KHVGARILLSKAFLVQGVQTLHDYKSHADWQVDYLLGDNPLRMSYMVGYGPRYPARIHHR
GSSLPSTSSHPAKIQCTAGFSVMKSQSPNPNVLVGAVVGGPDGRDRFPDQRSDYEQSEPC
TYINAPLVGSLAYLAHSFGQL*
>Lus10034199
MYTLRAAIFLLFLAFSSAAAHDYHDALRKNIXXXXXPPRTPQGAPPDKPPPARPLKWPRN
SALRDGSTVGRDLTGGYYDAGDNIKFGFPMAFTTTLLSWSVIDFGKTMGPELKNAVKAVR
WATDYLLKVTADPGVVYVQVGDAYSDHNCWERPEDMDTLRTVFKIDRAHPGSDVAGETAA
ALAAASPVFPSTAPSPPALLRRPPQSHRGAYSGSLHAAVCPFYCDNNGYQDELLWGAAWL
HKASRRRVYREYIIKNEVVLHAGDTINEFGWDNKHAGINVLLSKEVLMGRADYFENFKQN
ADGFICSLLPGISHPQVQYSPGGLIFKAGGSNMQHVTSISFLLLAYSNYLSHANKAVPCG
SHSASPALLRQLAKRQVDYILGDNPLRMSYMVGYGERYPQRIHHRGSSLPSVKAHPAKIQ
CKEGSQYFLSPNPNPNLLVGAVVGGPNVTDAFPDSRPFFQESEPTTYINAPLVGLLSYFT
AHS*
>Lus10025880
MASSSTVLLLILPTLITLSLFCFLTSAHPVSRHNYKDALAKSILFFEGQRSGKLPHSQRM
KWRGNSGLSDGSTANVNLVGGYYDAGDNVKFGFPMAFTTTMLSWSVIEFGGMMKDELPHA
KQAIRWATDYLLKATNHPDTIYVQVGDANEDHACWERPEDMDTHRTVYKIDKNTPGTEVA
GETQVCPFYCSYSGYEDELLWAAAWLHRATKLSTYLNYVKANAQSLGADQYDNTFGWDNK
HVGARILLSRTFLLRKHADFEDFKDHSDNFVCSIVPGVPNYASQYTPGGLLYKLGDGNMQ
YVTSTSFLLLAYAKYLAVSGKSVNCGGTVVHAGKLRSIAKRQVDYLLGENPLKMSYMVGY
GKKYPLRIHHRGSSLPSIRVKPDRIGCSSGYGVMYSQSPNPNVLVGAVVGGPDQGDGFSD
QRNDYEHSEPATYINAPLVGSLAYLAHAFGQI*
>MDP0000173809
MEDEIEELAVDHDYRDALGKAILFFEGQRSGKLPTSQRVNWRGDSALSDGKPQNVNLAGG
YYDAGDNVKFGWPMAFSVSLLSWAAVEYQQQISSANQLEYLHTAIRWGTDYILKCHSSAT
TFYTQDTHPLLVLSSPHDKYTPTPATSSSAPTPVGDANADHQCWERPEDMDTPRTLYKIT
STSPGSEPAAEAAAALAAASLVFKVVDSNYSALLLSHSRSLFDLADQHRASYQGYCPFYC
SYSGYQDELLWAAAWLYKASADTNYLNYVSSNQAWSQAVSEFSWDNKLVGAQTLLAKEFF
SGNTNLAKYNSDVQSFVCALMPGSSSVQIRRTPGGLLFTRDSSNLQYVTSSTLVLFIYSK
TLTAAQIGGVQCGSVFFSTSQIRTFGKYQVDYILGSNPKNMSCMVGFGGKYPTQLHHRGS
SIPSINVLPAKVDCKGGNNYFSSSNPNPNTHVGAIVGGPDVNDQFNDARSDYSHSEPTTY
MNAAFVGTVAALLGQARTGSL
>MDP0000285057
MATAQVASSHNYADALSKCLLFFEGQRSGKLPPSQRITWRKDSALKDGSDVGMDLVGGYY
DAGDNVKFNFPMAFTTTMLSWSVLEFGQSMGSELPFALEAIRWGTDYLLKSTKVPDSVVG
VVGDPNSDHTCWERPEDMDTPRTSYVVTKEKPGSEVSAEIAAALAASSMVFKDSDRFYSA
LLLNRSIQVFEFADRYRGSYNDSIGEGACPFYCDFSGYMDELLWGAAWLYKVTKAPYYWD
YVLANIHYLESTVIRKVNGGPYLTGSVTEFGWDSKHSGINILVSQWAMTDPTISSPFIPK
ADELVCSILPESPAPKSVTFSPGGLLFKPGGSNLQHSTSLSFLLLVYAGYMKAANKVMNC
GNNVIITPDRLVNFTKGQVDYILGSNPLEMSYMVGFGQKFPQKIHHRGSVIPSMDKHPQH
MECHEGDLYFKSADPNPNLLIGAVVGGPAENDTFQDSRYNVPQSEPTTYINAPFVAACPA
ILPLLAQLLWMLVSQPWRPPSPPFPILSLRMSTLRLTPWWLLPLLLNSLAISPLTSINNF
PSISSNFDVNSLLALRGEFGPSEFDNSAESLFKLHQTGTFCEYISEFRRLVKCTSDLGLI
FLKSCFLGGLKHELKYDVKFFKPANVHEAIAITMQLDTKRAELKLHSSRVPIAIKSAITA
LHSPIVPRPVKGHTCDLKQLLMMDFIDATLPEDCVVEDVNHELQVMELSSYAFYGTTMTP
NLRTMKVKGTIEGHTVIIFLDSGSTHNFIDSKLMKRWGLQVIATTHFEVMIADGGRLFAT
PSQLPPSRIHDHHIPLLPDAKPPNIRPYHYGPLQKNKIKKVVQELLDAGFIRPSHSPFSF
PVLLVKKKKGTWRLCIDYRELNALTVKDKLLQEVYPRIWGNLSTLVQSHQAQKFYNYKQI
RNVAKRFARQRLSLCKTLCDRTFVAQIAFSFSGAHSSNTTYDKGFRKDKKKFATVRVRHT
YGPSRYRITADEVIRVVKLEQRASY
>MDP0000199273
MARNLLCLPGNVSAFRAPLAALFLLSLLFHSTSAATHDYHDALRKSILFFEGQRSGKLPP
DQRLKWRRDSALHDGSAAGVDLSGGYYDAGDNVKFGFPMAFTTTLLAWSVIDFGRTMGPE
LKNAVRAVKWGSDYLLKATAVPDVVFVQVGDPYSDHNCWERPEDMDTSRAVYKIDKNHPG
SDVAGETAAALAAASIVFRSRDPAYSRFLLNRAVRVFEFADRHRGAYSASLHHAVCPFYC
DVNGFQDELLWGAVWLHKASRRRVYREYIVKNEVVLRAGDTINEFGWDNKHAGINVLISK
EVLMGKADYFESFTQNADEFICSILPGLSHPQVQYSPGGLIFKPGGSNMQHVTSLSFLLL
SYSNYLSHANKNVPCGETSASPAFLKQLAKRQVDYILGDNPLRMSYMVGYGARYPQRIHH
RGSSLPSVQAHPARIGCKAGSRYFLSPNPNPNLLVGAVVGGPNSSDAFPDSRPFFQESEP
TTYINAPLIFFTGFTLGLQKFRPRFVSKEAHRKTRMTQPQTKETRKSISRSSISPLSLSE
LRSYYLNLLIADCSPPIFNHHVLVKRKWIREVLLLRPPPPTCRCTGHRYPGCITFWCPCI
TFGQIAEIVDKGSIPCGASGALYTLIACVTAFPCIYSCFYRSKMRQQYSLEESPCGDCLV
HCFCEGCALCQEYRELKFRGFDMKLGWHGNIEERNREVGMTPVAPVVEEGMSRDK
>MDP0000740981
MRQLMLICGHPRGSVVNXGFASSSHDYQEALSKAILFFEGQRSGVLPQDQRQSWRANSGL
SDGWTYNTDLTGGYYDAGDNVKFGFPMAFTTTMLAWSVIEFGDSMPPNELRNALVAIRWA
TDYLLKTVSQPNRIFVQVGDPIIDHNCWERPEDMDTTRTVYAVDSPNPASEVAGETAAAL
AASSMAFRSSDPGYSDTLLRNAKEAFEFADTHRGAYSDNSNIKDGVCPFYCDFDGYQDEL
LWGAAWLSRVTQDGGYLDYIQNNGKTLGADDNINEFGWDNKHAGLNVLVSKQVLEGNMYN
LESYKSSADSFMCTLIPDSSSSHIEYTPGGLIYKPGGSNLQHVTSITFLLLVYANYLSRT
SQSLNCGNINVSPATLRQIAKKQVDYILGDNPMGLSYMVGYGDHFPQRIHHRGSSLPSIK
DHPQAIACKEGSVYFNSSGPNPNVLVGALVGGPGEDDFYGDDRADFKKSEPTTYINAPFV
GSIPHSSPILPPMTDSTLAASKKISRSSPTSFWRGLFLATIRAPLSPPKIVSRKAIGSNG
TGLMEVVSDALEGLKLDVSRVSSLRSSFTSQFDDQPPGGFHQQCPRPVSHPMLLVHELSP
LSDLGPIRNSSLAGCSGVRRGERALGPVGANPAGKGPSEGGRSSEGGVGSRRACGPRVSQ
VWSKKAVSDDV*
>cassava4.1_023270m
MADAAKISSFVQIILITCCSFSLFCNAQDYTDALEKSILFFEGQRSGVLPPNQRLNWRGN
SGLSDGSSYHVNLVGGYYDAGDNVKFGLPMAFSTTLLAWSVIEFGASMQNQIENAKAAIR
WSADYLLKAATATPGTLYVQVGDPNLDHKCWERPEDMDTPRNVYKVTTKNPGSDLAAETA
AALASASIVFKNSDPSYSSKLLQTAMELVVIVQVFDFADRFRGSYSDSLSSAVCPFYCSY
SGYQGASWIHRASQNGSYLAYIKSNGHLMGADNDDYSFSWDDKRAGTKILLSKGFLDKRV
EEFQLFKAHSDNYICSLIPGTSRFQAQYTPGGLLYKASESNLQYVTSTSFLLLTYAKYLS
SNGGIITCGGSTVTVESLISQAKKQVDYILGDNPAKTSYMVGFGKRYPQHVHHRGSSVPS
IHAHPDHISCNDGFQYLYSSSPNPNVLIGAIVGGPDNRDNFADDRNNYQQSEPATYINAP
FVGALAFFSGKN*
>cassava4.1_029045m
MMMVMVMRVASHDYGDALSKSILFFEGQRSGKLSPTQRITWRKDSALSDGFQIGVDLVGG
YYDAGDNVKFNFPMAFSTTMLSWSVIEFGKFMGPDQQHALEAIQWATDYFLKATSIPGFV
FAQVGDPYADHNCWERPEDMDTPRTPYAVSKQFPGSEVSGEIAAALAAASIAFRPKNLAY
SARLLKRARMIFDFADTYRGSYNVSLGQWVCPFYCDFSGYEDELVWAAAWLYRATKSPNY
WNYVVDNVKHLRKVLVRNIDGVIYSGGSFAEFGWDTKHAGINILVSKMLLRSNTSNLDLF
IPNADKFVCSVLPESPTLSVSYSPGGLLFKPGGSNLQHATALSFLLLAYSRYLNQANREI
HCGNVVANSARLVELARSQVDYILGSNPLNMSYMVGYGQKYPQRIHHRASSLPSVDQRLG
RVDCQGGSTYFRSDKPNPNLLIGAVVGGPDLKDSYADSRADFVNSEPTTYINAPLVGLLA
YFSSHPSS*
>cassava4.1_006262m
MANAAKFSLLGQILLITLCSLSLFSNAFTSQQYSDALEKSILFFEGQRSGALPPNQRMKW
RGNSGLSDGSSYHVNLVGGYYDAGDNVKFGLPMAFTTTLLAWSVIEFGESMQNQIENAKA
AIRWSTDYLLKAATATPGTLYVQVGDPNLDHKCWERPEDMDTPRNVYKVSSQNPGSDVAA
ETAAALAAASIVFKDSDPSYSSKLLHTAMQVFDFADKYRGSYSDSLSSAVCPFYCSYSGY
QDELLWGASWIHRASQNGSYLAYIQSNGHTMGADDDDYSFSWDDKRAGTKILLSKAFLEK
HVEEFQLFKAHSDNYMCSLIPGTSRFQAQYTPGGLLYKASESNLQYVTSTSFLLLTYAKY
LSSNGGMVTCGGSTVTAESLISQAKKQVDYILGDNPAKMSYMVGFGNRYPQHVHHRGSSV
PSIRTHPNRISCNDGFQYLYSSSPNPNVLVGAILGGPDNKDNFADDRNNYQQSEPATYIN
APFVGAVAFFSAKD*
>cassava4.1_023327m
MVSKVALLGLAAAMSVLMKVSSQNYGDALTKSILFFEGQRSGKIPSTQRVTWRKDSALLD
GSSIGMDLVGGYYDAGDNIKFNFPMAFTTTMLAWSVLEFGPLMGSDLEHALEAIQWSTDY
LLKSTSVPGTVVAQVGEPISDHNCWERPEDMDTPRTTYVVNQTHPGSELSAEIAAALAVS
SLVFKTTQANYSNILLERASSVFDFADNFQGSYDGSVGQGVCPYYCDYNGYQDELLWGAA
WLYKATNDGKYWDYILKNASNSASPFVYRRASVDSIGNNLSEFGWDSKEAGINILVSGWA
INTPNEKPFTVNGDNFVCSILPESPTKSVTFSPGGLLFKSGGTNLQHATSLSFLLIAYAR
YLEKAKRGVSCGNVAVTPARIINFAKGQVDYILGKNPLGMSYMVGFGEKYPQRIHHRGSS
IPSVDKHPGHIACHEGTSYFESKDPNPNLHVGAVVGGPDSNDQFSDDRTNAAQLEPTTYI
NAPLVGVLAYFKSLQSRSEITH*
>cassava4.1_006175m
MAPKSYSFLGGFPAVGVAFCLLLFLFFSPVSSGGHDYHDALHKSILFFEGQRSGKLPPDQ
RVKWRGDSALHDGFSVGRDLTGGYYDAGDNIKFGFPMAFTTTLLSWSIIDFGRNMGPELK
NAVKAVKWASDYLLKVTAVPGVVFVQVGDAYSDHNCWERPEDMDTLRTVYKIDGSHPGSD
VAGETAAALAAASIVFRSRDPGYSRLLLDRAVRVFEFADRHRGAYSSSLHSAVCPFYCDV
NGYQDELLWGAAWLHKASRRRQYREYIVKNEVVLHAGDTINEFGWDNKHAGINVLISKEV
LMGKADYFESFKRNADEFICSLLPGISHPQVQYSPGGLIFKAGGSNMQHVTSLSFLLLAY
SNYLSHANKVVPCGETTASSALLKQLAKRQVDYILGENPMRMSYMVGYGERYPQRIHHRG
SSLPSVKTHPAHIGCKAGSRYFLSPNPNPNVHVGAVVGGPNVSDAFPDSRPFFQESEPTT
YINAPLVGLLAFFSAHS*
>cassava4.1_005953m
MALSFSHFTLVLLLSCFSSSLLLCHGFPALHHRHHPRFASHNYRDALTKSILFFEGQRSG
KLPSNQRISWRRDSGLSDGAAMHVDLVGGYYDAGDNVKFGFPMAFTTTMLSWSVIEFGGL
MKGELQNAKTAIRWATDYLLKATVHPDIIYVQVGDANKDHSCWERPEDMDTPRSVFKVDR
NSPGSDVAAETAAALAAASLVFKKSDPTYSKLLVRRAIRVFQFADKYRGAYSNGLKKNVC
PFYCSYSGYEDELLWGAAWLHKATRNPTYLNYIQVNGQTLGAAEFDNTFGWDNKHVGARI
LLSKAFLVQKLQSLHDYKGHADNFICSLIPGAPFSSAQYTPGGLLFKMSDSNMQYVTSTS
FLLLTYAKYLTSARKVVNCGGTAVTPNRLRNIAKKQVDYLLGDNPLRMSYMVGYGPRYPR
RIHHRGSSLPSVAAHPAKIQCSAGFSFMNSGSPNPNILVGAVVGGPDQHDRFPDQRSDYE
QSEPSTYINAPLVGALAYLAHSFGQL*
>cassava4.1_006449m
MARVSFCLVFSLCFLLLGFVNGANPNYKEALAKSILFFQGQRSGRLPPSQQITWRSISGL
SDGMLGHVDLTGGYYDAGDNVKFNFPMAFTTTMLSWGTLEYGKKMGPELQNARAAIRWAT
DYLLKCARATPGRLYVGVGDPNADHKCWERPEDMDTVRSVYFVSPSNPGSDVAGETAAAL
AAASMVFRKADPAYSKLLLSTAKDVLQFAVQHQGAYSDSLGSAVCPFYCSYSGYKDELLW
GAAWLFRATNQMSYYNLLKSLGADDQPDLFSWDNKYAGAHVLLSRRAVLNNDKNFEQYKV
EAENFMCKILPNSPSSSTKYTQGGLMYKLPQSNLQYVTSISFLLTTYAKYMKATKHTFNC
GSLLVTPNSLLYVAKRQVDYILGVNPIQMSYMVGFGPHFPKRIHHRGSSLPSKASHPQAI
GCDGGFQPFYYSPNPNPNILVGAIVGGPNESDGFPDDRSDYSHSEPATYINAAIVGPLAY
FAGSLIR*
>Migut.A00717.1.p
MASYVVIWLVVIFSCILYYAKSNNENNNSNNNNNNNNQLICSSASSTHDYKDALNKSILF
FEGQRSGKLPAGQRVKWRADSALSDGKLENVNLSGGYYDAGDNVKFGWPMAFSISLLSWA
ATEYKNEINSANQLKNIQNAIRWGTDFLLRAHTSSNTLYAQVGDGNRDHQCWERPEDMDT
PRTLYKISSTSPGSEVAAEAAAALAAASIVFREADSNYSARLLRHSKSLFELADKYRGSY
QGSCPFYCSYSGYQDELLWAAAWLYKASGDSTYLNYVTTNQDWSQSVSEFSWDNKFAGAQ
TLLAKEFLGGKTNLSKYKNGADSFVCSLMPGSSSVQIKTTPGGLLYTRDSSNIQYVTSAS
MVLVVYSKILEAARVNGVQCGSVNFSASKINDFAKLQVDYILGSNPLKMSYMVGFGPKYP
TQLHHRGASIPSIRVDPAKVGCNDGFSNWFSSSKPNPNTHSGAIVGGPDSNDRFTDSRSD
YSHMEPTTYINAAFVGPVAAFIGRRSVQECSHLKAVAVS*
>Migut.L00414.1.p
MARNSCHLPACFPAAALFLLLLLLAGDHLRLSAAGHDYHDALRKSILFFEGQRSGRLPTD
QRVRWRKNSALHDGASAGVDLTGGYYDAGDNIKFGFPMAFTTTLLSWSVIDFGRNMGGGE
LGNAVRAVKWGTDYLLKATAHDGVVYVQVGDPLSDHNCWERPEDMDTLRTAYRIDANHPG
SDVAGETAAALAAASIVFRSRNPAYSRLLLDRAIKVFEFADRHRGAYSSSLNYAVCPFYC
DVNGYQDELLWGAAWLHKATRRREYREYIVRNEVVLRAGDSINEFGWDNKHAGINVLLSK
EVLMGRANDLKQFQINADAFICSLLPGISHTQVQYSPGGLIFKAGGSNMQHVTSLSFLLL
AYSNYLSHANHAVTCGDTSASPALLKRLARRQVDYILGDNPLRISYMVGYGPHYPQRIHH
RASSLPSVDAHPARIACKAGSRYYMSPNPNPNILVGAVVGGPNSSDAFPDSRPYFQESEP
TTYINAPLVGLLAYFSAHP*
>Migut.N01515.1.p
MGSLLTCSTLVLLFVVVFLVECNNAYYPGGGKHRRFASHNYKDALTKSILFFEGQRSGKL
PPNQRVTWRKDSALSDGSAMHVDLVGGYYDAGDNVKFGFPMAFTTTMLSWSVIEFGGLMK
GELQHSKEAIRWATDYLLKATSHPGTIYVQVGDASQDHACWERPEDMDTPRSVFKIDQNT
PGTEVAAETAAALAAASLVFRKSDPNYSKILATRAIRVFEFADKHRGAYSNGLRRYVCPY
YCDFSGYQDELLWGAAWLHKATRNPTYLSYIQANGQTLGADESDNTFGWDNKHVGARILL
SKAFLVQNVQPLHDYKNHADNYICSLIPGNPSSSAQYTPGGLLFKMNDSNMQYVTSTSFL
LVTYAKYLTTSRKLVNCGGSIITPRKLRSLAKKQVDYLLGDNPMKMSFMVGYGSRYPLRV
HHRGSSLPSISSHPSKIQCSSGFTIMNSQSPNPNILIGAVVGGPDQNDRFPDQRSDYEQS
EPATYINAPLVGALAYLAHSFGQL*
>Migut.O00849.1.p
MAFCKGSFFFIFLLCNWGIISVSASPNYRDALAKSLLFFQGQRSGRLPRQQITWRANSGL
SDGQMAGVDLTGGYYDGGDNVKFNLPMAFTTTMLSWGAIEYAKKLGPQLSSNRAAIRWAT
NYLLKCARATPGKLYVGVGDPNSDHKCWERPEDMDTARNVYSVSPSNPGSDVAGETAAAL
AAASIVFRKVDPKYSKLLLKTAKSVMQFAIQYRGAYSDSLGSTVCPFYCSYSGYKDELLW
GAAWLWRATNEVYYLNFIKSLGANDGTDIFSWDNKYAGARLLLARRSLVDNDHTFQPYRQ
QAEEFMCRILPNSPYSTTQYTPGGLMYKLSGSNLQYVTSITYLLTTYSKYMATSKHTFKC
GNLFVTSNTLRTLAKKQVDYILGENPMKKSYMVGYGASYPKRIHHRGSSLPSKAAHPQSI
GCKAGFQPYYYTTNPNPNILTGAIVGGPNQNDFFPDERTDYTRSEPATYINAAIVGPLAY
FAGAV*
>Migut.C01389.1.p
MAFCKGSFFFIFLLCFLLFLCNCSISVSAGPNYRDALAKSLLFFQGQRSGRLPPDQQITW
RANSGLSDGQMAGVDLTGGYYDAGDNVKFNLPMAFTTTMLSWGAIEYGKKLGPQLSSNRE
AIRWATDYLLKCARATPGKLYVGVGDPNSDHKCWERPEDMDTARSVYSVSPSNPGSDVAG
ETAAALAAASIVFRKVDPKYSKLLIKTAKSVMQFAIQYSGAYSDSLGSTVCPFYCSYSGY
KDELLWGAAWLWRATNEVYYLNFIKSLGANDGTDIFSWDNKYAGARLLLARRSLVDNDQT
FQPFRQQAEEFMCRILPNSPYSTTQYTPGGLMYKLSGSNLQYVTSITYLLTTYSKYMATS
KHTFNCGNLFVTSNTLRTLAKKQVDYILGENPMKKSYMVGYGASYPKRIHHRGSSLPSKE
RYIGCEAGFQPYYYTTNPNPNILTGAIVGGPNQNDFFPDERADYTHSEPATYINAAIVGP
LAYFAGAL*
>Migut.A01075.1.p
MFCGANISNILCSTLCMLFILSCSAFTSQDYENALEKSIIFFEGQRSGRLPHNQSRLPWR
GDSGLSDGSGYHVDLVGGYYDAGDNVKFGLPMAFTTTLLSWSVIEFGNSMKNQLNSAKDA
VRWGTDYLLKAAIATPDALYIQVGDPNNDHRCWERAEDMDTTRNVYKVSSENPGSDVAAE
TAAALAAASIVFKDSDPSYSTKLLQTAIQVFDFANRYKGSYSDSLGSVVCPFYCSYSGYH
DELLWAASWLHRASENESYLTYIQSNGHTLGADEDDFSFSWDDKRAGTKILLSKGFLEDN
IEDFQLYKAHSDNYICSLAPGSPNFQAQYTPGGLLYKGSESNLQYVTTSSFLLLAYAKYL
SSSQGGEAACGGGGTSTITSDKLVSLARKQVDYILGNNPAKMSYMVGFGQRYPQHVHHRG
SSLPSVHAHPAHISCGDGFQYLNSRSPNPNILVGAVLGGPDNRDNFADDRNNYQQSEPAT
YINAPFVGALAFFSDQSAQLV*
>Medtr3g080810.1
MASTSTTTLYLHFLLLMLTFCSFHHQLSFAFTSQDYHEALEKSILFFEGQRSGKLPSNQK
LTWRGDSGLSDGSSYHVDLIGGYYDAGDNLKFGLPMAFTTTLLAWSVIEFGSSMQDQIDN
ARAAIRWSTDYLLKAATTTPDTLYVQVGEPNMDHRCWERPEDMDTPRNVYKVSAQNPGSD
VAAETAAALAASSLVFRDTDPSYSSKLLQAAIQVFNFADRYRGSYSDSLNSVVCPFYCSY
SGYHDELLWGASWIYRASGISSYKQFIQSNGHTLGADDDGYTFSWDDKRPGTKILLSKEF
LEKDSEEFQLYKAHADNYICSLVPGSPGFQAQYTPGGILYKGSESNLQYVTSTSFLLLIY
AKYLNTNGGAVSCGTSKITEQNLIKLAKKQVDYILGDNPTKMSYMVGFGEKYPKHIHHRG
SSLPSIRVQPQQISCNNGFQYLHSGSPNPNVLVGAIVGGPDSSDNFSDDRNNYQQSEPAT
YINAPFVGALAFFSGQESS*
>Medtr4g035955.1
MMMMITMVKSVSLNYSDALTKSILFFEGQRSGKLPSSQRMTWRKDSALHDGCDIHMDLVG
GYYDAGDNVKFNFPMAYTTTMLAWSVVEFGELMGPDLQHALESIRWGTDYFLKATTKPNI
VVAQVGNPISDHDCWERPEDMDTSRTTYYVSENRPGSEVSAEIAAALAASSIAFRKIDDQ
YSNVLLARAKQVFDFANNHRGSYNDSIGSGVCPFYCDINGYMDELIWGAAWLYKASNNEN
YMKFVKSNIQSIQPYEFGWDAKHAGINVLVSQWVMNISSNQNPFIPNADNLICSLLPKSP
TKSVTYSKGGLLFKRGPGNLQHVTALSFLLIVYGRYMHANNKIVYCGNVTATPSKLIHLA
KTQVDYILGNNPLGMSYMVGYGQKYPQKIHHRGSTLPSLDVHPKNMGCRDGDEHFQSSKP
NINVLTGAIVGGPAYDDSFLDSRLNISQSEPTTYINAPFVGVLAYFKKHM*
>Medtr3g117500.1
MALAKLLLFVLLLAIGERSVNAHDYAEALSKAIMFFEGQRSGFLPEDQRQKWRANSGLSD
GWTYNTDLTGGYYDAGDNIKFGFPMAFTTTMLSWSVIEFGENMPPNELRNALVAIRWSTD
YLLKTVSQSNRIFVQVGDPISDHNCWERPEDMDTNRKVYAVDAPNPASDVAGETAAALAA
SSMAFRSSDPGYSETLLRNAVKAFQYADSYRGAYSDNADVKDGVCPYYCDFDGYQDELLW
GAAWLRRATQDENYLNYIQSNGKTLGAEDNINEFGWDNKHAGLNVLVSKEVLDGNVESLE
SYKTSAESFLCTLLPETSSSHIEYTPGGLIYRPGGSNLQHATSIAFLELVYAKYLSRTSQ
TINCGNVYVSAQTLRERAKRQVDYILGDNPLGLSYMVGYGNNYPQRIHHRGSSLPSIKDH
PQQIACKEGSIYFNSTNPNPNVLVGAIVGGPGEDDVYVDDRADYRKSEPTTYINAPFVGV
LAYFVAN*
>Medtr5g010000.1
MRCSLLINSLILLFVMGSWNGLLAITDDEFISTNSSANYDYADALGKAILFFEGQRSGKL
PKDQRVKWRGDSALSDGKTQNVDLVGGYYDAGDNVKFGWPMSFTVSLLSWAAVEYESEIS
SANQLDYLRSAIRWGADFILKAHTSPTTLFTQVGDGNADHNCWERPEDMDTPRTTYKIDS
NSPGTEAAAEAAAALSAASIVFKKTDINYSSKLLSQSKSLFDFADKYRGSYSGSCPFYCS
YSGYQDELLWAATWLYKASGESKYLTYITSNQGWSQAVSEFSWDNKFVGAQTLLTQEFYG
GREELAKFQTDAESFICALMPGSSSLQIKTTPGGLLYIRDSSNLQYTTTSTMVLFIFSKI
LNKNHIDGIHCGSAHFSPSEIRAFAKLQVDYILGNNPMKMSYMVGYGSKYPKQLHHRGSS
IPSIKVHQTKVGCNDGQSNYFSSSNPNPNIHVGAIVGGPNSNDQYNDARSDYSHAEPTTY
MNAAFVGSVAALLGESNTETFQFS*
>Medtr1g088190.1
MTLSLSFSFLFLLSLFSSFLLHTHAFPLHRHHPHFATHNYRDALTKSILFFEGQRSGKLP
SNQRIFCWYYDAGDNVKFGFPMAFTTTMLSWSVIEFGGLMKGELPNAREAIRWATDYLLK
ATAHPNTIYVQVGDAKKDHACWERPEDMDTPRSVFKIDANAPGSEVAAETAAALAAASLV
FRRTDPTYSKILVRRAIRVFQFADQHRGPYSNVLKPFVCPFYWDYSGYQDELLWGAAWLH
KATKNPMYLNYIQVNGQILGAAEFDNTFGWDNKHVGARILLSKEFLVQRVRSLHDYKGHS
DNFVCSLIPGAGSSSAQYTPGGLLFKMSDSNMQYVTSTSFLLVAYAKYLTKSHSVVRCGG
TIVTPKRLRTLAKKQVDYLLGDNPLKMSYMVGYGPRYPQRIHHRGSSLPSMAVHPGKIQC
SAGFSVMSSQSPNPNILVGAVVGGPDQHDRFPDKRSDYEQSEPATYVNAPLVGTLAYLAH
SFGQL*
>Medtr3g010330.1
MRTSLVFLLLLTCLLVVENVQCKPNYREALAKSLLFFQGQRSGRLPPDQQIKWRSNSGMS
DGRLANVDLTGGYYDAGDNVKFNFPMAFTTTMLSWSTIEYGKRMGPQMKEARAAIRHATD
YLLKCATSTPGRLYVGVGDPNVDHKCWERPEDMDTVRTVYFVSSKNPGSDVAAETAAALA
AASIVFRKVDPTYSKLLLRTAQKVYQFALQYQGSYSDSLGSAVCPFYCSYSGFKDELLWG
AAWLFRATNAVKYYNLVKSLGADDQPDIFSWDNKYAGAHVLLSRRALLNGDKNFDQYRQE
ADNFMCKILPNSPSSTTQYTQGGLMFKLPASNLQYVTSITFLLTTYSKYMAATKHTFNCG
GVFVTPNTLRTVAKRQVDYILGENPLRMSYMVGYGPYFPKRIHHRGSSLPSLSVHPQTIG
CDGGFNPFFHSMNQNPNILVGAIVGGPNQNDGFPDDRGDYSHSEPATYINGGIVGPLAYF
AGNN*
>Medtr4g035930.1
MMMMVTIVKSLSLINYGDALTKSILFFEGQRSGKLPPSQRMTWRKDSALHDGCDILMNMV
GGYYDAGDNVKFNFPMAYTTTMLAWSVVEFGELMGPDLQHALEAIRWGTDYFLKATKRPN
IVVAQVGDPISDHDCWERPEDMDTSRTTYYLSATRPGSEVSAEIAAALAASSIAFRNINR
GYSRILLARAKRVFDFANYHRGSYNNAIGSGACPFYCDINGYIDELIWGAAWLYKASNNQ
YYMNFVKSNIEYIQSNEFGWDSKHAGINVLVSHWMMNDASNQSPFISNADNLICSLLPNS
PTKSVTYSKGGLLFKAGPSNLQHVTALSFLLVVYGHYMEANNKIVNCGNVVAKPCDLINL
AKSQVDYVLGNNPLEMSYMVGYGQKYPQKIHHRGSTLPSLDVHPKHMGCRDGDKYFQSST
PNINVLIGAIVGGPANDDSFQDSRYNVSQSEPTTYINAPFVGVLAYFKKY*
>Medtr8g104820.1
MARNALSSITTFHVLTILLLLLRTIAAVHDYHDALRKSILFFEGQRSGKLPSDQRLHWRR
DSGIHDGATAGVDLTGGYYDAGDNIKFGFPMAFTTTMLAWSVIDFGRVMGPELGNALKSV
RWGTDYLLKATSKIGSGVVFVQVGDPLSDHNCWERPEDMDTLRTVYKIDGSHPGSDVAGE
TAAALAAASIVFRSRDPAYSKLLLNRAVTVFEFADRHRGAYSNSLRRAVCPFYCDVNGYQ
DELLWAAAWLHKASRRRLYREYIIRNEVVLRAGDTINEFGWDNKHAGINVLISKEVLMGR
ANYFSSFKRNADEFICSTLPGFSHAQVQYSPGGLIFKAGGSNMQHVTSLSFLLLAYSNYL
SHANKVVPCGDTTATPALLKSLAKRQVNYILGDNPLGMSYMVGYGARYPRRIHHRGSSIP
SVSAHPAHIGCKAGSQYFFSPNPNPNVLVGAVVGGPTNTTDSFPDSRPFYQQSEPTTYIN
APLVGLLAFFSAHP*
>Medtr4g035975.1
MGLEKSFVMVVCILLGISERSMGWKHNYGEALSKSILFFEGQRSGKLPPTQRMTWRKDSA
FDDGFQLYDDRFFDKVDLVGGYYDAGDNVKFNFPMAFSTTMLAWSVIEFGKFMGPELNNA
LDAIGWATDYFLKATNTPGFVFAQVGDPHGDHNCWERPEDMDTPRTAFFVSAENPGSEVS
AEIAAALAASSIALRKFSRNIAYSERLLHRAKTVFEFADKYRGSYNDSLGPYVCPFYCNY
GGYQDELVWGAAWLLKATKLPYYWNYIKQNIHNVKNFGEFGWDSKDAGINVLVSKLLVNN
PAAKPFTLNADKFVCAVLPESPLVSVKYSRGGLLFKTSGSNMQHATAYSFLFLVYAGYLN
KANKKIDCGGGVLASSWRLKNLARRQVDYILGSNPLGMSYMVGYGQKFPKRIHHRASSLP
SIDQHPSKIDCKGGSTYYETQNPNPNLLLGAVVGGPNINDEYVDSRADFVHSEPTTYINA
PLVGVLAYFKSHPS*
>Medtr5g009970.1
MGCSLLISGLILWFAMSSKNNGILAIMDEELISKSSSSSYNYADALGKAILFFEGQRSGK
LPKDQRVKWRGDSALSDGKTQNVNLVGGYYDAGDNVKFGWPMSFTVSLLSWAAVEYESEI
SSVNQIGYLRRAIRWGTNFILQSHTSPITLFTQVGEGNADHNCWERPEDMDTPRTLYKID
ANSPGTEAAAEAAAALSAASIVFKKKDTKYSSKLLRHSKSLFDFADKYRGTYTGSCPFYC
SYSGYQDELLWAAAWLYKASGESKYLKYITDNQGWNQAASEFSWDNKFVGVQTLLTQEFY
GGKKDLAKIHSDGESFICALMQGSYSLQIKKTPGGLLYTRDSNNLQYTTTSTMVLFIFSK
ILNKNNIDGIHCGSTNFTSSEIKAFAKSQVDYILGNNPMKMSYMVGYGSKYPKQLHHRGS
SIPSIKVHQTKVGCNDGYTDYFYSSNPNPNIHVGAIVGGPDFNDQFNDARSDYSHSEPTT
YMNAAFIGSVAALIGEIKTGTM*
>ppa004644m
MAPNVLCLPGNVSAFRVTLAFLLLISLLLHPISAGHDYHDALRKSILFFEGQRSGKLPPD
QRLKWRRDSALHDGSTAGVDLTGGYYDAGDNIKFGFPMAFTTTLLAWSVIDFGRTMGPEL
KNTVGAVKWGTDYLLKATAVPDVVFVQVGDPYSDHNCWERPEDMDTSRAVYKIDKNHPGS
DVAGETAAALAAASIVFRSRDPAYSRLLLNRAVRVFEFADRHRGAYSASLRSAVCPFYCD
VNGFQDELLWGAAWLHKASRRRVYREYIVKNEVVLRAGDTINEFGWDNKHAGINILISKE
VLMGKADYFQSFKQNADEFICSILPGLSHPQVQYSPGGLIFKPGGSNMQHVTSLSFLLLA
YSNYLSHANKVVPCGQTSASPAFLKQLAKRQVDYILGDNPLMMSYMVGYGARYPQRIHHR
GSSLPSVQVHPAHIGCKAGSRYFLSPNPNPNLLVGAVVGGPNSSDAFPDSRPFFQESEPT
TYINAPLVGLLAYFSAHY*
>ppa025159m
HHDYQEALSKAILFFEGQRSGFLPQDQRQSWRANSGLSDGWTYNTDLTGGYYDAGDNVKF
GFPMAFTTTMLAWSVIEFGDSMPPNELRNALVAIRWATDYLLKTVSQPNRIFVQVGDPII
DHNCWERPEDMDTARTVYAVDSPNPASDVAGETAAALAASSMAFKSSDPGYSDTLLRNAK
KAFELADTYRGAYSDNPDVRDGVCPFYCDFDGYQDELLWGAAWLSRVTQDSGFFDYIQNN
GKTLGAEENINEFGWDNKHAGLNVLISKEVLEGNMYTLESYKASADSFMCTLIPDSSSSH
IEYTPGGLIYKPGGSNLQHVTSISFLLLVYANYLSRTSQSLNCGNINVSPTTLRQIAKKQ
VDYILGDNPMGMSYMVGYGDHFPQRIHHRGSSLPSIKDHPQPIACKEGSVYFNSSSPNPN
VLVGALVGGPGEDDVYNDDRADFRKSEPTTYINAPFVGVLAYFVANPDPN*
>ppa004387m
MALFGFSFPLVFLLLSCFITQLLCNANAFPGHYHNPIQRHRHPRFASHNYRDALTKSILF
FEGQRSGKLPSNQRISWRRDSGLSDGSALHVDLVGGYYDAGDNVKFGFPMAFTTTMLSWS
VIEFGGLMNGELQNAKEAIRWATDYLLKATAHPGTIYVQVGDANKDHACWERPEDMDTPR
SVFKIDQNTPGSEVAAETAAALAAASLVFRRSDRTYSKLLARRAISVFEFADKHRGAYST
GLKKYVCPFYCDYSGYQDELLWAAAWLQKATKNPTYLNYIQANGQILGAAEFDNTFGWDN
KHVGARILLSKAFLIQRVRSLHDYKGHADSFICSIIPGASYSSAQYTPGGLLFKMNDSNM
QYVTSTSFLLLSYAKYLTTARQVVNCGGTAITPKRLRAIAKRQVDYLLGDNPLKMSYMVG
YGPRYPQRIHHRGSSLPSIAAHPAKIQCSSGFNVMRSQSPNPNILVGAVIGGPDQHDRFP
DQRSDYEQSEPATYINAPLVGTLAYLAHSFGQM*
>ppa004719m
MAMRSRGALLSLLIFFSAFVLNTVQVQGNPNYRDALAKSILFFQGQRSGRLPSGATQQIT
WRSNSGLSDGLQAHVDLTGGYHDAGDNVKFNFPMAFTTTMLSWGTLEYGKRMGPQLSDSR
AAIRWATDYLLKCARATPGRLYVGVGDPNVDHKCWERPEDMDTVRTVYSVSQSNPGSDVA
GETAAALAAASMVFRKVDPKYSKLLLSTAKEVMQFAMRYQGSYSDSLGSAVCPFYCSYSG
YKDELLWGAAWLFRATNDVYYFNFLKSLGASDSTDIFSWDNKFAGAYVLLSRRALLSNDN
NFEPFKQEAEQFMCRIFPNSPSSSTQYTQGGLMYKLPGSNLQYVTSITFLLTTYSKYMAA
RKQTFNCGSLIVTPRALRVLAKQQVDYILGVNPLKMSYMVGYGPYFPKRIHHRGSSLPSK
ASHPQNMGCDGGFQPFFYSANPNPNILVGAIVGGPNQNDGFPDDRSDYSHSEPATYINGA
IVGPLAYFAGGYKS*
>ppa014785m
MVMGVACSQSHDYGDALNKSILFFEGQRSGKLPSSQRMTWRKDSALRDGYEIGVDLVGGY
YDAGDNVKFNFPMAFSTTMLAWSVLEFGKGMSSDLPHALDAIRWATDYFLKATSIPGFVF
VQVGDPYGDHNCWERPEDMDTPRTPFAVSKQFPGSEVSAEIAAALAASAMVFRPIDLKYS
ARLLKRARMVFDFADKYQGSYNDSLGPWVCPFYCDFSGYEDELVWGAAWLFKATKQPIYW
NYVLQNINKLESSATVKYINGVSYLGGSFAEFGWDSKHAGINVLVSKLIMSMAGTGSTPF
ISNADKFICTLLPESPTVSVSYSPGGLLFKPGGSNMQHATTLSFLLVVYARYLKLSNRVV
HCGNVVASPARLVKLAKGQVDYILGSNPFGMSYMVGYGKKFPQRIHHRGSSLPSVGQHPK
QIDCKGGTDYYNSKNPNLNLLIGAVVGGPDIEDSYADFREDFVQSEPTTYINAPLVGVLA
YFNSRSS*
>ppa004653m
MAYAATFSLVTQVLGLTLCLLSLCCSAFTPQDYSDALEKSILFFEGQRSGKLPANQRATW
RANSGLSDGSSYHVDLVGGYYDAGDNVKFGLPMAFTTTLLAWSVIEFGDSMHNQIENAKD
AIRWSTDYLLKAATSTPGALYVQVADPNADHQCWERPEDMDTPRNVYKVSTQNPGSDVAA
ETAAALAAASIVFKDSDPSYSGKLLHTAMKVFDFADRYRGSYSDSIGSVVCPFYCSYSGY
HDELLWGASWIHRASQNSSYLAYIKSNGHILGADDDGFSFSWDDKRPGTKVLLSKNFLEK
NNEEFQLYKAHSDNYICSLLPGTSNFQAQYTPGGLLYKASESNLQYVTSTTLLLLTYAKY
LRTNGGVATCGSSKVTAETLISEAKKQVDYILGNNPAKISYMVGFGKKYPLHIHHRGSSL
PSVHEHPERISCNNGFQYLNSGSPNPNVLVGAIVGGPDSKDSFSDDRNNYQQSEPATYIN
APIVGALAFFSANTNPN*
>Potri.001G083200.1
MANATTFSLMLQFFFITFCCLSYFSFAFTSQDYANALEKSILFFEGQRSGKLPSNQRLTW
RGDSGLSDGSTYHVNLVGGYYDAGDNVKFGLPMAFTTTLLAWSVIEFGSSMQNQIENAKA
AIRWSTDYLLKAATATPDTLYVQVGDPNMDHRCWERPEDMDTPRNVYKVTIQNPGSDVAA
ETAAALAAASIVFKESDPSYSTKLLHTAMKVFDFADRYRGSYSNSLNSVVCPFYCSYSGY
QDELLWGASWIHRASQNGSYLTYIQSNGHTMGSDDDDYSFSWDDKRPGTKILLSKEFLEK
TTEEFQLYKSHSDNYICSLIPGTSSFQAQYTPGGLFYKASESNLQYVTSTTFLLLTYAKY
LGSNGGVARCGGSTVTAESLIAQAKKQVDYILGDNPARMSYMVGFGNRYPQHVHHRGSSV
PSIHAHPNRISCNDGFQFLYSSSPNPNVLVGAIIGGPDNRDNFADDRNNYQQSEPATYIN
APFVGALAFFSAKN*
>Potri.019G069300.1
MRRGASFCLLFSLSLALLGLVHANPNYKDALAKSILFFQGQRSGRLPRSQQLAWRSDSGL
SDGLFAHVDLTGGYYDAGDNVKFNFPMAFTTTMLSWSTLEYGKRMGPELPNARAAIRWAT
DYLLKCATATPGKLYVGVGDPNVDHKCWERPEDMDTVRTVFSVSARSPGSDVAGETAAAL
AAASMVFRKVDRKYSALLLRTARKVFQFAMQYQGAYSDSLGSAVCPFYCSYSGYKDELLW
GAAWLFRATNEMSYYNIFKSLGADDQPDLFSWDNKYAGVHVLLSRRALLNNDKNFEQFEG
EAESFMCRILPNSPYKTTQYTQGGLMYKLPESNLQYVTSITFLLTTYAKYMKATRHTFNC
GNLLVTPNSLLYVAKRQVDYILGENPIRMSYMVGFGPNFPKRIHHRGSSLPSLASHPQAI
GCDSGFEPFFHSANPNPNILTGAIVGGPNQNDGYPDERSDYSHSEPATYINAAMVGPLAY
FAATLN*
>Potri.002G202400.1
MACANFSFTFLVLCSCFATSFIACHGFPVHHNNPFHHRRHPRFASHNYRDALTKSILFFE
GQRSGKLPSSQRMTWRRDSGLTDGSTMHVDLVGGYYDAGDNVKFGFPMAFTTTMLSWSVL
EFGGLMKGELQNAREAIRWATDYLLKATAHTDTIYVQVGNANKDHACWERPEDMDTPRSV
FKVDKHSPGSDVAAETAAALAAASLVFRRCDPTYAKLLVRRAIRVFQFADKYRGAYSNGL
KRFVCPFYCSYSGYEDELLWGAAWLHKATKNPTYLNYIQVNGQNLGAAQFDNTFGWDNKH
VGARILLSKAFLVQKLQSLHDYKGHADNFICSLIPGAPFSSAQYTPGGLLFKMSDSNMQY
VTSTSFLLLTYAKYLTSARTVVNCGGTVVTPKRLRTIAKKQVDYLLGDNPLKMSYMVGYG
PRYPQRIHHRGSSLPSIATHPGKIQCTSGFSVMNSQSPNPNVLVGAIVGGPDEHDRFPDE
RSDYEQSEPATYINAPLVGALAYLAHSSGQLEVLAASPIC*
>Potri.003G147600.1
MDHRCWERPEDMDTPRNVYKVTTQNPGSDVAAETAAALAAASIVFKKSDPSYSTELLHAA
MKVFNFADRYRGSYSDSLNSAVCPFYCSYSGYQVRLSSVLGFLKSIIDLNLSLSIQDELL
WGASWLHKASLNGTYLAYIQSNGHTMGSDDDDYSFSWDDKRPGTKILLSKEFLEKTTEEF
QLYKSHSDNYICSLIPGTSSFQAQYTPGGLFYKATESNLQYVTSTTFLLLTYAKYLGSNG
GVAKCGGSTVTAESLIAQAKKQVDYILGDNPAKMSYMVGFGNKYPQHVHHRGSSVPSIHA
HPNRISCNDGFQYLYSSSPNPNVLVGAIVGGPDNRDHFADDRNSYQQSEPATYINAPFVG
ALAFFSAKN*
>Potri.015G127900.1
MGVLKRVLVFGVVITMVMVMRVASHDYGDALTKSILFFEGQRSGKLPPTQRMTWRKDSGL
QDGFQIGVDLVGGYYDAGDNVKFNFPMAFSTTMLAWSVLDFGNFMGPDLPHALEAIKWAT
DYFLKATSIPGFVFVQVGDPYGDHNCWERPEDMDTPRIPYAASKQFPGSEVSAEIAAALA
ASSMVFRPSNPAYSARLLKRAAMVFEFADANRGSYNDTLGPWVCPFYCDFSGYEDELIWG
AAWLYRATKAPNYWSYVVQNISNLEKNVAKHTDRVGYGGGSFAEFGWDTKNAGINILVSK
LLLSSKTSDVGPFIPNADKFVCTVLPESPTVYVSYSPGGLLFKPGGSNLQHATALSFLLL
AYARYLNQSNREIHCGNVVATPARLIQFARGQVDYILGTNPLKMSYMVGYGSKFPRKIHH
RGSSLPSVDQHPASINCQGGTPYFQSNDPNPNLLIGAVVGGPDKGDSYSDSRADFVHTEP
TTYINAPLVGLLAYFRSHPPPL*
>Potri.015G128000.1
MGGKSMMNMAVLMLLLGVTVVTAAMSHDYGDALTKSILFFEGQRSGKLPSNQRMNWRKDS
ALRDGSDIGMDMVGGYYDAGDNVKFHFPMAFTTTLLAWSIVEFGESMGSDLEHALEALRW
GTDYFLKATSKPGMVVAQVGDPISDHTCWERPEDMDTLRTTYVVNQTHPGSEVSAEIAAA
LAASSIVFKDKDKRYSSVLLQRASQVFDFANNYQGSYNESIGRGACPFYCDFNGYHDELI
WGAAWLSKATQDPKYWDYVVKNMATLGGSIFEFGWDSKHSGINIIVSPIYFDPQKVMSSS
GSSFITNADSFVCSLLPESPTKSVTYSPGGLMFKPGGCNLQHATALSFLLIVYSRYLQVA
NRSVHCGSVVATPSRLVEVAKTQVDYILGSNPLGMSYMVGYGPKFPQRIHHRGSSLPSMS
TFHKHIGCHDGNSYLATKMPNRNVLVGAIVGGPDNNDQFLDSRLNVSQSEPATYFNAPLV
GALAFFKGGK*
>Potri.008G132700.1
MARKSLTTSLRNLRVTAVPFLVLLSLHAVIGSGHDYHDALRKSILFFEGQRSGKLPPDQR
VKWRRDSALHDGSTVGRDLTGGYYDAGDNIKFGFPMAFTTTLLSWSIVDFGRNMGPELKN
AVKAVKWATDYLLKVTAVPDVVYVQVGDAYSDHNCWERPEDMDTLRSAYKIDGSHPGSDV
AGETAAALAAASIVFRSRDPAYSRLLLNRAVRVFDFADRHRGAYSGSLRSAVCPFYCDVN
GYQDELLWGAVWLHKASRRRRYREYVVKNEVILHAGDTINEFGWDNKHAGINVLISKEVL
MGRAEYFESFKQNADDFICSILPGISHPQVQYSPGGLIFKAGGSNMQHVTSLSFLLLAYS
SYLSHANKVVPCGETTASPALLKQLAKRQVDYILGDNPLGMSYMVGYGPRYPLRIHHRGS
SLPSVQAHPARIRCKEGSRYFLSPNPNPNVHVGAVVGGPNITDAFPDSRPFFQESEPTTY
INAPLVGLLAYFSAHP*
>Potri.014G126900.1
MAFSVSSFTLLVLFSCFATFLVCHGFPVHHNNPFHHRRHPRFASHNYRDALTKSILFFEG
QRSGKLPSSQRITWRRDSGLTDGSAMHVDLVGGYYDAGDNVKFGFPMAFTTTMLSWSVLE
FGGLMKGELQNAREAIRWATDYLLKATAHPDTIYVQVGDANKDHACWERPEDMDTPRSVY
KVDKNSPGSEVAAETAAALAAASLVFRRCDPTYAKLLVRRAIRVFQFADKYRGAYSNGLK
KYVCPFYCSYSGYEDELLWGAAWLHKATKNPTYLNYIQVNGQTLGAAQFDNTFGWDNKHV
GARILLSKAFLVQKVQSLHDYKDHADNFICSLIQGAPFSSAQYTPGGLLFKMNDSNMQYV
TSTSFLLLSYAKYLTYARKIVNCGVTAVTPKRLRNIAKKQVDYLLGDNPLKMSYMVGYGP
RYPQRIHHRGSSLPSMAAHPAKIQCSSGFSVMNSQSPNPNILVGAIVGGPDEHDRFPDER
SDYEQSEPATYMNAPLVGALAYLAHSFGQL*
>Potri.010G109200.1
MARKPLITFLGNFRVTAFLLLLLLTSRQVIGGGHDYHDALRKSILFFEGQRSGKLPPDQR
VKWRRDSALHDGSSVGRDLTGGYYDAGDNIKFGFPMAFTTTLLSWSIIDFGRNMGPELKN
AVKAVKWATDYLLKVTAVPNVVYVQLGDAYSDHNCWERPEDMDTLRTVYKIDGSHPGSDV
AGETAAALAAASIVFRSRDPAYSRLLLNRAVRVFDFADSHRGAYSSSLHSAVCPFYCDVN
GYQDELLWGAVWLHKASRRRRYREYIVKNEVILHAGDTINEFGWDNKHAGINVLISKEVL
MGRAEYFESFKHNADGFICSILPGISHSQVQYSPGGLIFKAGGSNMQHVTSLSFLFLAYS
NYLSHANKAVPCGEKTASPALLKQLAKRQVDYILGDNPLRMSYMVGYGPRYPQRIHHRGS
SLPSVRAHPARIRCKEGSRYFLSPNANPNVHVGAVVGGPNVTDAFPDSRPFFQESEPTTY
INAPLVGLLAFFSTHP*
>Pavir.Fa01564.1.p
MASMAVKMWVLMALMMCAGVGLGAPDGAGAAAGLGGLSSTDYSGALAKAIMFFEGQRSGR
LPANQRVKWRGDSALNDGQAENVNLTGGYYDAGDNVKFGFPMAFSVTLLSWSAAEYRGEV
AAAGQLRYLRSAIQWGADFLLRAHTSPTTLYTQVGDGNADHSCWERPEDMDTPRTLYKIT
KNSPGSEAAGEAAAALAAAYLVFRDDRDKTFATQLLAASRSLFDFANNYRGSFQSSCPFY
CSYSGFQDELLWASAWLYRATRDRKYLDFLQNNQGGSSNMFSWDNKYPGAQMLATQEYLA
GRTELEGYKRGLDSFVCAVMPNSGNTQIRTTPGGLLFTSDSVNMQYTATATLLLFIYSKT
LSSSGSGTVQCSGASFSPDQIRSFAASQVDYILGDNPMGMSYMVGFSSKFPRRIHHRGSS
IPSIKALSRKVTCNEGFSSWLPTSDPNQNIHVGAIVGGPDGNDQFPDNRGDSTHSEPATY
INAAFVGACAAALGQNQVQGPVGDIASVISSK*
>Pavir.Db01736.1.p
MARLVSTPAAVAVVVAVLLAASPAALAVHDYGDALHKSILFFEGQRSGRLPPDQRLRWRQ
DSGIHDGAEAGVDLTGGYYDAGDNVKFGFPMAFTATLMSWGLIDFGRSFGAREEAAAREA
VRWATDYLMKATATPGTVYVQVGDASRDHACWERPEDMDTPRTVYKVDAAHPGSDVAAET
AAALAAGSLVFRGADPAYAARLLARAAEVFAFADAHRGAYSGSLRDAVCPCYCDYSGYQD
ELLWGAAWLHRASRRREYREYIKRNEVALGASDAINEFGWDNKHAGINVLISKEVLMGKD
EYFQSFRENADNFICGLLPGISGGSGHPQIQYSPGGLLFKVGNSNMQHVTSLSFLLLAYS
NYLSHAGARVSCGGSAAAASPVQLRRVAKRQVDYILGDNPLRMSYMVGYGPRYPLRIHHR
ASSLPSVAAHPARIGCKAGAAYYASPAPNPNLLVGAVVGGPSNSTDAFPDARAVFQQSEP
TTYINAPLLGLLAYFSAHPGLEAAQLGSD*
>Pavir.J09205.1.p
MARLRCVLVLALLLAQLPGDAIAGRGHHGPAAHDYRDALTKSILFFEGQRSGRLPPSQRM
SWRRDSGLKDGASATVDLVGGYHDAGDNVKFGFPMAFSMTMLAWSVVEFGGLMKAELQHA
REAVRWGADYLLKATAHPDTIYVQVGDATKDHACWERPEDMDTPRTVYKVDPGTPGSDVA
AETAAALAAASLVFRKSDPAYASRLLARAKRVFAFADRHRGSYSTGLAADVCPYYCSYSG
YQDELLWGAAWLHRATRSPAYLSYIQANGQVLGAGEADNTFGWDNKHAGARVLIAKAFLV
QRLGALREYKAHADAFVCSMVPGTPTDQTQYTRGGLLFKLSDSNMQYVTSSAFLLLTYAK
YLAFARQTVSCGGGGAVTPQRLRAIARRQVDYLLGSNPAGMSYMVGYGARYPRRVHHRAS
SLPSVAAHPGRIGCSQG
>Pavir.Aa00400.1.p
MPAAPRSVKEMAAAEVVLAAMLLSSAAVAAAQHDYGDALHKCILFFEGQRSGRLPPDQRV
RWRRDSGLHDGAAAGVDLTGGYYDAGDNVKFGFPMAFTATLMSWGLIDFGRSFGPHKEEA
RKAVRWATDYLMKATARPNTVYVQVGDAFRDHACWERPEDMDTPRTVYKVDPSHPGSDVA
AETAAALAAASIVFRDSDPAYSKRLLDRAVAVFAFADKHRGPYSSSLHAAVCPCYCDYSG
YQDELLWGAAWLHKASRRREYREYIKRNEVVLGASDAINEFGWDNKHAGINVLISKEVLM
GKDEYFQSFRVNADNFMCTLLPGISNHPQIQYSPGGLLFKVGSSNMQHVTQLSFLLLAYS
NYLSHAGGRVSCGSSSASPAQLRRVAKRQVGYILGDNPLRMSYMVGYGARFPRRIHHRAS
SLPSVAAHPARIGCKAGAAYYASPAPNPNLLVGAVVGGPSDASDAFPDARAVFEQSEPTT
YINAPLMGLLAYFSAHPNPAESGGD*
>Pavir.Ab02908.1.p
MPAAARSVKELAAAGVVLAMLLSAAAAQHDYGDALHKCILFFEGQRSGRLPPDQRVRWRR
DSGLHDGAAAGVDLTGGYYDAGDNVKFGFPMAFTATLMSWGLIDFGRSFGPNREEARKAV
RWATDYLMKATARPNTVYVQVGDAFRDHACWERPEDMDTPRTVYKVDPSHPGSDVAAETA
AALAAASIVFRDSDPGYSKRLLDRAVAVFEFADKHRGPYSSSLHAAVCPCYCDYSGYQDE
LLWGAAWLHKASRRREYREYIKRNEVVLGASDAINEFGWDNKHAGINVLISKEVLMGKDE
YFQSFRVNADNFMCTLLPGISNHPQIQYSPGGLLFKVGSSNMQHVTQLSFLLLAYSNYLS
HAGGRVSCGSSSASPAQLRHVAKRQVDYILGDNPLRMSYMVGYGARFPRRIHHRASSLPS
VAAHPARIGCKAGAAYYASPAPNPNLLVGAVVGGPSDASDAFPDARAVFQQSEPTTYINA
PLMGLLAYFSAHPNPADSGGD*
>Pavir.Bb02635.1.p
MAPRVAPRPSSTHRLCVRILLASFLAAHRLVPSCSASFFSFFPAAARRHDYRDALAKSIL
FFEGQRSGRLPPGQRASWRGDSGVSDGAAAGVDLEGGYYDAGDNVKFGFPMAFTTTMLAW
SVVEFGGDMPRDERRHAAGAVRWATDYLLKTLAHPGVIFLQVGDPWKDHDCWERPEDMDT
ERTVYNVSAGRPGSDIAGETAAASMVFRDDDREYAETLLASARKAFEFADTYKGAYSDDP
DLRAGGCPFYCDFNGYQDELLWGAAWLRRASKDDTFLQYIQNNGKTLGAEDSSNEFGWDN
KHTGLNVLVSKEFIEGEVLSLQSYKEFADSFICTLIPESSSPHITYTPGGMLYKPGGSNM
QHVTSISFLLLTYAKYLSKSSHTVNCGDISVGPATLQRQAKKQVDYLLGDNPMKMSYMIG
YGDRYPQRIHHRGSSLPSIKDHPQRIACKEGTPYYNSSGANPNPLVGAVVGGPGEDDAYE
DDRADFRKSEPTTYINAPLVGVLAFLVGNPNPGPIRH*
>Pavir.Ea01014.1.p
MARLRCLFVLALLLAHLPGDAVAGRGHHGPAAHDYRDALAKSILFFEGQRSGRLPPSQRM
SWRRDSGLSDGAAAKVDLVGGYHDAGDNVKFGFPMAFSMTMLAWSVVEFGGLMKAELQHA
REAVRWGADYLLKATAHPDTIYVQVGDATKDHACWERPEDMDTPRTVYKVDAGTPGSDVA
AETAAALAAASLVFRKADPAYAGRLLARAKRVFAFADRHRGSYSTGLAADVCPYYCSYSG
YQDELLWGAAWLHRATRSPAYLGYIQANGQVLGAGEGDNTFGWDNKHAGARVLIARSLLV
QRQGALREYRAHADAFICSMVPGTPADQTQYTRGGLLFKLSDSNMQYVTSSAFLLLTYAK
YLAFARQTVSCGGGGGGAVVTPQRLRAIARRRRWTYLLGSNPAGMSYMVGYGARYPRRVH
HRASSLPSVAAHPRRIGCSQGFAALYAGGANPNVLVGAVVGGPDLQDRFPDQRSDHEHSE
PATYINAPLVGALAYLAHSYGQL*
>Pavir.Fa02209.1.p
MAPKTAAGRSRVLAALHLLLLAPGLAAAFNYADALAKSIIFFEGQRSGKLPPGNRMAWRG
DSGLKDGAQHNVDLVGGYYDAGDNVKFGLPMAFTTTMLAWSVADMGKFMGGELPHARAAV
RWGADYLLKAATSTPGTLYVQVGDPNQDHRCWERPEDMDTPRSVYAVTADRPGSDVAAET
AAALAASAVAFRRADPAYSSRLLGAAERAFELADRHRGSYSDGALSPAVCPFYCSYSGYQ
DELLWAAAWLHRASGNASFLSYVRANGMQLGAGDDDFSFSWDDKRAGTKVLLARGFLRRR
LPGMQLYKAHSDSYICSLVPGTGSFQASQFTPGGLIYRGEGGSNMQYVTTATFLLVAYAR
YLRSAGAAAACGGLEVAPAELAAVARRQVDYILGKNPAGTSYMVGFGGRFPRRLHHRGAS
MPSVRAHPARIGCDEGFRYLHGGAPDANVLVGAVVGGPDARDGFVDDRDGYGQTEPATYI
NAPLVGALAYFAGTAKY*
>Pavir.Fb01149.1.p
MAVKMWVLMALMMCAGVGLGAPDGGAAAGDGRLGGLSSPNYSGALAKAILFFEGQRSGRL
PANQRVKWRGDSALNDGQTENVNLTGGYYDAGDNVKFGFPMAFSITLLSWSAAEYRDEVA
VAGQLRYLRSAIQWGADFLLRAHTSPTTLYTQVGDGNADHQCWERPEDMDTPRTLYKITK
NSPGSEAAGEAAAALAAAYLVFRDDRDKTYATQLLAASRSLFDFANNYRGSFQSSCPFYC
SYSGFQDELLWASAWLYRATRDRKYLDFLQNNQGGSSNMFSWDNKYPGAQILATQEYLAG
RTELEGYKRGLDSFVCAVMPNSGNTQIRTTPGGLLFTSDSVNMQYTATATLLLFIYSKTL
SSSGSSTVQCSGASFSPDQISSFAASQVDYILGDNPMGMSYMVGFSSKFPQRIHHRGSSI
PSIKALPRKVTCNEGFSSWFPTSDPNPNVHVGAIVGGPDGNDEFPDNRGDSTHSEPAIYI
NAAFVGACAAALGQNKVQGPVGDIASVISSKYIEQEDTQQMYGQGLAKIQP*
>Pavir.J01061.1.p
MAPKTAGRSRVLAALHLLLLAPGLAAAFNYADALAKSIIFFEGQRSGKLPPGNRMAWRGD
SGLKDGAQYNVDLVGGYYDAGDNVKFGLPMAFTTTMLAWSVADMGKFMGGELPHARAAVR
WGADYLLKAATSTPDTLYVQVGDPNQDHRCWERPEDMDTPRSVYAVTKDRPGSDVAAETA
AALAASAVAFRRADPAYSSRLLHAAMRAFELADRHRGSYSAGALSSVVCPFYCSYSGYQD
ELLWAAAWLHRASNNASFMSYVRANGMQLGAGDDDFSFSWDDKRAGTKVLLAKGFLRRRL
QGLQLYKAHSDSYICSLVPGTSGFQASQFTPGGLIYKEGGSNMQYVTTATFLLVAYARYL
RSAGACAVCGGRDVAPAELVALARRQVDYILGKNPAGTSYMVGFGGRYPRRLHHRGASMP
SVRAHPGRIGCDEGFRYLHSGAADANVLVGAVVGGPDARDGFVDDRDGYGQTEPATYINA
PLVGALAYFAGTARY*
>Pavir.J03155.1.p
MARPVSTPARSMAAAVAVAVAVLLAASPAALAVHDYADALHKSILFFEGQRSGRLPPRPA
PPVDLTGGYYDAGDNVKFGFPMAFTATLMSWGLIDFGRSFGARVEAAARAAVRWATDYLM
KATATPGAVYVQVGDASRDHACWERPEDMDTPRTVYRVDAAHPGSDVAAETAAALAAGSL
VFRDADPGYAARLLARAAEVFAFADAHRGAYSGSLRAAVCPCYCDYSGYQDELLWGAAWL
HRASRRREYREYIKRNEVALGASDAINEFGWDNKHAGINVLISKEALMGKDEYFQSFREN
ADNFICGLLPGISGGSGHPQIQYSPGGLLFKVGNSNMQHVTSLSFLLLAYSNYLSHAGAR
VSCGGGASPVQLRRVAKRQVDYILGDNPLRMSYMVGYGPRYPLRIHHRASSLPSVAAHPA
RIGCKAGAAYYASPAPNPNLLVGAVVGGPSNSTDAFPDARAVFQQSEPTTYINAPLLGLL
AYFAAHPNLEAAQLGRD*
>Pavir.J35848.1.p
MGSASASSNRAALAPRPSARALVLVAGLVVSLLSACSHVAAGGHPDYADALGKAILFFQG
QRSGQLPPDQVVTWRSNSGLSDGSAANVDLTGGYYDGGDNAKFGFPMAFTTTMLSWSVLE
HGGRMKARVRDARAAVRWGADYLLKAATQTPGALYVGVGDPDADHRCWERPEDMDTPRTV
YAVSASAPGSDVAGETAAALAAASMVFRAADPAYSRRLLAAARDVMELAVRNQGKYSDVI
GGNIGAYYQSYSGYKDELLWGSAWLLWATKNSSYLGYLYSLGDNDSVDMFSWDNKLAGAR
VLLSRRALVNGDKALEPFRQQAEDFFCRILPGSPSSTTRYTAGGLMHKSGDANLQYVASA
SFLLATYAKYMAVSRHTFSCQGLAVGPKSLRALARKQVDYILGANPQGMSYMVNFGARWP
QRIHHRASSLPSVASHPARIGCQEGYQSYFYSGAANPNVHTGAVVGGPDENDAFPDDRAD
YARSEPTTYTNAPLVGCLAYLAGAYKS*
>Pavir.J35890.1.p
MAPRVAPRPSSIHRLCVRILLASFLAAHRLVPSCSASFLGFPAAAKRHDYRDALAKSILF
FEGQRSGRLPPGQRASWRGDSGVSDGAAAGVDLEGGYYDAGDNVKFGFPMAFTTTMLAWS
VIEFGGDMPRDERRHAAGAVRWATDYLLKTLAHPSVIFLQVGDPWKDHDCWERPEDMDTE
RTVYNVSAGRPGSDIAGETAAALAAASMVFRDDDPEYAETLLASARKAFEFADTYKGAYS
DDPDLRAGGCPFYCDFNGYQDELLWGAAWLRRASKDDTFLQYIQNNGKTLGAEDSSNEFG
WDNKHAGLNVLVSKEFIEGEVLSLQSYKEFADSFICTLIPESSSPHITYTPGGMLYKPGG
SNMQHVTSISFLLLTYAKYLSKSSHTVDCGDISVGPATLQRQAKKQVDYLLGDNPMKMSY
MIGYGDRYPQRIHHRGSSLPSIKDHPQRIACKEGTPYYNSSGANPNPLIGAVVGGPGEDD
AYEDDRADFRKSEPTTYINAPLVGVLAFLVGNPNPGRIRHY*
>Phvul.002G318800.1
MLSRLYNNLDRFLFSPHTTTNTTSHCRSGKVNKMAPNSLFSVLSMLILLLLRPSAAGHDY
RDALRKSILFFEGQRSGKLPGDQRLHWRRDSALHDGATAGVDLSGGYYDAGDNIKFGFPM
AFTTTMLSWSVLDFEKSMGAELGNALKAVRWGTDYLLKATAKIGSGVVFVQVGDPYSDHN
CWERPEDMDTLRTVFKIDGSHPGSDVAGETAAALAAASIVFRSRDPSYSTKLLNRAVAVF
QFADSHRGAYSNSLRRAVCPFYCDVNGYQDELLWAAAWLHKASRRRQYREYIVKNEVVLK
AGDTINEFGWDNKHAGINVLISKEVLMGRANYFASFKQNADQFICSTLPGISHPQVQYSP
GGLIFKAGGSNMQHVTSLSFLLLAYSNYLSHANKVVPCGETTATPALLKHLAKRQVDYIL
GDNPLGMSYMVGYGPRYPQRIHHRASSLPSVSAHPARIGCKAGSRYFFSPNPNPNLLVGA
VVGGPTNNTDSFPDSRPFFQQSEPTTYINAPLVGLLAFFSGHY*
>Phvul.011G005400.1
MVGGYYDAGDNVKFNFPMAFTTTMLSWSVVEFGDLMGSELNNALDAIRWGTDYFLKATKS
PNIIVAQVGDPNADHDCWERPEDMDTPRTSYFLTPQKPGSELAGEIAAALAASSMAFRAT
DASYSKILLDRAIQVFDFANKYRGSYNTSVGEGVCPFYCDFNGYMDELIWGASWLYKATN
TASYWDFVKSNIQTMDAGLFDFGWDSKQAGINVLVSQWAMGDSSSADLFIPNADKLMCSF
LPNSPTKSVSYSKGGLLFKPGGSNLQHATALSFLSIVYARYMNAVNKTIPCGQEVVNPNT
LINIAKRQADYILGKNPLGMSFMVGFGSKFPEKIHHRGSVIASLDAHPAHIGCRDGDEFF
KSDEPNPNVLTGAVVGGPAFDDSFQDSRYNCTQSEPTTYINAPFVGVLAYLNKPTLT*
>Phvul.001G239900.1
MPKGMASVTTFSLMLHFLLLILFSSFHQVSLAFTSQEYHEALEKSILFFEGQRSGKLPSN
QRLTWRGNSGLSDGSSYHVDLVGGYYDAGDNVKFGLPMAFTTTLLAWSVIEFGSSMMDQI
ENARAAIRWSTDYLLKAATTTPDTLYVQVGDPNMDHKCWERPEDMDTPRNVYKVSAQNPG
SDVAAETAAALAASSIVFRDSDPAYSSKLLQAAIKVFNFADRYRGSYSDSLGSVVCPFYC
SYSGYHDELLWGASWIYKASGTSSYMEYIRSNGHILGADDDGFSFSWDDKRPGTKILLSK
EFLEKNSEEFQLYKAHSDNYICSLMSGIPGSQAQYTPGGLLYKGSESNLQYVTSTSFLLL
AYAKYLSANEGVVRCGTSTVTGEKLVTLAKTQVDYILGNNPRKMSYMVGFGERYPKHIHH
RGSSLPSIGARTEHISCNEGFQYLHAGSPNPNELVGGIVGGPDNNDNFSDDRNNYQQSEP
ATYINAPFVGAVAYFSAKPPT*
>Phvul.011G005500.1
MVGGYYDAGDNVKFNFPMAFTTTMLAWSVVEFGGLMGSEQKNALDAIRWGTDYFLKSTKF
PNIVVAQVGNPNADHDCWERPEDMDTPRTSYFLTPKKPGSELAGEIAAALAASSMAFRTT
DASYSKILLSRAIQVFDFGNKFRGSYNTSVGEGACPFYCDFNGYMDELIWGASWLYKATK
TANYWDFVKSNIQTLDAGLFDFGWDGKHAGINVLVSQWAMGDSATAHLFIPNADKLMCSF
LPNSPTKSVSYSKGGLLFKPGGSNLQHATSMSFLLIVYARYMNAVKKTIPCGQQVVNPNT
LINIAKHQADYILGKNPMGMSYMVGFGSKFPKKIHHRGSVIPSLDTHPQHVGCRDGDKFF
KSDEPNPNVLTGAVVGGPAFDDSFQDSRSIITQSEPTTYINAPFVGVLAYLNKPTIT*
>Phvul.001G209500.1
MTFSLFSSVLFLLSAFSTLSHSLTPLSHHHPHSAIHNYRDALTKSIIFFEGQRSGKLPSN
QRMSWRRDSALSDGSAMNVDLVGGYYDAGDNVKFGFPMAFTTTMLSWSVIEFGGVMKGEL
QNAREAIRWGTDYLLKATAHPDTIYVQVGDAEKDHACWERPEDMDTPRSVFKVDKNNPGS
DVAAETAAALAAASLAFKKTDPAYSKTLVRRAIRVFQFADKYRGSYSNGLKSVVCPFYCS
YSGYQDELLWGAAWLHKATKNPMYLNYIKLNGQTLGAADSDNIFGWDNKHVGARILLSKE
FLVRKVQSLHDYKGHADNFICSVIPGSSSSRFTPGGLLFKMGDSNMQYVTSTSFILLTYA
KYLTKAHVVVNCGGTTVTPKRLRAIAKKQVDYLLGENPLKMSYMVGYGPRYPRRIHHRGS
AGFSVMNSESPNPNILVGAVVGGPDLNDGFPDERSDYEQSEPATYINAPLVGSLAYLAHS
FGQL*
>Phvul.002G160200.1
MGYHSVFIAVFLWSSMVCHNGLAMMDDGKLTSSSGPPNYDYADALAKAILFFEGQRSGKL
PSSQRVKWREDSALSDGKLQNVNLMGGYYDAGDNVKFGWPMAFSTSLLSWAAVEYESEIS
SVNQLGYLQSAIRWGADFMLRAHTSPTTLYTQVGDGNADHNCWERPEDMDTPRTVYKIDA
NSPGTEVAAEYAAALSAASIVFKKIDAKYSSTLLSHSKSLFDFADKNRGSYSGSCPFYCS
YSGYQDELLWAAAWLYKASGESKYLSYIISNQGWSQTVSEFSWDNKFVGAQTLLTEEFYG
GKKDLAKIKTDAESFICAVMPGSNSRQIKTTPGGLLFTRDSSNLQYTTSSTMVLFIFSRI
LNRNHINGINCGSSHFTASQIRGFAKTQVEYILGKNPMKMSYMVGFGSKYPKQLHHRGSS
IPSIKVHPAKVGCNAGLSDYYNSANPNPNTHVGAIVGGPDSNDRFNDARSDYSHAEPTTY
INAAFVASISALLAKT*
>Phvul.007G218400.1
MTFSLSLTVLLSLLSVLLLHVNALPLHYNHPIHHRHPRFATHNYRDALTKSILFFEGQRS
GKLPPNQRMSWRRDSGLSDGAAMRVDLVGGYYDAGDNVKFGFPMAFTTTMLSWSVIEFGG
LMKGELQNARVAIRWATDYLLKATAHPNTIYVQVGDAKKDHACWERPEDMDTPRSVFKID
ANTPGSEVAAETAAALAAASLVFRRTDPTYSKTLVRRAIRVFQFADKYRGSYSNALKPFV
CPFYCSYSGYQDELLWGAAWLHKATKNPMYLNYIKVNGQILGAAEFDNTFGWDNKHAGAR
ILLSKEFLVHRVQSLHDYKGHADNFVCSLIPGTSFSSTQYTPGGLLFKMSDSNMQYVTST
SFLLLTYAKYLTSAHTVVNCGGIAVTPKRLRTIAKKQVDYLLGDNPLKMSYMVGYGPRYP
RRIHHRGSSLPSIAVHPGKIQCSAGFSVMNSQSPNPNILVGAIVGGPDQHDRFPDERSDY
EQSEPATYINSPLVGALAYLAHSFGQL*
>Phvul.005G003100.1
MGNTLVGLFLFTFLLVGSVQCNPDYRDALAKSLLFFQGQRSGRVPAGQQLKWRSNSGLFD
GRLANVDLSGGYYDAGDNVKFNFPMAYTTTMLSWGTIEFGKRMGPQIKEARDAIRWATDY
LLKCATSTPGRLYVGVGDPNVDHKCWERPEDMDTVRTVYWVSPNKPGSDVAAETAAALAA
ASIVFRRVDPTYSKKLLRTAQQVYHFALQYQGSYSDSLGSAVCPFYCSYSGFKDELLWGA
AWLFRATNAVYYYNLVKSLGADDQPDIFSWDNKYAGAHVFLSRRALLNGDKNFDQYKQEA
ENFMCKILPNSPSSSTQYTQGGLMYKLPESNLQYVTSITFLLTTYSKYMSATKHTFNCGS
VLVTPNTLRSIAKRQVDYILGENPLRLSYMVGYGPYFPKRIHHRGSSLPSIAAHPQTIGC
DGGFQPFFHSMNPNPNILIGAVVGGPNQNDGFPDDRSDYSHSEPATYINGAFVGPLAYFA
GIH*
>Phvul.011G005600.1
MGFRQRLRLVLMIRALVCTMLPLMSCVNVRGLQHNYGEALSKSILFFEGQRSGKLPPTQR
MTWRKDSALQDLYLLPPHTTTTVFPFLPKVDLVGGYYDAGDNVKFNFPMAYSTTMLAWSV
IEFGKFMGADLKHALDAIRWGSDYFLKATSIPGIVFAQVGDPYADHSCWQRPEDMDTPRT
AYAVSRDHPASELSAEIAAALAASSIVFRKYHLAYASRLLRRAIMVFDFADKYRGSYNDS
LGPWVCPFYCDFSGYQDELVWGAAWLLKATKRPYYLDYIDQNIHNLTNFAEFGWDSKDAG
INVLLSKLLINNTSSDSKPFIFNAEKFVCAVLPESPSVSVKYSPGGLLFKPGGSNLQHTT
AISFLFLVYAGYLKKTNTEIDCGGNVFASPTRLRQIARGQVDYILGSNPLNMSYMVGYGA
KYPERIHHRASSLPSMDEYPPHVGCKEGSFYFESQNPNPNLLTGAVVGGPYLNDSYADHR
ADFVHSEPTTYINAPLVGVFAYFKSHSP*
>29692.m000525
MAPKSHTSTFSVAIFLLLLYFLPISCGANHDYHDALRKSILFFEGQRSGKLPPDQRIKWR
KDSALHDGASIGRDLTGGYYDAGDNIKFGFPMAFTATLLSWSIIDFGRNMGPELKNAVKA
VKWVTDYLLKVTAVPGVVYVQVGDAYSDHNCWERPEDMDTLRTVYKIDASHPGSDVAGET
AAALAAASIVFRSRDPAYSRLLLDRAVKVFDFADRHRGAYSGSLHSAVCPFYCDVNGYQD
ELLWGAAWLHKASRRRHYREYIVKNEVVLHAGDTINEFGWDNKHAGINILISKEVLMGKA
NYFQSFKQNADGFICSILPGISHPQVQYSPGGLIFKAGGSNMQHVTSLSFLLLAYSNYLS
HAKKVVPCGQITASPALLKQLAKHQVDYILGDNPLRMSYMVGYGERYPQRIHHRASSLPS
VQAHPARIGCKAGSKYFLSPNPNPNVLVGAVVGGPNVSDAFPDSRPFFQESEPTTYINAP
LVGLLAYFSAHS
>29986.m001645
MALSSPFHFTLLLLLSCLAASSHGFPVHHNNNPFHHHRHPRFASHNYRDALTKSILFFEG
QRSGKLPSSQRVKWRRDSGLSDGSAMHVDLVGGYYDAGDNVKFGFPMAFTTTMLSWSVVE
FGGLMKGELQNSKEAIRWATDYLLKATAHPDTIYVQVGDANKDHACWERPEDMDTPRSVF
KIDRNSPGSEVAAETAAALAAASLVFKKNDPTYSKLLVRRAIRVFQFADKYRGAYSNGLK
KDVCPFYCDYSGYQDELLWGAAWLHRATKNPTYLNYIQVNGEILGAAEFDNTFGWDNKHV
GARILLSKAFLVQKVQSLHDYKDHADNFICSIIPGAPFSSAQYTPGGLLFKMSDSNMQYV
TSTSFLLLTYAKYLIQAHKVVNCGGTVVGPNRLRNIAKKQVDYLLGDNPLKMSYMVGYGP
RYPQRIHHRGSSLPSISVHPAKIQCSSGFSIMNSQSPNPNILVGAVVGGPDQHDRFPDKR
SDYEQSEPATYINAPLVGALAYLAHSFGQL
>30068.m002585
MASATKFSIMFQLLVLILCSPCQFCSAFTSQDYTDALEKSILFFEGQRSGALPPNQRLQW
RGNSGLSDGSTYHVNLVGGYYDAGDNIKFGLPMAFTTTLLAWSVIEFGNSMHSQLENAKA
AIRWSTDYLLKAATATPGTLYVQVGDPNSDHKCWERPEDMDTPRNVYKVTTQNPGSDVAA
ETAAALAAASIVFKDSDPSYSSKLLQTAMKVFDFADRYRGSYSDSLNSIVCPFYCSYSGY
QDELLWGASWIHRASQNGSYLGYIQSNGHTLGADDDDYSFSWDDKRAGTKILLSKGFLEK
QTEEFQIFKAHSDNYVCSLIPGTSSFQAQYTPGGLLYKASESNLQYVTSAAFLLLAYANY
LSLNGGVVTCGNAKVTAEALISQAKKQVDYILGDNPARMSYMVGFGSRYPQHVHHRGSSL
PSIHAQPNRIPCNDGFRYLYSSSPNPNVLIGAIIGGPDNRDNFADDRNNYRQSEPATYIN
APFVGALAFFSAKS
>30147.m014206
MVKEAKARAMLLLLGLIVMNFLSVASQDYGEALSKCILFFEGQRSGKLPSTQRMNWREDS
ALQDGSDIGVDLTGGYYDAGDNIKFNFPMAFTTTLLAWSVLEFGQLMGTDMKYAVDAIRW
STDYFMKATSVPGSVVAQIGEPINDHNCWERPEDMDTQRTTYVVNQTYPGSEVSAEIAAA
LTASSLVFKTIDSEYSNLLLQRAFQVFDFADKYQGSYDSSVGPGVCPFYCDSNGYKDELA
WGASWLFKATNDNKYWDYIQQIMNSSKSMVITRTDDVVNSLRDSFTEFGWDSKQGGINVL
VSGLVGNGSDQNPFIQDADKLVCSILPESPTKFVTYSAGGLLFKPGSSNLQHTTALSFLL
LVYSRYLEQSRRVVKCGNVVATPTRLVAVAKGQVDYILGRNPLGMSYMVGYGNKYPQRIH
HRGSTLPMIQNHPQHIGCKEGTPYFESNNPNPNVLVGAIVGGPDINDQYVDDRLNVSQSE
PTTYINAPFVGVLAYLKAHPSKYAIS
>30147.m014207
MSVSKRWLLGLLGGIVMATVVAVVDSHDYGDALTKSILFFEGQRSGKLPPNQRMTWRKDS
ALRDGYQIGVDLVGGYYDAGDNVKFNFPMAFSTTMLAWSVVEFGKFMGPDQKHALEAIQW
ATDYFLKATSIPGVVFAQVGDPYGDHNCWERPEDMDTPRTPYAVSKQFPGSEVSGEIAAA
LAAASIAFRPSNRAYSAKLLKRARMIFEFADTYRGSYNESLGQWVCPFYCDYSGYEDELI
WGAAWLYKATKDPNYWNYVVNNIKDLENAVVKNIDGVSYSGGSFAEFGWDAKHAGINVLV
SRLLKSAKASSLDPFIPNADKFVCSVLPESPTVSVSYSPGGFLFKPGGSNSQHATALSFL
LLAYSRYLNQANRVIHCGNVVATSARLVQFARIQVDYILGSNPMKMSYMVGYGQKFPLRI
HHRGSSLPSVNQHPGRIDCQGGTPYYNSNNPDPNLLVGAVVGGPDVKDSYADSRPDFVHS
EPTTYINAPLVGVLAYFRSHPSP
>30190.m011277
MRGMGQSTRVALLVLVFCCFLASQGGVALENEELCSLASGYGDALGKSITFYDGQRSGKL
TPDQQAKWRADSALSDGKPDNVNLVGGYYDAGDNVKFGWPMAYTVTLLSLAATEYTKEIS
SVNQLGRLRRAIRWGTDYLMKCHTSSTTFYTQVGDGNADHQCWERPEDMDTPRTLYKITP
NSPGTEAAAEAAAALAAASLVFKAVDSSYSAKLSSHARSLFEFADKYRGSFKDSCPFYCS
YSGFQDELLWGATWLYKATGESKYLNFISNNQGWSQAVNEFSWDNKFAGVQTLIAKEFYA
GKKNLGKFRTDAESFVCALMPGSSSVQIRTTPGGLLYTRDSSNLQYVTSASMLLFIYSKT
LATYHINGVQCGSARFSAFQIRAFAKSQVDYILGKNPMKMSYMVGFGSKYPTQIHHRGAS
IPSVKVHPAKVGCNDGFSSYYHSDKPNPNIHVGAIVGGPDSNDQYKDLRSEYSRAEPTTY
INAAFLGSVAALLPLNMEAAECSRLLQETNANKSVDYV
>Sobic.003G148500.1.p
MARLRCLLVAFVVFAAALRLPGDAIASRGHHGPAAHDYRDALAKSILFFEGQRSGKLPPS
QRVSWRRDSGLSDGSAAKVDLVGGYHDAGDNVKFGFPMAFSMTMLAWSVVEFGGLMKSEL
PHARDAVRWGADYLLKATAHPDTIYVQVGDATKDHACWERPEDMDTPRTVYKVDARTPGS
DVAAETAAALAAASLVFRKSDPAYASRLVARAKRVFEFADKHRGAYSTGLAADVCPYYCS
YSGYQDELLWGAAWLHRATRSATYLSYIQSNGAVLGADESDNTFGWDNKHAGARVLIAKS
FLVQRQGALREYKSHADGFICSMVPGTATDQTQYTRGGLLFRLSDSNMQYVTSSAFLMLT
YAKYLAFAKTTVRCGGVAVTPHRLRAVARRQVDYLLGSNPMGMSYMVGYGGRYPRRIHHR
ASSLPSVAAHPGRIGCSQGFTALYAGGANPNVLVGAVVGGPDMQDRFPDERNDHEHSEPA
TYINAPLVGALAYLAHSYGQL*
>Sobic.004G248100.1.p
MPAAAQSVRAMAAAAAVVAMLLSTAAVAAAQHDYGDALHKCILFFEGQRSGRLPPDQRLR
WRRDSGLHDGAAAGVDLTGGYYDAGDNVKFGFPMAFTATLMSWGLIDFGRSFGAHREEAR
KAVRWATDYLMKATARPNTVYVQVGDAFRDHACWERPEDMDTPRTVYKVDPSHPGSDVAA
ETAAALAAGSIVFRDADPAYSKRLLDRAVAVFEFADKYRGPYSSSLHAAVCPCYCDYSGY
QDELLWGAAWLHKASRRREYREYIKRNEVVLGASDAINEFGWDNKHAGINVLISKEVLMG
KDEYFQSFRVNADNFMCTLLPGISNHPQIQYSPGGLLFKVGSSNMQHVTQLSFLLLAYSN
YLSHAGGRVSCGSSSASPVQLRRVAKRQVDYILGDNPLRMSYMVGYGARFPRRIHHRASS
LPSVAAHPARIGCKAGAAYYASPAPNPNLLVGAVVGGPSDASDAFPDARAVFQQSEPTTY
INAPLMGLLAYFSAHPNPAESGGD*
>Sobic.007G017300.1.p
MEQPRSRLLSVCAVVLLLLLLLAPGLAAAFNYADALAKSIIYFEGQRSGKLPPGNRMPWR
GDSGLTDGAQHNVDLVGGYYDAGDNMKFGLPMAFTTTMLAWSVADFGKYMGANLPHARAA
VRWGADYLLKAATSTPGTLYVQVGDPAQDHKCWERPEDMDTPRAVYAVTSSNPGSDVAAE
TAAALAASAVAFRRADPGYAARLLGAAVVAFELADRHRGSYSQGTLSAAVCPFYCSYSGY
DDELLWAAAWLHRASGNATFMAYVRANGVQDGAGNDDYSFSWDDKRIGTKVLLARGVLRR
DRRRNVPGLQLYKAHSDSYVCSLVPGAAGFQAGQYTPGGLIYREGGSNMQYVTTTTFLLL
AYAKYLRSAGGNVACGGGGEVAPAELVALAKRQVDYILGKNPAGTSFMVGFGERYPRRLH
HRGASLPSVRAHPARIGCDQGFAYLHSAAPDANLLVGAVVGGPDARDGFVDDRDSYGQTE
PATYINAPLVGVLAYFAGTAKL*
>Sobic.010G106100.1.p
MSVRGVGSGARAPINSTAPRAGLRTAAHAQHKHQPTNQPTKPPTPRAKAQHRGFVPMARP
VSSSTAKAMSVVVVALLLAASSSAVLAVHDYGDALRKSILFFEGQRSGRLPPTQRLRWRQ
DSAIHDGADAGVDLTGGYYDAGDNVKFGFPMAFTATLISWGLIDFGRSFGAHESDARAAL
RWATDYLLKATSTPGVVYVQVGDASRDHACWERPEDMDTPRTVYKVDASHPGSDVAAETA
AALAAASIVFREGGGDPGYAARLLERAVEVFAFADAHRGAYSGSLRDAVCPCYCDYDGYQ
DELLWGAAWLHRASRRREYREYIKRNEVALGASVSINEFGWDNKHAGINVLISKEVLMGK
DEYFRSFRENADNFICSLLPGISGHPQIQYSPGGLLFKVGNSNMQHVTSLSFLLLAYSNY
LSHADARVSCGSGASAASPVQLRRVAKRQVDYILGDNPLRMSYMVGYGPRYPLRIHHRAS
SLPSVSAHPARIGCKAGAAYYGSPRPNPNLLVGAVVGGPSNSTDAFPDARAVFQQSEPTT
YINAPLLALLAYFSQHPDPAQH*
>Sobic.002G273500.1.p
MAPCSAPRSSPVHHLCVHILLASLLAARWLVPSCSASSFFRVPWPAGRGRHDYRDALAKS
ILFFEGQRSGRLPPGQRASWRGDSGVSDGAAAGVDLEGGYYDAGDNVKFGFPMAFTTTML
AWSVIEFGDSMPRDERRHAAAAVRWATDYLLKTLAHPGVIFLQVGDPWKDHDCWERPEDM
DTDRTVYNVSAGRPGSDIAGETAAALAAASMVFRDADPEYAETLLTSARKAFEFADTYKG
AYSDDPDLRAGGCPFYCDFNGYQDELLWGAAWLRRASEDDTFLQYIQNNGKTLGAEDSSN
EFGWDNKHAGLNVLVSKEFIEGDALSLQSYKEFADSFICTLIPESSSPHITYTPGGMIYK
PGGSNMQHVTSISFLLLTYAKYLSKSSHTVNCGDVSVGPLTLQLQAKKQVDYLLGDNPMK
MSYMIGYGDRYPQRIHHRASSLPSIKDHPQQMVCKEGTPYFNSSSANPNPLIGAVVGGPG
EDDAYEDDRADFRKSEPTTYINAPLVGVLAYFVGNPNPGHTRH*
>Sobic.006G090900.1.p
MMSSALSNQAALAARSRTMPSPSSSQVLVLLAVAVSLLSGSSYVAAGGHPDYADALAKAI
LFFQGQRSGQLPPDQAVTWRSNSGLSDGSAANVDLTGGYYDGGDNAKFGFPMAFTTTMLS
WSVLEHGGKMKAARVVHDARAAVRWGADYLLKAATQTPGTLYVGVGDPDADHRCWERPED
MDTPRTVYAVSASAPGSDVAGETAAALAAASLVFRAADRAYSRRLLAAARAVMELAVLHQ
GKYSDFVGGNIGAYYQSYSGYKDELLWGSAWLLWATKNSSYLGYLYSLGDIDRSVDMFSW
DNKLAGARVLLSRRALVNGDKRLEPFRQQAEDFFCRILRDSPSSTTQYTAGGLMHKSGNA
NLQYVTSASFLLTTYAKYMAVTKHAFACGSLSVTARSLRALAKQQVDYILGANAKGMSYM
VNFGARWPQRIHHRASSLPPVAAHPAHIGCQEGFQSYFYASAANPNVHTGAVVGGPDEHE
EFPDDRADYARSEPTTYTNAPLVGCLAYLAGTYRS*
>Si016976m
MPAAVRSAKAMAAVVVAMLLSTAAVAAAQHDYGDALHKCILFFEGQRSGRLPPDQRVRWR
RDSGLHDGAAAGVDLTGGYYDAGDNVKFGFPMAFTATLMSWGLIDFGRSFGPHKEEARKA
VRWATDYLMKATARPNTVYVQVGDAFRDHACWERPEDMDTPRTVYRVDPSHPGSDVAAET
AAALAAASIVFRDSDPAYSKRLLDRAVAVFEFADKHRGPYSSSLHAAVCPCYCDYSGYQD
ELLWGAAWLHKASRRREYREYIKRNEVVLGASDAINEFGWDNKHAGINVLISKEVLMGKD
EYFQSFRVNADNFMCTLLPGISNHPQIQYSPGGLLFKVGSSNMQHVTQLSFLLLAYSNYL
SHAGGRVSCGSSSASPAQLRRVAKRQVDYILGDNPLRMSYMVGYGSRFPRRIHHRASSIP
SVAAHPAKIGCKAGAAYYASPAPNPNLLVGAVVGGPSDASDAFPDARAVFQQSEPTTYIN
APLMGLLAYFSAHPNPAESGGD*
>Si006281m
MARPVSPAKAMAAAVAVVVLLAASSAVLAVHDYSDALHKSILFFEGQRSGRLPPNQRLRW
RQDSAIHDGAEAGVDLSGGYYDAGDNVKFGFPMAFTATLMSWGLIDFGRSFGAHEADARE
AVRWATDYLMKATSTPGTVYVQVGDASRDHACWERPEDMDTPRTVYRVDASHPGSDVAAE
TAAALAAGSLVFRDADPGYARRLLDRAAEVFAFADAHRGAYSGSLRDAVCPCYCDYDGYQ
DELLWGAAWLHRASHRRVYRDYIKRNEVALGASDAINEFGWDNKHAGINVLISKEVLMGK
DEYFQSFRENADNFICSLLPGISGHPQIQYSPGGLLFKVGNSNMQHVTSLSFLLLAYSNY
LSHAGGHVSCGGGATASPAQLRRVAKRQVDYILGDNPLRMSYMVGYGPRYPLRIHHRASS
LPSVAAHPARIGCKAGAAYYASPAPNPNLLVGAVVGGPSNSTDAFPDARAVFQQSEPTTY
INAPLLGLLAYFSAHPDPAQQNGRD*
>Si001159m
MARLRCLFVLALLVVQLPGDAMAGRGHHGPAAHDYRDALAKSILFFEGQRSGKLPPSQRQ
SWRRDSGLSDGASAKVDLVGGYHDAGDNVKFGFPMAFSMTMLAWSVVEFGGLMKGELQHA
REAVRWGADYLLKATAHPDTIYVQVGDATKDHACWERPEDMDTPRTVYKVDPGTPGSDVA
AETAAALAASSLVFRKSDPAYASRLLARAKRVFEFADKHRGSYSTGLAADVCPYYCSYSG
YQDELLWGAAWLHRATKSPSYLSYIQVNGQVLGADESDNTFGWDNKHAGARILISKSFLV
QRLGSLHEYKGHADTFICSMVPGTPTDQTQYTRGGLLFKLSDSNMQYVTSSAFLLLTYAK
YLAFGKQTVRCGGAVVTPQRLRAIARRQVDYLLGSNPMGMSYMVGYGARYPRRIHHRASS
LPSVAAHPGRIGCSQGFTALYAGGANPNVLVGAVVGGPDLQDKFPDQRNDHEHSEPATYI
NAPLVGALAYLAHSYGQL*
>Si013572m
MVSMAAKVWVLMMALMMCAGVGLAADNDGAAGVGAGCRRLSSPPNYHSALAKSILFFEGQ
RSGRLPANHRVKWRGDSALNDGQAENVNLTGGYYDAGDNVKFGFPMAFSVTLLSWSAVEY
RDEVAAAGQLRYLRSAVRWGADFLLRAHTSPTTLYTQVGDGNADHQCWERPEDMDTPRTL
YKITESSPGSEAAGEAAAALAAAYLVFRDDRDKGFATQLLAASRSLFDFANNYRGSFQSS
CPFYCSYSGFQDELQWASAWLYRATRDSKYLDFLQNNQGGSSNMFSWDNKYPGAQMLATQ
EYLAGRTELEGYKRGLDSYVCAVMPNSGNTQIRTTPGGLLFTSDSVNMQYTTTAALLLSI
YSKTLSSSGTGAVRCSGASFSPDQISSFAASQVGYILGDNPMGMSYMAGYSSKFPRRIHH
RGASIPSIKALPRKVTCNEGFSSWFPTSSPNPNVHVGAIVGGPDGNDQFPDNRGDSTHSE
PATYINAAFVGACAAALGQNQLRGPVDDIASVISSN*
>Si013602m
MALPKSTNRRSRVLAAAAALHLLLLAPAPAAAFNYADALAKSIIFFEGQRSGKLPPGNRM
TWRGDSGLRDGAQHNVDLTGGYYDAGDNIKFGLPMAFTTTMLAWSVADFGKFMGAELPHA
RAAVRWGADYLLKAATSTPDTLYVQVGDPNQDHRCWERPEDMDTPRSVYAVTKDTPGSDV
AAETAAALAASAVAFRRADPAYSSRLLHAAMRAFELADRHRGSYSDGSLGGAVCPFYCSY
SGYQDELLWAAAWLHRASNNASFMSYVRANGLQLGAGDDDFSFSWDDKRAGTKVLLAKGF
LRRNHNLPGLELYKAHSDSYICSLVPGTASFQPSQYTPGGLLYKEGGSNMQYATAATFLL
VAYARYLRSAGAGVVCGGREVAPAELVALARRQVDYVLGKNPAGTSYMVGFGPRYPRRLH
HRGASMPAVREHPGRIGCDEGFRYLHSGEPDANLLVGAVVGGPDARDGFVDDRDGYGQTE
PATYINAPLVGALAYFAGTAKY*
>Si012639m
MAMSSASSSRAPLAARARKMPPPSSSRCLVLTVASVVVSLLSGSGHVAAGGHPDYADALG
KAILFFQGQRSGQLPPDQAVTWRSNSGLSDGSAANVDLTGGYYDGGDNVKFGFPMAFTTT
MLSWSVLEHGGKMKARVHDARAAVRWGADYLLKAATQTPGTLYVGVGDPDADHRCWERPE
DMDTPRSVYAVSASAPGSDVAGETVAALAAASMVFRAADRAYSRRLLAAARGVMELAVRS
QGKYSDSIGGDIGAYYQSYSGYKDELLWGSAWLLWATKNSSYLGYLYSLGDNDGVDMFSW
DNKLAGARVLLSRRALVNGDKTLEPFRQQAEDFFCRILPGSPSSTTRYTAGGLMHKSGNA
NLQYVASASFLLATYAKYMAVSKHTFSCQSLPVTAKSLRALAKKQVDYILGANPQGMSYM
VGFGARWPQRIHHRASSLPSVASHPAHIGCQEGYQSYFYSGAANPNVHTGAVVGGPDEND
AFPDDRGDYARSEPTTYTNAPLVGCLAYLAGAYRAS*
>SapurV1A.0094s0310.1.p
MASATTFSPMLQFFFIIFCCLGYFSFAFTSQDYANALEKSILFFEGQRSGKLPSNQRLTW
RGDSGLSDGSSYHVDLAGGYYDAGDNVKFGLPMAFTTTLLAWSVIEFGSSMQNQIENAKA
AIRWSTDYLLKAATATPDTLYVQVGDPNLDHQCWERPEDMDTPRNVYKVTTQNPGSDVAA
ETAAALAAASIVFKDSDSSYSAKLLHTAMKVFDFADRYRGSYSSSLSSAVCPFYCSYSGY
QDELLWGASWIHRASQNGSYLAYIQSNGHTMGSDDDDYSFSWDDKRPGTKILLSKEFLEK
TTEEFQLYKSHSDNYICSLIPGTSSFQAQYTPGGLFYKASESNLQYVTSTTFLLLTYAKY
LGSKGGVARCGGSTVTAESLVAQAKKQVDYILGDNPAKMSYMVGFGNKYPQHVHHRGSSV
PSIHAHPDRISCNDGFHYLYSGSPNPNVLVGAILGGPDNKENFADDRNNYQQSEPATYIN
APFVGALAFFSAKN*
>SapurV1A.0098s0410.1.p
MGGVTELKEIMGHRGVVWGAVLLFCVLGSPAMESDEPCSRATNYSDALGKAILFFEGQRS
GVLPIDQRVKWRGDSALSDGQPEKVNLTGGYYDAGDNVKFGWPMAFTVTLLSWAGIEYQK
DISSVNQLRHLRTAIRWGTDFILECHPSSTTYYTQVGDGNADHQCWERPEDMDTPRALYK
ITPNSPGTEAAAEAAAALSAASIVFKAADSNYSTRLLQKSQSLFDLADKFRSSFKDSCPF
YCSYSGYQDELLWAATWLYKASGDKKYLSYISSNKGWSQAVSEFSWDNKFAGAQTLLAKE
FYGGRKDLDKFKSDAESFVCALMPGSSSVQIKTTPGGLLYTRDSSNLHYVTSSSMLLFIY
SKTLTVAYVSGVQCGSAYFSAPQIKSFAKSQVDYILGSNPMKMSYMVGFGRKYPTQIHHR
GASIPSVQAHPSKVGCNDGFSSYYFSSQPNPNTHVGAIVGGPDSNDMYRDLRSDYSHAEP
TTYMNAAFVGSVAALIAGSKAGCPAQLWQMTGINKVADYM*
>SapurV1A.0494s0020.1.p
MACANFSFTLLVLCSCFATSFLVCHGYPVHHKNPLHHRHQPRFASHNYRDALTKSILFFE
GQRSGKLPSSQRMTWRRDSGLTDGSTMHVDLVGGYYDAGDNVKFGFPMAFTTTMLSWSVL
EFGGLMKGELQNARGAIRWATDYLLKATAHTDTIYVQVGDANKDHACWERPEDMDTPRNV
FKVDKNSPGSDVAAETAAALAAASLVFRRCDPTYAKLLLRRAIRVFQFADKYRGSYSYGL
KKFVCPFYCSYSGYEDELLWGAAWLHKATKNPTYLNYIQVNGQTLGAAQFDNTFGWDNKH
VGARILLSKAFLVQKLQSLHDYKGHADNFICSLIPGAPYSSAQYTPGGLLFKMSDSNMQY
VTSTSFLLLTYAKYLTSARTVVNCGGTAVTPKRLRSIAKKQVDYLLGDNPLKMSYMVGYG
PRYPQRIHHRGSSLPSVSTHPGKIQCSSGFSVMNSQSPNPNVLVGAIVGGPDEHDRFPDE
RSDYEQSEPATYINAPLVGALAYLAHSFGQL*
>SapurV1A.0059s0410.1.p
MSIATRFSLKMQILFIIFCCRSYFSTAFTSQDYADALEKSILFFEGQRSGKLPLNQRLTW
RGDSGLSDGSAYHVNLVGGYYDAGDNVKFGLPMAFTTTLLAWSVIEFGSSMRNQITNAKE
AIRWSTDYLLKATTATPDTLYVQVGDPNMDHRCWERPEDMDTPRNVYKITTQNPGSDVAA
ETAAALAAASIVFKESDPSYSTELLQTAMKVFDFADRHRGSYSDSLNSVVCPFYCSYSGF
QDELLWGASWLHKASLNGSYLAYIQSNGHTMGSDDDDYSFSWDDKRPGTKILLSKEFLEK
TTEEFQLYKSHSDNYICSLIPGTSSFQAQYTPGGLFYKATESNLQYVTSTTFLLLTYAKY
LGSKGGVAKCGGTTVTAESLVAQAKKQVDYILGDNPAKMSYMVGFGNMYPQHVHHRGSSV
PSKNAHPNSISCNDGFQYLYSSSPNPNILVGAIVGGPDNRDHFADDRNNYQQSEPATYIN
APFVGALAFFSAEN*
>SapurV1A.0015s0290.1.p
MARKSLAAYLRNFRVTACLFLVLLSFHAVISSGHDYYDALRKSILFFEGQRSGKLPPDQR
VKWRSDSALHDGSTVGRDLTGGYYDAGDNIKFGFPMAFTTTLLAWSIIDFGRNMGPELKN
AVKAVKWGTDYILKVTSTPDVVYVQVGDAYSDHKCWERPEDMDTLRSVYKIDRSHPGSDV
AGETAAALAAASIVFRSRDPAYSRLLLNRAVRVFDFADRHRGAYSGSLHSAVCPFYCDVN
GYQDELLWGAVWLHKASRKRKYREYVVQNEVILHAGDTINEFGWDNKHAGINVLISKEVL
MGRAGYFESFKQNADDFICSILPGISHPKVQYSPGGLIFKAGGSNMQHVTSLSFLLLAYS
RYLSHANKVVPCGETTASPGLLKELAKRQVDYILGDNPLRMSYMVGYGSRYPQRIHHRGS
SLPSVQAHPARIR*
>SapurV1A.0052s0310.1.p
MASSVSSFTLLVLFSCFSTFLVCHGFAVHHNNPFHHRHHPRFASHNYRDALTKSILYFEG
QRSGKLPSSQRITWRRDSGLTDGSAMHVDLVGGYYDAGDNVKFGFPMAFTTTMLSWSVLE
FGGLMKGELQNAREAIRWATDYLLKATVHPDTIYVQVGDAKKDHSCWERPEDMDTPRSVY
KVDKNSPGSDVAAETAAALAAASLVFRRCDPTYAKLLVRRAIRVFQFADKYRGAYSNGLK
KYVCPFYCSYSGYEDELLWGAAWLHKATKNPTYLNYIQVNGQALGAAQFDNIFGWDNKHA
GARILLSKAFLVQKVQSLHDYKDHADNFICSLIPGAPFSSTQYTPGGLLFKMNDSNMQYV
TSTSFLLLTYAKYLTYARKIVNCGGTAVTPKRLRNIAKKQVDYLLGDNPLKMSYMVGYGP
RYPQRIHHRGSSLPSIAAHPVKIQCSSGFSVMNSQSPNPNILVGAIVGGPDQHDRFPDKR
SDYEQSEPATYMNSPLVGALAYLAHSFGQL*
>SapurV1A.0367s0140.1.p
MGGKSLMNMAALMVLLGVTAVTAAMSNDYGDALTKSILFFEGQRSGKLPANQRMNWRKDS
ALRDGSDIGMNMVGGYYDAGDNVKFHFPMAFTTTLLAWSILEFGDSMGADLEHALEALRW
GTDYFLKATSKPGMVVAQVGDPISDHICWERPEDMDTLRTTYVVNQTHPGSEVSAEIAAA
LAASSIVFNNNDRKYSMVLRLWAAQVFEFANNYQGSYNASIGRGACPFYCDFNGYHDELV
WGAAWLYKATRDPKFWVYVVRNIATLGGSIFDFGWDSKQSGINILVSPTVMKSPGSIFIT
NADKFVCSLLPESPIKSVTYSPGGLMFKPGGSNLQHATTLSFLLIVYSRYLQAARRSVHC
GSVVATPSRLIEVAKTQVDYILGSNPLGMSYMVGYGPKFPQRIHHRGSSLPSTNIVHKHI
GCHDGNGYLTTNKPNQNVLVGAIVGGPDNNDQFPDTRLNASQSEPTTYLNAPFVGVLAYF
KGGK*
>SapurV1A.0367s0150.1.p
MGVLVFGAVIVMAMVTRVASHDYGDALTKSILFFEGQRSGKLPSTQRMTWRKDSGLRDGF
QIGVDLVGGYYDAGDNVKFNFPMAFSTTMLAWSVLDFGNFMGPDLPHALEAIQWATDYFL
KATSIPGFVFVQVGDPYGDHNCWERPEDMDTPRIPYAASSEVSAEIAAALAASSMVFRSR
NPAYSARLLKRATMVFDFADANRGSYNDTLGPWVCPFYCDFSGYEDELIWGAAWLYRATK
APKYWSYVEQNISDLEKNVAKHTDRVGYGGGGFAEFGWDTKNAGINILVSKLLLSNSTSD
AGPFIPNADKFVCSVLPESPTVSVSYSPGGLLFKPGGRTNPLNMSYMVGYGNKFPRKIHH
RGSSLPSVDRYPARINCQGGTPYFQSNDPNPNLLTGAVVGGPDNGDSYSDSRADFVHSEP
TTYINAPLVGLLAYFRSHPPL*
>SapurV1A.2662s0020.1.p
MGVLVFGAVIVMAMVTRVASHDYGDALTKSILFFEGQRSGKLPSTQRMTWRKDSGLRDGF
QIGVDLVGGYYDAGDNVKFNFPMAFSTTMLAWSVLDFGNFMGPDLPHALEAIQWATDYFL
KATSIPGFVFVQVGDPYGDHNCWERPEDMDTPRIPYAASKQFPGSEVSAEIAAALAASSM
VFRSRNPAYSARLLKRATMVFDFADANRGSYNDTLGPWVCPFYCDFSGYEDELIWGAAWL
YRATKAPKYWSYVEQNISDLEKNVAKHTDRVGYGGGGFAEFGWDTKNAGINILVSKLLLS
NSTSDAGPFIPNADKFVCSVLPESHTVSVSYSPGGLLFKPGGSNLQHATALSFLLLAYAR
YSNQSNREIHCGNVVATPARLIQLARRQVDYILGTNPLNMSYMVGYGNKFPRKIHHRGSS
LPSVDRYPARINCQGGTPYFQSNDPNPNLLTGAVVGGPDNGDSYSDSRADFVHSEPTTYI
NAPLVGLLAYFRSHPPL*
>SapurV1A.2662s0030.1.p
MGGKSLMNMAALMVLLGVTAVTAAMSNDYGDALTKSILFFEGQRSGKLPANQRMNWRKDS
ALRDGSDIGMNMVGGYYDAGDNVKFHFPMAFTTTLLAWSILEFGESMGADLEHALEALRW
GTDYFLKATSKPGMVVAQVGDPISDHICWERPEDMDTLRTTYVVNQTHPGSEVSAEIAAA
LAASSIVFNNNDRKYSMVLRLRAAQVFEFANNYQGSYNASIGRGACPFYCDFNGYHDELV
WGAAWLYKATRDPKFWVYVVRNIATLGGSIFDFGWDSKQSGINILVSPTVMKSPGSIFIT
NADKFVCSLLPESPIKSVTYSPGGLMFKPGGSNLQHATTLSFLLIVYSRYLQAARRSVHC
GSVVATPSRLIEVAKTQVDYILGSNPLGMSYMVGYGPKFPQRIHHRGSSLPSTNIVHKHI
GCHDGNGYLTTNKPNQNVLVGAIVGGPDNNDQFPDTRLNASQSEPTTYLNAPFVGVLAYF
KGGK*
>SapurV1A.0227s0020.1.p
MARKPLIAFLGIFRVTAFLLWILLPSRQVIGGGHDYHDALRKSILFFEGQRSGKLPPDQR
VKWRSDSALHDGSAVGRDLTGGYYDAGDNIKFGFPMAFTTTLLSWSIIDFGRNMGPELKN
AVKAVKWATDYLLKVTAVPNVVYVQLGDAYSDHNCWERPEDMDTLRTVYKIDGSHPGSDV
AGETAAALAAASIVFRSRDPAYSRLLLNRAVRVFDFADSHRGAYSNSLHSAVCPFYCDVN
GYQDELLWGAVWLHKATRRRRYREYIVKNEVILHAGDTINEFGWDNKHAGINVLISKEVL
MGRAEYFESFKHNADGFICSVLPGISHSQVQYSPGGLIFKAGGSNMQHVTSLSFLFLAYS
NYLSHANKVVPCGEKTASPALLKQLAKRQVDYILGDNPLRMSYMVGYGPRYPRRIHHRGS
SLPSVQAHPARIRCKEGSRYFLSPNANPNVHVGAVVGGPNVTDAFPDSRPFFQESEPTTY
INAPLVGLLAYFSAHP*
>SapurV1A.1136s0010.1.p
MTMRRGAAFCLLLSLSLVLLGFVQAKPNYKDALAKSFLFFQGQRSGRLPASQRVSWRSDS
GLSDGFSAHVDLTGGYYDAGDNVKFNFPMAFTTTMLSWSSLEYGKRMGPELANARAAIRW
ATDYLLKCATATPGKLYVGVGDPNVDHKCWERPEDMDTSRTVYSVSASNPGSDVAGETAA
ALAAASMVFRKVDRKYSGLLLRTARKVFQFAMQYQGAYSDSLGSAVCPFYCSYSGYKDEL
LWGAAWMFRATNEMSYYKILKSMGADNQPDLFSWDNKYAGAHVLLSRRALLNNDKNFEQF
EGRIHHRGSSLPSLTSHPQAIGCDGGFQPFFYSANPNPNILTGAIVGGPNQNDGYPDQRN
DYSHSEPATYITAAMVGPLSYFAGTLN*
>SapurV1A.4721s0010.1.p
MAFTTTMLSWSVIEYGDSMPPNELRNSLVAIRWATDYLLKTVSQPNRIFVQVGDPYGDHN
CWERPEDMDTPRTVYAVDAPNPASDVAGETAAALAASSMAFRSSDPGYAETLLRNAIKAF
QFADSYRGAYSDNSNIRDGACPFYCDFDGYQDELLWGAAWLRRASSDDTYLSYLQNNGKT
LGADDNINEFGWDNKHAGLNVLVSKEVLEGNMYSLQSYKASADSFMCTLIPESSSSHIEY
TPGGLIYKPGGSNLQHATTISFLLLAYANYLERSSQFVSCGNVNVGPQSLRQQAKRQVDY
ILGDNPMGLSYMVGYSDRYPQRIHHRGSSLPSVKDHPEFIACKEGSIYFNSSNPNPNVLV
GAIVGGPSHDDSYDDNRDDFRKSEPTTYINAPFVGVLAYFAANPNFS*
>PGSC0003DMP400005642
MKNKIISSKLMLLLLLLPLINCHGSYLDYTDALTKSILFFEGQRSGYLPQDQRMNWRGHS
GLSDGWTVNVDLTGGYYDAGDNVKFNFPMAFTTTLLAWSVIEFGEIMPPAELRNALVAIR
WSTDYLLKTVSQPDRIFVQVGDPVLDHNCWERPEDMDTARTVYTVDAPNPASDVAGETAA
ALAAASIAFRPSDPGYAETLLRTSTRVFDFADKNRGAYSDNLNIRDGVCPYYCDFDGYQD
ELLWGAAWLRRATQGDNYLSYIQENRQTLGADDNIDEFGWENKHAGLNVLVSKEVLDGTT
YSLQSYKSSADSFMCTLIPESSSSHIQYSPGGLIYKPGGSNLQHATTITFLLLVYANYLE
KSSQILNCGTISVSPSMLRKIGKRQVDYILGENPKGISYMVGYSNYYPQKIHHRGSTIPS
INDHPQVIGCNEGSIYFNSSQPNPNVLVGAIVGGPGEDDVYDDNRDEFRKSEPTTYINAP
FVGALAYFAANPNVN*
>PGSC0003DMP400021647
MAHATRNMLILCFTFFLLLNLSNNFAFAFTSQDYSNALDKSIRFFEGQRSGKLPANQRLK
WRADSGLSDGSGYHVDLVGGYYDAGDNVKFGLPMAFTTTLLAWSVIEFGSSMHSQLNNAK
AAIRWSTDYLLKAATASPDTLYVQVGDPNQDHRCWERPEDMDTPRNVYKVSPQNPGSDVA
AETAAALAAASIVFKDSDPSYSSTLLRTAQKVFAFADKYRGSYSDSLSSVVCPFYCSYSG
YNDELLWGASWLHRASKDSSYLAYIQSNGQTMGANDDDYSFSWDDKRPGTKIILSKDFLE
KSTQEFQAYKVHSDNYICSLIPGSPSFQAQYTPGGLLYKGSESNLQYVTSSSFLLLTYAK
YLRSNGGAVSCGSSRFPAERLVELGKKQVDYILGDNPAKISYMVGFGQKYPLRVHHRGSS
LPSVHAHPGHIGCNDGFQSLNSGSPNPNVLVGAIVGGPDSRDNFEDDRNNYQQSEPATYI
NAPLVGALAFLSAESTPK*
>PGSC0003DMP400021534
MSCSKNIWVVIFFLCILAGPIIAQDYKDSLGKAILFFEGQRSGKLPVSQRVKWRGDSALV
DGKIERVNLIGGYYDAGDNVKFGWPMAYSLTLLSWAAIEHQTQISSTNQQVHLQNAIRWG
TNFLILAHTSSTTLYTQVGDGNADHQCWERPEDMDTPRTLYKITSNSPGSEVAADVAAAF
AAASIVFKNIDSNYSTKLLKRSKSLFAFADKYRGSYQASCPFYCSYSGYKDELLWAAAWL
YKAGGGNNYLNYASNNQGWSQVASEFSWDNKFAGAQTLLAKEYLNGKSNLEKFKKDADSF
ICGLMPESSSIQIKTTPGGLLYYRDSSNLQYVTGATMVLFMYTKVLEAAGIGGVTCGSVN
FSTSKIKAFAKLQVDYILGNNPLKMSYMVGFGNKYPTQLHHRASSLPSIYNHPTMVGCND
GYSSWYNSNNPNPNTHVGAIVGGPNSGDQFVDSRSDYSHSEPTTYMNAAFVGSVAPLIGQ
NKEGEHYGEINSQFNKTVLCDR*
>PGSC0003DMP400015724
MAPKYTSLIFLFLLLNSFSYSFGGGHDYHDALRKSILFFEGQRSGKLPPDQRIKWRRDSA
LHDGASAGVDLTGGYYDAGDNVKFVFPMAFTTTLLSWSIIDFKRNIGNELGNAVKAVKWG
TDFLLKATAKEGVIYVQVGDAFSDHSCWERPEDMDTLRTVYKIDENHPGSEVAGEIAAAL
AAASIVFRSLDSSYSNLLLDRAVKVFDFANRHRGAYSSSLHSAVCPFYCDFDGYQDELLW
GAAWLHKATRRRQYREYIVKNEVILRAGDTINEFGWDNKHAGINVLISKEVLMGKAPDLK
SFQVNADAFICSILPGISHPQVQYSPGGLIVKPGVCNMQHVTSLSFLLLTYSNYLSHANH
VVPCGSMTATPALLKHIAKRQVDYILGDNPQRMSYMVGYGPHYPLRIHHRGSSVPSVAAH
SARIGCKEGSHYFFSPNPNPNRLIGAVVGGPNLTDSFPDARPFFQESEPTTYVNAPLVGL
LAYFSAHPN*
>PGSC0003DMP400055022
MAMAITIFLFLLSFVTPVFLAKPTHHAHHPRFASHNYRDALAKSILYFEGQRSGKLPSSQ
RITWRKDSGLSDGKAMGVDLVGGYYDAGDNVKFGFPMAFTTTMLSWSVIEFGGLMKGELL
NAKQAIGWATEYLLKATAHPDTIYVQVGDAGSDHSCWERPEDMDTPRSVYKIDKNTPGTE
VAAETAAALAAASLVFRKCNPSYSKILIKRAIRVFAFADKYRGSYSNGLRKVVCPYYCSV
SGYEDELLWGAAWLHRATKNPTYLNYIQRNGQTLGAAETDNTFGWDNKHVGARILLSKSF
LVQKLQTLHDYKSHADNYICSLIPGTPASQAQYTPGGLLFKMDDSNMQYVTSTSFLLVTY
AKYLTSARMVVKCGGVVITPKRLRNVAKKQVDYLLGDNPLKMSYMVGYGARYPQRIHHRG
SSLPSVANHPAKIQCRDGFSVMKSQSPNPNVLVGAVVGGPDEHDRFPDERSDYEQSEPAT
YINAPLVGTLTYLAHSFGQL*
>PGSC0003DMP400014770
MYRMKVCVCLILFFSLGTAQLDYRDALEKSILFFEGQRSGKLPPNQRLSWRGNSGLQDGS
LAKVDLSGGYYDAGDNVKFNFPMAYTTTMLSWNTLEYGKRMGAQLQHARAAIRWATDYFL
KCANAAPNKLFVGVGDPNADHKCWERPEDMDTVRSVYYVSPSNPGSDVAGEMAAALAAAS
LVFRSVDPVYSKKLLGNAVKVFRFAVQYRGSYSDSLGSAACPFYCSYSGYKDELYWGAAW
LLRATNDISYLNLINTLGANDVPDLFSWDNKYAGAHVLMSRRSVVGNDNRFDSFKQHAED
FVCKVLPNSPYTSTQYTKGGLIYKLPEENLQYVTSITSLLTTYAKYMATKKYTFNCGSLL
VTEKTVRSVAKRQVDYILGNNPMKMSYMVGYGRNYPRRIHHRGSSLPSLAMHPQSFGCEA
GFQPFYYTANPNPNILVGAIIGGPNQNDFFPDERTDYSHSEPATYINAAIVGPLAYFDSS
KR*
>GSVIVT01018617001
MEMGGGKMIGVMMVMTMVVSVSSQDYGDALTKSILFFEGQRSGKLPSSQRVNWRKDSGVN
DGKDVKVDLTGGYYDAGDNVKFNFPMAFTTTLLAWSVIEFGQFMDPDLQNALDAVRWGTD
YLLKATTTPGTVIALVGDPFGDHYCWERPEDMDTPRTTYEVNTTSPGSEVSAEIAAALAA
ASIAFNASDSQYSQTLVTRAISVFDFADKNRGSYNDAIGRVVCPYYYCDGSGYMDELGWG
AAWLYKATNNESYWNYVMDTDGTLSYRDNFAEFGWDTKVAGINVLVSGWVLQEKLDASPF
VLDADRFVCTILPESPTKSVTYSPGGLLFKSGPSNMQHATTLSFLLVVYAGYSKGNGRQI
QCGNVVVSPDRLVEVSKSQVNYILGNNPLGMSYMVGYGDKFPNRIHHRGSSLPSMDAHPD
RIDCNGGTPYFQTQDPNPNLLTGAVVGGPAPDDSYADSRADVSQSEPATYINAPLVGLLA
YFKANS*
>GSVIVT01037210001
MAMRKGASSPCLLFLFFFFTLVLLGCPSLGHPNYKDALAKSILFFQGQRSGRLPTGQQMS
WRSNSGLSDGSLARVDLTGGYYDAGDNVKFNFPMAFATTMLSWGTLEYGKRMGPQLQNSR
AAIRWATDYLIKCATTTPNTLYVGVGDPTADHKCWERPEDMDTVRTVYSVSPRNPGSDVA
GETAAALAAASMVFRKVDPKYSRLLLATAKKVMQFAMQYRGAYSDSLGSAVCPFYCSYSG
YKDELLWGAAWLWRATNDASYLNFLQSLGANDASDIFSWDNKLAGARVLLSRRALIGNDK
RVESFKQQAEDFMCRILPNSPSSSTSYTQGGLMFKLAESNLQYVTSITFLLSTYAKYMTA
SKHTFNCGSVRVSSTTLRNLAKQQVDYILGENPLKMSYMVGFGANFPKRIHHRGASIPSK
ASHPEAIGCDSGFQSFFYTSNPNPNILTGAIVGGPNQNDGFPDERTDYSHSEPATYINAA
IVGPLAYLAGSYSS*
>GSVIVT01018619001
MVVGRVTSQNYEDALTKSILFFEGQRSGRLPPSQRMTWRKDSALNDGTESNVDLVGGYYD
AGDNVKFNFPMAFTTTLLAWSVLEFGQFMGSDLQYALDAIRWGTDYFLKATSIPGTVFAI
VGDPYGDHSCWQRPEDMDTPRTSYAVTTTNPGSEVSAEMAAALAASSMVFQAYDAQYSLT
LLNRAAMVFDFADMYRGSYNDVFGALVCPYYYCDGSGYADELIWAAAWLYKATNNQSYWD
YVLKHINSLPHFAEFGWDSKHAGINILVSKLVIDRQLNPSPFVFNADKFACSILPESPTK
SVTYSPGGLLFKPGSCNMQHVTALSFLLLVYSRYSNDAQRGIQCDNFVVPPSRLVQVAQS
QVDYILGKNPLGMSYMVGYGNSFPQRIHHRASSLPSVDAYPAHIDCQGGSQYFQTENPNQ
NLLIGAVVGGPAADDSYVDFRIDVSQSEPITYINAPLVGALAYFKAFPSS*
>GSVIVT01019420001
MGYGGMVWGLVLWCVLASRNGVAMEDERLLGLGHDYGEALGKAILFFEGQRSGKLPSSQR
VKWRGDSALSDGMPENVKLIGGYYDAGDNVKFGWPMAFSVSLLSWAAVEYRREISSVKQL
TYLLQAIRWGANFILRAHTSSTTLYTQVGDGNNDHQCWERPEDMDTPRTLYKINSTSPGT
EAAAEAAAALSAASIAFKGVDSNYSATLLKRSKLLFEFADKYRGSYQASCPFYCSYSGYQ
DELLWAAAWLYKASGETRYLNYVSSNQGWSQAVTEFSWDNKFVGAQTLLAKEFFDGTKDL
GKFKTDADSFVCALMPGSSSVQIRTTPGGLLYTRDGNNLQYVTTSSMVLLIYSKTLAAAQ
IGGVQCGSAHFPTSQIRAFAKSQVDYILGNNPKKMSYMLGYGSKYPTQLHHRGASIPSIH
ALPDKVGCNQGYSSWYSSTEPNPNTHVGAIVGGPNSDDQFSDVRSDYSHSEPTTYANAAF
VGSVAALVHKTRAELPRADGADE*
>GSVIVT01019664001
MASATKYSMVMQILSLILCLLTLSCSAFTSKDYADALAKSILFYEGQRSGKLPSSQRLTW
RGDSGLSDGSSYHVDLVGGYYDAGDNVKFGLPMAFTTTLLAWSVIEFGNSMPSQIGNARA
AIRWSTDYLLKAATATPGTLYVQVGDPNMDHKCWERPEDMDTPRNVYKVSKQNPGSDVAA
ETAAALAAASIVFKDSDPSYSTKLLQTAMKVFDFADSYRGSYSDSLSSVVCPFYCSYSGY
HDELLWGASWIHRASNNASYLAYIQSNGQTMGADDDDYSFSWDDKRAGTKVLLSKDFLEK
NTEEFQLYKRHSDNYICSLIPGTSSFQAQYTPGGLFYKGSESNLQYVTSTAFLLLTYAKY
LSSNGGSASCGTSTVTAERLISLAKKQVDYILGDNPAKMSYMVGFGDKYPQHVHHRENK*
>GSVIVT01028042001
MTWRRDSGLSDGAAMHVDLVGGYYDAGDNVKFGFPMAFTTTMLSWSVIEFGGLMKGELQH
AKEAIRWATDYLLKATVHPDTIYVQVGDANKDHACWERPEDMDTSRSVFKVDRNTPGSDV
AAETAAALAAASVVFRRSDPTYSKLLIRRAIRVFQFADRYRGAYSNGLKNYVCPFYCSYS
GYQDELLWGAAWLHKATRNPTFLSYIQVNGQTLGADDSDNTFGWDNKHVGARILLSKAFL
LQRVQSLHDYKGHADNFICSLVPGTPFSQAQYTPGGLLFKMSDSNMQYVTSTSFLLVTYA
KYLTSAHKVVNCGGTIITPKRLRVIAKKQVDYLLGDNPLKMSYMVGYGPRYPQRIHHRGS
SLPSIAKHPAKIQCSAGFNIMHSQSPNPNILVGAVVGGPDQHDRFPDQRSDFEQSEPSTY
TNAPLVGALTYLAHSFGQL*
