# Supplementary material for: In silico Identification and Taxonomic Distribution of Plant Class C GH9 Endoglucanases
Source: Front Plant Sci. 2016 Aug 12;7:1185. doi: 10.3389/fpls.2016.01185 (PMC4981690; doi:10.3389/fpls.2016.01185)
Supplement: Supplementary file 8 [file DataSheet8.ZIP › Text T8.fa]

>Aquca_001_00802.1
MVIATFCEEFTKTLFYCSIIASPLEVKGQIIWSGPLSEEIEGGTLQNWSNKINSPSIVST
IHNPQKLIVILWLVVRLLANNGVNFEVNHNYGDALSKSILFFEGQRSGKLPSSQRLKWRK
DSALHDGKDVGVNAGDNVKFNFPMAFTTTMLAWSVIEYGKFMGSDLVHPTEAVKWGTDYF
LISTSIKNKVFVQVGDPYSDHRCCQRPEDMDTNRTAYVVTDKNPGSEVAGEIAAALASSS
IVFKTSDPAYSWQLLERAIQVFEFADNYQGSYNPSLGKWDCPFYCDFSGYYFNSGELDEN
KLDVDVARYVGKGGDCSLSDVIDELLWAAAWLYKASNQQKYWDYVVNNIHLISENNYTIC
EFGWDDKHAGIYVLMANELLKKGASDKDHFRTTADQFACTILPESPIKIKRITFSPGGLL
FKRMGSNTQNPTALSFLLLTYAHYLDQANKVVQCGNITAQPQDFVRFAKGQVDYILGNNP
MQMSYMVGYGNKYPKKIHHRGSTLPSVDQHPQHLACHDGDTYFDSNNPNPNELTGAVVGG
PFPNDTYPDSRKLFVQSEPCTYINAPLVGVLAYFT*
>Aquca_013_00683.1
MGGSFLCLFVIFMFNVVWGDRVIVPKHDYSDALSKSILFFEGQRSGKLPYTQRMTWRKDS
ALHDGDQIGVDLVGGYYDAGDNVKFNFPMAFSTTMLAWSVLESGRFMGPDLKHALDAIRW
GTDYFLKATSIPDLVFVQVGDPYGDHNCWQRPEDMDTPRTPYAVSKDHPGSEVAAEIAAA
LAASSIVFRTNDVPYSITLLRRAIEVFNFADKYRGSYNDSLGPWVCPFYCDYSGYQDELM
WGAAWLHRATNSQVYWRYLVQNIHNMESSGNYAEFGWDSKYAGINVLLSKLLLLGGGYHV
DPFHTFADKFVCSVLPESPTRGLDYSPGGLLFKPGGSNMQHTTALSFLLLVYARYLSHVN
KVIRCGNVVVTPPRLIQFAKGQVDYILGSNPLNMSYMVGYGKNFPRKLHHRGASIQSLDR
HSDHIDCKGGSPYYSSNNPDPNLLTGAVVGGPDIHDSYADSRQLFVQSEPTTYINAPLVG
LLAYFKTHPV*
>Aquca_013_00682.1
MARFSWISLMLLLFVLGVVIVHVVSEEVKHNYADALSKSILFFEGQRSGKLPSSQRIKWR
KDSALHDGQDLGMDLSGGYYDAGDNVKFNFPMAFTTTILSWSIIEYGNSMGSDVVHATEA
VKWATDYLLKSTSIQNKVVVQVGDPYNDHDCWQRPEDMDTRRTAFFVTDKNPGSEVAAEI
AAALASSSIIFRKSNPAYYRILLQRAIQVFNFADKYRGSINDSLGHWVCPFYCDWSGYQD
ELIWAAVWLYMATKQQIYWNYIAKNIPLLNGECNNCKIGEFGWDDKHAGIYVLIANDMLS
KNSSAKDAYQSYADKFVCTILPESPTKSSGISYSPGGLLFKKMGSNMQNPTALSFLMLTY
SRYLSRANKVVHCGDKTVTPQRLIEFAKGQVAYILGNNPMKMSYMVGYGNKFPRRIHHRG
SSLPPIDKHPQHLGCHDGTPYYRSKNPNMNELTGAVVGGPLQNDTYPDKRSRFEQSEPTT
YINAPLVGLLAYFNSPCKI*
>912356
MKLHLYPLSLVFSFFLLLLRPTMSSNQHDYSDALSKSILFFEGQRSGYLPNDQRMTWRRN
SGLSDGWTHNTDLTGGYYDAGDNVKFNFPMAFTTTMLAWSVIEFGELMPSSELRNSLVAL
RWSSNYLLKSVSQLPNRIFVQVGDPIADHNCWERPEDMDTPRTAYVVNAPNPASEVAGET
TAALSAASIAFRSSDAGYSQTLLQNAVKTFHFADMYRGAYSSNDDIKNDVCPFYCDFNGF
QDELLWGAAWLRKATGDESYLNYIESNREPFGANDNVDEFGWDNKVGGLNVLVSKEVIEG
NMYNLEAYKASAESFMCSLVPQSSGPHVEYTPAGLLYKPGGSQLQHATTISFLLLVYAQY
LSRSSLSLNCGTLTIPPDHLRRLAKKQVNYILGDNPMGLSYMVGYGERYPKRIHHRGSSL
PSIKDHPEAIRCKDGSVYFNSTEPNPNVLIGAVVGGPGEDDKYDDDRSDFRKSEPTTYIN
APFVGVLAYFAANPGSS*
>492512
MGKLLVLMLVMMFLAFESLEALDYGDALNKSILFFEGQRSGKLPTNQRVKWRADSALSDG
SLANVNLIGGYYDAGDNVKFVWPMSFTTTLLSWAAIEYQNEISSVNQLGYLRSTIKWGTD
FILRAHPSPTMLYTQVGDGNSDHSCWERPEDMDTPRTLYSISSSSPGSEAAGEAAAALAA
ASLVFKSVDSTYSSTLLSHAKSLFEFADKYRGSYQASCPFYCSYSGYQDELLWAATWLYK
ATGEKSYINYVISNKDWSQAVNEFSWDNKFAGAQALLASEFYNGTNDLAKFKTDVESFVC
ALMPGSSSQQIKPTPGGLLFIRDSSNLQYVTTATTVLFHYSKTLTKARVGSIQCGSTQFT
LSQIRNFAKSQVDYILGNNPMKMSYMVGFGTKYPTQPHHRGSSLPSIQSKPEKIDCNGGY
SYYNSDTPNPNVHTGAIVGGPNSSDQYSDKKSDYSHAEPTTYINAAFIGPVAALISSSG*
>490669
MKPSICSSIVLILLIILPTTISHDYSDALTKSILFFEGQRSGYLPREQRMTWRRNSALND
GKNLNANLVGGYYDAGDNIKFHFPMAFTATMLAWSAIDFGSYMSPADLRDNLVALRWGTN
YLLKTVSQLPNRIFVQVGEPTPDYQCWERPEDMDTPRTAYAVEAPNPASDLAGEIAAALA
AASIAFKRFDPRYSKLLLDNALTTFEYADSHRGSYTNNPETKLAVCPFYCSVNGYEDELL
WGAAWLRRATGKDSYIKYLVDNRQSFGSDSNYFEFGWDNKVGGVNVLVAKEVFEKNVAGI
APYKDTAEKLMCSFFLETPGAHMSYSPGGLLYKPGSSQLQNTVALSFLLLTYANYLSKSS
QQLHCDNPMKMSYMIGYGNRYPRQIHHRGASTPSITTHPTAIKCSEGWNIFASPNPDPNV
LVGAVIGGPNIDDKFIGGRTNASETEPTTYINAPFVGLLAYFKANPI*
>352898
MKPSIYFVTVFILLLLPTAIPHDYSDALRKSILFFEGQRSGRLPKQQRMTWRSNSALNDG
RNLKTDLVGGYYDAGDNVKFHFPMAFTATMLAWSSIDFGRYMSQNDFRHNLVALKWATDY
LLKTVSQLPDRIFVQVGEAQADHDCWERPEDMDTPRTAFALDAPYPASDLAGEIAAALAA
ASIAFKQANPKYSTILLNKAVQTFQYADSHRGSYTENPGVKQAVCPFYCSVNGYKDELLW
GAAWLRRATGEDYYLTYLVTNGQVFGANFNYFEFGWDNKVGGVNVLIAKEVFEKNVTALA
AYKDTAEKMMCAFLPETNGPHMTYTPGGLLYKHGSSQLQNTAALSFLLLTYADYLTTSSQ
PLNCGNLKFQPDSLRRIVKRQVDYVLGDNPMKLSYMIGYGEQYPRLIHHRGSSIPSFTVH
PTAFGCSAGWNIFASPNPNPNILIGAVIGGPDADDKFIGGRTNASETEPTTYINAPFVGV
FAYFKSNPKFS*
>490341
MALLLFSSSFRVTIFLSFFFFLCNGFTYPTSSLFNTHHHRHHVAKHNYKDALTKSILFFE
GQRSGKLPSNQRMSWRKDSGLSDGSALHVDLVGGYYDAGDNIKFGFPMAFTTTMLSWSVI
EFGGLMKSELQNAKIAIRWATDYLLKATSSPDTIYVQVGDANKDHSCWERPEDMDTVRSV
FKVDKNTPGSDVAAETAAALAAAAIVFRKSDPSYSKVLLKRAIRVFAFADKYRGTYSAGL
KPDVCPFYCSYSGYQDELLWGAAWLQKATKNLKYLNYIKINGQILGAAEYDNTFGWDNKH
AGARILLTKAFLVQNVKTLHEYKGHADNFICSVIPGAPFSSTQYTPGGLLFKMADANMQY
VTSTSFLLLTYAKYLTSAKTVVHCGGSVYTPGRLRSIAKRQVDYLLGDNPLRMSYMVGYG
PKFPRRIHHRGSSLPCVASHPAKIQCHQGFAIMNSQSPNPNFLVGAVVGGPDQHDRFPDE
RSDYEQSEPATYINAPLVGALAYFAHAYGQL*
>327156
MGKLLVLMLVGMFLAFESLEALDYGDALNKSILFFEGQRSGKLPTNQRVKWRADSALSDG
ASANVNLIGGYYDAGDNVKFVWPMSFTTTLLSWAAIEYQNEITSVNQLGYLRSTIKWATN
FILRAHTSPNMLYTQVGDGNSDHSCWERPEDMDTPRTLYSISSSSPGSEAAGEAAAALAA
ASLVFKPVDSTYSSKLLNHAKSLFEFADKYRGSYQASCPFYCSHSGYQDELLWAAAWLYK
ATGEKSYLNYVISNKDWSQAVNEFSWDNKFAGVQALLASEFYNGANDLEKFKTDVESFVC
ALMPGSSSQQIKPTPGGILFIRDSSNLQYVTTATTVLFHYSKTLTKARVGSIQCGSTQFT
ASQIRNFAKSQVDYILGNNPLKMSYMVGFGTKYPTQPHHRGSSLPSIQSKPEKIDCNGGY
SYYNSDTPNPNVHTGAIVGGPNSSDQYSDKRTDYSHAEPTTYINAAFIGPVAALISSSRQ
THV*
>894888
MARKSLIFPVILLAVLLFSPPIYSAGHDYRDALRKSILFFEGQRSGKLPPDQRLKWRRDS
ALRDGSSAGVDLSGGYYDAGDNIKFGFPMAFTTTMLSWSIIDFGKTMGPELKNAVKAVKW
GTDYLLKATAIPGVVFVQVGDAYSDHNCWERPEDMDTLRTVYKIDRAHPGSDVAGETAAA
LAAASIVFRKRDPSYSRLLLDRATRVFAFANRYRGAYSNSLYHAVCPFYCDFNGYQDELL
WGAAWLHKASRKRAYREFIVKNEVILKAGDTINEFGWDNKHAGINVLISKEVLMGKAEYF
ESFKQNADGFICSILPGISHPQVQYSRGGLLVKTGGSNMQHVTSLSFLLLAYSNYLSHAK
KVVPCGELTASPSLLRQIAKRQVDYILGDNPMGLSYMVGYGQKFPRRIHHRGSSVPSVSV
HPSHIGCKEGSRYFLSPNPNPNLLVGAVVGGPNVTDAFPDSRPYFQQSEPTTYINAPLVG
LLGYFSAHSSWR*
>476269
MTSPFFFVFLFSSLLIGNVDANPNYKEALSKSLLFFQGQRSGPLPRGQQLSWRASSGLSD
GSAAHVDLTGGYYDAGDNVKFNFPMAFTTTMLSWSALEYGKRMGPELENARVNIRWATDY
LLKCARATPGKLYVGVGDPNVDHKCWERPEDMDTPRTVYSVSPSNPGSDVAAETAAALAA
ASMVFRKVDSKYSRLLLATAKNVMQFAIQYRGAYSDSLSSSVCPFYCSYSGYKDELMWGA
SWLLRATNDPYYANFIKSLGGGDQPDIFSWDNKYAGAYVLLSRRALLNKDSNFEQYKQAA
ENFICKILPDSPSSSTQYTQGGLMYKLPQSNLQYVTSITFLLTTYAKYMKSTKHTFNCGN
SVIVPNALISLSKRQVDYILGDNPIKMSYMVGFGSNFPKRIHHRASSLPSHALHSHSLGC
NGGFQSFYTQNPNPNILTGAIVGGPNQNDGYPDQRDDYSHAEPATYINAAFVGPLAYFAA
GRSA*
>887421
MALYLYSSRLIICLSFLLLITNGFSSSSSRSSIHHRHHLDNHNYKDALSKSILFFEGQRS
GKLPPNQRMTWRSNSGLSDGSALNVDLVGGYYDAGDNMKFGFPMAFTTTMLSWSLIEFGG
LMKSELPNAKDAVRWATDFLLKATSHPDTIYVQVGDPNMDHACWERPEDMDTPRSVFKVD
KNNPGSDIAGEIAAALAAASIVFGRCDPSYSNLLLQRAITVFTFADKYRGPYSAGLAPEV
CPFYCSYSGYQDELLWGAAWLHKATNNPTYLNYIKANGQILGADEFDNMFSWDNKHVGAR
ILLSKEFLIQKVKSLEEYKEHADSFICSVLPGASSSQYTPGGLLFKMGESNMQYVTSTSF
LLLTYAKYLTSARTVAYCGGSVVTPARLRSIARKQVDYLLGDNPLKMSYMVGYGLKYPRR
IHHRGSSLPSVAVHPTRIQCHDGFSMFTSQSPNPNDLVGAVVGGPDQNDQFPDERSDYGR
SEPATYINAPLVGALACLARS*
>335563
MAGNSLIAPAIMLALLLLISPEIYAGHDYRDALRKSILFFEGQRSGKLPPDQRLKWRRDS
ALRDGSSAGVDLTGGYYDAGDNVKFGFPMAFTTTMMSWSVIDFGKTMGPELENAVKAIKW
GTDYLMKATQIPGVVFVQVGDAYSDHNCWERPEDMDTLRTVYKIDKDHPGSEVAGETAAA
LAAASIVFEKRDPIYSKMLLDRATRVFAFAQKYRGAYSDSLYQVVCPFYCDFNGYEDELL
WGAAWLHKASKKRVYREFIVKNQVILRAGDTIHEFGWDNKHAGINVLISKMVLMGKADYF
QSFKRNADEFICSLLPGISHPQVQYSQGGLLVKSGGSNMQHVTSLSFLLLTYSNYLSHAN
KVVPCGEFIASPTLLRQVAKRQVDYLLGDNPMKMSYMVGYGSRFPQMIHHRGSSVPSVVD
HPGRIGCKDGSRYFLSNNPNPNLLIGAVVGGPNITDDFPDSRPYFQLTEPTTYINAPLLG
LLGYFSAHS*
>335523
MASPFFFVFLLLSALSLENTYASPNYREALSKSLLFFQGQRSGRLPGDQKLSWRSSSGLS
DGSSAHVDLTGGYYDAGDNVKFNFPMAFTTTMLSWSSLEYGKKMGSELQNSRVAIRWATD
YLLKCARATPGKLYVGVGDPNGDHKCWERPEDMDTPRTVYSVSSSNPGSDVAAETAAALA
ASSMVFRKVDPKYSRLLLATAKKVMQFAIQYRGAYSDSLSSSVCPFYCSYSGYKDELVWG
AAWLHRATNDPYYTNFIKSLGGGDQPDIFSWDNKYAGAYVLLSRRAVLNKDNNFEPYKQA
AENFMCKILPNSPSSSTKYTKGGLMYKLPQSNLQYVTSITFLLTTYAKYMKSTKHTFNCG
NSLIVPNALINLSKRQVDYILGVNPLKMSYMVGFSSNFPKRIHHRGSSLPSRAVRSNSLG
CNGGFQSFRTQNPNPNILTGAIVGGPNQNDEYPDQRDDYTRSEPATYINAAFVGPLAYFA
AGRSP*
>Bradi1g44110.1.p
MASAAKAMAVVAATVLLLSTAAMAQHNYADALHKSILFFEGQRSGRLPPDQRVRWRRDSA
LNDGATAGVDLTGGYYDAGDNVKFGFPMAFTATLMSWGLIDFGRSFGSHEGEARKAVRWA
TDYLMKATATPNTVYVQVGDAFRDHSCWERPEDMDTPRTVYKVDPAHPGSDVAAETAAAL
AAGSIVFREADPASSKRLLDRAVSVFAFADKYRGAYSSSLHAAVCPCYCDYDGYQDELLW
GAAWLHKASRQRVYRDYIKKNEVALGASESINEFGWDNKHAGINVLISKEVLMGKDQFFQ
SFRVNADNFICTLLPGISNHPQIQYSPGGLLFKVGNSNMQHVTSLSFLLLAYSNYLSHAN
ARVACGGASSASPVQLRRVAKRQVDYILGDNPLRMSYMVGYGARFPRRIHHRGSSLPSVS
AHPARIGCKAGAAYYGSSAPNPNLLVGAVVGGPSNTSDNFPDARAVFQQSEPTTYINAPL
LGLLAYFSVHPSI*
>Bradi2g11870.1.p
MALFACLFFLLLTAHNAAAAPHHGPAAHDYRDALTKSILFFEGQRSGKLPPSQRVSWRKD
SGLSDGSSIKVDLTGGYYDAGDNVKFGFPLAFSATMLAWSVLEFGGMMKGELQHARDAVR
WGSDYLLKATAHPDTVYVQVGDASKDHACWERPEDMDTPRTVYKVDPSTPGSDVAAETAA
ALAAASLVFRKSDPAYSSRLVARAKRVFEFADKHRGTYSTKLSAYVCPYYCSYSGYQDEL
LWGAAWLHRATKSPTYLSYIKVNGQLLGADEQDNTFGWDNKHAGARILLSKAFLVQKVGA
LQEYKGHADSFICSMVPGTPTDQTQYTKGGLLFKLSDSNMQYVTSSSFLLLTYAKYLVSA
KKTVSCGGAVVTPQRLRAIARRQVNYLLGSNPMGMSYMVGYGAKYPRKLHHRASSLPSVA
AHPGKIGCSQGFTGLYSGVANPNVHVGAVVGGPNQNDQFPDQRNDYEHSEPATYINAPLV
GALAYLAHSSGQL*
>Bradi4g33760.1.p
MPSYPLISITVAVLCLAGVRDAAAFDYADALDKAILFFEAQRSGKLPPGQRVTWRADSAL
SDGSASNVDLVGGYYDAGDNVKFGLPMAFTVTMLSWSVIEFGDTMPRGDDAEDAVRWGAD
YLLKAATATPGALYVQVADAYQDHRCWERPEDMDTPRSVYKVTPQSPGSDVAGETAAALA
AASVVFRSRDPAYSSRLLRAAQEVFGFADRYRGAYSDSLSSVVCPFYCSYSGYQDELLWA
AAWLQLASSQDVYMAYIRSNGHTLGAEQDDFTISWDDKRVATKILLSKMFLQKKVDGLNV
YKAHADKYICSLVPGASGFQSQYTPGGLLFKESDSNMEYVTSTAFMLVTYAKYLSANGGA
ASCGSTTVTPSTLVSLAKKQVDYILGANPAGMSYMVGFGARYPRRVHHRGASMPSLRDRP
ARIGCDQGFRYLRSSEPDQNVLVGAVVGGPDQRDAYSDSRDNYAQAEPSTYTNAPLVGAL
AFFVAAGAPLHNK*
>Bradi4g35970.1.p
MPIGRGNNSKNYGHDYRDALSKSILFFEGQRSGRLPADQRAAWRGDSGESDGGGAGVDLE
GGYYDAGDNVKFGFPMAFTATMLSWSVIEFGDLMPPAERRHAVAAVRWATDYLLKTIAHP
GVLFIQVGDPWKDHECWERPEGMDTLRTVYNVTAPRTGSDVAGETAAALAAASIVFRGDG
ADEEYAERLLAGAKTAFEFADAHKGAYSDDPGLRAGGCPFYCDYNGYQDELLWGAAWLRR
ASGDDTFLKYIKDNGKTLGAEEGFNEFGWDNKHAGLNILVAKEFMDGNALSMESFKQSAD
NFICTLIPQSSSQHIQYTPGGLIYKTGGSNMQHVTSFSFLLLTYAKYLSNSSHTINCGGI
SVGPETLQLQAKKQVDYILGDNPIKMSYMVGYGDRYPQRIHHRGSSLPSIKTHSQRMACK
DGTPYYESSNSNPNPLIGAVVGGPGEDDSYEDNRADFRKSEPTTYINAPLVGVLAYFVAN
PNPGHIRH*
>Ciclev10028301m
MKKKLRFSFLLPTLLIAAVVGHDYGDALSKSILFFEGQRSGYLPQDQRLAWRGNSGLSDG
WTYNTDLVGGYYDAGDNVKFNFPMSFTTTLLSWSIIEFGDSMPPHELRNALVAVRWATDY
LLKIVSQPNRIFVQVGDPNIDHNCWERPEDMDTERTVYAVDAPNAASDVAGETAAALAAA
SMAFRSSDSGYAETLLRNAVKAFQFADSYRGAYSDNPNIRDGACPFYCDFDGYQDELLWG
AAWLRRASQDDTYLNYIEMNGKTLGADENINEFGWDNKHAGINVLVSKEVLEANKYTLQS
YKASADSFMCTLVPESSSSHIDYSPGGLIYKPGGSNLQHATTISFLLLVYANYLAKTSQS
VNCGNLYVTPASLRLQAKKQVDYILGSNPLGLSYMVGYSNNFPQRIHHRGSSLPSIKDHP
QFIACKEGSIYFNSTNPNPNVLVGAVVGGPGKDDAYNDDRVDFRKSEPTTYINAPFVGVL
AYFAANPNPS*
>Cucsa.109130.1
MKNPIFSHRTILFLILSILFSLHSAFAAHDYADALSKCILFFEGQRSGFLPQDQRMTWRA
NSGLGDGWTYKTDLTGGYYDAGDNVKFGFPMAFTTTLLSWSVIEFGDFMPPAELRNSLVA
IRWATDYLLKTVSEPNRIFVQVGDPSADHSCWERPEDMDTTRTVYAVDAPGTASDVAGET
AAALAAASMAFRSSNPEYAETLLRNGIKAFELADTYRGAYSDNANIRDGVCPFYCDFDGY
QDELLWGAAWLRRASQNESYLNYIQDNGKTLGAEDSYNEFGWDNKHAGLNVLVSKEALEG
NIFTLQSYRASADNFMCTLIPESSSSHIQYTPGGLIYKPGGSNLQHATSITFLLLAYANY
LERTSSTVNCGNVVVGPATLRRQAKQQVDYILGENPKGISYMVGYGNYFPQRIHHRGSSL
PSVHDHPQPIACKEGSAYFNSADPNPNVLVGALVGGPGEDDVYEDDRADFRKSEPTTYIN
APFVGVLAYFAANPGG*
>orange1.1g012581m
MARNIHSFPENAPLLRAVFFLFLLFPLRPISASQNDYHRALHMSILFFEGQRSGRLPPDQ
RVKWRRDSALHDGATSGVDLTGGYYDAGDNVKFGFPMAFTTTMLSWSIIDFGKNMGPELK
YAIKAVKWGTDYLLKATAKPGVVYVQVGDAFSDHNCWERPEDMDTLRTAYKIDVSHPGSD
VAGETAAALAAASIVFRSRDPRYSRLLLSRAIEVFEFADRHRGAYSSSLHHVVCPFYCDV
NGYQDELLWGAAWLHKASRRREYREYILRNEVVLHAGDTINEFGWDNKHAGINVLISKEV
LMGKADYFESFKQNADGFICSILPGISHPQVQYSPGGLIFKAGGSNMQHVTSLSFLLLAY
SNYVSHANKVVPCGSRSASPNLLRQLAKHQVDYILGDNPVGMSYMVGYGARYPQRIHHRG
SSLPSVQAHPAHIGCKAGESIFSKPKSEPERTRRGSCRWA*
>Eucgr.I01325.1
MTQRHSLFAIASLLLLLLLATHLPLNRAAGHDYADALSKSILFFEGQRSGWLPPDQRMGW
RATSGLGDGWTHHMDLTGGYYDAGDNVKFNFPMAFTATLLAWSVIEFGEVMPPAEQRNAL
VAVRWGTDYLLKSISQLPNRIFVQVGDPNSDHDCWERPEDMDTARTAYVVDAPNPASDVA
GETAAALAAASMAFRSSDPGYSETLLRNAIKAFEYADTHRGAYSDNANIKDDVCPFYCDF
DGYQDELLWGAAWLRRATQDNLYLDYIQNNGQTLGAEENINEFGWDNKHAGLNVLVSKEF
LEGSMFALESYKASADSFMCTLIPESSTAYHIDLTPGGLIYKPGGSNLQHSTSISFLLLV
YANYLERTSQSASCGGMTVGPAELRQQAKRQVDYILGDNPKGMSYMVGYGGQYPQRIHHR
GSSLPSIKDRPDSIGCKEGSVYFNSPWPNPNVLVGALVGGPSEDDSFEDDRADFRKSEPT
TYINAPFVGVLAYFAANPNLS*
>mrna01563.1-v1.0-hybrid
MKPMTHSLSFLLLLLPLATVHGGGHDYRDALSKCILFFEGQRSGVLPQDQRQSWRANSGL
SDGWTYNTDLTGGYYDAGDNVKFGFPMAFTTTMLAWSVIEFGEFMPPNELRNAMVAIRWG
TDYLLKTVSQQPNRIFVQVGDPITDHNCWERPEDMDTARTVYAIDSPNPASDVAGETAAA
LAASSMAFRSSDPGYADTLLRNAMKAFEFADTYRGAYSDNANVRDGVCPFYCDFDGYQDE
LLWSAAWLRRVTQDGGYLDYIQNNGKTLGAEDNINEFGWDNKHAGLNVLVSKEVLEGSMY
NLESYKSSADSFMCTLIPESSSSHIEYTPAGLIYKPGGSNLQHVTSISFLLLVYANYLAR
TSQSLNCGNIDVSPTALRAIAKKQVDYILGDNPMGLSYMVGYSDHYPQRIHHRGSSLPSI
KDHPQPIACKEGSVYFNSSNPNPNVLVGALVGGPGEDDVYDDDRADFRKSEPTTYINAPF
IGVLAYFICILLRRPPNPFSSDPDLRARPACSSWDADQRESEEEGEAEGELEFRGLSRWG
RREVGEERRGLKKRGGSEEGLKKRRESSKKNIEK*
>mrna21253.1-v1.0-hybrid
MRTIVMECNGIFNLGGRFDALPCTAVCGLWMPAMMFLGRRRGRMLTSASLASSHNYTDAL
SKCILFFEGQRSGDLPPSQRMTWRKNSALKDGSDVGMDLVGGYYDAGDNVKFNFPMAFTT
TMLSWSVLEFGNLMGSDLQHALEAIRWGTDYLLKATNVPDSVVGVVGDPNGDHSCSERPE
DMDTPRTSYVVTKERPGSEVSAEIAAALAASSMVFKYSDINYSTLLLNRSMQVFEFADKY
RGSYNVSIGAGACPFYCDFGGYMDELLWGAAWLYKATGAADYWKYVRENIDKMDSTVIRN
FNGVPVSYMNDAVTEFGWDSKHSGINVLVSKWVMTDPGSSSPFIPNADKFVCSILPESPT
GKSVTYSPGGLLFKPGGSNLQHSTALSFLLMVYAGYMKAANKVVNCGNDVVITPDRLVNF
TKGQVDYILGSNPLGMSYMVGYGPKFPEKIHHRGSVLPCLDQHPQRIGCRGGDVYWQSQG
PNLNLLTGAIVGGPAEDDTFQDSRNNVPQSEPTTYINAPFVGVLAYFKSLFP*
>mrna21255.1-v1.0-hybrid
MSSSSSKQPLRLLIVAVGMLAVAAVVSSAVQHNYADALSKSILFFEGQRSGRLPHTQRMK
WRKDSALRDGLDVNMDLTGGYYDAGDNVKFNFPMAFSTTMLSWSVIEFRKSMGSELPHAL
EAIRWGTDYLLKCTSVRGSVVAVVGDPNGDHTCWQRPEDMTTPRTSYIVTTQKPGSEVAA
EIAAALAASSMVFRRSDNAYSRSLLKRARQVFAFANKYRGSYNDSIGSGACPFYCDISGY
KDELIWGAAWLCKATKSPKYWNYVKQNTNTMNSVSHVVLRNVEGQAVAYYGGDVTEFGWD
AKHAGINILVSKWLMRHPAAESNPFIAKANGLICSILPESPTPKSVTYSPGGLLFKPGSS
NLQHTTALSFLLLVYARYMTAASKVVSCGNNVVVKPARLVEFTKGQVDYILGSNPNRMSY
MVGYGTRFPQKIHHRGSVIPSMDKLPQNMQCHEADMYFKAPTPDPNLLIGAVVGGPAEDD
TFEDSRYNVAQSEPTTYINAPLVGVLAHFKSPSF*
>Lus10042071
MKTTLSLLFLLLLANSFPSSLSAATNSGRRRHDYSDALSKSILFFQGQRSGSLPRDQRLG
WRADSGLSDGRGTYGVDLTGGYYDAGDNVKFGFPMAFTTTMLSWSIIEFGDDMPPAELRN
SLVAVRWASDYLLKSVSQLPIRIFVQVGDPISDHDCWERPEDMDTLRTVYAVDAPNPASD
VAGETAAALAAASIAFRQSDPGYSQTLLRNAVKTFQYADTHRGAYSDNSNIREGVCPFYC
DFDGYQDELLWGAAWLRKATGDDTYLTYLEDNTRTLGADDNINEFGWDNKHAGINVLVAK
EVVQGKNDVASLRSYKSSADSFICTLIPDSPASSHVQYTRGGLIYKPGGSNLQHATTISF
LLLSHANYLDRTHQPLNCGNDVVSADGLRSQAKRQVDYILGDNPLGMSYMVGYGDTYPRR
IHHRGSSLPSVKVHPEAIGCGQGSVYYKSAGPNPNELTGAVVGGPGEDDEFSDDRADFRK
SEPATYINAPFVGVLAYFAANPDF*
>Lus10013418
MATSSSSSSFTLLLLFLTLLPNSHGAHYNHRSHPRTASHNYRDALTKSILFFEGQRSGKL
PYSQRLSWRRDSGLSDGSAMNVDLVGGYYDAGDNVKFGFPMAFTTTMLSWSVLEFGGLMK
GELSNAREAIRWATDYLLKATAHPDTIYVQVGDATKDHACWERPEDMDTPRSVFKVDKNS
PGSDVAGETAAALAAASLVFRRCDPSYSRLLLKRAITVFQFADKYRGPYSKGLKRFVCPF
YCSYSGYQDELLWGAAWLHRATRNPTYLSYIQINGQILGGVQTLHDYKSHADNFICSIIP
GAPFSSTKYTPGGLLYKMSDTNMQYVTSTSFLLLAYSKYLTSSHKFVNCGGTIVTPKRLR
SIAKRQVKRNIHLKNILNRWRITAWFSVVSAPPPSPDVLVGAVVGGPDGRDRFPDQRSDY
EQSEPCTYINAPLVGSLAYLAHSFGQL*
>cassava4.1_006236m
MKPSPLLFLLLLIYLISLFPLSQSVYHQYQEALSKSILFFEGQRSGVLPQDQRITWRANS
GLSDGWTYNTDLTGGYYDAGDNVKFGFPMAFTTTMLAWSVIEFGESMPPNELRNTLVAIR
WATDYLLKTVSQPNRIFVQVGDPNVDHSCWERPEDMDTPRTVYAVDAPNPASDVAGETAA
ALAASSMALRSSDPGYADTLLRNAAVAFQFADNYRGAYSDNSNIRDGVCPFYCDFDGYQD
ELLWGAAWLRRASYDDTYLSYIQNNGKTLGADDNINEFGWDNKHAGLNVLVSKEVLEGNM
YTLESYKASADSFMCTLIPESSSSHIDYTPGGLIYKPGGSNLQHATTISFLLLVYANYLE
RTSQSVNCGNINVGPYSLREQAKRQVDYILGDNPLGLSYMVGYSNNYPQRIHHRGSSLPS
IKDHPEFIGCKEGSIYFNSTNPNLNVLVGAIVGGPSEDDSYGDDRADFKKSEPTTYINAP
FVGVLAYFAANPNFS*
>Migut.O00297.1.p
MMREKYLLRILVLLIVLIVGPGAAKTNLHDYGDALSKSILFFEGQRSGKLPPSQRLAWRK
DSALHDGTDKGVDLTGGYYDAGDNVKFNFPMAFSTTMLAWGVLDYGRSMGPELHNALEAV
RWATDYFLKSTATNGVVYAQVGDPNADHNCWQRPEDMDTPRTVYAVTEKAPGSEVSGEIA
AALAAASLVFKAFGDRAYSNMLLQRASKVFEFADKYRGSYTDSIGEGACPFYCDFSGYHD
ELLWAAAWLHKATKSHVHWNYLVQNMNNFKPHIEGSMFEFGWDAKHAGINILVSKYVVNR
SLEATTPFLFYADSFVCSVLPESPTKIVNFSPGGLLVKEGVCNMQHTTAISFLLLAYARY
LKNSNHVVRCNNNVIITPKRLIHFTRNQVNYILGDNPMSMSYMVGYGKKYPQRIHHRASS
LPSIVAKPEHIECKGGTPYFLSGAPNPNMLTGAVVGGPDTDDTYADDRVDATKSEPTTYV
NAPLVGLLAYFNAHS*
>Migut.B00179.1.p
MKRAHYTHFLLLLLGLPFLAVSYHDYSDALTKSILFFEGQRSGYLPADQRMTWRGNSGLG
DGWTAGTDLTGGYYDAGDNVKFHFPMAFTTTMLAWSVVEFGDCMPPPERRNSLVAIRWAT
DYLLKTVSQPNRIFVQVGDPIADHNCWERPEDMDTSRTVYTVEAPNPASDVAGETAAALA
AASIAFRSSDPGYAETLLRTATRVFEYADTYRGAYSDNSNIRDGVCPFYCDFDGYQDELL
WGAAWLRRASQDDSYLNYLQNNGKTLGADDNINEFGWDNKHAGLNVLVSKEVMENSKYSL
QSYRASADSFMCTLIPESTSYHIEFTHGGLIYRPGGSNLQHATTISFLLLVYANYLEKSS
QIVNCGEVSISPTMLRQIAQKQVNYILGENPKGMSYMVGYSSLYPLRIHHRGSSIPSIKD
HPKVVSCNEGTVYFNSSNPNPNLLIGAVVGGPGEDDAYDDDRGDFRKSEPTTYINAPFVG
VLAYFVANSN*
>Phpat.022G079300.1.p
MERNGSSRSLKRNILAVVTAVSWANLVAIAVAFNSAEYASALDKSLLFYDVQRSGKLPPW
QRIKWRADSALDDGKAEKMNLTGGYYDAGDNVKFGLPMAFSITLLAWNVVEFGDNLQYTG
QLQNLLNNIRWGTDYLLRCYSDSEELWVQVGEPNADHQCWERPEDMDTPRTAYKIDSDNP
GSDVAAETAAAFAAASMAFRRADVAYSNTLILSARRIFNFADNYRGKYSDSLAGAVCPFY
CSYSGYKDELVWGAAWLYKATRLDLYLQYLITNANSLGGATVTVNAFNWDNKYAGAQLLV
AQEILTGTQGLQQGYKDRADGYICQVLPSSISPASTTTYTPGGLLYQTDGSNMQAVTTAA
FLLTNYARSLATAKKTIQCGGSQITPAQLTTVAQNQVDYILGNNPKKMSYMVGFGSKYPT
QPHHRASSLPSTSALSQKIGCGQGFTYYSSKNPNPNLAMGAIVGGPDKNDNFNDVRSNYA
ALEPTTYINAPIVGILAVLATNRTSTTTTTASAQLPIALQRF*
>Phpat.011G065400.1.p
MALGFSRADYANALDKSILFFDLQLSGKLPSWQRLKWRGDSGLSDGRSGRVDLTGGYHDA
GDNVKFGLPMAFSLTMLSWGVVEFRDALRRTGQLGNTLNAIRWGTDYLLKASTGPNELWV
QVGDPNTDHNCWQRPEESDPPRTSYKVDANRPGSDVAGETAAALAAASIAFRGIDNAYSD
RVLARARRVFDFADRYRGKYSDVLGGEVCPFYCSYSGYQDELVWGAAWLYKATLESGYLQ
YLYRNGNSLGGTTTTVNAFSWDNKYAGAQILLAQVRVICKFLLQLQSVNGLQGYKNQADG
YICSVLPRSISQFNRLQYSPGGMPYYMINTNMQYVTSSSFLLTTYAKYLSAARRTVNCGG
RQVTAATLISAAQSQVDYILGRNPRGLSYMVGFGRYPTRVHHRAASMPSMRTHPRKIQCL
EGFNWFHSWNSNPNVAMGAIVGGPNQNDDFDDARQKIAQTEPALYVNSPIVGVLSELAVG
RRY*
>ppa019691m
MATAGATAASSRFDYADALSKSILFFEGQRSGRLPPSQRMTWRKSSALRDGFDVHRDLVG
GYYDAGDNVKFNFPMAFTTTMLSWSVIEFGQLMGPELQHALEAIRWGTDYLLKATRVPDS
VVGAVGDPNADHGCWQRPEDMDTPRTSYVVNKQKPGSEVSAEIAAALAASSMVFRHSDRA
YAAVLLRRAMQVFEFADKYRGSYNDSIAAGVCPFYCDFNGYMDELIWGASWLYKATKAPN
YWNYVKNNINYLESNNIVVRNVNGNPVPSSQGGSISEFGWDAKHAGINILVSQWVMKDPY
NSNPFIPKADQFICSILPESPAPKSVSYSRGGLLFKPGGSNLQHATSISFLLLVYGRYMK
LANKVVDCGNNVHVTPARLVSFTRGQVDYILGSNPLGMSYMVGFGQKFPQNVHHRGSVLP
SVAKHPQHIDCHVGYSYFNGHDPNQNVLTGAIVGGPAEDDTFKDSRFDAPQSEPTTYINA
PFVGVLAFFKALHH*
>ppa026537m
MAAAQNSGSHNYADALSKCLMFFEGQRSGKLPPSQRITWRKDSGLKDGSDVGMDLVGGYY
DAGDNVKFNFPMAFTTTMLSWSVLEFGQLMGSELPHALEAIRWGSDYLLKSTSVPDSVVG
VVGDPNGDHTCWERPEDMTTPRTTYVVNKEKPGSEVAAETAAALAASSMVFKDSDKFYSA
SLLNRSIQVFEFADKYRGSYNDSIGEGACPFYCDFSGYKDELIWGAAWLYKATKIPQYWD
YVKNNIQFLGPTVVRNINGILVASLTGDVTEFGWDSKHAGINILVSQWVMTDPNNANPFI
PKADQLVCSILPQSPAQKSVTYSPGGLLFKPGGSNLQHSTSLSFLLMAYAGYMKASNKVI
DCGNNFVVTPASLVNFTKGQVDYILGSNPLGMSYMVGYGQKFPQKIHHRGSVNPSMENNL
QQMQCHEGDLYFKSNDPNPNILVGAIVGGPAEDDTFEDSRSNVQQSEPTTYINAPFVGVL
ANFLKG*
>Potri.009G123900.1
MNNLPRIHYFLLLATLLTQLPLFQSSYHEYQEALSKSILFFEGQRSGYLPQDQRVTWRAN
SGLSDGWTYNTELTGGYYDAGDNVKFGFPMAFTTTMLSWSVIEFGDLMPPNELRNSLVAI
RWATDYLLKTVSQPNRIFVQVGDPHADHNCWERPEDMDTPRTVYAVDAPNPASDVAGETA
AALAASSMAFRSSDPGYAETLLRNAIKAFQFADSYRGAYSDNSNIRDGACPFYCDFDGYQ
DELLWGAAWLRRASSDDTYLSYLQNNGKTLGADDNINEFGWDNKHAGLNVLVSKEVLEGN
MYSLQSYKASADSFMCTLIPESSSSHIEYSPGGLIYKPGGSNLQHATTISFLLVAYANYL
ERTSQAVNCGNVNVGPYSLRQQAKRQVDYILGDNPMGLSYMVGYSDHYPQRIHHRGSSLP
SVKDHPEFIACKEGSVYFNSSNPNPNVHVGAIVGGPSQDDSYDDNRDDFRKSEPTTYINA
PFVGVLAYFAANPNFS*
>Potri.004G162200.1
MKNLSPPHHALLFTALLAQLPLFQSSYHEYQDALSKSILFFEGQRSGYLPQDQRVTWRAN
SGLSDGWTYNTDLTGGYYDAGDNVKFGFPMAFTTTMLAWSVNEFGDLMPPNELRNSLVAI
RWATDYLLKTVSQPNRIFVQVGDPNGDHICWERPEDMDTPRVVYAVDAPNPASDVAGETA
AALAASSMAFRSSDPGYAETLLRNAINAFQFADSYRGAYSDNSNIKDGACPFYCDFDGYQ
DELLWGAAWLRRASYDDTYLSFLQNNGETLGADENINEFGWDNKHAGLNVLVSKEVLEGN
MNSLQSYKESADSFMCTLIPESSSSHVEYTPGGLIYKPGGSNLQHATTISFLLLAYANYL
ERTSQSVNCGNVNVGPYSLRQQAKRQVDYILGDNPLGLSYMVGYSDHYPQRIHHRGSSLP
SVKDHPDLIACKEGSIYCNSSNPNPNVHVGAIVGGPSEDDSYEDSRDDFRKSEPTTYINA
PFVGVLAYFAANPSFS*
>Pavir.J06476.1.p
RAAWRGDSGLSDGAAERADLVGGYYDAGDNVKFGLPMAFTVTMLSWSVAEFGDAMARDGG
GHLEGARAAVRWGADYLLKAAAAAPGALYVQVGDPYQDHRCWERPEDMDTPRGVYKVTPD
RPGSDVAGETAAALAAASLVFRACDPAYSSKLLQTARKVFDFADRYRGSYSESLSSVACP
FYCSYSGYNDELLWAAAWLHLATAAGKGGAGAGNNSTADAYYLSYIYSNGHTLGAEQDDF
TFSWDDKRVGTKVLLATGFLQLLGGGDKAAQAAAAALQLYKAHADSYVCSLVPGAAGFQS
SQYTPGGLLFKDGDSNMQYVTSTAFLLLAYAKHLAGAGAAVSCGGGGGRWTTSWARTRRG
CRTWWGSAGGSRGASMPSVRDHPARIGCDEGFRYLHSPEPDANVLVGALVGGPDGRDAYA
DSRDNYAQAEPSTYTNVPLVGALAFLAGGRGH*
>Pavir.J07817.1.p
MAAVRASDKAAASLAVVVVCLMAGGSAAAAFNYADALDKALLFFETQRSGKLPPGQRAAW
RGDSGLSDGAAEGADLVGGYYDAGDNVKFGLPMAFTVTMLSWSVAEFGDAMVRAGGGHLE
SARAAVRWGADYLLKAAAAAPGALYVQVGDPYQDHRCWERPEDMDTPRGVYKVTPDRPGS
DVAGETAAALAAASIVFRACDPAYSSKLLQTARKVFDFADRYRGSYSDSLGSVACPFYCS
YSGYNDELLWAAAWLHRATAAGKGGGGCGCGNNSSADAYLSYIYSNGHTLGAEQDDFTFS
WDDKRSGTKVLLANWFLQLHGGGAGGKTSPAAAALQLYKAHADSYVCSLVPGAAGFQSSQ
YTPGGLLFKEGDSNMQYVTSAAFLLLAYAKHLAGAGAVASCGRAAVPPAALAAVARRQVD
YILGANPAGMSYMVGFGGGRFPRRVHHRGASMPAVRDHPARIGCDEGFRYLHSPEPDANV
LVGAVVGGPDGGDGYTDSRDNYAQAEPSTYTNAPLVGALAFLAGGRGH*
>Phvul.009G003200.1
MAFSIPNLFPPLLLLLLSLSVNSGTAHDYQDALSKAILFFEGQRSGFLPQDQRMQWRANS
GLGDGWTYNLDLTGGYYDAGDNVKFGFPMAFTTTMLSWSVIEFGDMMPPNEHRNALVAIR
WATDYLLKTVSQPNRIFVQVGDPISDHSCWERPEDMDTSRTVYAVDAPNPASDVAGETAA
ALAASSMAFRSSDPAYSETLLRNAVKAFQLADNYRGAYSDNANVRDGVCPYYCDFDGYQD
ELLWGAAWLRRATEDDNFLNYIQSNGKTLGAEENINEFGWDNKHAGLNVLVSKEVLEGKV
LSLDSYKTSAESFLCTLIPETSSSHIEYTPGGLIYRPGGSNLQHATSIAFLELVYANYLS
RTSQTINCGNIYVNAQTLRQRAKKQVDYILGDNPMGMSYMVGYGNKYPQRIHHRGSSLPS
IKDHPQVIACKEGSIYFNSSNPNPNVLVGAIVGGPGEDDLYGDDRADFRKSEPTTYINAP
FVGILAYFVANPNP*
>Phvul.011G039400.1
MRKMKAWWRRLFYVAVFETVLIGMGSAHDYWDALSKAIVFFEGQRSGFLPQDQRVSWRGN
SGLSDGWNYNTDLTGGYYDAGDNVKFGFPMAFTTTMLAWSVLEFGDVMPPNELRNALLAI
RWATDYLLKTLSQPNRIFVQVGDPNSDHDCWERPEDMDTARTTYAIDAPNAASDVAGETA
AALAASSMAFRSSDPGYSETLLRNAITAFEFADNYRGAYSDNENVKYNACPYYCDFDGYQ
DELLWGAAWLRRATQEDNFLNYIESNGKTLGAEDNINEFGWDNKHAGLNVLLSKEVIEGN
MYSLESYKSSAERFICTLIPESSSSNIEYTPGGLVYRPGGSNLQHATSIAFLELVYANYL
THTSQAINCGNVYVSAQTLRQHAKRQVDYILGENPMGLSYMVGYSNYYPQRIHHRASSLP
SIKDHPQFIACKEGSIYFNSTNPNPNVLVGAIVGGPDENDDYEDDRIDFRKSEPTTYINA
PFVGVLAYFAANPSFS*
>30131.m007125
MNPISLLLITLLSQFPFLIQSSYHEYREALSKSILFFEGQRSGYLPQDQRITWRANSGLS
DGWPYNTDLTGGYYDAGDNVKFGFPMAFTTTMLSWSVIEFGGLMPPNELRNTLVAIRWST
DYLLKTVSQPNRIFVQVGDPNGDHNCWERPEDMDTPRTVYAVDAPNPASDVAGETAAALA
ASSMAFRSSDPGYADTLLRNAIKAFQYADNYRGAYSDNSNIRDGACPFYCDFDGYQDELL
WGAAWLRRASYDDTYLSYIQNNGKTLGADDNINEFGWDNKHAGLNVLVSKEVLEGNMYSL
ESYKASADSFMCTLVPESSSSHIEYTPGDNPLGLSYMVGYSNNYPQRIHHRGSSLPSIKD
HPQFIACKEGSIYFNSTNPNPNVLVGALVGGPSEDDSYGDDRADYKKSEPTTYINAPFVG
VLAYFAANPNFS
>Sobic.004G021400.1.p
MAPMRRSSSKAMVSSLAVALAAVLCLTAGGNGVAAFNYADALDKALLFFEAQRSGKLPPR
PLQRVTWRGDSGLSDGSAAGVDLSGGYYDAGDNVKFGLPMAFTVTMLSWSVLEFMPGAAA
GRAAVRWGADYLLKAAAAAPHALYVQVADPNRDHQCWERPEDMDTPRDVYKVTPDMPGSD
VAGETAAALAAASLVFRTCDPAYSAKLLQTAQKVFDFADRYRGSYSDSLSSVACPFYCSY
SGYHDELLWAAAWLHMATAAAAAPAGNSSSDVYLSYIYSNGHNLGAEQDDFTFSWDDKRV
GTKVLLSKAFLQGKGNVDALRVYKAHADTYVCSLVPGAGGSQSSSSQFTPGGLLFKEGDS
NMQYVTSTAFLLLAHAKSLAGAGAMVSCGGAAVPASALVAVAKRQVDYILGANPAAMSYM
VGFGARYPRHVHHRGASMPSVRDHPARIACDEGFRYLHSSDPDANVLVGAVVGGPDGSDA
FTDSRDNFAQTEPSTYTNAPLVGALAFFAAGRHR*
>Sobic.007G119300.1.p
MAVKVWVFVVALMFIGVVVVVGLGADDGSSRDGAGSLSRCRLSSPNYHGALAKAILFFEG
QRSGRLPANQRVKWRGDSALTDGQPENVNLTGGYYDAGDNVKFGFPMAFSVTLLSWSAVE
YRDEVAAAGQLRYLRSAIQWGADFLLRAHTSPTTLYTQVGDGNADHQCWERPEDMDTPRT
LYKITQSSPGSEAAGEAAAALAAAYLVFRDDRDKSLATQLLAASRSLFDFANNYRGSYQL
SCPFYCSYSGYQDELQWASAWLYRATKDSKYLDFLQNNQGGSGTEFSWDNKYPGAQLLAT
QEYLGGRTELEGYKRGLDSFVCAVMPNSGNTQIHTTPGGLLFTRDSVNLQYTTTAALLLS
IYSKTLTSVGDQVVQCSAASFSPDQISSFATSQVDYILGDNPKGMSYMVGFSSKFPRRIH
HRGSSIPSIKVLPRKVTCNEGFSSWFPTSNANPNNHVGAIVGGPDGNDQFSDNREDSTHS
EPATYINAAFVGACAAALGQQNQLKEPVDNIAPVDII*
>Si030063m
MAPRPPPIHRLCVRILLVSFVAAHRLVPPCSGSFYDFPFPAAGKRHDYRDALAKSILFFE
GQRSGRLPPGQRASWRGDSGVSDGAAAGVDLEGGYYDAGDNVKFGFPMAFTTTMLAWSVI
EFGDSMPRDERRHAAAAVRWATDYLLKTLAHPGVIFLQDHDCWERPEDMDTERTVYNVSA
GRPGSDIAGETAAALAAASMVFRDDDPGYAETLLASARKAFEYADTYKGAYSDDPDLRAG
GCPFYCDFNGYQDELLWGAAWLRRASKDDTFLQYIQNNGKTLGAEDSSNEFGWDNKHAGL
NVLVSKEFIEGKVLSLQSYKEFADNFICTLIPESSSPHITYTPGGMLYKPGGSNMQHVTS
ISFLLLTYAKYLSKSSHTVNCGDISIGPVTLQRQAKRLIIC*
>Si016909m
MAAVSATNKAAVFLAVAVICLLAGSNAVAAFNYADALDKALLFFEAQRSGRLPPGQRVAW
RGDSGLSDGSAEGVDLVGGYYDAGDNVKFGLPMAFTVTMLSWGAVEFGDAMARAGQLENA
RAAVRWGADYLLKAAAAAPDALYVQVGDPYQDHRCWERPEDMDTPRSIYKVTPDKPGSDV
AGETAAALAAASLVFRACDPAYSSKLLQTARKVFDFADRYRGSYSDSLSYVACPFYCSYS
GYHDELLWAAAWLHLATAAGKGGGGAGNSSADTYLSYIYANGHTLGADQDDFTFSWDDKR
VGTKVLLAKGFLQPHAAGDKPAAAAAGLKLYKAHADSYVCSLVPGAAGFQPSQYTPGGLL
FKEGDSNMQYVTSTTFLLLAYAKYLSTAGASVSCGGGGGAVPPSALVAVARRQVDYILGA
NPAATSYMVGFGARFPRRVHHRGASMPSVRDHPARIGCDEGFRYLHAAEPDANVLVGAVV
GGPDGGDAYTDSRDNYAQAEPSTYTNAPLVGALAFLAGGRRH*
>117027
MRVEIQAQALQSLDYRDALAKSILFYEGMRSGKLPTSQRIKWRANSGMSDGRTANVNLTG
GYYDSGDNVKFGFPMAFTITLLSWSVVEFEAELGRAAELDNARAAIRWGTDYLLSAFVPP
STLWVQVGDPNADHQCWERPEDMDTPRTCYQVNPSKPGSDVAGETAAALAAASIVFAATD
SSYSQRLLATSKQIFAFADKYRGSYSDVLGGAVSPFYTSYSGYRDELLWGAGWIFRASSD
KRYLDYISQHGDELGGPGSSYNTLSWDNKYAGVDVLLSKVKKTRIYHSLSLTVRAYKSRA
DDFVCSAMPGRATITPGGLFYHGGSNNLQYVTSNAFLLITYGRYLAQAGQSVSCGGNNGF
KPGQLISFAKQQVDYILGSNPRGMSYMVGFGTKFPQRVHHRASSLPSIRTQEEHISCSGG
FNWLHSSNPNPNILIGAVIGGPDGSDNFSDNRDDFSQAEPSTYANSGLVGALAYFASTAA
GNNLRGS*
>SapurV1A.0379s0140.1.p
MNNLLPTHYFLLLAALLTQPSLFQSSYHEYQEALSKSILFFEGQRSGYLPQDQRVTWRAN
SGLSDGWSYNADLTGGYYDAGDNVKFGFPMAFTTTMLSWSVIEYGDSMPPNELRNSLVAI
RWATDYLLKTVSQPDRIFVQVGDPYGDHNCWERPEDMDTPRTVYAVDAPNPASDVAGETA
AALAASSMAFRSSDPGYAETLLRNAIKAFQFADSYRGAYSDNSNIRDGACPFYCDFDGYQ
DELLWGAAWLRRASSDDTYLSYLQNNGKTLGADDNINEFGWDNKHAGLNVLVSKEVLEGN
MYSLQSYKASADSFMCTLIPESSSSHIEYTPGGLIYKPGGSNLQHATTISFLLLAYANYL
ERSSQFVSCGNVNVGPQSLRQQAKRQVDYILGDNPMGLSYMVGYSDRYPQRIHHRGSSLP
SVKDHPEFIACKEGSIYFNSSNPNPNVLVGAIVGGPSNDDSYDDNRDDFRKSEPTTYINA
PFVGVLAYFAANPNFS*
>GSVIVT01035481001
MGMFVRASAAIAVAWLALFEGFFGLVNGSDINYKDALTKSLIFLEAQRSGKLPANNRLPW
RGDSALEDGKLVNADLVGGYYDAGDNVKYGLPMAFTVTTLSWSAIFYESELKATGELENM
RDAIKWGTDYFLKAYPRKNRLYVQVGDPVQDHQCWMRPENMETPRTVLMIDDKMPGTEIA
AETSAAMASSSIVFRGVDRAYARRLLNKAKLLFEFAKAHKGTYDGECPFYCSFSGYNDEL
LWAATWLYIATRKPKYLKYIQEESISASVAEFSWDLKYAGAQILLSKFYFEGEKGLETFK
NQADSFICSVLPDSPYHQIYLTPGGMVHLRDGANTQYVTGTAHLFAVYSNILAQFNQKVV
CGGQQFDHTHLMAFAKQQMDYLLGKNPEGRSYMVGFGNNPPTQAHHRGASVPKLPQGSTV
SCAMSFVYWFNKNDANPNELTGAILGGPDRNDNFDDKRWDSSKTEPCTYVNSLAVVSYVF
FGLMRMCIRRTSPPIFISYLALFSPFFIPIINGGDFNYKEALTKSIIFLEAQRSGKLPPT
SRLAWRGNSALDDGKLANVDLVGGYYDAGDNVKFGLPMAFTITTLSWAAIFYEAELGASE
ELENVRAAIKWGTDYFLKASSQKNRLYVQVGDPVEDHECWIRPENMETRRSVLVVDENRP
GTEIAAETSAAMASSSIVFRGSDHLYSRRLLNKAKMLFQFATLFNGSYDGACPFYCSYSG
YNDELLWAATWLYIATKRPKYLQYIEEESISENVNEFSWDLKYGGAQILLSKFYFEGEKS
LEKFKNQADSFVCSVLPDSPSHHIHITPGGMVHVRDGANSQYVTSTALLFSIYSDLLAQF
NQNVTCNNQQFYSTHLMAFAKQQMDYLLGENPEGRSYMVGFGNNPPTHAHHRGSSVPKLP
ENYTVNCGMSFVYWFHKNEPNPNMLTGAIVGGPDRNDTFLDLRWQSPMTEPCTYVNSLAV
GVLAKLAAAHTL*
>GSVIVT01024179001
MPIPRTVFLISLLLLILRLPRFESANHDYSDALSKCILFFEGQRSGFLPNGQRISWRANS
GLSDGWQRSVDLTGGYYDAGDNIKFGFPMAFTTTMLAWSVIEFGDSMPAGELRNTMVAIR
WATDYLLKTVSQPGRIFVQVGDPIIDHNCWERPEDMDTARTVYAVEAPNPASDVAGETAA
AFAASSMAFRSSDPGYSETLLRNAISVFQYADNYRGAYSDNADIRDGVCPFYCDFDGYQD
ELLWGAAWLRRASQDDSYLNYIENNGKTLGAEDNINEFGWDNKHAGLNVLVSKEFLEGSM
YSLQSYKASADSFMCTLIPESSSSHIEYSPGGLIYKPGGSNLQHATSIAFLLLSYANYLA
RSGQSVNCGNISIGPSSLRQQAKRQIDYILGDNPMGMSYMDHPEFIACKEGSAYFNSSNP
NPNILVGAVVGGPGDDDSYEDDRDDFRKSEPTTYINAPLVGALAYFVANPNPS*
