# Supplementary material for: In silico Identification and Taxonomic Distribution of Plant Class C GH9 Endoglucanases
Source: Front Plant Sci. 2016 Aug 12;7:1185. doi: 10.3389/fpls.2016.01185 (PMC4981690; doi:10.3389/fpls.2016.01185)
Supplement: Supplementary file 9 [file DataSheet9.ZIP › Text T9.fa]

>Aquca_013_00114.1
MAPLFLYALLLWLPLTLAGHDYGEALSKSILFFEAQRSGYLPSTQRVKWRADSGLLDGKA
SGVDLVGGYYDAGDNVKFGLPMAFTITMMSWSIVEYGKQMAASGELSNAMEAIKWGTDYL
IKAHPEPNVLFGEVGDGTSDHYCWQRPEDMTTDRHAYRIDVNNPGSDLAGETAAAMASAS
IVFRHFNPSYASELLSHAKQVPLSILFNMFLRHFLRFRICFLVMLFEFADKYRGKYDSSI
RIARGYYQSYSGYDDELLWAAVWMYQATNDQYYLDYLGNNGDSMGGTGWAMTEFGWDVKY
AGVQVLAAKFLMQGKAANHLEVFQRYQEKAEYFMCSCIGKGNRNVPRTPGGLLFRQRWNN
LQFATTSSFLITAYSDYLSSTGNSLKCAAGTALPSELLAFAKSQVDYILGDNPRATSYMV
GYGSNYPQQVHHRASSIVSIKDDPSFVSCRGGYATWFGRKASDPNLLTGAIVGGPDAYDN
FVDERDNYEQTEPATYNNAPLFGILARFNHPSTSYDQLLSVQDSSFRSTSSNPITLVQNM
ASSWTYKGITYYKYSTVVTNKSSMTVKNLKISIQKLYGPVWGLTKSTGFYEFPSWQNSLA
SGMRLEFVYVHPASAADIKVSSYTLV
>Aquca_014_00010.1
MYGRDPWGGPLEINAADSSAATDDDRSRNLQDFDRAALSRPLDETQQSWLLGPMEQKKKK
YVDLGCIIVSRKIFIWTVGTLLAAGFLAGFIVLLIKTVPRHHRPHPPPDNYTLALNKALM
FFNAQRSGPLPKHNNVSWRGNSGMKDGLSDTSIRKNLVGGFYDAGDAIKFNFPSSFAMTM
LSWSVIEYSAKYEAAGELTHIKDTIKWGTDYLLKTFNSSADTIDRIQAQVGTGDTSGGAT
TPNDHYCWVRPEDIDYPRRVYECHSCSDLAAEMAAALAAASIVFKDSKTYSQKLVHGAKT
LFKFSRDQRGRYSPGGSDPANFYNSTGYWDEFLWGGTWLYYATGNNSYLQLATTRGLAKH
AGAFWGGPDYGVLSWDNKLAGAQVLLSRMRLFLSPGYPYEDMLSTFHNQTSIIMCSYLPI
FTSFNRTKGGLIQLNHGRPQPLQYVVNAAFLATLYSDYLEAADTPGWYCGPNFYSTAVLR
EFAKTQIDYILGKNPRKMSYVVGFGKNYPKHVHHRGASIPKNRVKYNCKGGWKWRDSKKP
NPNTIVGAMVAGPDSHDGFRDVRSNYNYTEPTLAGNAGLVAALVALSGDRTGIDKNTMFS
AVPPMFPTPPPPPAPWKP
>Aquca_002_01464.1
MNRLLILALLVGLIGLEPMAVFSFDYEDALQKTVQFFEAQRSGKLLPNQHVKWRGDSGLK
DGFSQGVDLVGGYYDAGDHVKFGLPMAYSVTMLSWGAIAFRKHIAASNQLGHVLDAIKWG
TDYFIKAHTQPNVLWGQVGDGNSDHYCWERAEDMTTPRTAYKVDADHPGSDLAGETAAAM
AAASIAFKAYNSSYSSLLLVHAKQLFSFADRFRGKYDNSIPSAHQFYASVSGYSDELLWA
ATWLYRATGEEYYLKYVVDNAVSMGGTGWAVGEFSWENKYAGVQILLAQVLMDGKGGPYT
STLKQYQAKADFFVCACLQKNGGYNVDMTPGGLLYLHEWNNLQYVSSAAFLLTVYSDSLS
ASNSEIKCPDGQIKPQDLLNFAQSQADYILGKNPKSISYLIGHGPSYPVHVHHRGSSIAS
TSVLHSTVGCVEGFESWYRRKEGNPNVLFGGLVGGPDSKDEFSDERYNYEQTEPTISGTA
PLVGLFSKLHSESLTASKGSYPNVSPVPNHSTSKAPVAFLHSITDTWTVGQMTYYRHKVN
IKNTSQKPITKLKLSIENLSGSVWGLSPTSEKNTYELPQWLQALGPGSECSFVYVQGGPQ
AKVSVKSYN
>Aquca_032_00063.1
MKNQCGNRFSQQWCFLVLFFSFSIIVGAFDYKDALTKSLLYFESQRSGRLPYNQRVTWRD
HSGITDGLEQGVDLVGGYYDAGDHVKFGLPMAFTVTMLSWGVIEYGKQIADAGELKHALE
AIKWGTDYFIKAHTNPNVLWAEVGDGDTDHYCWQRPEDMTTSRQAYKIDENNPGSDLAGE
TAAAMAASSIVFKKSNPHYSHLLLHHAQQLFEFGDKYRGKYDTSIGVVKSYYPSVSGYMD
ELLWAALWLYKATDKVEYLKYIINNANGFGGIGWAITEFSWDVKYAGVQILVSKLLMEGK
HKEYNDILEQYQAKAEHYLCACLNKNNGSNVDRSPGGLLYVRQWNNMQYVSSAAFLLSIY
SDYLQNANKNLHCHGEIVESQELLVFAKSQVDYILGSNPMSTSYLVGFGDNYPKRVHHRG
ASIASYKGNKGFIGCTQGYDNWYGTKDPNPNILVGALVGGPDSQDEFRDERGNYMQTEAC
TYNTAPLVGIFAKFHQLQTQNLSSDEEFASLVSSY
>Aquca_037_00141.1
MDKFQKPTTLFLYVCLLWFPFAFAGHDYGQALSKSILFFEAQRSGYLPSTQRVKWRANSG
LQDGKTSGVDLVGGYYDAGDNVKFGLPMAFTITMMSWSIVEYGQQMAQSGELGHAMEAVK
WGTDYLIKAHPEPNVLYGEVGDGNTDHYCWQRPEDMTTDRHAYRIDPNNPGSDLAGETAA
AMAAASIVFRRHNPAYSNQLLSHAKQLFYFADKYRGKYDSSIRVAQKYYQSYSGYADELL
WAAGWMYQATNEQYYLNYLGNNGDALGGTGWAMTEFGWDVKYVGAQVLAAKFLMQGKAGT
HTPVFGKYQQKAEYFMCSCIGKGSRNVQRTPGGLLFRQRWNNLQFVTSSSFLLSVYSDYL
TSAGKSLNCAGGTASPAELLNFAKSQVDYILGDNPRATSYMVGYGSNYPQQVHHRASSIV
SIKVNPSFVSCRGGYATWFSRKASDPNLLTGAIVGGPDAYDNFADERDNYEQTEPATYNN
APLLGLLARLHAGHNGYNQLLPVALPVSKPVVSQPTPAPRPKVTPVPKRRSTPAPAKSSA
PISITQKVTASWVSKGRTYYRYSTTITNKSTKTLKNLQLSISKLYGPIWGLAKISGSYGL
PAWVNSLPAGKSFEFVYIHSASPADVSVSAYRLA
>Aquca_058_00008.1
MPSSSVADCPLHKIKVVIEMYSANHWGGSFEINAAADSSVEVDDHDKNHGPNMDMDRAAF
SNHHLDEIQQSWLLGPQDKSKKKKYVDFGCIVCSHNALRWILWSIFIAFLVIGLPIIISN
TIHSTNKHHQPPPDKYTQALKTALLFFDAQMSGRLPKDNNVSWRGDSGLRDGLSDNKRPL
VGGYYDAGDNTKFHFPMAFSMTMLSWSVIEYSQKYKAIGEYDHVRQLIKWGTDYLLLTFN
SSATTIDQIYSQVGGSQNGSTAPDDHTCWQGPEDMSYPRPVQIATQGPDLASEMVAALAS
ASIVFWDDIKYSKKLLDGATALYNFAVDTSKRTRYSKGNPHIAPYYMSTGYFDEYMWSAA
WMYYATGNATTYLERATNESVAKNAKAFNRIPDLSVLSWDNKLPAAELLLTRLRIFLSPG
YPYEDMLSRYHDAMGLNMCSYLEEYNVFNWTKGGMVQLNHGRPQPLQYVANAAFLASLFV
DYMSANNIPGWYCGSKFMSSDELHRFATSQVNYILGANPMNMSYLVGYGDKFPKHVHHRG
ASIPSHHRLNSTTNGKYSCRGGWIWFNSTKPNPNEIKGAMVGGPYKSDLFRDDRRDYGST
EPTLAGNAGLVAALVSLTTSGGIGIDRNTIFLTLPSLYPSTPPPPPPWKP
>495032
MYGRDPWGGPLEINTADSATDDDRSRNLNDLDRAALSRPLDETQQSWLLGPTEQKKKKYV
DLGCIIVSRQIFVWTVGTLVAAALLAGFITLIVKTVPRHHPKSPPPDNYTLALHKALKFF
NAQKSGKLPKHNNVSWRGNSGLQDGKGETGSFYKDLVGGYYDAGDAIKFNFPMAYAMTML
SWSVIEYSAKYEAAGELTHVKELIKWGTDYFLKTFNSTADSIDDLVSQVGSGNTDDGNTD
PNDHYCWMRPEDMDYKRPVTTCNGGCSDLAAEMAAALASASIVFKDNKEYSKKLVHGAKV
VYQFGRTRRGRYSAGTAESSKFYNSSMYWDEFIWGGAWMYYATGNVTYLNLITQPTMAKH
AGAFWGGPYYGVFSWDNKLAGAQLLLSRLRLFLSPGYPYEEILRTFHNQTSIVMCSYLPV
FNKFNRTNGGLIELNHGAPQPLQYSVNAAFLATLYSDYLDAADTPGWYCGPNFYSTSVLR
DFARSQIDYILGKNPRKMSYLVGFGTKYPKHVHHRGASIPKNKVKYNCKGGWKWRDSKKP
NPNTIEGAMVAGPDKRDGFRDVRMNYNYTEPTLAGNAGLVAALVALSGEAEATGKIDKNT
IFSAVPPLFPTPPPPPAPWKP
>858221
MYGRDPWGGPLEINAADSLTDDDRSRNLQDLDRATPSRPLDETQQSWLLGPKVLKKKKYV
DLGCILVSRKIFLWTLGIIVVTALLSGFITLIVKTLPHHKPKKPPLDNYTIALPIALKFF
NAQQSGKLPKNNNSVKWRGDSCLQDGKGDPGQYYKDLVGGYYDAGDSIKFNFPMSYAMTM
LSWSVIEYSAKYEAAGELDHVKELIKWGTDYFLKTFNSSADIIYEMVEQVGSGVSGGGSV
LHNDHYCWMRPEDIHYKRIVYQCYSSCSDLAAEMAAALASASIVLKDNRLYSEKLVHGAK
TLYKFATFNKNRYSTPGKESSKFYNSSMYEDELLWGGAWLYYATGNVTYLEGVTSHYMAK
KAGAFGNSPYYGVFSWDNKLPGAQLLLTRMRLFLSPGYPYEELLSAFHNQTGRVMCSYLP
YYKKFNRTSGGLIQLNHGAPQPLQYVANAAFLAALFSDYLDAADTPGWYCGPNFYTTELL
RDFSRSQIDYILGKNPRKMSYVVGYGQRYPKQVHHRGASIPKNKRETCTGGLKWKKSKKG
NPNTIDGAMVAGPDKHDGFHDVRSNYNYTEPTLAGNAGLVAALVALSGEKPVGGIDKNTM
FSAVPPLPMATPPPPAPWTP
>489943
MGSTTTISILVLLLLGLVQLAVSGHDYKQALSKSILFFEAQRSGHLPPNQRVSWRSHSGL
YDGKSSGVDLVGGYYDAGDNVKFGLPMAFTVTTMCWSIIEYGGQLKSNGELGHAIDAVKW
GTDYFIKTHPEPNVLYGEVGDGKSDHYCWQRPEEMTTDRKAYKIDRNNPGSDLAGETAAA
MAAASIVFRRSDPSYSAELLRHAHQLFEFADKYRGKYDSSITVAQKYYRSVSGYNDELLW
AAAWLYQATNDKYYLDYLGKNGDSMGGTGWSMTEFGWDVKYAGVQTLVAKVLMQGKGGEH
TAVFERYQQKAEQFMCSLLGKSTKNIKKTPGGLIFRQSWNNMQFVTSASFLAAVYSDYLS
SSKRDLRCSQGNISPSQLLDFSKSQVDYILGDNPRATSYMVGYGENYPRQVHHRGSSIVS
FNVDQKFVTCRGGYATWFSRKGSDPNVLTGAIVGGPDAYDNFADQRDNYEQTEPATYNNA
PLLGVLARLISGPTGFDQLLPGVSPTPSPVIIKLAPVPKKKPTTPPVASSPSPITISQKM
TLSWKNEGKVYYRYSTRLTNRSTKTLKILKISITKLYGPIWGVTKTGTSFTFPSWMQSLP
AGKSMEFVYIHSAASPADVLVSNYSLE
>482241
MDHRHKPCHFLLLLLLLITVFSAVLADVSSETDVGRFDYGEALSKSLLYFEAQRSGRLPY
NQRVTWRDHSGLTDGLEQGVDLVGGYHDAGDHVKFGLPMAFTVTMLSWSVIEYGDTLAST
GELSHALEAIKWGTDYFIKAHTSPNVLWAEVGDGDTDHYCWQRPEDMTTSRRAFKIDENN
PGSDIAGETAAAMAAASIVFRSTNPHYSHLLLHHAQQLFGFGDKYRGKYDESLKVVKSYY
ASVSGYMDELLWGATWLYRATDNEHYMSYVVDMAHQLGGLSWAMSEFSWDVKYAGVQLLA
SMLLKEEKHKQHSKVLQQYKSKADHYLCSILNKNINGTNVQRTPAGLLYVRQWNNMQYVS
TASFLLTVYSDHLRKSNTDLECHEGTVTPDEMLGFAKSQIDYILGSNPMETSYLVGYGPK
YPTRVHHRGASIASFKEHKGFIGCTQGYDNWYGRSEPNPSVLVGALVGGPDEQDEFDDRR
DNYVQTEACTYNTAPLVGVFARLIELEEQKLEEEDVSLVATYKR
>894138
MHPGNVWGGSLDAVDSDRIAAEEEERLRKTTEWDRGAIHSQRSELDETQQGWLLAPQDSW
RKKKKKYVNLGCVSVSQTACMWTIGTIAVLFLVVALPIIIVKSLPRHKSTPPPPDNYTLA
LHKALQFFDAQKSGKLPKKNKVSWRGDSGLGDGKPDVVGGLVGGYYDGGSNIKFHFPMAF
SMTMLSWSLIEYSHKYKAIDEYDHMRDVLKWGTDYLLLTFNNSATRLDHIYTQVGGGLRD
SESPDDIYCWQKPEDMSYDRPVLSATSAADLGAEVAAALSAASIVFTDKPDYAKKLKKGA
ETLYPFFRSKSRRKRYSDGQPTAQAFYNSTSMFDEFMWAGAWLYYATGNKTYIQYATTPS
VPQTAKAFANRPDLMVPSWNNKLPGAMLLMTRYRLFLNPGFPYENMLNRYHNATGVTMCA
YLKQYNVFNRTSGGLMQLNMGKPRPLEYVAHASFLASLFADYLNSTGVPGWYCGPTFVEN
HVLKDFAQSQIDYILGDNPLKMSYVVGFGKKYPRRVHHRGATIPNDKKRRSCREGLKYRD
TKNPNPNNITGAMVGGPNRFDEFHDLRNNYNASEPTLSGNAGLVAALISLTSSGRQLIDK
NTMFNSVPPLYPPTPPPPKAWKP
>856281
MTVMDHRHKPCHFLLLLLLLITVFSAVLAGVSSETDVGRFDYGEALSKSLLYFEAQRSGR
LPYNQRVTWRDHSGLTDGLEQGVDLVGGYHDAGDHVKFGLPMAFTVTMLSWSVIEYGDSL
ASTGELSHALEAIKWGTDYFIKAHTSPNVLWAEVGDGDTDHYCWQRPEDMTTSRRAFKID
ENNPGSDIAGETTAAMAAASIVFRSTNPHYSHLLLHHAQQLFGFGDKYRGKYDESLKVVK
SYYASVSGYMDELLWGATWLYRATDNEHYMSYVVDMAHQLGGLSWAMSEFSWDVKYAGVQ
LLASMLLKEEKHKQHSKVLQQYKSKADHYLCSILNKNINGTNVQRTPAGLLYVRQWNNMQ
YVSTASFLLTVYSDHLRKSNTDLECHEGTVTPDEMLGFAKSQIDYILGSNPMETSYLVGY
GPKYPTRVHHRGASIASFKEHKGFIGCTQGYDNWYGRSEPNPSVLVGALVGGPDEHDEFD
DRRDNYVQTEACTYNTAPLVGVFARLIELEEQKLEEEDVSLVATYKR
>474038
MRKYGGSLFGLSLLLTVLLAAATAAAEYYNYGNALDKTFLFFEAQRSGKLPAAQRVKWRS
HSGLKDGLAQGVSLEGGYYDAGDHVKFGLPMAFAVTMLSWAAVDNRKELSSSNQMQQTLW
SIRWGTDYFIKAHPQPNVLWGQVGDGESDHYCWERPEDMTTSRTAYKLDQYHPGSDLAGE
TAAALAAASLAFKPFNSSYSALLLTHAKELFSFADKYRGLYTDSIPNAKAFYMSSGYSDE
LLWAAAWLHRATGDQYYLKYAMDNSGYMGGTGWGMKEFSWDNKYAGVQILLSKILLEGKG
GVYTSTLKQYQTKADYFACACLKKNGGYNIQTTPGGLMYVREWNNLQYASAAAYLLAIYS
DYLSAANAKLNCPDGLVQPQALLDFARSQADYILGKNRQGMSYVVGYGPKYPIHVHHRGA
SIPSIFVQRSFVSCVQGFDSWYRRSQADPNVIYGALVGGPDENDNYSDDRSNYEQSEPTL
SGTAPLVGLFAKLYGGNLGSYGGGSYKPYVTTKPPVISYKATPTTYSPKQSGAQIEFLHS
ITTNWMAGNTRYYRHKVIIKNNSQKPISDLKLKIEDLSGPIWGLNPTGQKYTYQLPQWQK
TLRPGQAYDFVYVQGGPQAKVSVLSYN
>Bradi1g09460.1.p
MFGRDPWGGTLEISNADSATDDDRSRDLDRGALMRHQLDETQQSWLLAGPGDQAGKKKKK
YVDIGCMVIDRKIFLWTVGTILGVGLFIGFVMMIVKLVPHKKPPPPPPDQYTQALHKALM
FFNAQRSGPLPKHNGVSWRGNSGMKDGLSDSTARKSLVGGFYDAGDAIKFNFPMAWSMTM
LSWTVIEYKAKYEAIGELDHVKEVIKWGTDYILKTFNSSADTIDRIVAQVGVGDTSKGPM
PNDHYCWMRPEDIDYKRPVIECHSCSDLAAEMAAALASASIVFKDNKKYSDKLVHGAKAL
YKFGRLQRGRYSPNGSDQSLFYNSTSYWDEFVWGGAWMYFATGNTSYLTIATAPGMAKHA
GAFWLGSPNYGVFTWDDKLPGSQVLLSRLRLFLSPGYPYEEILRTFHNQTDNVMCSYLPQ
FESFNFTKGGLIQLNHGRPQPLQYVVNAAFLASLYADYLDTADTPGWYCGPHFFKTDVLR
KFAKSQIDYILGNNPQKMSYVVGFGKKYPKRVHHRGASIPHNGVKYGCKGGFKWRESKKA
NPNILVGAMVAGPDRHDGFKDIRTNYNYTEPTLAANAGLIAALISLADIDTGRTAIDKNT
IFSAVPPMFPTPPPPPSAWKP
>Bradi1g44430.1.p
MIMRRRGGAVASAAWVVLGVAVAAASAALLLADAAHDYEEALRKSLVYFEAQRSGRLPHG
QRVAWRDHSGLTDGLEQGVDLVGGYYDAGDHVKFGLPMAFTVTMLSWSLLEYGADVAAAG
ELAHALESIKWGTDYFIKAHTQPDELWAEVGDGDTDHYCWQRPEDMTTSRQAYKVDRDRP
GSDVAGETAAALAAASMAFRDTNPHYAHLLLHHAQQLFEFADKYRGKYDSSIAEVKSYYA
SVSGYHDELLWAALWLHRATGRASYLDYVVDNADAFGGTGWAITEFSWDVKYAGVQILAT
RLLLLQGEHTERQRETLEGYRAKAEHYVCACMGKNNNENNNVERSPGGMLYVRQWNNMQY
VTSAAFLLSVYSGYLTEAGGGSESVACGGGVNGEKVGAEEVFSEAKAQVDYVLGSNPRGM
SYLVGYGAKYPTRVHHRAASIVPYKDAKAFIGCAQGFDDWFGRRSANPNVVVGAIVGGPD
RKDRFRDDRDNYMQTEACTYNTAPMVGIFAMLHRLQQEESSPSSATATLQPENGGTSSTA
TATG
>Bradi1g63560.1.p
MSMYGRDPWGGPLEICHDSATDDDRSRNLDLDRGALSRTLDETQQSWLLAGPGDQARKKK
YVDLGCLVVSRKLFVWTVGVLVAAAAFAGIVAGIAQAIPKHHPQPPPPDEYTVALRKALM
FFNAQKSGKLPKHNNVPWRGDSCLKDGSSDQAFRRDLSGGYYDGGEATKYNFPAAFSMTL
LSWSVIEYSAKYEAAGELGHVRDTIKWGADYLLKTFNSTADTIDRLVAQVGSGAVSPGST
QPNDRYCWMRPEDIDYPRPVVECRACPDLAAEMAAALAAASIVFKDNKAYSHKLVHGATT
LWKFARDRGKRGMYNAGISDATKFYNSTNYFDEIVWGGSWMYLATGNTSYLELATNPTLA
KNAGAYKLDQHTGVFSWENKLPGAQVLLSRLRLFLSPGYPYEEMLRTFHNQTCIMMCSYL
PVFKSFNRTKGGLIQLNHGNPKPLQYVVNAAFLASVFSDYLDAADTPGWYCGPHFYSVEV
LRSFARTQIEYILGKNPLKMSYVVGYGNHYPKHVHHRGASIPKKKGVHYGCKEGWKWRDS
KKPNPHIVVGAMVAGPDRHDRFKDVRKNYNYTEATLAGNAGLVTALVALSGEAHGLDKNT
MFSAVPPMFPSPPPPPAPWKP
>Bradi2g07150.1.p
MAALLVILVLTAMAQVAYCGGGHDYGTALSKSILFLEAQRSGTLPSSQRIAWRANSGLLD
GKANGVDLTGGYYDAGDNVKFGLPMAFTVTMMSWSIVEYGEQMAAAGQLDHAVEAVKWGT
DYFIKAHPEANVLYGEVGDGDSDHSCWQRPEDMTTSRQAYRLDTQHPGSELAGETAAAMA
AASLVFRRSNPGYASQLLQHSKQLFDFADKYRGRYDTSIPVAKGYYGSVSGYGDELLWAS
AWLYQATNDEHYLAYLANNGDSLGGTGWSTNQFGWDIKYPGVQVLASKILLQGKAGAAAH
AGALRRYQQKADLFACSCLGKASNNNVQRTPGGMLYFQKWNNLQFVTSAAFLLAAYSDHL
GQAKRAVQCPSGSTAQPAELLSFATAQVDYILGSNPRATSYMVGYGATYPREAHHRGASI
VSFKSDPSFVGCNEGYSNWYGRKGSNPNLLDGAIVGGPDEYDNFADERNNYQQTEPTTYN
NAPLMGVLARLAAGGSSRFDRSVSDEIATAGIKSDNRTSLPSLSPAADEHASPIAIEQNV
TASWTEKGRTYTRYVVTVTNGYPHKTVQELHIGVAKLYGPVWGLRETRYGYVLPGSDPAL
LPAGGSAVFVYVHAAPPADVWVTGYKLV
>Bradi2g32270.1.p
MARNGDAHVFAAFLCLLSLAATVKLASGHDYGMALRKSILYFEAQRSGMLPADQKVTWRA
SSGLFDGKANGVDLVGGYYDAGDNVKFGLPMAFTVTMMSWSILEYVEQMAAAGELQNAMD
AVKWGTDYFIKAHPEPDVLYGEVGDGDTDHSCWQRPEDMTTSRQAFRVDPQNPGSDLAGE
TAAAMAAASMIFRTTYPGYANLLLEHSKQLFEFADKYRGKYDASIPVARNYYGSFSGYGD
ELLWAAAWLFEATEERSYLEYLASNGDALGGTGWSINQFGWDVKYPGVQVLAAKFLLQER
AGEHADALQRYTQNAEFFVCSCVGKGAVNVPRTPGGVMYHQRWNNLQFVTSASFLLTVYA
DYTTVAGRGAVRCPAGAVQPYEILTFVKSQVNYILGDNPRGTSYMVGYGLSYPRQVHHRG
ASIVSVKRDPSFVSCQEGYSSWYGSQASNPNVLEGAIVGGPDEYDDFADERNNYEQTEAA
TYNSAPLLGVLARLAGACGGLEEDSQSLPEVREVSPSPANHTLRRAYHRQRHASSEHLEI
AQNVTRTWATRRRTYYRYSVTVTNRSRKTVRGLHLGISELSGRLWGLEKARYGYVPQKWL
QAALRPGRSVRFGYMQPGPPANVWVTGYKLF
>Bradi3g04080.1.p
MSDATARLVLAAAAALMATTAALLTPAAAVEHDYADALSKSLLYFEAQRSGRLPYNQRVR
WRGDSGLNDGLEQGVDLVGGYYDAGDHVKFGLPMAFTVTMLSWSVLEYGGAMADAGETRH
ALAAIKWGTDYFVKAHTAPHELWTQVGDGDSDHYCWQRPEDMTTSRRAYKVDEEHPGSEV
AAETAAAMAAASVVFRRAGDAHYAHLLLHHALQLFEFADKFRGRYDESVRVVKSYYPSAS
GYKDELLWAALWLHRATGRREYLDYVVENAVEFGGTGWAVSEFSWDIKYPGLQVLASKLL
LEEKDLSPRHRAVLEKFKSNAEFYVCSNMNRNPGGADRNAGRTPAGLVFVRPWNNLQYVT
NAAFLLAVHSDLLSSLGHDLRCLPHSPSNSSFSAAIEAEDEAEVVVLGAGDVMAFAKSQA
DYILGSNPARTSYLVGYNGGGGADLEGGIRWPRRVHHRAASTASIAEERGFIGCLQGFDS
WYSAGEENPHDLVGAVVGGPDGEDRFSDHRGAYMQTEACTYNTAPMVGVFSRLMELQEEE
RRSRRQEEDQANQRDL
>Bradi3g36210.1.p
MIASLTVLTLLLLPFMAAAAAELDYKKALHSSLLYFEAQRSGHLPYNQRVHWRGHSGLAD
GLQQGVDLVGGYYDAGDNVKFGLPMAFTVTMLSWSAMEFADDIASAGADGEEWRHVLEAI
KWGTDYFIKAHTAPDELWAEVGDGDTDHYCWQRPEDMTTSRQAYKVDRDNPGSDLVGETA
AALAAASMVFRRTNRHYAQVLLHHARQLFEFGDTHRGKYDSSIAEVESYYASVSGYGDEM
LWAALWLHRATGQARYLDYAVEKAEEFGGTTWAIDEFSWDVKYAGLQILAAKVLMEGNHR
PEQKATLETYKSKAEHYLCACLGKNGEAGNVNRTAGGMLFVRQWNNMQYVTNAAFLSTVY
SRYLTADQNQNQNQMMRCPDGPARAEELRGLAKAQTDYVLGDNPAGVSYMVGYGRRFPRR
VHHRGASIVSHRGDARFIGCVQGYDGWFRRKGANPNVVVGAIVGGPDGRDRFRDSRDNYM
QTEACTYNTAPMVGLFAHLHSQTAGSRRK
>Bradi3g59810.1.p
MRGSAAADVFLPLGRRLGTVVLSLLLVLVILAEGSSSNKQQKKNRGHNYEEALRKSLLYF
EAQRSGRLPHGQRVPWRDHSGLTDGLEQGVDLVGGYYDAGDHVKFGLPMAFTVTMLSWSL
VEYGGDVAAVDGGELAHAMEAIKWGTDYFIKAHTQPDELWAEVGDGDTDHYCWQRPEDMT
TSRQAYKVNRDRPGSDVAGETAAAMAAASMVFRSSNPHYSHLLLHHAQQLFEFADKYRGK
YDSSIAEVKSYYASVSGYKDELLWAALWLHRATGRASYLDYVVDNAHDFGGTGWAITEFS
WDVKYAGVQILAARLLLRGEHTERQRETLEQYRAKAEHYVCACLGRNTAQAQDDDSEPSN
NNVERSPGGMLYVRQWNNMQYVTNAAFLLSLYSDYLSDSTTTVPTTVTCAGGETADAGEV
WALARSQVDYVLGDNPRGVSYLVGYGPKFPARVHHRAASIVPYKRSKAFIGCTQGFDHWF
GRRSSNPNVLVGAIVGGPDRRDRFRDDRENYMQTEACTYNTAPMVGMFAKLNRVAREEER
QRLAMAADV
>Bradi4g29640.1.p
MRSAAVALVAVLVVSSLGGSDADAAAPDYGEALSKSLLYFEAQRSGRLPYGQRVRWRGHS
GITDGLQQGVDLVGGYYDAGDHVKFGLPMAFTVTMLAWGAAEFGADIAAAGEWGHALEAI
KWGTDYFVKAHTEPFVYWAEVGDGDTDHYCWQRPEDMTTSRQAYRVDKDNPGSDLVGETA
AALAAASIVFRSSNPHYSHLLLHHAQQLFEFGDKYRGSYDSSIEEVRSYYASVSGYRDEL
LWAAFWLHRATGKEEYLRYAVDKAESFGGVGWAMTEFSWDVKYAGLQVLAAKLLLDGDPQ
GEQHRVVLEQYKAKAEHYLCACLGRNNGSNVDRSPGGMLYVRQWNNLQYASSAAFLLTVY
SHYLAGAGERLPCPDDDGDSPGAAPSELVALARSQADYILGRNPLGLSYMVGYGPRFPVR
VHHRGASIVSHKENNRFIGCMQGFDDWFGRGRPNPNVLAGAIVGGPNSRDEFRDDRGNYM
QTEACTYNTAPMVAVFARLHRLSSTESDLAVVGGGVPLWDGTAGDISQV
>Bradi5g14580.1.p
MHSQNHWGGSFEIADGAEDDHSRNMDIDRGALQHQQHHQLDETQQSWLLGPPEAKKKDKY
VDLGCVVVKRKLLWWILWAVLGAFVLIGLPIIIAKSIPKKKPHAPPPDKYTDALHKALLF
FNAQKSGKLPKNNGIPWRGNSGLKDGSDLTDVKGGLVGGYYDAGDNIKFHFPMAFSMTLL
SWSVVEYSARYKAIGEYDHVRELIKWGTDYLLLTFNSSASTITKVYSQVGTAKINGTTPD
DHYCWNRPEDMAYPRPVQTTTSGPDLAGEMAAALAAASIVFRDRPAYSKKLVRGAATVYK
FARDSGKRTPYSRANPNIEYYYNSTSYWDEYMWSASWMYYATGNNSYISFATDPRLPKNA
KAFFSILDFSVFSWDNKLPGATLLLSRLRMFLNPGYPYEESLMGYHNVTSMNMCMYFPKF
AAFNFTKGGLAQFNHGRGQALQYAVANSFLAALYADYMEAVNVPGWYCGPNFMTVEDLRN
FAKSQLNYILGDNPKKMSYVVGYGKKYPRRLHHRGASTPKNGVKYSCTGGNKWRDAKGSD
PNVLTGAMVGGPDKNDQFKDARISYAQNEPTLVGNAGLVAALVAITDSGRGTGVGAVDKN
TMFSAVPPMFPAAPPPPSAWKP
>Bradi5g26010.1.p
MARMTTIKRAATLLTVAVFVLAAAEASFDYGGAFDKSLQFLEAQRSGKLPADRRPHWRGD
SALTDGFSQGVDLVGGYYDSGDHVKFGFPMAYAVTMLSWGVLEFEKEMAAANNLNRALDA
IRWGADYFLKAHSEPNSLWVQVGDGESDHLCWERAEDMSTPRTAFKIDAAHPGSDVAAET
SAALAAASKAIRPYDSGYANLLIMHAKQLFAFADTFRGRYDDAVPGAKKFYPSASGYQDE
LLWAAAWLYEATGHEAHLRYVAQNADALGGTGWAVREFSWDNKYAGLQVLLSKLLFTGGG
GANGLSDDYDDTLRQLNAKAEFFLCACLQKNGGNNVRTTPAGLLYVADWNNMQYVTSSAF
LLAVYADYLAVSGRQLKCPDGEVSPSEMIRFVRRQVDYVLGDNPASMSYMVGYGENFPRR
VHHRGASIPAVGSVNGIVGCMDGFDRFYNTKEADPNVLYGALVGGPDANDAFVDDRCNYQ
RAEPTIATAAPIVGVFARLAAEPATASGDGSSSYHPAVEAPLEFVHTVTATWKGSNGEDE
YRHEVTAKNTCGQTITYVKLHVKGLSGPIYGVSASAQGKDMYEWVGRLGAGEKLTVVYVQ
GGPPAKIVVADYKTG
>Brara.A01431.1.p
MYGRHPLTGSLEINAADSITDDDRSRKLQELDRATLPPPLDATRRSWLLEPPQPKKKKYV
DLGCILVSRKIFLWTLGTVLVTTLLAGSITMIVRHMPHHKQTEPKPDNYTVALRKALMFF
NAQKCKLKKTKHNNVTWRGDSCLQDGKDQTGGFHKDLVGGYYDAGDATKFNFPMSYAMTM
LSWSVIEYSAKYKAAGELDHVKELIKWGADYFLKTFNSSADTIDVMVEQVGSGHDDHYCW
MRPEDIDTERIVTPCYDSCSHLGAEMAAALASASIVFKDNRVYSQKLVHGAKTLYKYADF
VKDKNSKNQSREFYKSSLFWDELLWGGAWLYYATGNVTYLDHVTSHDMARKAGAFWNSPD
YGVSSWDNKLPGAQLLLTRLRLFMSPGYPYEDILSTFHNQTGVVMCSYLPYFTRFYRTKG
GLIQLNHGEPQPLQYAANAAFLAALYSDYLDAADTPGWYCGPDFYSTKVLRDFARSQIDY
ILGKNPQNMSYVVDFGQRYPRHVHHKGASIPKSVKKESCKGGWKWRDTKRDNPNIIVGAM
VAGPDKHDGFHDLRSNYNYTEPTLAGNAGLVAALVALSGEETLESIDKNTIFSAVPPLTP
ATPPPPAPWTP
>Brara.C02512.1.p
MYGRDPWGGPLEIHATDSATDDDRSRNLNDIDRAALSRPLDETQQSWLLGPTEQKKKKYV
DLGCIIVSRKIFVWTVGTIVAAALLAGFITLIVKTVPRHHRKTPPPDNYTIALHKALKFF
NAQKSGKLPRHNNVSWRGNSGLQDGKGDSGSFYKDLVGGYYDAGDAIKFNFPMAYAMTML
SWSVIEYSAKYEAAGELVHVKELIKWGTDYFLKTFNSTADSIDDLVSQVGSGNTDDGSTD
PNDHYCWMRPEDMDYKRPVTTCNGGCSDLAAEMAAALASASIVFKDNREYSKKLVHGAKT
VYQFGRTRRGRYSAGTAESAKFYNSSMYWDEFIWGGAWLYYATGNVTYLDLITKPTMAKH
AGAFWGGPYYGVFSWDNKLAGAQLLLSRLRLFLSPGYPYEEILRTFHNQTSIVMCSYLPY
FNKFNRTRGGLIELNHGDPQPLQYAANAAFLATLYSDYLDAADTPGWYCGPNFYSTNVLR
EFARTQIDYILGKNPRKMSYLVGFGTKYPKHVHHRGASIPKNKVKYNCKGGWKWRDSKKP
NPNTIEGAMVAGPDKRD
>Brara.C02656.1.p
MSSSTSTISVLLFLGLVQFAVSGHDYKQALSKSIIFFEAQRSGHLPPNQRVSWRSHSGLN
DGKSSGVDLVGGYYDAGDNVKFGLPMAFTVTTMCWSIIEYGGQLESNGELGNAIDAVKWG
TDYFIKAHPEPNVLYGEVGDGKSDHYCWQRPEEMTTDRRAYKIDRNNPGSDLAGETAAAM
AAASIVFRRSDPSYSAELLRHAHELFEFADKYRGKYDSSITVAQKYYGSVSGYNDELLWA
AAWLYQATNDKYYLDYLGKNGDSMGGTGWSMREFGWDVKYAGVQTLVAKILMQGKAGEHT
AVFERYQEKAEQFMCSMLGKSTKNIQKTPGGLIFRQRWNNMQFVTSASFLAAVYSDYLSS
SKRNLRCSQGNVSPSQLLDFSKSQVDYILGDNPRGTSYMVGYGHNYPRQVHHRGSSIVSY
KVDQKFVTCRGGYATWYSRKASDPNVLTGALVGGPDAYDNFADNRDNYEQTEPTTYNNAP
LLGVLARLISGPTGFDQRLPGVSPTPSPVIIKPAPIPKRKPTTPPAPAASSLSPITISQE
MTSSWINEGKVYYRYSTKLTNRSTKTLKNLKISITKLYGPIWGVTKTGNSYGFPSWMKSL
PAGKSMEFVYIHSAAPANVLVSNYSLE
>Brara.D02488.1.p
MRREVELQEVDWTAFPKPSEEMQSSWLLQHSPKPKKKTVRKRTCAWTLAFIGVVIAFSMT
VRALTHRHHYQQQAPDAYNMALHTGLKFFNSQRSGRLPDQNNITWRGDSCIQDGKYPGSS
HPNLSGGYYDGGDAIKSNFKMSFAMTMLSWSVIEYHAKYQQLGELSHVEGIIKWGTDYFL
KTFDSSAADSIHDMVSQVTKQRFLRLCMFKCFHLLLQVCFPFKQVGSEGTERYCWMRPED
IDYERKVHICISECPNLAAEMAAALASASIVFSENDAYSQKLIQGAKILYRFAESSIKGS
GRSARSSWDELLWGGVWLYYATGDATYLDRVTTLALADPSDSFSRDSGVFSWNTKLAGAQ
LLLTRMRLFLSPGYPAEEVLRKFHNQISIVMCSYLPSFNKFNRTKGGLIQLNNGDPQPLQ
YAANAAFLAALYGDYLEASDTRGWSCGPNVYFTNVLRDFSRSQVDYILGKNPENISYVVG
YGERYPKHVHHRGASIPKNRKESCKGGWKWRESSKENPNVIEGAMVAGPDGHDVFHDVRT
ANYTEPTLTGNAGLVAALVALSGEKHMLDKNRMFSGVPPLFPDVPPPPAPWTP
>Brara.E01094.1.p
MEIHRHRRWHFLLLITISSAISLIGVSSETEVGGFDYGEALSKSLLYFEAQRSGRLPYNQ
RVTWRDHSGLTDGLEQGVDLVGGYHDAGDHVKFGLPMAFTVTMLSWSVIEYGDSLASTGE
LSHALEAIKWGTDYFIKAHTSPNVLWAEVGDGDTDHYCWQRPEDMTTSRRAFKIDENNPG
SDLAGETAAAMAAASIVFRTTNPHYSHLLLHHAQQLFEFGDKYRGKYDESLRVVKSYYAS
VSGYMDELLWGATWLYRATDNDHYMSYVVDMAHQLGGLSWAMSEFSWDVKFAGVQLLASM
LIKEDKHKQHSEVLQQYKSKADHYLCSILNKNINGTNVQRTPGGLLYVRQWNNMQYVSTA
SFLLTVYSDHLRKSNSDLECHEGTVTPDEMLVFAKSQIDYILGSNPMKTSYLVGYGPKYP
TRVHHRGASIASYKDYKGFIGCTQGYDYWYGRSEPNPSVLVGALVGGPDDRDNFFDRRDN
YVQTEACTYNTAPLVGVFARLIEIEEQKLEEEDVRLVATYRK
>Brara.E01714.1.p
MSRFGGSLFGLSLLLTVLLGAATAAAEYYNYGNALDKTFLFFEAQRSGKLPAAQRVKWRS
HSGLADGLAQGVSLEGGYYDAGDHVKFGLPMAFAVTMLSWAAVDNQKELSGSNQMQQTLW
SIRWGTDYFIKAHPQPNVLWGQVGDGKSDHYCWERAEDMTTSRTAYKLDQYHPGSDLAGE
TAAALAAASLAFKPYNSSYSAILLTHAKELFSFADKYRGLYTDSIPNAKAFYMSSGYSDE
LLWAAAWLHRATGDEYYLKYAVNNAGYMGGTGWGMKEFSWDNKYAGVQVLLSKILLEGKG
GAYTSTLKQYQMKADYFACACLKKNGGYNIQTTPGGLMYVREWNNLQYASAAAFLLAIYS
DYLSAANAKLNCPDGSVPPQALLDFSRSQADYILGKNRQGMSYLVGYGPKYPIRVHHRGA
SIPSIFVQRSSVNCVQGFDSWYRRAQADPNVIYGALVGGPDQNDYYSDDRTNYEQSEPTL
SGTAPLIGLFAKLSGKLGSYGGGYSKPYQTPKPPASAYKAAPTIYTPKQSGAPIEFLHSI
TANWMAWNTRYYRHKVIIKNNSQKPISGLKLKIEDLTGPIWGLNPTGQKNTYQLPQWQKT
LKAGQAYDFVYVQGGPQAKVSVLSYY
>Brara.H00249.1.p
MIRELEMQEMDWTALANPSEEMQRSWLLQSTTLKMKTYVQKKKTYAWTLAFIGVLVVIAF
TMMTIRALTHLDHYQQQPPETYSIALHTGLKFFNSQRSGRLPEENNVTWRGDSCIQDGKY
PGSSYPHLSGGYYDGGNAIKSNFKMSFAMTMLSWSVIEYHSKYQQLGELIHVEGIIKWGT
DYFLNTFDSSADTIHDMVFQVGHEGTERYCWIRPEDIDYQRHADICFSECPDLAAEMAAA
LASASIVFSKNVAYSQKLIHGAKILYKYAESSMNTHTSSSWDELLWGGVWLYYATGDVSF
LDRVTTLALADPSGVFSRDSGVFSWNTKLAGAQLLLTRLRLFLSPGYPSEEVLRKFYNQI
GNVMCSYLPSFNKFNRTKGGLIQLNHGDPQPLQYAANAAFLAALYSDYLDASDTPGWSCG
PNFYLTYVLRDFSRSQIDYILGKNPQNMSYVVGFGERYPKRVHHRGASIPKNRKESCKGG
WKWRESSKENPNVIEGAMVAGPDGYDGFHVVRTNSNYTEPTLTGNAGLIAALVVLSGQKD
NLDKNGIFSAIPPLFPVAPPPPAPWTP
>Brara.I01325.1.p
MKNFASVAALLLLLCFPVAFSGHDYGQALSKSLLFFEAQRSGVLPRNQRVTWRSHSGLND
GKSSGVNLVGGYYDAGDNVKFGLPMAFTVTMMAWSVIEYGNQLAANGELGHSIDAIKWGT
DYFIKAHPEPNVLYGEVGDGNTDHYCWQRPEEMTTDRKAYRIDPSNPGSDLAGETAAAMA
AASIVFRRSNPAYSRLLLTHAYQLFDFADKYRGKYDSSITVARKYYGSVSGYNDELLWAA
AWLYQASNNQFYLDYLGRNGDSMGGTGWSMTEFGWDVKYAGVQTLVAKFLMQGKGGRHTA
VFQKFQQKADFFMCSLLGKGSRNIQKTPGGLIFRQRWNNMQFVTSASFLTTVYSDYLTSS
RSNLRCSAGNVAPSQLLSFAKSQVDYILGDNPRATSYMVGYGNNFPQRVHHRGSSIVSYK
VDRSFVTCRGGYATWFSRKGSDPNLLTGAIVGGPDAYDNFADRRDNYEQTEPATYNNAPL
LGVLARLSSGHSGYSQLLPVVPAPVVVRRPMPIRKPRVTSPVRASGPVAIVQKMTGSWVS
KGRTYYRYSTTVINKSPRALKSLNLSIKNLYGPIWGLSRSGNSFGLPSWMHSLQSGKSLE
FVYIHSTTPANVAVSGYTLA
>Brara.I02468.1.p
MVRDGLGTTSMVEAAPLHNSGSKYQSAGEITHAQGVIKWGTDYFLNSFYSNDTTISQMVS
QVKQKIGSRGSGVPDDDYCWMRPEDIDYPRPVGLCFTKCSQLAAEMSAALASASIVFKDD
RDYSKKLIHVARTLYNFAESSITWLYYGTGDVDYLDRVTSHDLAERAGAFSSSDTDYGVF
GWESKLLGAQLLTRLRILLGPGYPYEEMLREFHNQTGVVMCSYLPNFRKFRRSKGKTKSG
HLQPLQDVANAAFLAALFSDYLEASSTPGWYCGPSFYTPKNLCDFSKSQMDYILGRNPRN
LSYVVGFGERYPSQVHHRGASIPAHKKESCKGGWRWKDSNMDNPNIIQGALVAATDMDDG
FQDVRTSSNYTEPTLIGNAGLVAALVALGGGGTLDKNGIFSAIPFFSPPSPPPPAPWTP
>Brara.K00752.1.p
MYGRDPWGGPLEINAADSITDDDRSRNLQELDRSTLRRPLDATQRSWLLGPPVRKKKKYV
DIGCMQVSRKIFLWTLGTLLVTTFLAGSITMIVRHVPHHKHEKPQQDNYTLALNKTLLFF
NAQKSGKLPKKNNVSWRGNSCMKDVDEGEYPPRDVVGGYYDAGDTIKFSFPMSYAMTMLS
WSVIEYSAKYEAAGELDHVKEIIKWGTDYFLKTFNSSADTVDRMVSQVGFGDTRGGSVVH
NDHYCWMRPEDIDYKRPVHTCYSGCSDLAAEMAAALASASIVFKDDRDYSKKLVHGAKTL
YNFANFNKKSYSKPYDESSEFYKSSLFWDELLWGGAWLYYATGNITYLDQVTNDDMARHA
GAFWDGPYYGVPSWDNKLPGAQLLLTRLRLFLGPGYPYEDILRTFHNQTGVIMCSYLPYY
KKFKRTKGGLIKLNHGDPQPLQYAANAAFLAALFSDYLDAADTPGWYCGPKFYSTDVLRD
FARSQIDYILGKNPRKMSYVVGFGQRYPKHVHHRGASIPKSVKKESCKGGWKWRDTKKNN
PNTIVGAMVAGPDKHDGFHDLRTNYNYTEPTLAGNAGLVAALVALSGERTFGAIDKNTMF
SAVPPLTPATPPPPAPWTP
>Bostr.15774s0104.1.p
MYGRDPWGGPLEINTADSATDDDRSRNLNDLDRAALSRPLDETQQSWLLGPTEQKKKKYV
DLGCIIVSRKIFVWTVGTIVAAALLAGFITLIIKTVPRHHHKNPPPDNYTLALHKALKFF
NAQKSGKLPKHNNVSWRGNSGLQDGKGETGSFYKDLVGGYYDAGDAIKFNFPMAYAMTML
SWSVIEYSAKYEAAGELVHVKELIKWGTDYFLKTFNSTADSIDDLVSQVGSGNTDDGNTD
PNDHYCWMRPEDMDYKRPVTTCNGGCSDLAAEMAAALASASIVFKDNKEYSKKLVHGAKT
VYQFGRTRRGRYSAGTAESSKFYNSSMYWDEFIWGGAWLYYATGNVTYLDLITHPTMAKH
AGAFWGGPYYGVFSWDNKLAGAQLLLSRLRLFLSPGYPYEEILRTFHNQTSIVMCSYLPY
FNKFNRTKGGLIELNHGDPQPLQYSANAAFLATLYSDYLDAADTPGWYCGPNFYSTNVLR
DFARSQIDYILGKNPRKMSYLVGFGTKYPKHVHHRGASIPKNKVKYNCKGGWKWRDSKKP
NPNTIEGAMVAGPDKHDGFRDVRMNYNYTEPTLAGNAGLVAALVALSGEEEATGKIDKNT
IFSAVPPLFPTPPPPPAPWKP
>Bostr.23794s0799.1.p
MTLRNHRHKKWHFLLLLLITIFSAALAGVSSETDVGGFDYGDALSKSLLYFEAQRSGRLP
YNQRVTWRDHSGLTDGLEQGVDLVGGYHDAGDHVKFGLPMAFTVTMLSWSVIEYGDSLAS
TGELSHALEAIKWGTDYFIKAHTSPNVLWAEVGDGDTDHYCWQRPEDMTTSRRAFKIDEN
NPGSDIAGETAAAMAAASIVFRSTNPHYSHLLLHHAQQLFEFGDKYRGKYDDSLKVVKSY
YASVSGYMDELLWGATWLYRATDNDHYMSYLVDMAHQLGGLSWAMSEFSWDVKFAGVQLL
ASMLIKEEKHKQHSKVLQQYKSKADHYLCSILNKNINGTNVQRTPAGLLYVRQWNNMQYV
STASFLLTVYSDHLRKSNTDLECHEGTVTPEEMLVFAKSQIDYILGSNPMETSYLVGYGP
KYPTRVHHRGASITSFKEQKGFIGCTQGYDNWYGRSEPNPSVLVGALVGGPDHRDDFDDR
RDNYVQTEACTYNTAPLVGVFARLIELEEQKLDEEDVSLVATYKR
>Bostr.25463s0223.1.p
MGSTTTISILLLLLGLVQLAVSGHDYKQALSKSILFFEAQRSGHLPPNQRVSWRSHSGLY
DGKASGVDLVGGYYDAGDNVKFGLPMAFTVTTMCWSIIEYGSQLESNGELGHTIDAVKWG
TDYFIKAHPEPNVLYGEVGDGKSDHYCWQRPEEMTTDRKAYKIDQNNPGSDLAGETAAAM
AAASIVFRRSDPSYSAELLRHAHQLFEFADKYRGKYDSSITVAQKYYRSVSGYNDELLWA
AAWLYQATNDKFYLDYLGKNGDSMGGTGWSMTEFGWDVKYAGVQTLVAKVLMQGKAGEHT
AVFERYQQKAEQYMCSMLGKSTKNIKKTPGGLIFRQSWNNMQFVTSASFLAAVYSDYLSS
SKRDLSCSQGNISPSQLLDFSKSQVDYILGDNPRATSYMVGYGENYPRKVHHRGSSIVSF
NVDQKFVTCRGGYATWYSRKGSDPNVLTGALVGGPDAYDNFADQRDNYEQTEPATYNNAP
LLGVLARLISGTTGFDQLLPGVSPTPSPVIIKPAPVPKRKPTTPPASSPSPITISQKMTL
SWKNEGKVYYRYSTRLTNRSTKTLKNLKISITKLYGPIWGVTKTGNSFGFPSWIQSLPVG
KSMEFVYIHSASPAIVLVSNYSLV
>Bostr.26675s0278.1.p
MRKFGGSLFGVSLLLTVLLAAATAAAEYYNYGNALDKTFLFFEAQRSGKLPAAQRVKWRS
HSGLKDGLAQGVSLEGGYYDAGDHVKFGLPMAFAVTMLSWAAVDNRKELSGSNEMQQTLW
SIKWGTDYFIKAHPQPNVLWGQVGDGESDHYCWERAEDMTTSRTAYKLDQYHPGSDLAGE
TAAALAAASLAFKPFNSSYSALLLSHAKELFSFADKYRGLYTDSIPNAKAFYMSSGYSDE
LLWAAAWLHRATGDQYYLKYAMDNAAYMGGTGWGMKEFSWDNKYAGVQILLSKILLEGKG
GAYTSTLKQYQTKADYFACACLKKNGGYNIQTTAGGLMYVREWNNLQYVSAAAYLLAVYS
DYLSAANAKLNCPDGSVQPQALLDFARSQADYILGNNRQGMSYVVGYGPKYPIRVHHRGA
SIPSVFVQRSSVNCVQGFDSWYRRSQADPNVIYGALVGGPDQNDNYSDDRSNYEQSEPTL
SGTAPLVGLFAKLSGNLGSGGGSSSKPYQTTKPPASSYKATPTTYSPKQSGAQIEFLHSI
TTNWMAGYTRYYRHKVIIKNNSQKPISDLKLKIEDLSGPIWGLNPTGQKNTYQLPQWQKT
LRAGQAYDFVYVQGGPQAKVSVLSYS
>Bostr.26959s0352.1.p
MHPGNVWGGPLDAVDSDRAAAEEEERRRNMTEWDRGAIHSQRNELDETQQGWLLAPQDSW
RKKKKKKYVNLGCASVSHTACMWTVGSIAVLFLVVALPIIIVKSLPRHKSTPPPPDNYTL
ALHKALQFFDAQKSGKLPKKNKVSWRGDSGLKDGLPDVVGGLVGGYYDGGSNSKFHFPMA
FSMTMLSWSLIEYSHKFKAIDEYDHMRDVLKWGTDYLLLTFNNSATRLDHIYTQVGGGLR
DSESPDDIYCWQRPEDMSYDRPVLSSTSAADLGAEVAAALSAASIVFTDKPDYAKKLKKG
AETLYPFFRSKSRRKRYSDGQPTAQAFYNSTSMFDEFMWAGAWLYYATGNKTYIQFATTP
SVPQTAKAFANRPELMVPSWNNKLPGAMLLMTRYRLFLNPGFPYENMLNRYHNATGVTMC
AYLKQYNVFNRTSGGLVQLNMGKPRPLEYVAHASFLASLFADYLNSTGVPGWYCGPTFVA
NHVLKDFAQSQIDYILGDNPLKMSYVVGFGKKFPRRVHHRGATIPNDKKRRSCREGLKYR
DTKNSNPNNITGAMVGGPNKFDEFHDLRNNYNASEPTLSGNAGLVTALISLTSSGGQRID
KNTMFNSVPPLYSPTPPPPKAWKP
>Bostr.29223s0050.1.p
MAKFASVAALLLLLLCFPVAFSGHDYGQALSKSLLFFEAQRSGVLPRNQRVTWRSHSGLT
DGKSSGVNLVGGYYDAGDNVKFGLPMAFTVTMMAWSVIEYGNQLQANGELGNSIDAIKWG
TDYFIKAHPEPNVLYGEVGDGNTDHYCWQRPEEMTTDRKAYRIDPSNPGSDLAGETAAAM
AAASIVFRRSNPVYSRLLLTHAYQLFDFADKYRGKYDSSITVAQKYYRSVSGYNDELLWA
AAWLYQASNNQFYLDYLGRNGDAMGGTGWSMTEFGWDVKYAGVQTLVAKFLMQGKAGRHA
PVFRRFKDKADFFMCSLLGKGSRNIQKTPGGLIFRQRWNNMQFVTSASFLTTVYSDYLTS
SRSNLRCSAGNVAPSQLLSFAKSQVDYILGDNPRATSYMVGYGNNFPQRVHHRGSSIVSV
KVDRTFVTCRGGYATWFSRKGSDPNLLTGAIVGGPDAYDNFADRRDNYEQTEPATYNNAP
LLGVLARLSSGHSGYSQFLPVVPAPVVRRPMPIRKPKVTTPVRASGPVAIVQKITGSWVS
KGRTYYRYSTTVINKSSRPLKSLNLSIKNLYGPIWGLSRSGNSFGLPSWMHSLPSGKSLE
FVYIHSTSPANVAVSSYILA
>Bostr.7867s0233.1.p
MYGRDPWGGPLEINAAESVIDDDRRLRSRNLQDLDRAALSRPLDETQQSWLLGPKELKKK
KYVDLGCILVSRKIFLWTLGTIVLTAFLSGFITLIVKHVPHHKHKPPQPDNYTLALHEAL
MFFNAQRSGKLPEGNNVSWRGDSCLQDGKGDPGQCYTDLVGGYYDAGDSIKFNFPMSYAM
TMLSWSVIEYSAKYEAAGELNHVKELIKWGTDYFLKTFNSSADTINVMVEQVGSGNTAGL
HDDHYCWMRPEDIHYKRTVSQCYSSCSDLAAEMTAALASASIVFKDNRLYSKKLVHGAKT
LYKFANSDQGRYSKPGKESSKFYNSTLIWDDLIWGGAWLYYATGNVTYLSDVTTHTIAEH
AGAFGNSSYYGVFSWDNKLPGAQLLLTRMRLFLSPGYPYEAILSAFHNQTGRVMCSYLPY
FNKFNRTRGGLIQLNHGDPQPLQYAANAGFLAALYSDYLEAADTPGWYCGPNFYTTEILR
DFSRSQIDYILGKNPRKMSYVVGFGQRYPKHVHHRGASIPMNIKKESCTGGWKWEKSKKD
NPNNIKGAMVAGPDKHDGFHDVRTNYNYTEPTLAGNAGLVSALVALSGEKAVAGIDKNTM
FSAVPPLFPATPPPPAPWTP
>Ciclev10033912m
MLTTTTNSGNTDKILFTEYSVVEGQKSGALPLSQATRQERIRSVDPAVQAEADKCGAGII
GVLNEFLEYSCAFRIVQQHFPDPPSQAAADAAEYNYAEALDKTFLFFEAQRSGKLPENQR
VKWRGDSGLKDGSLQGVDLVGGYYDAGDHVKFGLPAAFTVTMLAWGTIEYRKEITELNQM
GHALWAIRWGTDYFMKAHTQPNVLWAQVGDGDSDHYCWERAEDMTTPREAFKLDQYHPGS
DLAGETAAALAASAIAFKPYNSSYSELLLLHAKQLFSFADRFRGLYDDSIKCAKQFYTSS
GYSDDLLWAATWLYRATNEECYLKYVVDNAEYMGGTGWAVKEFSWDNKYAGVQILLSKVL
MEGRGGAYTATLKQYKAKADYFACACVQKNAGYNVHLTPGGLMYVREWNNMQYASAAAFL
LSVYYDYLSAANAKLNCPDGQIQPQQLFDFAKSQADYILGKNPNSMSYLVGYGPKYPVHV
HHRGSSIASVYNLDSPVGCVQGFETWYRRNEGNPNVLHGALVGGPDQNDKFTEDRSNYEQ
TEPTLTACAPLVGLFSKLQGSSKTSENPVEFLHSIASTWNVGETTYYKHKVIIKNTSQKP
ITDLKLTIENLSGSLWGLSPTSENRTYQLPPWLKVLKPGSQCTFVYVQGGPQAKVSVLSY
N
>Ciclev10000600m
MSMFGRDPWGGPLEINAADSATDDDRSRNLQDFDRAALSRPLDETQQSWLLGPTEKKKKK
YVDLGCIIVSRKIFVWTVGTLLVSALLAGFITLIVKTVPRHHHSHARPDNYTLALHKALM
FFNAQRSGKLPKHNNVSWRGNSCLKDGKSASSSISKDLVGGFYDAGDAIKFNFPQSFTIT
MLSWSVIEYSAKYEAAGELNHVKEIIKWGTDYFLKTFNHSADSISRMVAQVGAGDTSGGS
TTPNDHYCWMRPEDIDYDRPVTECSSCSDLAAEMAASLAAASIVFKDNKAYSQKLVHGAK
TLFQFSRQQRARYSAGSAEAAKFYNSTSYWDEFIWGGAWLYYATGNSSYLQLATTPGLGK
HAGVFWGILDNSVLSWDNKLAGAALLLSRLRLFLSPGYPYEEMLRTFHNQTSITMCSYLP
TFTTWNRTRGGLIQLNHGNPQPLQYVVNAAFLATLFSDYLDAADTPGWYCGPNFFSTDTL
REFAKTQIDYILGKNPRKMSYIVGFGNHYPKHVHHRGASIPKNKIRYNCKGGWKLRDSSK
PNPNTLVGALVAGPDKHDGFRDVRTNYNYTEPTLAGNAGLVAALVALSGEKSRTTIDKNT
IFSAVPPMFPTPPPPPAPWKP
>Ciclev10003884m
GDSCLTDGKFDSSGITNDLLGGYYDAGDAIKFHFPASFNVTMLSWSVIEYRAKYEAAGEL
NHVKEIIKWGTDYLLKTFNHSADSISRIIAQVGVGDISGGNKIPNDLYCWIRPEGIDYDR
PVQECTSSSDLAAEMAAASIVFKDNEEYSKKLIHSAIMIFKFSRQYRGRYSAGGVEAGWF
YNSRSYWDEFTWSGAWLYYATGNSSYLKLVTTTGLGKQAGIFRGILDNSLLSWDNMPAGT
ALLLSRLRLLLNLGYPYDEMLRAFHNQTAITMCSYLPNFSSWNATKAKLSFAFYRGLIQL
NHGRPQPLQYVTNAAFLASLFSNCLEAAGLLGWFCGPNLITTDVMRRFAKTQIDYILGNN
PQKMSYLVGFGSPYPQYVHHRGASIPKNKIKYSCKGGWKWRHSSKPNPNTLVGAMVAGPH
KHDGFHDVRSNYNYTVPTLHDNAGLVAALVALSGKKSTGGIDKSTIFTEVPLMFPAP
>Ciclev10019301m
MEKFMTPLLLLLCLPLALAGHDYGQALSKSILFFEAQRSGYLPHNQRVTWRANSGLNDGK
ASGVDLVGGYYDAGDNVKFGLPMAFTVTMMSWSIIEYGKQMAASGELGHAMNAIKWGTDY
FIKAHPQPNVLYGEVGDGNTDHNCWQRPEDMTTDRRAYKIDPSNPGSDLAGETAAAMAAA
SIVFRHSDPAYSSELLRHAYQLFDFADKYRGKYDGSITVAQKYYRSISGYNDELLWAAAW
LYQASGNQHYLDYLGKNGDSMGGTGWGMTEFGWDVKYPGVQTLVAKFLMQGKAGHYAPVF
ERYQQKAEYFMCSCLGKGSRNVQKTPGGLIFRQRWNNMQFVTSASFLATVYSDYLASAGR
DLKCSAGNVAPAELLGFAKSQVDYILGDNPRATSYMVGYGNNYPQRVHHRASSIVSIKVN
PSFVSCRGGYATWFSSKGSDPNLLVGAVVGGPDAYDNFGDRRDNYEQTEPATYNNAPILG
ILARLNAGHGGYNQLLPVIVPAATPVVTKPSPAPKPKTIPPTKPKTTPAPASSSGAIAIQ
QKLTTSWISNGKRYYRYSTIVTNKSAKTLKNLKLSISKLYGPLWGLTNLGNAYGFPSWLN
NLPAGKSLEFVYIHTANAADVSVSAYTLA
>Ciclev10007984m
MERSIEMEEKRQEQCVVVKQPKYFQISFGLLFYMMALTLPLIVQCHDSFNYGDALSKSLL
YFESQRSGRLPHNQRVTWRHHSGLTDGLEQGVDLVGGYYDAGDNVKFGLPMAFTITMLSW
GVIQYGGEISDAGEYHHAIEAIKWGTDYFIKAHTHPHVLWVEVGDGDTDHYCWQRPEDMT
TSRRAYKVDERNPGSDVAGETAAAMAAASIVFRKLNPHYSHLLLHHAQQLFEFGDKYRGK
YDSSIEVVKGYYPSVSGYMDELLWAAVWLHKATDNEAYLKYVLDNADRFGGITWAITEFS
WDVKYAGVQIIASMVNNHKEHEQVLERYLSKAEFYLCACLNKNNETNVDRTPGGLLYIRQ
WNNMQYVSTAAFLLTVYGDYLQSTNQTLKCDRGTLTPQELFDFAKSQVDYILGSNPMAVS
YLVGYGSKFPQRMHHRGGSTVSYKQDQGFIGCTQGYDDWFKRLDPNPNVVVGALVGGPDE
KDQFRDERSNFVQTEACTYNTATLVGVFAKLHRLYSLDSHTDNLLIASS
>Ciclev10014884m
MKGPQIKNNKNPRFAFVKQQQQQHCLLILISIFINVSAAATATAFDYADALSKSLLYFEA
QRSGRLPYNQRVTWRDHSGLTDGLEQGVDLVGGYYDAGDQVKFGLPMAFTVTMLSWGVIE
FREQIAAAGELEHAFEAIKWGTDYFIKAHTSPNVLWAEVGDGDTDHYCWQRPEDMTTSRH
AYKIDENNPGSDLAGETAAAMAAASIVFKKTNPHYSHLLLHHAQQLFEFGDKFRGKYDES
VEAVKSYYASVSGYMDELLWGAMWLSKATDNDKYLQYVINNADNFGGIGWAITEFSWDVK
YAGLQVMASKLLAKEQHKKQYGYILEQYRLKAEYYICSCLNKNNGSNVDRTRGGLLYIRP
WNNMQYVSTAAFLLTIYSDLLLDSNQPLNCNGEIVGHQEILSFAKSQVDYILGSNPMNMS
YLVGYGPKYPTRVHHRGASIVSYRENKGFIGCTQGYDNWYSRVDQNPNVIVGALVGGPDW
RDNFMDQRNNYMQTEACTYNTAPLVGVFAKLSQLEEQRNSNPSLVASS
>Cagra.1226s0093.1.p
MYGRDPWGGPLEINAADTLIDDDRRSRNLQDLDRAGLSRPLDETQQSWLLGPKELKKKKY
VDLGCILVSRKIFLWTLGIVVATAFLSGFITLIVRTVPHHKHKPPSPDNYTLALRQALKF
FNAQQSGKLPKKNINNVTWRGDSCLQDGKGDQGQSYTDLVGGYYDAGDAIKFNFPMSYAM
TMLSWSVIEYSTKYEAAGELNHVKELIKWGTDYFLKTFNSTADTINVMVEQVGYGSPGGG
DELHNDHYCWMRPEDIHYKRSVSQCYSGCSDLAAEMAAALASASIVFKDNRLYSEKLVLG
AKTLYKFATFIKARYSKPGRDSSNFYNSTLFWDELIWGGAWLYYATGNVTYLSDVTTHTI
ADHAGAFGNSSYYGVFSWDNKLPGAQLLLTRMRLFLSPGYPYEDILSAFHNHTGRVMCSY
LPDFTKFKRTKGGLIKLNHGDPQPLQYAANAAFLAALYSDYLVAADTPGWYCGPNFYTIE
YLRDFSRSQIDYILGKNPRKMSYVVGYGQRYPKHVHHRGASIPRNKKESCTGGWKWKKNK
EANPNIIYGAMVAGPDKNDGFHDVRTNYNYTEPTLAGNAGLVAALVALSGGIAVGGIDKN
TMFSAVPPLYPATPPPPAPWTP
>Cagra.0301s0081.1.p
MAERRNHRHKQWRLLLILLLITIFSPVTLAGLSSETDVGGFDYGDALSKSLLYFEAQRSG
RLPYNQRVTWRDHSGLTDGLEQGVDLVGGYHDAGDHVKFGLPMAFTVTMLSWSVIEYGDS
LASTGELSHALEAIKWGTDYFIKAHTSPNVLWAEVGDGDTDHYCWQRPEDMTTSRRAFKI
DENNPGSDIAGETAAAMAAASIVFRSTNPHYSHLLLHHAQQLFEFGDKYRGKYDESLKVV
KSYYASVSGYMDELLWGATWLYRATDNEHYMSYVVDMAHQLGGLSWAMSEFSWDVKFAGV
QLLASMLLKEEKHKQHSKVLQKYKSKADHYLCSILNKNINGTNVQRTPAGLLYVRQWNNM
QYVSTASFLLTVYSDHLRKSNTDLECHQGTVTPDEMLVFAKSQIDYILGSNPMETSYLVG
YGPKYPTKVHHRGASIASFKEHKGFIGCTQGYDNWYGRPEPNPSVLVGALVGGPDHQDDF
DDRRDNYVQTEACTYNTAPLVGVFARLIELEEQKLEEEDVSLVATYKR
>Cagra.3474s0005.1.p
MYGRDPWGGPLEINTADSATDDDRSRNLNDLDRAALSRPLDETQQSWLLGPTEQKKKKYV
DLGCIIVSRKIFVWTVGTIVAAALLAGFIILIVKTVPRHHKKDPPPDNYTLALHKALKFF
NAQKSGRLPKHNNVSWRGNSGLQDGRGETGSFYKDLVGGYYDAGDAIKFNFPMAYAMTML
SWSVIEYSAKYEAAGELTHVKELIKWGTDYFLKTFNSTADSIDDLVSQVGSGNTDDGNTD
PNDHYCWMRPEDMDYKRPVTTCNGGCSDLAAEMAAALASASIVFKDNKEYSKKLVHGAKT
VYQFGRTRRGRYSAGTAESSKFYNSSMYWDEFIWGGAWLYYATGNVTYLNLITQPTMAKH
AGAFWGGPYYGVFSWDNKLAGAQLLLSRLRLFLSPGYPYEEILRTFHNQTSIVMCSYLPY
FTKFNRTKGGLLELNHGDPQPLQYSANAAFLATLYSDYLDAADTPGWYCGPNFYSTNVLR
DFARSQIDYILGKNPRKMSYLVGYGTKYPKHVHHRGASIPKNKVKYNCKGGWKWRDSKKP
NPNTIEGAMVAGPDKHDGFRDVRMNYNYTEPTLAGNAGLVAALIALSGEEEATGKIDKNT
IFSAVPPLFPTPPPPPAPWKP
>Cagra.3839s0006.1.p
LFEFADKYRGKYDSSITVAQKFYRSVSGYNDELLWAAAWLYQATNDKYYLDYLGKNGDSM
GGTGWSISEFGWDVKYAGVQTLVAKVLMQGKAGEHKAVFERYQEKAEQYMCSLLGKSSKN
IKKTPGGLIFRQSWNNMQFVTSASFLAAVYSDYLSSSKRDLRCSQGNVSPSKLLEFSKSQ
VDYILGDNPRATSYMVGYGNNYPRQVHHRGSSIVSFNVDQKFVTCRGGYATWYSRKGNDP
NVLTGALVGGPDAYDNFADQRDNYEQTEPATYNNAPFLGVLARLISGPTGFNQQLPGVSP
SPSPVIIKPAPVPKKKPTTPPASSSSPITISQKMTSSWKDEGKIYYRYSTRLTNRSTKTL
KNLKISITKLYGPIWGVTKTGNSYGFPSWMESLPAGKTMEFVYIHSASPANVLVSSYSLE

>Cagra.0932s0005.1.p
MSKFGGSLFGVSLLLTVLLAAATAAAEYYNYGNALDKTFLFFEAQRSGKLPAAQRVKWRS
HSGLKDGLAQGVSLEGGYYDAGDHVKFGLPMAFAVTMLSWAAVDHRKELSASNQMQQTLW
SIRWGTDYFIKAHPQPNVLWGQVGDGESDHYCWERAEDMTTSRTAYKLDQYHPGSDLAGE
TAAALAAASLAFKPFNSSYSALLLSHAKELFSFADKYRGLYTDSIPNAKAFYMSSGYSDE
LLWAAAWLHRATGDQYYLKYAMDNAGYMGGTGWGMKEFSWDNKYAGVQILLSKVLLEGKG
GAYTSTLKQYQMKADYFACACLKKNGGYNIQTTAGGLMYVREWNNLQYASAAAYLLAVYS
DYLSAANAKLNCPDGSVQPQALLDFARSQADYILGKNRQGMSYVVGYGPKYPIRVHHRGS
SIPSIFAQRSSVNCVQGFDSWYRRSQADPNVIYGALVGGPDQNDYYSDDRSNYEQSEPTL
SGTAPLVGLFAKLSGNLGSYGGGSYKPYQTTKPPASSYKATATTYSPKQSGAQIEFLHSI
TTNWMAGNTRYYRHKVIIKNNSLKPISDLKLKIEDLSGPIWGVNPTGQKNTYQLPQWQKT
LRAGQAYDFVYVQGGPQAKVSVLSYN
>Cagra.1255s0001.1.p
MAKPASVAALLLLLLCFPVAFSGHDYGQALSKSLLFFEAQRSGVLPRNQRVTWRSHSGLS
DGKSSGVNLVGGYYDAGDNVKFGLPMAFTVTMMAWSVIEYGSQLQANGELGNSIDAIKWG
TDYFIKAHPEPNVLYGEVGDGNTDHYCWQRPEEMTTDRKAYRIDPSNPGSDLAGETAAAM
AAASIVFRRSNPVYARLLLTHAYQLFDFADKYRGKYDSSITVAQKYYRSVSGYNDELLWA
AAWLYQASNNQFYLDYLGRNGDAMGGTGWSMTEFGWDVKYAGVQTLVAKFLMQGKAGRHA
PVFRRFKDKADFFMCSLLGKGSRNIQKTPGGLIFRQRWNNMQFVTSASFLSTVYSDYLTS
SRSNLRCSSGNVAPSQLLSFAKSQVDYILGDNPRATSYMVGYGNNFPQRVHHRGSSIVSV
KVDRTFVTCRGGYATWFSRKGSDPNLLTGAIVGGPDAYDNFADRRDNYEQTEPATYNNAP
LLGVLARLSSGHSGYSQFLPAVPAPVVRRPMPIRKPRVTTPVRASGPVAIVQKVTGSWVS
KGRTYYRYSTTVINKSARPLKSLNLSIKNLYGPIWGLSRSGNSFGLPSWMHSLPSGKSLE
FVYIHSTTPANVAVSSYTLA
>evm.model.supercontig_12.254
MEEENHLVCLTGKIQKQRQWILGQNWVGAMILVVLMSLLPAAISGQSPDYRQALSKSILY
FESQRSGHLPHNQRVTWRHHSGLTDGLQQGVDLVGGYYDAGDNVKFGLPMAFTVTMLSWG
VIEYGDDIEDGGEYEHALGAIKWGTDYFIKAHTHPNVLWAEVGDGETDHYCWQRPEDMTT
SRQAYKVDEKNPGSDVAGETAAAMAAASIVFRKTNPHYSNLLLHHARQLFEFGDRYRGKY
DESIKVAKGHYTSVSGYKDELLWAAMWLYKATDNHRYLDYVLHKAHPFGGITWAITEFSW
DVKYPGLQILASMLLMEGRHFKGDQRILEQYRSKAEHYLCACLNKNNKTNVQRTPGGLLY
IRQWNNMQYVSTASFLLTVYSDYLRASNQRLRCDLETLDPQDLLSFAKSQVDYILGANPM
GMSYLVGYGPNYPQRVHHRGASIESYRGNKGFIGCTQGYDIWYKRKDPNPNILIGALVGG
PDQKDEFADDRENYVQTEACTYNTATLVGVFARLHSLRKGDLGFVANHHSFEDS
>evm.model.supercontig_132.12
MEEERKEKLTVSRHRFVNRKISRFAEHYSLCLLFYIFLAVFITGANGFNYADALTKSLLY
FESQRSGRLPYNQRVSWRDHSGLTDGLEQGVDLVGGYYDAGDHVKFGLPMAFTVTMLSWS
VIEYRDQIANAGELKHALEAIKWGTDYFIKAHTAPHVLWAEVGDGDTDHYCWQRPEDMTT
SRQAYKIDENNPGSDLAGETAAAMAAASIVFKKTNPYYSQLLLHHAIQLFEFGDRYRGKY
DESVRVVKRYYASVSGYMDELLWGAMWVYRATDKDEYLKYVINKAHCFGGIGWAITEFSW
DVKYAGIQIMASQLLMQEKHKEHSHILQQYRSKAEHYICSCLNKNSGSNVERTPGGLLYV
RQWNNMQYVSTATFLLTIYSDFLQKSNQKLSCRGGTIDPEEILNFAKSQVDYILGSNPMN
MSYLVGYGSKYPTNVHHRGASIVSFRGSKGFIGCTQGYDNWYGRSDPNPNVLVGALVGGP
DCQDNFMDKRDNYMQTEACTYNTAPLVGVFAKLVQLENDQKGLLASYKK
>evm.model.supercontig_17.23
MSMYGRDPWGGPLEINTADSATDDDRSRNLQDLDRAALSSSRPLDETQQSWLLGPGEQKK
KKYVDLGCIIVSRKLFVWTVGTILAAGFLAGFITLIVKTVPRHHHAHAPPDNYTLALHKA
LMFFNAQRSGKLPKHNNVSWRGNSCLRDGKSDPSTVMKDLVGGYYDAGDAIKFNFPMSFA
MTMLSWSVIEYSAKYEAAGELNHVKDIIKWGTDYFLKTFNSTADTIDRLVAQVGSGDTSG
GNTNPNDHYCWMRPEDIDYDRPVTECHGCSDLAAEMAAALAAASIVFKDNKAYSQKLVHG
ARTLFQFSRDQRGRYSAGGSEAATFYNSSMYWDEFIWGGAWLYYATGNVTYLQLATLPGI
AKHAGAFWGGPDYGVLSWDNKLAGAQVLLSRLRLFLSPGYPYEEILRTFHNQTSIVMCSY
LPNFTSFNRTKGGLIQLNHGRPQPLQYVVNAAFLATLFSDYLDAADTPGWYCGPNFYSTD
VLREFARTQMNYILGKNPRKMSYVVGFGNHYPKHVHHRGASIRKDKIKYNCKGGWKWRDT
KSPNPNTIVGAMVAGPDKHDGFHDVRTNYNYTEPTLAGNAGLVAALVALSGDKSTGIDKN
TIFSAVPPMFPTPPPPPAPWKP
>evm.TU.contig_27379.2
MERLVSVAPLVLLICLPLAIAGHDYGQALSKSILFFEAQRSGYLPSTQRVTWRAHSGLND
GKASGVDLVGGYYDAGDNVKFGLPMAFTVTMMSWSIIEYGKQMAASGELGHAMDAVKWGT
DYFIKAHPQPYVLYGEVGDGNTDHYCWQRPEDMTTDRRAYKIDPSNPGSDLAGETAAAMA
AASIVFRRSNPSYANLLLRHAHQLFDFADKYRGKYDSTITVAQKYYRSVSGYNDELLWAA
SWLYQATNNQYYLNYLGNNGDSMGGTGWGMTEFGWDVKYAGVQTLVAKFLMQGKAGRHAP
VFERYQQKAEYFMCSLIGKGSRNVQKTPGGLIFRQRWNNMQFVTSASFLATVYSDYLTSA
GRNLKCAAGNVAPNQLLSFAKSQVDYILGDNPRATSYMVGYGNNYPRQVHHRGSSIVSIK
VNPTFVSCRGGYATWFSRKGSDPNILAGAIVGGPDAYDSFADERDNYEQTEPATYNNAPL
LGILARLSGGHGGFNQLLPVVVPAPNPIATEPTPKPKLTPAPVSTSGPIAIMQKVTTSWN
SKGKTYHRYSTVVTNNSGKTLKDLKLAINQLYGPLWGLKKSGTSYSFPSWLNSLPTGKSM
EFVYIHSASAAHVSVSSYTLG
>Carubv10012624m
MSKFGGSLFGVSLLLTVLLAAATAAAEYYNYGNALDKTFLFFEAQRSGKLPAAQRVKWRS
HSGLKDGLAQGVSLEGGYYDAGDHVKFGLPMAFAVTMLSWAAVDHRKELSASNQMQQTLW
SIRWGTDYFIKAHPQPNVLWGQVGDGESDHYCWERAEDMTTSRTAYKLDQYHPGSDLAGE
TAAALAAASLAFKPFNSSYSALLLSHAKELFSFADKYRGLYTDSIPNAKAFYMSSGYSDE
LLWAAAWLHRATGDQYYLKYAMDNAGYMGGTGWGMKEFSWDNKYAGVQILLSKVLLEGKG
GAYTSTLKQYQMKADYFACACLKKNGGYNIQTTAGGLMYVREWNNLQYASAAAYLLAVYS
DYLSAANAKLNCPDGSVQPQALLDFARSQADYILGKNRQGMSYVVGYGPKYPIRVHHRGS
SIPSIFAQRSSVKCVQGFDSWYRRSQADPNVIYGALVGGPDQNDYYSDDRSNYEQSEPTL
SGTAPLVGLFAKLSGNLGSYGGGSYKPYQTTKPPASSYKATATTYSPKQSGAQIEFLHSI
TTNWMAGNTRYYRHKVIIKNNSLKPISDLKLKIEDLSGPIWGVNPTGQKNTYQLPQWQKT
LRAGQAYDFVYVQGGPQAKVLVLSYN
>Carubv10019981m
MAKPASVAALLLLLLCFPVAFSGHDYGQALSKSLLFFEAQRSGVLPRNQRVTWRSHSGLS
DGKSSGVNLVGGYYDAGDNVKFGLPMAFTVTMMAWSVIEYGSQLQANGELGNSIDAIKWG
TDYFIKAHPEPNVLYGEVGDGNTDHYCWQRPEEMTTDRKAYRIDPSNPGSDLAGETAAAM
AAASIVFRRSNPVYARLLLTHAYQLFDFADKYRGKYDSSITVAQKYYRSVSGYNDELLWA
AAWLYQASNNQFYLDYLGRNGDAMGGTGWSMTEFGWDVKYAGVQTLVAKFLMQGKAGRHA
PVFRRFKDKADFFMCSLLGKGSRNIQKTPGGLIFRQRWNNMQFVTSASFLTTVYSDYLTS
SRSNLRCSSGNVAPSQLLSFAKSQVDYILGDNPRATSYMVGYGNNFPQRVHHRGSSIVSV
KVDRTFVTCRGGYATWFSRKGSDPNLLTGAIVGGPDAYDNFADRRDNYEQTEPATYNNAP
LLGVLARLSSGHSGYSQFLPAVPAPVVRRPMPIRKPRVTTPVRASGPVAIVQKVTGSWVS
KGRTYYRYSTTVINKSARPLKSLNLSIKNLYGPIWGLSRSGNSFGLPSWMHSLPSGKSLE
FVYIHSTTPANVAVSSYTLA
>Carubv10022977m
MAERRNHRHKQWRLLLILLLLLLITIFSPVTLAGLSSETDVGGFDYGDALSKSLLYFEAQ
RSGRLPYNQRVTWRDHSGLTDGLEQGVDLVGGYHDAGDHVKFGLPMAFTVTMLSWSVIEY
GDSLASTGELSHALEAIKWGTDYFIKAHTSPNVLWAEVGDGDTDHYCWQRPEDMTTSRRA
FKIDENNPGSDIAGETAAAMAAASIVFRSTNPHYSHLLLHHAQQLFEFGDKYRGKYDESL
KVVKSYYASVSGYMDELLWGATWLYRATDNEHYMSYVVDMAHQLGGLSWAMSEFSWDVKF
AGVQLLASMLLKEEKHKQHSKVLQQYKSKADHYLCSILNKNINGTNVQRTPAGLLYVRQW
NNMQYVSTASFLLTVYSDHLRKSNTDLECHQGTVTPDEMLVFAKSQIDYILGSNPMETSY
LVGYGPKYPTKVHHRGASIASFKEHKGFIGCTQGYDNWYGRPEPNPSVLVGALVGGPDHQ
DDFDDRRDNYVQTEACTYNTAPLVGVFARLIELEEQKLEEDDVSLVATYKR
>Carubv10003874m
MGSSTTTILVLVLLLLGLVQLAVSGHDYKQALSKSILFFEAQRSGHLPPNQRVSWRSHSG
LYDGKSSGVDLVGGYYDAGDNVKFGLPMAFTVTTMCWSIIEYGGQLQSNGELGHAMDAVK
WGTDYFIKAHPEPNVLYGEVGDGKSDHYCWQRPEEMTTDRRAYKIDRNNPGSDLAGETAA
AMAAASIVFRRSDPSYSAELLRHAHQLFEFADKYRGKYDSSITVAQKFYRSVSGYNDELL
WAAAWLYQATNDKYYLDYLGKNGDSMGGTSWSISEFGWDVKYAGVQTLVAKVLMQGKAKE
HKAVFERYQEKAEQYMCSLLGKSTKNIKKTPGGLIFRQSWNNMQFVTSASFLAAVYSDYL
SSSKRDLRCSQGNVSPSKLLDFSKSQVDYILGDNPRATSYMVGYGNNYPRQVHHRGSSIV
SFNVDQKFVTCRGGYATWYSRKGNDPNVLTGALVGGPDAYDNFADQRDNYEQTEPATYNN
APFLGVLARLISGPTDFNQQLPGVSPSPSPVIIKPAPVPKKKPTTPPAASSSSPITISQK
MTSSWKDEGKVYYRYSTRLTNRSTKTLKNLKISITKLYGPIWGVTKTGNSYGFPSWMESL
PAGKSMEFVYIHSASPANVLVSSYSLE
>Carubv10004382m
MYGRDPWGGPLEINAADTLIDDDRRSRNLQDLDRAGLSRPLDETQQSWLLGPKELKKKKY
VDLGCILVSRKIFLWTLGIVVATAFLSGFITLIVRTVPHHKHKPPSPDNYTLALRQALNF
FNAQQSGKLPKKNINNVTWRGDSCLQDGKGDQGQSYTDLVGGYYDAGDAIKFNFPMSYAM
TMLSWSVIEYSTKYEAAGELNHVKELIKWGTDYFLKTFNSTADTINVMVEQVGYGSPGGG
DELHNDHYCWMRPEDIHYKRTVSQCYSGCSDLAAEMAAALASASIVFKDNRLYSEKLVLG
AKTLYKFATFIKARYSKPGRDSSNFYNSTLFWDELIWGGAWLYYATGNVTYLSDVTTHTI
ANHAGAFGNSSYYGVFSWDNKLPGAQLLLTRMRLFLSPGYPYEDILSAFHNHTGRVMCSY
LPDFTKFKRTKGGLIKLNHGDPQPLQYAANAAFLAALYSDYLVAADTPGWYCGPNFYTTE
YLRDFSRSQIDYILGKNPRKMSYVVGYGQRYPKHVHHRGASIPRNKKESCTGGWKWKKSK
DANPNIIYGAMVAGPDKNDGFHDVRTNYNYTEPTLAGNAGLVAALVALSGGIAVGGIDKN
TMFSAVPPLYPATPPPPAPWTP
>Carubv10027986m
MYGRDPWGGPLEINTADSATDDDRSRNLNDLDRAALSRPLDETQQSWLLGPTEQKKKKYV
DLGCIIVSRKIFVWTVGTIVAAALLAGFIILIVKTVPRHHKKDPPPDNYTLALHKALKFF
NAQKSGRLPKHNNVSWRGNSGLQDGRGETGSFYKDLVGGYYDAGDAIKFNFPMAYAITML
SWSVIEYSAKYEAAGELTHVKELIKWGTDYFLKTFNSTADSIDDLVSQVGSGNTDDGNTD
PNDHYCWMRPEDMDYKRPVTTCNGGCSDLAAEMAAALASASIVFKDNKEYSKKLVHGAKT
VYQFGRTRRGRYSAGTAESSKFYNSSMYWDEFIWGGAWLYYATGNVTYLNLITQPTMAKH
AGAFWGGPYYGVFSWDNKLAGAQLLLSRLRLFLSPGYPYEEILRTFHNQTSIVMCSYLPY
FTKFNRTKGGLLELNHGDPQPLQYSANAAFLATLYSDYLDAADTPGWYCGPNFYSTNVLR
DFARSQIDYILGKNPRKMSYLVGYGTKYPKHVHHRGASIPKNKVKYNCKGGWKWRDSKKP
NPNTIEGAMVAGPDKHDGFRDVRMNYNYTEPTLAGNAGLVAALIALSGEEEATGKIDKNT
IFSAVPPLFPTPPPPPAPWKP
>Cucsa.042810.1
MIFFLLILPLTHSFNYQQALSISLLYFESQRSGRLPYNQRLTWRHHSGLTDGLHQGVDLV
GGYYDAGDNVKFGLPMAFTVTMLSWGVIEYGEQIAAAGEYIHALEAIKWGTDYFIKAHPH
PNVLWAQVGDGATDHYCWQRPEDMTTSRQAYKIDENNPGSDVAGETAAAMAAAAIVFSRT
NPHYSHLLLHHAEELFEFGDKYRGKYDESIEVVKGYYPSASGYMDELLWAATWLYKASGK
EEYLKYVIENALDFGGISWAINEFSWDIKYAGLQILASMLAVEEKQKEEKLIVEAYKSKA
EHYLCSCLNKSSTNNNLKRTPGGLLYTRKWNNLQYVTTATFLLTLYSDHLESSNQRLRCS
NDDEVGPEEMLSLAKSQVDYILGENPMGMSYLVGFGGRYPERVHHRGASMESVKEKRGFI
GCVQGYDDWYGRVDGNPNVLMGAVVGGPNERDEFNDERSNFRQTEACTYNTAPLVGVFAR
FNQLQSQNHDF
>Cucsa.128330.1
MAQGFLLALVVAVLCFEAATAVGEFNYGDALDLSFLYLEAQRSGKLPVDRRVKWRGDSGL
KDGFAQGVNLVGGYYDAGDNVKFGLPMAFVATILSWGAIDFNKEITNANQMDNTLKAIKW
ATDYFLKAHTQRNVLWGQVGDGSSDHFCWERPEDMTTPRTAFKIDESHPGSDLAGETAAA
LAAASIAFKTYNSAYSNLLLAHAKELFTFADTFRGLYDDSIPCVSGFYTSSGYWDELLWA
ATWLFRATGDEYYLKYTVDKAVSFGGTGWAMKEFSWDNKYAGVQVLLTKVLLEGRGGGYE
STLKQYQAKADYFACACLEKNDGFNINKTPGGLLYAHEWNNMQYASTAAFLMAVYSDYLS
TANAKLICPDGVFEPKELLNFAQSQADYILGKNPNSLSYLIGYGPKFPQKLHHRGSSIAS
IFTDPVPVGCVQGFDTWYHRPQGNPNILHGALVGGPDKNDRFGDERSDYEQTEPTLTASA
PLIGLFSKLHSSVNGHQIPGSPVEFIHTITSTWTVNKESYYRHQVKIKNTSGKSIKNLKL
QLDNLTGPIWGLSPTQQKGVYELPTWLTVLQPGSECAFIYIQEGPQAKVTVSSYH
>Cucsa.362420.1
MASSSSSSIIVCALVGVGIFLGHIHGCVGADYGKALTKALLYYEAQRSGKLPHNQRVQWR
GDSGLQDGKDVGVDLTGGYYDSGDNVKFGLPMAFTLTMLSWSVVEYKTQLWAKHEISNAL
NAIKWGTDYLVKAHPSPDVLYCEVGDGNSDHACWQRPEDMTTPRTAYRIDDQHPGSDLAA
EAAAALAAASLAFKHFNPSYSSMLLRHAKQLFDFGRNHQGLYQNSVPVAGQFYSSSGFQD
ELLWASAWLYRATNDETYLNYLGGSGTTGGTRTMFSWDDKYAGVQILAAKLVLDGKVPSS
GLWADFKSQGEQFLCSCLQKGNSNVQRTPAGLLWFQPWNNLQYVTSAAFLATVYSDYLSS
KHASIQCPSARVHPSDLISFAKSQCKSSLDDQFTPYWTLIFQVDYILGSNPSGMSYMVGF
GSKYPTQPHHRGASIVSIKRDHTPVTCHGGFDLWFNRNGPNPNVLHGAVVGGPDPNDVYW
DSRSNFKTAEPATVTPAPLIGVLAX
>Cucsa.107370.1
MANPISPIALFILLLAPSALAGHDYGQALTKSLLFFEAQRSGYLPHNQRVNWRANSGLQD
GKASGVDLVGGYYDAGDNVKFGLPMAFTVTMMSWSIIEYGKQMATNGELSHALDAVKWGT
DYFIKAHPEPYVLYGEVGDGNTDHYCWQRPEDMTTDRHAYKIDPSNPGSDLAGETAAAMA
AASIVFRHYNPSYANELLSHARQLFEFADKYRGKYDSSITVAQKYYRSVSGYNDELLWAA
AWLYEATNNQYYLNYLGENGDSMGGTGWSMTEFGWDVKYAGVQTLVAKFLLQGRAAHHAP
VFERYKEKAENFLCSCMKKGTRNVQTTPAGLIFRQRWNNMQFVTSASFLATVYSDYLSSS
GGNLKCAAGYVQPSELLRFAQSQVDYILGDNPRATSYMVGYGNNYPRQVHHRGSSIVSIK
VNSAFVSCRGGYATWYTRKASDPNLLTGALVGGPDAYDNFADQRDNYEQTEPATYNNAPI
LGILARLSGGHSGYNQLLPVLLPPVNHPDPSAQSKTLPSPASSSTPITVEQKMTTSWTAK
GNTYYRYSTKVTNKSPKTLKNLKLSISQLYGPLWGLEKSGESYVFPSWLNSLAAGESLEF
VYIHTASQAKISVSSYTLS
>Cucsa.185030.1
MEDENSAPTTSTMQCRSLHGLHKPPTPSGERRFLIFLAFSLLWSFADGAFDYADALSKSL
LYFESQRSGRLPYNQRVNWRDHSGLTDGLEQGVDLVGGYYDAGDHVKFGLPMAFTITMLS
WSVIEYRREIEAAGELEHALEAIKWGTDYFIKAHTSPNVLWAEVGDGDTDHYCWQRPEDM
TTSRQAYKIDEKKPGSDLAGETAAAMAAASIVFRKTNSHYSHLLLHHAQQLFEFGDKFRG
KYDASVGTVKSYYASVSGYKDELLWAALWLFEATDNQQYLEYVVNKAHCFGGIGWAISEF
SWDVKYAGVQLMASKFLMQGRHQNKEQTKILKQYQSKAEYYLCTILNKNNASNVDRTPAG
LLFIRQWNNMQYVSTASFLLTVYSDYLRRSNLHLNCPTGPVDPEDLFILAKQQIDYILGS
NPMNMSYFVGFGSKFPTRVHHRGASIVSYRENKAFIGCTQGYDNWYGKGDRNPNVVVGAL
VGGPDCQDNFADERGNYMQTEACTYNTAPLVGIFAKLSQFEGSDPGRTRSDQLLHASY
>Cucsa.260330.1
MFFNAQRSGKLPKHNNVSWRGNSCTRDGDGSSSLFKDLSGGYYDAGDAIKFNFPASFAMT
MLSWSVIEYSAKYEAAGELNHVKDIIKWGSDYFLKTFNHTADSISTIVMQVGVGDTSGGN
TSPNDHYCWMRPEDIDYVRPVLTCSSCSDLAAEMAAALASASIVFKDNKAYSQKLVHGAR
TLFDFARKQRGRYSAGNAEAAIFYNSTSYWDEFVWGGAWLYYATGNSSYLQLSTTPGIAK
HAGAFWGGPDYGVLSWDNKLAGAQVLLSRLRLFLSPGYPYEEILRTFHNQTSIVMCSYLP
FFSKFNHTRGGLIQLNHGRPQPLQYIVNAAFLATLYSDYLEAADTPGWYCGPNFYSTEVL
RDFAKTQIDYILGKNPRKMSYVVGFGNHYPKHVHHRGASIPKNKVKYNCKGGWKWRDTTK
PNPNTLVGAMVAGPDKRDGFHDVRTNYNYTEPTLAGNAGLVAALVALSGENSEKATGIDK
NTIFSAVPPMFPTPPPPPAPWKP
>Cucsa.303850.1
MSNPISMAPFFLLCFLLPSFSSAAHDYGSALTKSLLFFEAQRSGFLPRNQRVNWRSHSGL
QDGKASGVDLVGGYYDAGDNVKFGLPMAFTVTMMSWSILEYRAQLAASGELGHAMDAVKW
GTDYFIKAHTEPNVLYGEVGDGNTDHYCWQRPEDMTTDRRAYRIDPSNPGSDLAGETAAA
MAAASLVFRRSNPAYANTLLNHAYQLFDFADKYRGKYDSSITVAQKYYRSVSGYNDELLW
AAAWLYQASNNQYYLKYLADNGDSMGGTGWSMTEFSWDVKYAGVQTLVAKFLMQGKAGAY
APVFRRYQEKAEAFLCACLRKGYKNVQVTPGGLIYRQRWNNMQFVTTASFVAAVYSDYLT
SSRSSMKCPAGYVQPSELLTFAKSQVDYILGDNPRATSYMVGYGNNFPRRVHHRGSSIVS
YKRDSKFIACREGYATWFSKKTSDPNTLVGALVGGPDAYDNFADQRDNYEQTEPATYNNA
PLLGLLARFHGGHSGYNQLLPVVLPPPTKQNPITKKPSPPSSSSSSSSSPVVIVQRVTSS
WKAKGRVYYRYSSVITNKSSKTVRNLQLSISKLYGPLWGLTKSGNLYTFPKWVGSLAPEK
SMEFVYIHSASQANVSVLRYNLGY
>orange1.1g036785m
MEEKRQEQCVVVKQPKYFQISFGLLFYMMALTLPLIVQCHDSFNYGDALSKSLLYFESQR
SGRLPHNQRVTWRHHSGLTDGLEQGVDLVGGYYDAGDNVKFGLPMAFTITMLSWGVIQYG
GEISDAGEYHHAIEAIKWGTDYFIKAHTHPHVLWVEVGDGDTDHYCWQRPEDMTTSRRAY
KVDERNPGSDVAGETAAAMAAASIVFRKLNPHYSHLLLHHAQQLFEFGDKYRGKYDSSIE
VVKGYYPSVSGYMDELLWAAVWLYKATDNEAYLKYVLDNADRFGGITWAITEFSWDVKYA
GVQIIASMVNNHKEHEQVLERYGSKAEFYLCACLNKNNETNVDRTPGGLLYIRQWDNMQY
VSTAAFLLTVYGDYLQSTNQTLKCDRGTLTPRELFDFAKSQVDYILGSNPMAVSYLVGYG
SKFPQRMHHRGGSTVSYKQDQGFIGCTQGYDDWFKRLDPNPNVVVGALVGGPDEKDQFRD
ERSNFVQTEACTYNTATLVGVFAKLRRLYSLGSHTDNLLIASS
>orange1.1g041590m
MAGFITLQHIDIPKHNNFSPNYTLDTRPSCSSMPNDGDSCLTDGKFDSSGITNDLLGGYY
DAGDAIKFHFPASFNMTMLSWSVIEYRAKYEAAGELNHVKEIIKWGTDYLLKTFNHSADS
ISRIIAQVGVGDISGGNKIPNDLYCWIRPEGIDYDRPVQECTSSSDLAAEMAAASIVFKD
NEEYSKKLIHSAIMIFKFSRQYRGRYSAGGVEAGWFYNSRSYWDEFTWSGAWLYYATGNS
SYLKLVTTTGLGKQAGIFRGILDNSLLSWDNMPAGTALLLSRLRLLLNLGYPYDEMLRAF
HNQTAITMCSYLPNFSSWNATKAKLSFSFYRRLIQLNHGRPQPLQYVTNAAFLASLFSNC
LSCWFTWMIDYILGNNPQKMSYLVGFGSPYPQYVHHRGASIPKNKIKYSCKRGWKWRDSS
KPNPNTLVGAMVAGPHKHDGFHDVRSNYNYTVPTLHDNAGLVAALVALSGKKSTGGIDKS
TIFTEVPLMFPAP
>orange1.1g043219m
MRSLSFCIFIFLVAFKAAADAAEYNYDEALDKTFLFFEAQRSGKLQENQRVKWRGDSGLK
DGSLQGVDLVGGYYDAGDHVKFGLPAAFTVTMLAWGTIEYRKEITELNQMGHALWAIRWG
TDYFMKAHTQPNVLWAQVGDGDSDHYCWERAEDMTTPREAFKLDQYHPGSDLAGETAAAL
AASAIAFKPYNSSYSELLLLHAKQLFSFADRFRGLYDDSIKCAKQFYTSSGYSDDLLWAA
TWLYRATNEEYYLKYVVDNAEYMGGTGWAVKEFSWDNKYAGVQILLSKVLMEGRGGAYTA
TLKQYKAKADYFACACVQKNAGYNVHLTPGGLMYVREWNNMQYASAAAFLLSVYYDYLSA
ANAKLNCPDGQIQPQQLFDFAKSQADYILGKNPNSMSYLVGYGPKYPVHVHHRGSSMASV
YNLHSPVGCVQGFETWYRRNEGNPNVLHGALVGGPDQNDKFIDDRSNYEQTEPTLTACAP
LVGLFSKLQGSSKTSENPVEFLHSIASTWNVGETTYYKHKVIIKNTSQKPITDLKLTIEN
LSGSLWGLSPTSENRTYQLPPWLKVLKPGSQCTFVYVQGGPQAKVSVLSYN
>orange1.1g006835m
MEKFMTPLLLLLCLPLALAGHDYGQALSKSILFFEAQRSGYLPHNQRVTWRANSGLNDGK
ASGVDLVGGYYDAGDNVKFGLPMAFTVTMMSWSIIEYGKQMAASGELGHAMNAIKWGTDY
FIKAHPQPNVLYGEVGDGNTDHNCWQRPEDMTTDRRAYKIDPSNPGSDLAGETAAAMAAA
SIVFRHSDPAYSSELLRHAYQLFDFADKYRGKYDGSITVAQKYYRSISGYNDELLWAAAW
LYQASGNQHYLDYLGKNGDSMGGTGWGMTEFGWDVKYPGVQTLVAKFLMQGKAGHYAPVF
ERYQQKAEYFMCSCLGKGSRNVQKTPGGLIFRQRWNNMQFVTSASFLATVYSDYLASAGR
DLKCSAGNVAPAELLGFAKSQVDYILGDNPRATSYMVGYGNNYPQRVHHRASSIVSIKVN
PSFVSCRGGYATWFSSKGSDPNLLVGAVVGGPDAYDNFGDRRDNYEQTEPATYNNAPILG
ILARLNAGHGGYNQLLPVIVPAATPVVTKPSPAPKPKTIPPTKPKTTPAPASSSGAIAIQ
QKLTTSWISNGKRYYRYSTIVTNKSAKTLKNLKLSISKLYGPLWGLTNLGNAYGFPSWLN
NLAAGKSLEFVYIHTANAADVSVSAYTLA
>orange1.1g009690m
MKGPQIKNNKNPRFAFVKQQQQQHCLLILISIFINVSAAATATAFDYADALSKSLLYFEA
QRSGRLPYNQRVTWRDHSGLTDGLEQGVDLVGGYYDAGDQVKFGLPMAFTVTMLSWGVIE
FREQIAAAGELEHAFEAIKWGTDYFIKAHTSPNVLWAEVGDGDTDHYCWQRPEDMTTSRH
AYKIDENNPGSDLAGETAAAMAAASIVFKKTNPHYSHLLLHHAQQLFEFGDKFRGKYDES
VEAVKSYYASVSGYMDELLWGAMWLSKATDNDKYLQYVINNADNFGGIGWAITEFSWDVK
YAGLQVMASKLLAKEQHKKQYGYILEQYRLKAEYYICSCLNKNNGSNVDRTRGGLLYIRP
WNNMQYVSTAAFLLTIYSDLLLDSNQPLNCNGEIVGHQEILSFAKSQVDYILGSNPMNMS
YLVGYGPKYPTRVHHRGASIVSYRENKGFIGCTQGYDNWYSRVDQNPNVIVGALVGGPDW
RDNFMDQRNNYMQTEACTYNTAPLVGVFAKLSQLEEQRNSNPSLVASS
>orange1.1g007014m
MSMFGRDPWGGPLEINAADSATDDDRSRNLQDFDRAALSRPLDETQQSWLLGPTEKKKKK
YVDLGCIIVSRKIFVWTVGTLLVSALLAGFITLIVKTVPRHHHSHARPDNYTLALHKALM
FFNAQRSGKLPKHNNVSWRGNSCLKDGKSASSSISKDLVGGFYDAGDAIKFNFPQSFTIT
MLSWSVIEYSAKYEAAGELNHVKEIIKWGTDYFLKTFNHSADSISRMVAQVGAGDTSGGS
TTPNDHYCWMRPEDIDYDRPVTECSSCSDLAAEMAASLAAASIVFKDNKAYSQKLVHGAK
TLFQFSRQQRARYSAGSAEAAKFYNSTSYWDEFIWGGAWLYYATGNSSYLQLATTPGLGK
HAGVFWGILDNSVLSWDNKLAGAALLLSRLRLFLSPGYPYEEMLRTFHNQTSITMCSYLP
TFTTWNRTRGGLIQLNHGNPQPLQYVVNAAFLATLFSDYLDAADTPGWYCGPNFFSTDTL
REFAKTQIDYILGKNPRKMSYIVGFGNHYPKHVHHRGASIPKNKIRYNCKGGWKLRDSSK
PNPNTLVGALVAGPDKHDGFRDVRTNYNYTEPTLAGNAGLVAALVALSGEKSRTTIDKNT
IFSAVPPMFPTPPPPPAPWKP
>Eucgr.J00862.1
MSGSSATAAGYGDAVEKSLMFFEAQRSGKLPTDQQVKWRGDSALHDGFSQGVDLVGGYYD
AGDHVKFGLPMAFTITMLAWGVAEFRKEITGLNQMDHTLRAIRWGTDYILKAHPQPDVLW
AQVGDGNSDHYCWERAEDMTTPRTAYKLDHENPGSDLAGETAAALAAASMAFRPYNSSYS
NLLLAHAKQLFSFADRFRGQYDDSIQSAQQFYPSSSYSDELLWGATWLYRATGDQKYLQY
AIDNAESMGGISWGVKEFSWDTKYAGVQVLLSKVLMDNPYSPHASILKQYQAKAEYFMCA
CMQKNNGYNVNRTPGGLMYMHEWNNMQYVSSASFLLAVYSGYLSPSKAKVTCPNGEVQPQ
DLLNFAKSQGDYILGKNPKSISYLVGYGQSYPTHVHHRGASIAPISVLQSPVKCVQGFDA
WYHRPQGNPNVIYGALVGGPDKNDGFYDDRSNYEQTEPTLSACAPLIGLFSKLQSAYGAP
ESPVQFLHSITSSWSHGGAMYFRHQVIIKNTLQKPISDLKLQMENLSGPLWGLTPCQEKN
IYHLPQSQVLKPGLQYTFVYVQGGPQAKISVVSYH
>Eucgr.D01733.1
MKRPAGLIISMAPLLLVLVLCIPTTVLGGHDYGQALSKSILFFEAQRSGYLPKNQRVPWR
ANSGLNDGKASGVDLVGGYYDAGDNVKFGLPMAFTVTMMSWSILEYGRQMAKSGELGHAM
EAVKWGTDYFIKAHPHPYVLYGEVRDGNSDHYCWQRPEDMTTDRRAYRIDPSNPGSDLAG
ETAAAMAAASLVFRRYDPAYSAELLRHAQQLFEFADKYRGKYDSSITVAQKYYRSVSGYN
DELLWAAAWLYQATNNQYYLEYLGKNGDSLGGTEWAMTEFSWDVKYAGVQTLVSKILMQG
RAGHYAPVFERYQQKAEYFMCSCLGRGTRNVQRTPGGLLFRQRWNNLQFVTSASFLMTVY
SDYLASSKRNLHCSSGAVAPSALVSFAKSQVDYILGDNPRATSYMVGYGANYPRQVHHRA
SSIVSFKVNPTFVSCRGGYATWFSRKASDPNLLTGAIVGGPDAYDNFADQRNNYEQTEPA
TYNNAPLFGVLARLSGGHGGYNQLLPVELPALKPIVSRPNPVPAITSPVAVEQKLTSSWN
SNGRTYYRYSTIVTNKSDKTLKNLWLSISKLYGPVWGLTKSGDSYTFPSWLHSLPAGKSL
EFVYIHSSSQAAVSISTYTLE
>Eucgr.E00858.1
MEKSTLALCPLFLVLLWSPLALGGHDYGQALSKSILFFEAQRSGYLPSTQRVTWRANSGL
SDGKASGVDLVGGYYDAGDNVKFGLPMAFTVTMMSWSILEYGKQMAAGGELSHAIDAVKW
GTDYFIKAHPEPNVLYGEVGDGNTDHYCWQRPEDMTTDRKAYRIDQSNPGSDLAGETAAA
MAAASIVFRHSNAAYSGELLRHAEQLFEFADKYRGKYDGSITVAQKYYRSISGYNDELLW
AAAWLYQATNNQYYLGYLANNGDSLGGTGWGMTEFGWDVKYAGVQTLVAKFLMQGKAGHY
ASVFEKYQQKADYFMCSCLGKGSRNVQKTPGGLIFRQSWNNMQFVTSASFLMTVYSDYLS
SSGKSLQCSSGSVQPSELLSFAKSQVDYILGDNPRATSYMVGYGNNYPRQVHHRAASIVS
IKEDSSFVTCRGGYATWFSRKASDPNLLAGAIVGGPDAYDNFADQRDNYEQTEPATYNNA
PLLGTLARLSGGHSGYNQLLPVVVPAPKAAVAKPSPAPVTASNELSIEQKQTASWTADGK
TYYRYSTVVTNKSAKTLKYVNLSISKLYGPLWGLTKSGDSYGFPSWIQSLPSGKSLEFVY
IHASPQADISISSYTLA
>Eucgr.F00710.1
MNAAAMFAFLGRRRSALLLLLLLLLFVTLTAASHSQSRPPDYAEALAKSLLYFEAQRSGH
LPHNQRVAWRDHSGLNDGLEQGVDLVGGYYDAGDNVKFGLPMAFTITMLSWGVIEYGQQI
AGAGELAHALGAIKWGTDYFIKAHTHPNVLWAQVGDGDTDHYCWQRPEDMTTSRQAYKVD
EDNPGSDIASETAAAMAAASIVFRETNPHYSHLLLHHARQLFEFGDRRRGKYDASVAAAK
GYYPSVSGYGDELLWAALWLYKATDDADYLAYAVDNAASLGGITWAIAEFSWDVKFAGVQ
TLASILLMEDGAKHEPHRRILEQYRSKAEHYLCSCLNKNNGTNVRRTPGGLLYVRKWNNM
QYVSSAAFLLSVYSDHLRAADQTLGCSNGERVGPEELLRLAKWQVDYILGDNPHGTSYLV
GYGDKYPLRVHHRGASIAPYRKSKGFIGCTQGYDNWFGRRGPNPNVVVGALVGGPDDMDR
FRDERKNFMQTEACTYNTATLVGALARLSSLELDDIDDEGVDSSDLSSRASI
>Eucgr.G00035.1
MSMYGRDPWGGPLEINAADSATEDERSRNLNDYDRAALSNSRPLDETQQSWLLGQGEQKK
KKKYVDLGCIIVSRKIFVWTVGSILVCGLLAGLITLIVKTVPRHHGKHGPPDNYTLALHK
SLMFFNAQRSGKLPKHNNVSWRGNSGLQDGKSDTSWTLKDLVGGYYDAGDAIKFNFPKSF
AMTMLSWSVIEYSAKYEAAGELAHVKEIIKWGTDYFLKTFNSSADTIDRVASQVGSGDTS
GGSTAENDHYCWMRPEDIDYKRPVFDCHSCSDLAAEMAAALAAASIVFKDNKAYSQKLVH
GAKTLFHFSRQQRGRYSAGSAEAATFYNSTSYWDEFVWGSAWLYYATGNNSYLQLATTPG
LAKHAGAFWGGPDYGVLSWDNKLAGAQVLLSRLRLFLSPGYPYEEMLRTFHNQTSIIMCS
YLPVFTSFNRTKGGLIQLNHGRPQPLQYVVNAAFLATVFSDYLDAADTPGWYCGPTFYST
DVLRDFAKRQIDYILGKNPRKMSYIVGFGNHYPKHVHHRGASIPKNKVKYNCKGGWKWRD
TSKPNPNTLVGAMVAGPDKHDGFHDVRTNYNYTEPTLAGNAGLVAALVALSGDGSAKIDK
NTIFSAVPPMFPTPPPPPAPWKP
>Eucgr.K00765.1
MGIRRHPPQCRHWVHLLLLLCASALSAASGAFDYADALAKSLLYFESQRSGRLPHGQRVA
WRDHSGLTDGLEQGVDLVGGYYDAGDHVKFGLPMAFTVTMLSWSVIEYRDEIDAAGELAH
ALEAIKWGTDYFVKAHTSPNVLWAEVGDGDTDHYCWQRPEDMTTSRQAYRVDESNPGSDL
AGETAAAMAAASIVFRRSNPHYAHLLLHHAQELFEFGDRHRGKYDGSVGVVKNYYASVSG
YKDELLWAALWLHRATDKEDYLKYAIDKAGCFGGIGWAMSEFSWDVKYAGLQLLASQLLL
EGKHKDHAHVLEQYRSKAEHYLCSCLDKNNNGTNVERTPGGLLYVRQWNNMQYVSSAAFL
LTVYSDILSRGNRKLHCPQGTLGPEEILGFARSQVDYILGSNPLNMSYLVGFGPRYPTRV
HHRGASIVSYRESKGFIGCTQGYDSWYSSPGPNPNVLVGALVGGADCQDNFQDERGNYMQ
TEACTYNTAPLVGVFARLLRLQDREADPNGKASLLASYKRK
>Thhalv10023353m
MEKSASVAALLLLLCFPVAFSGHDYGQALSKSLLFFEAQRSGVLPRNQRVTWRSHSGLND
GKSSGVNLVGGYYDAGDNVKFGLPMAFTVTMMAWSVIEYGNQLAANGELGHSIDAIKWGT
DYFIKAHPEPNVLYGEVGDGNTDHYCWQRPEEMTTDRKAYRIDPSNPGSDLAGETAAAMA
AASIVFRRSNPAYSRLLLTHAYQLFNFADKYRGKYDSSITVAQKYYRSVSGYNDELLWAA
AWLYQASNNQFYLDYLGRNGDSMGGTGWSMTEFGWDVKYAGVQTLVAKFLMQGKAGRHTP
VFQRFQQKADFFMCSLLGKGLRNIQKTPGGLIFRQRWNNMQFVTSASFLTTVYSDYLTSS
RSNLRCSSGNVAPSQLLSFAKSQVDYILGDNPRATSYMVGYGNNFPQRVHHRGSSIVSYK
VDRTFVTCRGGYATWFSRKGSDPNLLTGAIVGGPDAYDNFADRRDNYEQTEPATYNNAPL
LGVLARLSSGHSGYSQLLPVVPAPVVRRPMPIRKPKVTSPVRASGPVAIVQKMTSSWVSK
GRTYYRYSTTVINKSPRALKSVNLSIKNLYGPIWGLSRSGNSFGLPSWIHSLQSGKSLEF
VYIHSTSPANVAVSNYTLA
>Thhalv10011318m
MKKFGGSLFGVSLLLTVLLATATAAAEYYNYGNALDKTFLFFEAQRSGKLPATQRVKWRS
HSGLKDGLAQGVSLEGGYYDAGDHVKFGLPMAFAVTMLSWAAVDNRKELSGSNQMQQTLS
SIKWGTDYFIKAHPQPNVLWGQVGDGESDHYCWMRAEDMTTSRTAYKLDQYHPGSDLAGE
TAAALAAASLAFKPFNSSYSAILLSHAKELFSFADKYRGLYTDSIPNAKAFYMSSGYSDE
LLWAAAWLHRATGDQYYLKYAVDNAGYMGGTGWGMKEFSWDNKYAGVQILLSKILLEGKG
GVYTSTLKQYQMKANYFTCACLKKNGGYNIQTTPGGLMYVREWNNLQYASAAAFLLAVYS
DYLSAANTKLNCPDGWVPPQALLDFARSQADYILGKNSQGMSYLVGYGPKYPIRVHHRGA
SIASIFVQRSSVNCVQGFDSWYRRSQADPNVIHGALVGGPDHNDYYSDDRTNYEQSEPTL
SGTAPLVGLFSKLSGKLGSYGGGYSKPYQTTKPPASSYKATPTTYSPKQSGAPIEFLHSI
TANWMAWNTRYYRHKVIIKNNSQKPISDLKLKIEDLSGPIWGLNPTGQKNTYQLPQWQKT
LRAGQAYDFVYVQGGPQAKVSVLSYN
>Thhalv10016495m
MTASEIHRHKQCHFLLLPLLLLLLLLLLITISSAASLIGDSSETDVGGFDYGEALSKSLL
YFEAQRSGRLPYNQRVTWRDHSGLTDGLEQGVDLVGGYHDAGDHVKFGLPMAFTVTMLSW
SVIEYGDSLASTGELSHALEAIKWGTDYFIKAHTSPNVLWAEVGDGDTDHYCWQRPEDMT
TSRRAFKIDENNPGSDLAGETAAAMAAASIVFRTTNPHYSHLLLHHAQQLFEFGDKYRGK
YDESLRVVKSYYASVSGYMDELLWGATWLYRATDNDHYMSYVVDMAHQLGGLSWAMSEFS
WDVKFAGVQLLASMLIKEEKHKQHSKVIQQYKSKADHYLCSILNKNINGTNVQRTPAGLL
YVRQWNNMQYVSTASFLLTVYSDHLRKSNSDLNCHEGTVTPDEMLGFAKSQIDYILGSNP
MKTSYLVGYGPKYPTRVHHRGASIASYKEHKGFIGCTQGYDNWYGRSEPNPSVLVGALVG
GPDHLDDFVDKRDNYVQTEACTYNTAPLVGVFARLIELEEQKLEEEDMSLVATYKR
>Thhalv10012932m
MYGRDPWGGPLEIHATDSATDDDRSRNLNDLDRAALSRPLDETQQSWLLGPTEQKKKKYV
DLGCIIVSRKIFVWTVGTIVAAALLAGFITLIVKTVPRNHHKNPPPDNYTLALHKALKFF
NAQKSGKLPRHNNVSWRGNSGLQDGKGDASFYKDLVGGYYDAGDTIKFNFPMAYAMTMLS
WSVIEYSHKYEAAGELVHVKELIKWGTDYFLKTFNSTADSINDMVAQVGSGNTDEGSTVP
NDHYCWMRPEDMDYKRPVTTCNGACSDLAAEMAAALASASIVFKDNREYSKKLVHGAKTA
YQFGRTRRGRYSAGTAEAAKFYNSSMYWDEFIWGGAWMYYATGNVSYLDLITKPTMAKHA
GAFWGGPFYGVFSWDNKLAGVQVSLLENLLCLCFLYVHVLLTIMYPCAFQLLLTRLRLFL
SPGYPYEEILSTFHNQTNIVMCSYLPYFNKFNRTRGGLIQLNHGDPQPLQYAANAAFLAT
LYSDYLDAADTPGWNCGPNFYSTNVLREFARTQVDYILGKNPRNMSYLVGFGQKYPKRVH
HRGASIPKNKVKYNCKGGWKWRDSKKPNPNTIEGAMVAGPDKRDGFRDVRMNYNYTEPTL
AGNAGLVAALVALSGEEDASRTIDKNTIFSAVPPLFPTPPPPPAPWRP
>Thhalv10028514m
MGSKSTISILLLLLLLGLAQFAVSGHDYKQALSKSILFFEAQRSGHLPPNQRVSWRSHSG
LNDGKSSGVDLVGGYYDAGDNVKFGLPMAFTVTTMCWSIIEYGGQLESNGELGNAIDAVK
WGTDYFIKAHPEPNVLYGEVGDGKSDHYCWQRPEEMTTDRRAYKIDRNNPGSDLAGETAA
AMTAASIVFRRSDPSYSAELLRHAHQLFEFADKYRGKYDSSITVAQKYYRSVSGYNDELL
WAAVWLYQATNDKYYLDYLGKNGDSMGGTGWSMTEFGWDVKYAGVQTLVAKVLMQGKAGE
HTAVFERYQQKAEQYMCSLLGKSTKNIQKTPGGLIFRQRWNNMQFVTSASFLASVYSDYL
SSSKRNLRCSQGNISPSQLLDFSKSQVDYILGDNPRATSYMVGYGQNYPRQVHHRGSSIV
SFKVDQKFVTCRGGYATWYSRKGSDPNVLTGALVGGPDAYDNFADQRDNYEQTEPATYNN
APLLGVLARLISGSTGFDQLLPGVSPTPSPVIIKPAPVPKRKPTTPPAASSPSPITISQK
MTNSWVNERKVYYRYSTRLTNRSTKTLKNLKISITKLYGPIWGVAKTGNSFGFPSWMQSL
PAGQSMEFVYIHSASPANILVSKYSLE
>mrna32087.1-v1.0-hybrid
MELSVVCRVVGYSNPGYRSNFLLSYLCVTLTRCKCVTTPPASMSLPSVVFFYVYAPLLNP
GVLQFVFVFHGDEYGLTLFSLPVDLSEFLADKPSDIASIDQCFSMEKFVRLVSLAPLLLL
LCFPLALAGHDYGAALSKSILFFEAQRSGVLPHNQRVTWRSHSGLYDGKASGVNLVGGYY
DAGDNVKFGLPMAFTVTMMSWSIIEYGKQMASSGELGHALDAVKWGTDYFIKAHPEPNVL
YGEVGDGNTDHYCWQRPEDMTTDRRAYKISPSNPGSDLAGETAAAMAAASIVFRRTNPAY
SRELLQHAYQLFDFADKYRGKYDSSITVAQKYYRSISGYNDELLWAAAWLYQASNNEYYL
NYLAVNGDSMGGTGWGMTEFGWDVKYSGVQTLVAKFLMQGKAGKHAAVFQKYTAKAEYFM
CSCLGKGSRNAQKTPGGLLFRQRWNNMQFVTSASFLATVYSDYLTSSRRTLKCASGNVAP
SELLSFAKSQVDYILGDNPRATSYMVGYGNNYPQQVHHRGSSIVSIKKDSSFVSCRGGYA
TWFSRKASDPNLLTGAIVGGPDAYDNFADQRDNYEQTEPATYNNAPLIGILARLGGGQSS
YNQLLPVVTSQPKQTPVPKLTPAAPASTSGPIAIAQKVTSSWVSKGVTYYRYSTTVTNKS
GKTLNNLKLTISKLYGPLWGLTKTGDSYVFPSWLNSLPAGKSLEFVYIHAASAANVLVSS
YSLA
>mrna01234.1-v1.0-hybrid
MVKSKPQHFAQWCFLSLIFAISFTAKALNYGDALAKSLLYFESQRSGRLPYNQRVTWRDH
SGLTDGLEQGVDLVGGYYDAGDHVKFGLPMAFTVTMLSWSVIEYRQQIAEAGELEHAMEA
IKWGTDYFIKAHTGPNVLWAEVGDGDTDHYCWQRPEDMTTSRQAYKIDQNNPGSDLAGET
AAAMAAAALVFKKTNPHYAHLLLHHAQQLFEFGDKYRGKYDEEGRLGVVKSYYASVSGFK
DELLWAALWLYKATDNEEYLMYVINEAENFGGIGWAITEFSWDVKYAGIQVMASKLLNEE
KHKKHSAILEKYRSKAEYYICSCLNKNLDTTNVERTPAGLLYIRQWNNMQYVSTASFLLT
MYSDFLKSSNQKLSCHGGTVAHQEILSFAKSQVDYILGSNPSNMSYLVGYGSNYPQRVHH
RGASVVSYRENKAFIGCTQGYDNWYGRLEPNPNVLVGALVGGPDSHDNFLDQRDNYMQTE
ACTYNTAPLVGVFAKFSELETINGFSFVDFRLLDLAGGSWRASAVKLCVTDTTKRLPCTL
ASLFREAYAFLRPRLERFHWGLGRSRSPQLRELWVTAFVALLWGIWHFRNRDKFDVLLSE
VLTEEKKNGAHIGLSPVLVSSNSEKDGAANDGSMVDFRGNPIDKSRTGGWLAAGLILVTE
LSERICVMGISMNLVTYLVGNLHLTSAKSATVVTNFMGTLNLLGLLGGFVADAKLGRYLT
VLLSAAITALGITLLTIATSIPSMRPPACKGNQECVEATGSQLALLYAALYMTALGGGGI
KSNVSGFGSDQFDSSDPKEEKSMIFFFNRFYFGISVGSLFAVIVLVYIQDNIGRGLGYGI
SAGTVVIALIVLLLGTPFYRYKKPRGSPLTMIWRVIFLAWKKRTHPYPSHPSLLNQYEEA
KIPHTQRFKCLDKAAILDELAASGENRSNPWVVSTVTQVEEVKLVFKLLPIWSTCILFWT
VYSQMTTFTIEEATFMNRKVGSFEIPAGSFSAFLFITILLFTSLNEKLFVPLARKLTKSP
QGLTSLQRVGIGLVFSTVAMIAAAIVEKQRREMAVDHNTKIRAFWLVPQYFLVGAGEAFV
YVGQLEFFIREAPDRMKSMSTGLFLSTISMGFYVSSLLVTVVDKLTHKSWLRSDLNNGRL
ENFYLLLAALGTINFLVFLAFATRHQYKGQQYNDPDDSGKEMKNSNDMILEDIEKIRIEA
KEGP
>mrna29283.1-v1.0-hybrid
MYGRDPWGGPLEIAADSATDDDRSRNLQDLDRAALSSRPLDETQQSWLLGPSGEQKKKKY
VDLGCIIVSRKIFLWTVGTLLVSGLLAGLIVLIVKTVPRHHHAKPPPDNYTVALHKALMF
FNAQKSGKLPKHNNVSWRGNSCLKDGEPGTIFKDLVGGYYDAGDAIKFNFPQSFAMTMLS
WSVIEYSAKYEAAGELAHVKELIKWGADYFLKTFNNTADTIDQIVSQVGSGDTSKGSTTP
NDHYCWTRPEDIDYDRPVTKCSSCGDLASEMAAALAAASIVFKDNKAYSQKLVHGAKTLF
SFGRERGRGLYSAAGTEASVFYNSTSYWDEYVWGAAWMYYATGNNSYLTLATHPTLAKHA
GAFWGGPDYGVFSWDNKLAGAQVLLSRLRLFLSPGYPYEEILRTYHNQTSIVMCSYLPIF
TSFNRTKGGLIQLNHGRPQPLQYVVNAAFLATLFSDYLDAADTPGWYCGPNFYSTDVLRD
FAKFQIDYILGKNPAKMSYIVGFGNHYPKRVHHRAASIPKNKIKYNCKGGWKWRDSTKAN
PNIIEGAMVAGPDKRDGFRDVRSNYNYTEPTLAGNAGLVAALVGLSGDKSTGIDKNTIFS
AVPPMFPTPPPPPAPWKP
>mrna11058.1-v1.0-hybrid
MMFMRSCTKIVLVSLALLVLLGVEAATASEFNYGEALDKSLLFFEAQRSGKLPPNQRVKW
RGDSGLKDGLAQGVDLVGGYYDAGDHVKFGLPMAFTVTMLSWGAIEFRKEITDLDQLGQT
LWAIRWGTDYFIKAHPQPNVLWGQVGDGNSDHYCWERAEDMTTPRNAYKIDESHPGSDIA
GETAAALASAAMAFKPYNSSYSSLLLVHAKQLFSFADRFRGLYDETIEDAKEFYTSSGYS
DELLWAAAWLYEATNDDYYLKYVVDNAVYMGGTGWSVKEFSWDNKYAGVQILLTKVLLEG
RGGAYTSTLKQYQAKADYFACACLQKNDGYNVHTTPGGLLYVREWNNLQYVSSASFLLAV
YSDYLSAANAKLNCPEGEVQPQEILNFAKSQADYILGKNPKSMSYIVGYGAKYPVHVHHR
DASIPSISVLSAVVGCVQGFETWYHRTEGNPNVIYGGLVGGPDQNDNFSDDRSNYEGTEP
TISGTGPLVGLFSKLQSLNGGFNRGSPKPHTPTPSVYHNETTAPPKPADTHPIKFLHSIT
STWTIAKTSYYRHKVVLKNTSEKPITNMKLVLENLEGPLWGLSPTPQKNTYELPQWQKVL
QPGAECTFVYVQGGPQAKISIQSYN
>Gorai.004G133700.1
MYMEKLMRLIEMTPLLLLLFLPSAFAGHDYNQALSKSILFFEAQRSGYLPHNQRVTWRAN
SGLNDGKASGVDLVGGYYDAGDNVKFGLPMAFTITMMSWSIIEYGKQMGANGELGHAMEA
VKWGTDYLIKAHPEPYVLYGEVGDGNSDHYCWQRPEDMTTNRHAYKIDPSNPGSDLAGET
AAAMAAASIVFRRSNPAYSTELLRHAHQLFEFADKYRGKYDSSITVAQKYYRSISGYNDE
LLWAAAWLYQASNNEYYLNYLGKNGDSMGGTGWAMTEFGWDVKYAGVQTLVAKFLMQGKA
GLHAPVFERYHQKAEYFMCSLIGKGGRNIQKTPGGLIFRQRWNNMQFVTSASFLATVYSD
YLASSRGSLKCAAVNVAPSELLSFAKSQVDYILGDNPRATSYMVGYGNNFPRQVHHRASS
IVSFKVDPKFVACRQGYATWYSRKASDPNVLTGAIVGGPDAYDNFADERDNYEQTEPATY
NNAPLLGILARLGGAHGGYNQLLPVVVPAPNPVVAKPKPAPKPKFTPTPATSSNPITIEQ
KMTTSWNAKGKTYYRYSTIVTNKSYKTLKDLKLSISKLYGPLWGLSKSGNSYGFPTWLNS
LPAGKSIEFVYIHSTSPADVSVSSYNLA
>Gorai.007G170600.1
MVGLGGKEGTMEKKMMVKQQLNNNHQNTPRFAPHSTLLLFSAAVFAILATTAAAQPFDYA
DALTKSLLYFESQRSGRLPYNQRVTWRDHSGLTDGLEQGVDLVGGYYDAGDHVKFGLPMA
FTVTMLSWGIIEFHDEIAIAGELEHALEAIKWGTDYFIKAHTSPNVLWAEVGDGDTDHYC
WQRPEDMTTSRQAYKIDQSNPGSDLAGETAAAMAAASIVFKKTNTHYSHLLLHHAQELFE
FGDKYRGKYDGSVAVVKNYYASVSGYMDELLWAALWLYEATDKEEYLKYVVNNADAFGGI
GWAITEFSWDVKYAGVQIMASKLLEKEKHKQHAHILKQYRSKAEYYLCSCLNKNNDTTTN
IDRTPGGLLYIRQWNNMQYVTTAAFLLTIYSEFLQDLNQNLRCPAGTVDHEEILSFAKSQ
VDYVLGSNPMNMSYLVGYGSKYPTKVHHRGASIVSYRENKGFIGCTQGYDHWYNRAEVNP
NVLVGAVVGGPDSEDNFWDQRDNYMQTEACTYNTAPLVGVLAKLLQLEENHELELLASY
>Gorai.011G089500.1
MSMYGRDPWGGPLEINAADSATDDDRSRNLQDLDRAALSRPLDETQQSWLLGPSEQKKKK
KYVDLGCIIVSRKIFVWTVGTLVVSAVLAGLITLIVKTVPRHHHGKPPPDNYTLALHKAL
MFFNAQRSGKLPKHNNVSWRGNSCLRDGKSDPGTTMKDLVGGYYDAGDAIKFNFPASFAM
TMLSWSVIEYSAKYEAAGELNHVKEIIKWGTDYLLKTFNNSADTIDKIAAQVGVGDTSGG
STTPNDHYCWMRPEDIDYPRPVYECHSCSDLAAEMAAALAAASIVFKDNKAYSQKLVHGA
RTVFQFARDQRGRYSAGGSDPALFYNSSSYWDEFVWGGAWLYYATGNSSYLQLATHPKLA
KHAGAFWGGPDYGVLSWDNKLAGAQVLLSRLRLFLSPGYPYEEILRTFHNQTSIVMCSFL
PVFTSFNRTKGGLIQLNHGRPQPLQYVVNAAFLAALYSDYLDAADTPGWYCGPNFYSTDV
LREFAKTQMDYILGKNPRKMSYVVGFGNHYPKHVHHRGASIPKNKIRYNCKGGWKWRDSK
KPNPNTLVGAMVAGPDKHDGFHDVRTNYNYTEPTLAGNAGLVAALVALSGDKSTGIDKNT
IFSAVPPMFPTPPPPPAPWKP
>Gorai.002G092400.1
MEEKRRCFSLSQNKFLQHWCVILFISSLAILPLTQSFNYGKALSKSLLYFESQRSGRLPY
NQRVTWRHHSGLTDGLEQGVDLVGGYYDAGDNVKFGLPMAFTITMLSWGVLEYGDEISSA
GEYTHALEAIKWGTDYFIKAHTHPNVLWVEVGDGDTDHYCWQRPEDMTTSRQAYKVDEKN
PGSDVAGETAAAMAAASIVFRKTNPHYSHLLLQHAEQLFEFGDKFRGKYDESVRVVKGYY
PSVSGFKDELLWAALWLYKATDKEDYLSYALEKANEFGGITWAITEFSWDVKFPALQIIA
SMLLTEENHREMGFKLVFEQYRSKAEYYLCACLNKNNGSNVNRTPAGLLYIRQWNNMQYV
SNAAFLLTVYSDYLRASNQRLRCDRGKVGPEEVLLFARSQADYILGANPMGMSYLVGYGS
RYPQRMHHRGASIESYRENKGFIGCTQGYDYWYPRNDPNPNVVVGALVGGPDHMDRFSDD
RKNFMQTEACTYNTASLVGVLAKLHGVEEEDGYLNTPLLASS
>Gorai.008G254000.1
MGKLMRLISMAPLFLLLCLPFAFGGHDYNQALSKSILFFEAQRSGYLPHNQRITWRANSG
LNDGKASGVDLVGGYYDAGDNVKFGLPMAFTITMMSWSIIEYGKQMVANGELGHAMEAVK
WGTDYFIKAHPQPYVLYGEVGDGNSDHYCWQRPEDMTTDRRAYKIDPSNPGSDLAGETAA
AMAAASIVFRRSNPAYSRELLRHAYQLFEFADKYRGKYDSSITVAQKYYRSISGYNDELL
WAAAWLYQASNNKYYLNYLAKNGDSMGGTGWAMTEFGWDVKYAGVQTLVAKFLMQGEAGH
HAPVFEKYRQKAEYFMCSLIGKGSRNIQKTPGGLIYRQRWNNMQFVTSASFLATVYSDYL
TSYRGSLKCAAGNVAPSELLSFAKSQVDYLLGDNPRATSYMVGYGNNYPRQVHHRGSSIV
SIKVNPKFVACRQGYATWYTRKASDPNVLTGALVGGPDAYDNFADERDNYEQTEPATYNN
APLLGILARLAGGHGGYNQLLPVVAPAPNPVIAKLKPAPKPKRTPTPASSSSPITINQKM
TTSWNHKGKTYYRYSTVVTNKSYKTVKALKLSISKLYGPIWGLTKSGNSYGFPEWLNTLP
AGKSLEFVYIHAASPADVSVSSYNLA
>Gorai.008G141900.1
MSERSNLWGGTFDITLEMEDQSIESGHRHYYDRSAYQSPLEDEVKQGWLLRPAMDMEMKR
KKKKRCFNINPTVLIRTLVVVAVLAGFVALVAFLATRRHHHRPPPVQDNYTIALQRALMF
FNAQRSGKLPANNHVSWRGDSCLDDGNGYLNGLEGGYYDGGDAVKYSFPASFAMTMLSWS
VLEYSAKYETAGELNHVKDIIRWGTDYLLKTFNSSADTIDKIVLQVGKNSSENCWIRPES
INYPRPVIPCSTCPALAAEMAAALAAASIVFKDDHKYSKKLVHGADILFKFATKGEGERY
AGGSDPPSNFYNSSGFWDEFVWGGAWMYCATGNSSYIDLVTSPGLAKHAEAFWGGPDHGV
HGWDNKHAGAQLLMSRLRMFLDFGYPYEEMLKNFHEQISEIICSYLPGSHNFKRTNGGLI
ELNHGKPKPLQYVTNAAFLATLYADYLEATLTPGWQCGAKFYPKDAFRDFAKTQIDYILG
RNLRHMSYVVGLSDHFPQYVHHKGASIPGYIKHQSCQEGLRWKESKKPNPNTIVGAMVGG
PDKHDGFQDNRSNYNFTEPTIAGNAGLVAALVALSDGSKTGIDKNTMFYAIPPFSMP
>Gorai.005G210200.1
MNNFNIVACLILLGFQAAIVLAEFNYGEALDKTFMFLEAQRSGKLPFDQRVKWRGDSGLK
DGALQGVDLVGGYYDAGDHVKFGLPMAFSVTMLAWGTIEYRKEITNLNQMGHTLWAIRWG
TDYFIKAHTQPNVLWGQVGDGDSDHYCWERAEDMTTPRTAYKLDEAHPGSDLAGETAAAL
AAAAIAFKPYNSSYSELLLVHAKQLFSFADKFRGLYDDSIQCAKQFYTSSGYSDELLWAA
TWLFRATGDEHYLKYVVDNAVYMGGTGWAVKEFSWDNKYAGVQILLSKVLMEQKGGTYTS
TLKQYQAKADYFACACLQKNDGYNVHLTPGGLMYVHEWNNLQYASAASFLLAVYSDYLSA
ANAKLTCPDGQIQPHEVLNFAKSQADYILGKNPKSMSYLVGYGPKYPTHVHHRGASIASI
SVLPSMVSCVQGFEAWYRRPETDPNVIYGALVGGPDQNDGFNDDRSSYEQTEPTLSGSAP
LVGLFSKLESLSGNKGPYHKRPTTEQPSQNYHHQETSVPSTKSPGVPPVRFLHSITNTWN
VGKTTYYRHKVVIKNTSEKPITDLKLVIEDLSGNLWGLSPTPVKNTYELPPWLKVLNPGS
DCSFVYIQEGPQAKVSVLSYQ
>Gorai.003G080800.1
MEKSMSMAPLLLMVLCLPFALGWHDYNQALSKSILFFEAQRSGYLPHNQRVTWRANSGLN
DGKASGVDLVGGYYDAGDNVKFGLPMAFTITMMSWSIIEYGKPMAANGELGHAMEAVKWG
TDYLIKAHPEPYVLYGEVGDGNTDHYCWQRPEDMTTDRHAYRIDPSNPGSDLAGETAAAM
AAASIVFRRSNPAYSSELLHHAYQLFDFADKYKGKYDSSITVAQKYYRSVSGYNDELLWA
AAWLYQASNNQYYLNYLGKNGDSMGGTGWAMTEFGWDVKYAGVQTLVAKFLMQGKAGMHA
PVFERYHQKAEHFMCSLIGKGTRNVQKTPGGLMFRQRWNNMQFVTSASFLATVYSDYLAS
SKGTLRCAAGNVAPTQLLSFAKSQVDYLLGDNPRGTSYMVGYGNNFPRQVHHRGSSIVSI
KVDSKFIACRQGYAAWYTRKASDPNVLTGAVVGGPDAYDNFADERNNYEQTEPATYNNAP
LLGILARLGSGHSGYNQLLPEAVPVPKPVAAKPKAEPKAKSTPNPATTSSPIFIQQKMTT
SWNEKGRTYYRYSIVMTNKSSKTLNDLKLSISKLYGPIWGLTKSGNSYGFPTHLNSLPAG
KSLEFVYIHAASPADVSVSSYNLA
>Gorai.010G143300.1
MYGRDPWGGPLEINATDSATDDDRSRNLQDLDRAALSRPLDETQQSWLLGPGEQKKKKKY
VDLGCIIVSRKIFVWTVGTLLVSALLAGLITLIVKTVPRHHHRHSPPDNYTLALHKALMF
FNAQRSGKLPKHNNVSWRGNSGLQDGKSDPSVLMKDLVGGYYDAGDAIKFNFPASFSMTM
LSWSVIEYSAKYEAAGELNHVKEIIKWGTDYLLKTFNNTADTIDRIAAQVGIGDTSGGSS
APNDHYCWMRPEDIDYPRPVYECHSCSDLAAEMAAALASASIVFKDNKAYSQKLVHGART
LFKFARDQRGRYSAGGSDPALFYNSSSYWDEFVWGGAWLYYATGNSSYLQLATHPKLAKH
AGAFWGGPDYGVLSWDNKLAGAQVLLSRLRLFLSPGYPYEEILSTFHNQTSIIMCSFLPV
FTSFNRTKGGLIQLNHGRPQPLQYVVNAAFLAALYSDYLDAADTPGWYCGPNFYSTDVLR
EFAKTQIDYILGKNPRKMSYVVGFGNHYPKHVHHRGASIPKNKIKYNCKGGWKWRDTSKP
NPNTLVGAMVAGPDKHDGFRDVRTNYNYTEPTLAGNAGLVAALVALSGDKATGIDKNTIF
SAVPPMFPTPPPPPAPWKP
>Gorai.001G095700.1
MGEQSKLSLFHCCLILFSVLTISSTTAFDYGDALMKSLLYFESQRSGRLPYNQRVTWRDH
SGLTDGLEQGVDLVGGYYDAGDHVKFGLPMAFTVTMLSWSVIEYQDQIADAGELEHALEA
IKWGTDYFIKAHTSPNVLWAEVGDGDTDHYCWQRPEDMTTSRQAYKIDEKNPGSDLAGET
AAAMAAASIVFKKTNPHYSHLLLHHAQELFEFGDKYRGKYDGSIGVVKSYYASVSGFMDE
LLWAALWLHEATDKEDYYLKYVINKAHCFGGIGWAISEFSWDVKYAGVQVLASMLLEKAK
HEHEGHVLKQYRSKAEYYLCSCLNKNNATSDNVERTPGGLLYIRQWNNMQYVSTATFLLT
VYSDFLRNSKQHLRCPTGTIDTEEILSFAKSQVDYILGSNPMNMSYLVGYGSKYPIRVHH
RGASIVSYRENKGFIGCTQGYDNWYSRVEPNPNVLVGALVGGPDCRDNFMDQRDNYMQTE
ACTYNTAPLVGVFARLLQLEENLEVELVASY
>Lus10003888
MAAASLFLLFILISFQYAFAGHDYGQALSKSILFFEAQRSGFLPHNQRVTWRSNSGLADG
KASGVDLTGGYYDAGDNVKFGLPMAFTVTMMSWSIIEYGKQMAASGELRNAMEAIKWGTD
YFIKAHPEPDVLYGEVGDGTTDHYCWQRPEDMTTDRRAYRIDPSNPGSDLAGETAAAMAA
ASVVFRHSDPAYSSELLNHAYQLFDFANKHRGKYDSSITVAQKYYRSISGYNDELLWAAA
WLYQASSNEYYLNYLASNGDSLGGTGWAMTEFGWDVKYAGVQTLVSKILMQGRGGRHAPI
FEKYQQKAEYFMCSCLGKEGRSIQKTPGGLIFRQRWNNMQFVTSASFLATVYSDYLSSAR
KNLHCSSAAVFPSDLLAFAKSQVDYILGDNPRATSYMVGYGNNYPQQVHHRASSIVSYKK
DPSPISCRGGYATCSSGKASDPNLLTGAIVGGPDAYDNFADQRDNYEQTEPATYNNAPLV
GILARLNAGHSGYNQLLPEAVLPAPAQKVETPKATVIPAPEAASTSAPIAIKQKMTASWS
HQGETYYRYSTIVTNNSPKAVNNLKLYINKLYGPVWGVTKSGDSYGFPAWIKSLAAGKSI
EFVYIHTAPAADVSVSSYTLA
>Lus10017402
MKNKLNLSPCAAAAICNLLLCSHMVLGLAQGLNYADALDKTFLFLEAQRSGKLPLTDQRV
KWRGDSGLRDGHLQGVDLVGGYYDAGDHVKFGLPMAFSVTMMAWGAVDFDQDIISTDQMG
NTLRAIRWETDYFLKAHTQPNVLWAQVGDGDSDHYCWERAEDMTTPRTSYKLDQNNPGSD
LAGETAAALAASALAFKPYNSSYSNLLLAHAKQLFSFADRFRGLYDDSIQNAKQFYTSSG
YSDELLWASTWLYRATGDEYYLKYAVDNAVYMGGTGWAVKEFSWDNKYAGVQILLSKILL
EGRSGQYTQTLKQYQAKAGYFACACVQKNEGYNIHKTPGGLMYVREWNNMQYVSAAAFLT
AVYSQYLTSSNAKLTCPRGQLVEPRELLDFAKSQADYILGKNPRAMSYMVGYGQQYPIHV
HHRDANPNVVHGALVGGPDQKDNFSDQRANYEQTEPTLTASAPLIGLFSKLQSASGNRGY
QPKASPVTHYTKPTPAPKTVTGSHVPLAFMHSITQSWTVGTMTYYRHKVTIKNTSLKPIT
NIKLVAQNLLGPIWGLTPAPEKDTYVLPTWVKVLQPGYEVNFVYVQGGPQAKFSVLSYE
>Lus10007584
MTMLSWSVIEYSAKYEAVGELNHIKDIIKWGTDYLLKTFNHTADTIDRIVSQVGSGDTSG
GSTTPNDHYCWTRPEDIDYERPVTECHTCSDLAAEMAAALASASIVFKDNKAYSQKLVHG
ARTLFKFSRDQRGRYSAGSAEAGTFYNSTGYWDEFVWAGTWLYYATGNNSYLSLATTPGI
AKHAGAFWGGPDYGVFSWDNKLTGAQVLLSRLRLFLSPGYPYEEILRTFHNQTSIVMCSY
LPYFSSFNRTKGNPFSLSILEDMYIDYVLGKNPRKMSYVVGFGNHYPKHVHHRGASIPHN
KVKYSCKGGWKWRDTKKPNPNTLVGAMVAGPDRHDGFKDVRMNYNYTEPTLAGNAGLVAA
LIALSGDGTSNIDKNTIFSAVPPMFPTPPPPPAPWKP
>Lus10010201
MKNKFNISPSAAAAICNLLLCSHMVLGLAQGLDYGDALDKTFLFLEAQRSGKLPLTDQRV
KWRGDSGLRDGHLQGVDLVGGYYDAGDHVKFGLPMAFSVTMMAWGAVDFEKDIVLTDQMG
NTLRAIRWGTDYFLKAHTQPNVLWAQVGDGDSDHYCWERAEDMTTSRTSYKLDQNNPGSD
LAGETAAALAASALAFKPYNSSYSNLLLAHAKQLFSFADRFRGLYDDSIQNAKQFYTSSG
YSDELLWAATWLYRATSDEYYLKYCADNAVYMGGTGWAVKEFSWDNKYAGVQILLSKILL
EGRGGQYTQTLKQYQAKADYFACACVQKNDGYNIHKTPGGLMYVREWNNMQYVSAAAFLT
AVYSQYLTASNAKLTCPRGQLVEPRELLGFAKSQADYILGKNPKSISYMVGYGQQYPIHV
HHRGASIASIFLLRSSVECVQGFETWYRKADANPNVVYGALVGGPDQNDNFSDQRANYEQ
TEPTLTASAPLIGLFSKLQSASGNRGYQPKASPVTHYTKPTPAPKTVTGSHVPLAFLHSI
TQSWTVGTTTYYRHKVTIKNMSQKPITSIKLVAQNLLGSIWGLTPAPEKDTYVLPEWVKV
LQPGSEINFVYVQGGPQAKFSVLSYQ
>Lus10001833
MAAASLFLLFILSSFQHAFAGHDYGQALSKSILFFEAQRSGFLPHNQRVTWRSNSGLADG
KASGVDLTGGYYDAGDNVKFGLPMAFTVTMMSWSIIEYGKQMAASGELRNAMEAIKWGTD
YFIKAHPEPDVLYGEVGDGTTDHYCWQRPEDMTTDRRAYRIDPSNPGSDLAGETAAAMAA
ASIVFRHSDPAYSHELLNHAYQLFDFANKHRGKYDSSITVAQKYYHSISGYNDELLWAAA
WLYQASSNEYYLNYLAANGDALGGTGWAMTEFGWDVKYAGVQTLVSKILMQGRAGRHAPV
FEKYQQKAEYFMCSCLGKGRSIKKTPGGLIFRQRWNNMQFVTSASFLATVYSDYLSSARK
NLHCSSAAVSPSDLLAFAKSQVDYILGDNPRATSYMVGYGNNYPQQVHHRASSIVSYKKD
PSPISCRGGYATWFSRKESDPNLLTGAIVGGPDAYDNFADQRDNYEQTEPATYNNAPLLG
ILARLSAGHSGYSQLLPEAVLPAPAQKVETPKATVIPAPASTSGPFSIKQKMTASWSHQG
ETYYRYSTIVTNNSPKAVSNLKLYINKLYGPVWGVTKSRDSYGFPAWIKFLAAGKSIEFV
YIHTAPAADVSVSSYSLT
>Lus10033957
MSVAPLLFLSLLCSFTSVFAGHDYGQALSKSILFFEAQRSGFLPHNQRISWRSNSGLNDG
KASGVDLVGGYYDAGDNVKFGLPMAFTVTMMSWSIIEYGKQMASSGELRNAMEAVKWGTD
YFIKAHPEPNVLYGEVGDGTTDHYCWQRPEDMTTDRRAYRIDPSNPGSDLAGETAAAMAA
ASIVFRRSNPAYSRELLNHAYQLFDFANKYRGKYDSSITVAQKYYRSVSGYNDELLWAAA
WMYQASNNQYYLSYLAENGESMGGTGWGMTEFGWDVKYAGVQTLVSKFLMQGKAGKYAPV
FEKYQQKAEYYMCSCLGKGSRNIQKTPGGLIFRQRWNNMQFVTSASFLATVYSDYLSSSR
KSLHCSAGTASPSDLLGFAKSQVDYILGDNPRATSYMVGYGNNYPQQVHHRASSIVSYKK
DPRPISCRGGYATWFSSKSSDPNQLTGAIVGGPDAYDNFADERDNYFISFLPRCFEDSLL
RYDQMCLTLFVMQKLYQLLARRGKLQ
>Lus10012162
MSMYGRDPWGGPLEINTADSATDDDRSRNLNDLDRAALSNSRPLDETQQSWLLGPTEQKK
KKRYVDLGCIIVSRKIFIWTLGTLLAAGLLTGLIIIIVKYAPRHHHPKPPPDNYTLALHK
ALMFFNAQKSGKLPKHNNVSWRGNSCMNDGKGDSSTLFKDLVGGYYDAGDAIKFNFPKSF
AMTMLSWSVIEYSAKYEAVGELNHIKDIIKWGTDYLLKTFNHTADTIDRIVSQVGSGDTS
GGSTTPNDHYCWTRPEDIDYERPVTECHTCSDLAAEMAAALASASIVFKDNKAYSQKLVH
GARTLFKFSRDQRGRYSAGSAEAGTFYNSTSYWDEFVWAGTWLYYATGNNSYLSLATTPG
IAKHAGAFWGGPDYGVFSWDNKLTGAQVLLSRLRLFLSPGYPYEEILRTFHNQTSIVMCS
YLPYFSSFNRTKGGLIQLNHGRPQPLQYVVNSAFLASVYADYLEAADTPGWYCGPNFFST
KILRDFAKTQIDYVLGKNPRKMSYVVGFGNHYPKHVHHRGASVPHNKVKYSCKGGWKWRD
TKKPNPNTLVGAMVAGPDRHDGFKDVRMNYNYTEPTLAGNAGLVAALIALSGDGTSNIDK
NTIFSAVPPMFPTPPPPPAPWKP
>Lus10026275
MYGRDPWGGPLEINTADSATDDDRSRNLNDLDRAALSRQLDETQQSWLLGPTEQKKKKKY
VDLGCFIVSRNIFLWTFGTLLSAALLAGLIVIIVKFAPRHHKPKPPPDNYTLALNKALMF
FNAQRSGKLPKHNNVSWRGNSGLNDGKSDSSSLFKDLVGGYYDAGDAIKFNFPKSFAMTM
LSWSVIEYSAKYEVAGELNHVKEIIKWGTDYFLKTFNHTADTIDRIVAQVGSGDTSGGIT
TPNDHYCWVRPEDINYVRPVTECHSCSDLAAEMAAALASASIVFKDNKAYSQKLVHGART
LFKFSRDQRGRYSAGSSEAAQFYNSTSYWDEFIWAGTWLYYATGNNSYLQLATTPGLAKH
AGAFWGGPDYGVFSWDNKLLGAQVLLSRLRLFLSPGYPYEEILKTFHNQTSIVMCSYLPY
FTSFNRTKGGMIELNHGRPQPLQYVVNAAFLATLYSDYLEASDTPGWYCGPNFYSTKILR
EFAKTQIDYILGKNPRKMSYLVGFGKRFPKHVHHRGASIPKSKVKYNCKGGWRWRDRQKP
NPNILVGAMVAGPDKQDGFCDVRKNYNYTEPTLAGNAGLVAALVSLSGEGTSNIDKNTIF
SAVPPMFPTSPPPPAAWKP
>Lus10032377
MSAAPLLLLSLLCSFTSVFAGHDYGQALSKSILFFEAQRSGFLPHNQRITWRSNSGLNDG
KASGVDLVGGYYDAGDNVKFGLPMAFTVTMMSWSIIEYGKQMASSGELRNAMEAVKWGTD
YFIKAHPEPNVLYGEVGDGTTDHYCWQRPEDMTTDRRAYRIDPSNPGSDLAGETAAAMAA
ASIVFRRSNPAYSRELLNHAYQLFDFANKYRGKYDSSITVAQKYYRSVSGYNDELLWAAA
WMYQASNNQYYLSYLAENGDSMGGTGWGMTEFGWDVKYAGVQTLVSKFLMQGRAGKYAPV
FEKYQQKAEYYMCSCLGKGSRNIQKTPGGLIFRQRWNNMQFVTSASFLATVYSDYLSSSR
KSLHCSAGTASPSDLLGFAKSQVDYILGDNPRATSYMVGYGNNYPQQVHHRASSIVSYKK
DPRPISCRGGYATWFSSKSSDPNQLTGAIVGGPDAYDNFADERDNYEQTEPATYNNAPLL
GILARLGAGHGGYNQLLPEVVPAPSQERKAPVKAPVKAPVDKYTPAPVSNSAPIAIKQKV
TTSWNHQGKTYYRYSAIVTNYSPKPLNNIKLYINKLYGPIWGLTKYGNSYGFPAWIKSLP
AGKSMEFVYIHTAPYADVSVSTYTLA
>Lus10035316
MDNHRRALSLFILLLTLLSPISSTFDYADALSKSLLYFESQRSGRLPYNQRVSWRDHPGL
TEGTQQSPTASSKASVDLVGGYYDAGDQVKFGLPMAFTVTMLSWGVLESGEQIATAGELQ
HALEAIKWGTDYFIKAHTSPNVLWAEVGDGDTDHYCWQRPEDMTTSRRAYRIDENNPGSD
LAGETAAAMAAASMVFRKTNPHYSHLLLHHAQQLFEFGDKFRGKYDSSVGVVKGYYASVS
GFMDELLWGAMWLYRATDKEEYLEYVIKNAEGFGGIGWAMTEFSWDVKYAGIQIMASKLL
TEAKHKPHSETLHQYKSKAEFYLCSLLNKNNSTNSNVIHTPGGLIYVREWNNMQHVSTAS
FLMTYYSDFLLESGQLTLDCHLGSVTHHELLSFAKSQVDYILGSNPMNMSYLVGYGSNYP
RRVHHRGASIMSYREQRGFIGCTQGYDDWYGKDEPNPNLLVGALVGGPDFEDKFVDSRDN
FMQTEACTYNTAPLVGVFAKFLGLEEDEFDDDKMLVASI
>Lus10009724
MEPKPEQQKQEHSTLLLKICITLNLNLLFQIIIITISFLLPLTLQSSSSHDYGDALSKSL
LYFESQRSGRLPSSLQRASWRHHSGLLDGLQQGVDLVGGYYDAGDNVKFGLPMAFTITML
SWGVIEYVGDIAAAGEYHHALEAIKWGTDYFIKAHTSPNVLWVQVGDGDNDHYCWQRPED
MTTSRLAFKVDHNNPGSEVAGETAAAMAAASIVFSKTNPHYSQLLLRHAQQLFAFADKYR
GKYDESVKVVKGFYTSTSGYKDELLWGAIWLYKATNNPTYLNYVLQNAYDFGGATWAVKE
FSWDIKFPGLQLLASTLLKDERHKNHSSILESYRSKAEYYMCACLNKNPGDDNNVHLTPG
GLIYIRQWNNLQYASAAVFLLTVYSDYLESTNRRLKCGGSYVDPPEILRFAKSQVNYFLG
DNPMNMSYLVGYGTRYPQMVHHRGASIVSVKEHKDFIGCMQGYDIWYTRKAPNPNVLVGA
LVGGPDENDAFQEERQNHMQMEACTYNTATLVGVLARLDRIEQKEVDSVDE
>MDP0000286362
MKQGIVLQWVSLLSIFALFSLSQTQSFDYGEALSKSLLYFESQRSGRLPHNQRVTWRHHS
GLDDGLEQGVDLVGGYYDAGDNVKFGLPMAFTITMLSWGVIEYGKQIEDAGEYNHALEAI
KWGTDYFIKAHTHPNVLWAEVGDGSTDHYCWQRPEDMTTSRQAYKVDENHPGSDIAGETA
AAMAAAAIVFRKTNPHYSGLLLHHAQQLFEFGDKYRGKYDESIEVVKGHYTSWSGYMDEL
LWAALWLYTATQNEDYLNYALNNAQSLGGTTWAIKEFSWDVKYAGVQIIASMLLKEERHK
QHMQILQQYRSKAEFYMCACLDRNNVANVQRTPGGVLYIRQWNNMQYVSNAAFLLTTYSD
YLQATHENLTCDKGQVSPQEILSFAKSQVDYILGSNPMAMSYLIGYGPKYPQRVHHRGAS
IDSYKKNKGFIGCTQGYDSWYGRQGPNPNVLVGALVGGPDGNDGFQGRE
>MDP0000289626
MKQGIVLXWFSLLSIFTLFSLSQSFDYGEALSKSLLYFESQRSGRLPHNQRVTWRHHSGL
NDGLEQGVDLVGGYYDAGDNVKFGLPMAFTITMLSWGVIEYGKQMEDAGEYNHALAAIKW
GTDYFIKAHTHPNVLWAEVGDGSTDHYCWQRPEDMTTSRQAYKVDGNHPGSDIAGETAAA
TAAAAIVFRKTNPHYSGLLLHHAQQLFEFGDKYRGKYDESIEVVKGHYTSWSGYMDELLW
AALWLYKATNNEDYLNYVLNNAQSLGGTTWAIKEFSWDVKYAGVQIIASMIFMNQLCIVR
LIMQHRLTANIASKTPSYLRRRALGSSIIDVIYHFLKEXKHKQHMHLLQQYRSKAEFYMC
ACLDKNNVTNVQRTPGGLLYIRQWNNMQYVSNAAFLLTIYSDYIQAAHHNLTCDKGQVGP
QEILSFTKSQVDYILGSNPMGMSYLVGYGPKYPRRLHHRGASIDSYKKNXGFIGCTQGYH
NWYGRQGPNPNVLVGALVGGPDGNDGFRDERWNYMQTEACTYNTATLVGVLAKLDGLEGD
YLSNQPLIASS
>MDP0000276676
MEKFVRVISMAPLLLLLCLPFALAGHDYGQALSKSILFFEAQRSGFLPRNQRVTWRSNSG
LYDGKANGVDLVGGYYDAGDNVKFGLPMAFTVTMMSWSIIEYGKQMAASGELGHAMEAVK
WGTDYFIKAHPEPNVLYGEVGDGNTDHYCWQRPEDMTTNRRAYKISPSNPGSDLAGETAA
AMAAASIVFRRSNPTYSRELLRHAYQLFDFADKYRGKYDSSINVAQKYYRSISGYNDELL
WAAAWLFQASNNQYYLDYLGNNGDSLGGTGWGMTEFSWDVKYSGVQTLVAKFLMQGKAGR
HTAVFEKYQQKAEYFMCSCVGKGSRNAQKTPGGLIYRQRWNNMQFVTSSSFLITVYSDYL
TSSRRTLKCASGNVAPNELLSFAKSQVDYILGDNPRATSYMVGYGNNYPQQVHHRASSIV
SYKKDSSFVSCRGGYATWFSRKASDPNLLTGAIVGGPDAYDNFADQRDNYEQTEPATYNN
APLLGILARLHAGHGGYNQLLPVVPTQPKSAALPKPKAAPEPKVTPATPAPSSSPIAISQ
RKTTSWTSKGVTYYRYSAIVTNKSAKTLTNLKLSVSKLYGPIWGLAKAGNSYVFPSWINS
LPAGKSMEFVYIHSASPANVLVSSYSLA
>MDP0000722052
MTAASTWPKSTTGPSVATMYDELLWAAAWLFQASNNQYYLDYLGNNGDSLGGTGWGMTEF
SWDVKYSGVQTLVAKFLMQGKAGRHTAVFEKYQQKAEYFMCSCVGKGSRNAQKTPGGLIY
RQRWNNMQFVTSSSFLITVYSDYLTSSRRTLKCASGNVAPNELLSFAKSQVDYILGDNPR
ATSYMVGYGNNYPQQVHHRASSIVSYKKDSSFVSCRGGYATWFSRKASDPNLLTGAIVGG
LMPTTTLLIRETTMSRQSLLLTTMLLFSVYWHAYMPAMAVVPTQPKSAALPKPKAAPEPK
VTPATPAPSSSPIAISQRKTTSWTSKGVTYYRYSAIVTNKSAKTLTNLKLSVSKLYGPIW
GLAKAGNSYVFPSWINSLPAGKSMEFVYIHSASPANVLVSSYSLA
>MDP0000388002
MVFSVFIFGGLVVGLWHLWERRISEKEQFEDAKLNADKAGHGETVAHKDSHQKVLAKLTG
IRYGARPNFKEIFESVSKNWGHVDVGVIVCGPPTLQSSVAKEIRSHNLRRQFDHPIFHFN
SHSFDLHSIRAMSMYGRDPWGGPLEINTADSATDDDRSRNLQDLDRAALSSRPLDETQQS
WLLGPSGEKKKKKYVDLGCIIVSRKIFVWTVGTLLVSAFLAGFITLIVKTVPRHRHARPP
PDNYTLALRKSLMFFNAQRSGKLPKHNNVSWRGNSCLKDGNDPSTTFKDLAGGFYDAGDA
IKFNFPASFAMTMLSWSVIEYSAKYEASGELSHVKEIIKWGSDYFLKTFNHSADSIDKLV
AQVGVGSTAGGSTTPNDHYCWMRPEDIDYQRPVSECHSCSDLAAEMAAALAASSIVFKDN
KAYSQKLVHGAKTLFRFSREQRGRYTAGGSTDAATFYNSTSYWDEFIWGGAWMYYATGNS
SYLQLATTPGLAKHAGAFWGGPDYGVLSWDNKLAGAQVPQVWDLTSNRPAAGGLIQLNHG
RPQPLQYVVNAAFLATLYSDYLDAADTPGWYCGPNFYSTDVLREFAKTQIDYILGKNPRK
MSYVVGFGNHYPKHVHHRGASIPKNKIKYSCKGGWKWRDTSKANPNTIDGAMVAGPDKHD
GFRDVRSNYNYTEPTLAGNAGLVAALVALSGEKSVGIDKNTIFSAVPPMFPTPPPPPAPW
KP
>MDP0000561662
MEEKKKKTQWHNLLLLLLTLNIFTTAGAFNYSDALTKSLLYFESQRSGRLPYNQRVTWRG
HSGLTDGLEQGVDLVGGYYDAGDHVKFGLPMAFTVTMLSWSVIEYRQQIAAAGELEHAME
AIKWGTDYFIKAHTSPNVLWAEVGDGDTDHYCWQRSEDMTTSRRAYKIDEKNPGSDLAGE
SAAAMAAAALVFKESNPHYSHLLLHHAQQLFEFGDNYREKYDGSLEVVKSYYASVSGFKD
ELLWAALWLYKATDNEEYLKYVINKANSFGGIGWAMTEFSWDVKFAGLQLLASKLLLEEK
HKKHSHILELYKSKADYYMCSCLNKNTAAKNVELTPAGLLYIRQWNNMQYVSAASFLLTV
YSDFLKTSNGNLNCHGGTAGHEEVLSFAKSQIDYILGSNPLNMSYLVGYGPKYPQRVHHR
GASVESYRENKGFIGCTQGYDSWYAREEPNPNVLVGALVGGPDCKDNFVDRRDNYMQTEA
CTYNTAPLVGVFAKFSDQENMDQGQNLDFVASY
>MDP0000252536
MEEKKTQRQHHHLLLLLLTFNIFTTASAFNYSDALTKSLLYFESQRSGRLPYNQRVTWRD
HSGLTDGLEQGVDLVGGYYDAGDHVKFGLPMAFTVTMLSWSVIEYRQQIAAAGELEHAME
AIKWGTDYFIKAHTSPNVLWAEVGDGDTDHYCWQRPEDMTTSRQAYKIDEKNPGSDLAGE
TAAAMAAAXLVFKKSNPHYSHLLLHHAQQLFEFGDKYREKYDGSLGVVKSYYASVSGFKD
ELLWAALWLYKATDNEEYLKYVINKAHSLGGIGWAITEFSWDVKYAGLQLLASKLLLEEE
HMKHSHILELYKSKADYYMCSCLNKNTATKNVERTPAGLLYVRQWNNMQYVSTASFLLTV
YSDFLETSNQKLSCHGGTAGHEEVLSFAKSQIDYILGSNPLNMSYLVGYGPKYPRRVHHR
GASVESYRENKGFIGCTQGYDNWYGREEPNPNVLVGALVGGPDCKDNFVDRRDNYMQTEA
CTYNTAPLVGVFAKFSELEVQKNVDQGQTLDLVASY
>MDP0000826600
MTRNCNLAPCVLLALLLLGILHLESATATDFTYGEALDKTLMFFEAQRSGKLPETQRVNW
RGDSGLKDGLAQGVNLVGGYYDAGDHVKFGLPMAFTVTMLSWGAVEYRKEISDLAQLGQT
LRAIRWGTDYFMKAHPQPNVLWGQVGDGDSDHYCWERAEDMTTPRTAYKTDESHPGSDLA
GETAAALASAAIAFKPYNSSYSALLLVHAKQLFTFADRFRGLYDESIGTAKNFYTSSGYS
DELLWAAAWLFEATNDQYYLKYVVDNAVYMGGTGWAVKEFSWDNKYAGVQILLSKVLLEG
RGGAYTSTLKQYQAKADYFACACLQKNDGYNVQKTPGGLLYVREWNNLQYVTSATFLLAV
YSDYLSAANAKLTCPDGQAQPQELLNFAKSQADYILGKNPNSMSYIVGIGQNYPVHVHHR
GASMPSVFTLHSAVECVQGFETWYQRPEANPNVIYGALVGGPDQNDNFSDDRSSYEQTEP
TLSGTGPLVGLLSKLQSLNGIHPSYNKGTPNSQPTIPREGANDHEEQNPVQAPETPIKLI
HSIGNTWTVGKTTYYRHKVVLKNTSQKPISDVKLEIEDLKGSVWGLIPTPEKNIYELPQW
HKVLQPGSECIFIYVQGGSQANVSIVSYH
>MDP0000131267
MEKFVRVVSMAPLFLLLCFPFALAGHDYGQALSNSILFFEAQRSGFLPPNQRVTWRSNSG
LYDGKANGVDLVGGYYDAGDNVKFGLPMAFTVTMMSWSIIEYGSQMAASGELXHAMDAVK
WGTDYFIKAHPEPNVLYGEVGDGNTDHYCWQRPEDMTTNRQAYKISPSNPGSDLAGETAA
AMAAASIVFRRSNPAYSRELLSHAYQLFDFADKYRGKYDSSITVAXKYYQSXSGYNDELL
WAAAWLFQASNNQYYLDYLGNNGDSMGGTGWSMTEFGWDVKYPGVQTLVAKFLMQGKAGS
HTAVFQKYQQKAEYFMCSCVGKGSQNAQKTPGGLIYRQRWNNMQFVTSASFLATVYSDYL
TSSRSTIQCASGNVAPNELLSFAKSQVDYILGDNPRATSYMVGYGNNYPQQVHHRASSIV
SYKKDSSFVSCRGGYATWFSRKASDPNLLTGAIVGGPDAYDNFADQRDNYEQTEPATYNN
APLLGILARLNAGHGGYNQLLPVVTTQPKAAPLPEVAPASPAPSSSPIAISQRKTTSWIS
KGVTYYRYSAIVTNKSAKELTNLKLSVSKLYGPIWGVTKYGNSYGFPSWINSLPAGKSME
FVYIHSASPANVLVSSYSLA
>MDP0000131397
MEEKKKKTQWHNLLLLLLTLNIFTTAGAFNYSDALTKSLLYFESQRSGRLPYNQRVTWRG
HSGLTDGLEQGVDLVGGYYDAGDHVKFGLPMAFTVTMLSWSVIEYRQQIAAAGELEHAME
AIKWGTDYFIKAHTSPNVLWAEVGDGDTDHYCWQRSEDMTTSRRAYKIDEKNPGSDLAGE
SAAAMAAAALVFKESNPHYSHLLLHHAQQLFEFGDNYREKYDGSLEVVKSYYASVSGFKD
ELLWAALWLYKATDNEEYLKYVINKANSFGGIGWAMTEFSWDVKFAGLQLLASKLLLEEK
HKKHSHILELYKSKADYYMCSCLNKNTAAKNVELTPAGLLYIRQWNNMQYVSAASFLLTV
YSDFLKTSNGNLNCHGGTAGHEEVLSFAKSQIDYILGSNPLNMSYLVGYGPKYPQRVHHR
GASVESYRENKGFIGCTQGYDSWYAREEPNPNVLVGALVGGPDCKDNFVDRRDNYMQTEA
CTYNTAPLVGVFAKFSDQENMDQGQNLDFVASY
>MDP0000225700
MANWQLAIGIGAWGRKKYTRCRCRSXGVFIHYSXDLIALLWVSVSVELNNICRSAMSMYG
RDPWGGPLEINTADSATDDDRSRNLQDLDRAALSSRPLDETQQSWLLGPSGEQKKKKYVD
LGCIIVSRKIFVWTVGTLLVSAFLAGFITLIVKTVPRHHHARPPPDNYTLALRKSLMFFN
AQRSGKLPKHNNVSWRGNSCLKDGNDPSTTFKDLAGGFYDAGDAIKFNFPASFAMTMLSW
SVIEYSAKYEAAGELSHVKEIIKWGSDYFLKTFNHSADSIDRLVAQVGVGSTAGGSTTPN
DHYCWMRPEDIDYQRPVSECHSCSDLAAEMAAALAASSIVFKDNKAYSQKLVHGAKTLFR
FSREQRGRYSAGGSTDAATFYNSTSYWDEFIWGGAWMYYATGNSSYLQLATTPGLAKHAG
AFWGGPDYGVLSWDNKLAGAQVLLSRLRLFLSPGYPYEEILRTFHNQTSIIMCSYLPVFT
TFNRTKGGLIQLNHGRPQPLQYVVNAAFLATLYSDYLDAADTPGWYCGPNFYSTDVLREF
AKTQIDYILGKNPRKMSYVVGFGNHYPKHVHHRGASIPKNKIKYNCKGGWKWRDTPKANP
NTIDGAMVAGPDKHDGFRDVRSNYNYTEPTLAGNAGLVAALVALSGEKSVGIDKNTIFSA
VPPMFPTPPPPPAPWKP
>cassava4.1_033958m
MEDERKKKKNQTLYRPLKPPRIARHCCALFSFFTIFKTGLAFDYADALTKSLLYFEAQRS
GRLPYNQRVTWRDHSGLTDGLEQGVDLVGGYYDAGDHVKFGLPMAFTITMLSWSVIEFRD
QISRADELEHALEAIKWGTDYFIKAHSSPNVLWAEVGDGDTDHYCWQRPEDMTTSRQAYK
IDENNPGSDLAGETAAAMAAASIVFKRRNPHYAHLLLHHAQQLFEFGDKYRGKYDASVEA
VKSYYASVSGYMDELLWGAMWLYKATDNKEYLNYVINKAHYFGGTDWAITEFSWDVKYAG
LQIMASKLLMDGHKEQSHMLEQYKSKGEYYICSCLNKNNNGSNVDRTPAGLLHIRQWNNM
QYVSTAAFLLTIYSGYLQSSNQKLECPNGVVDHEEIFNFAKSQVDYILGSNPMNMSYLVG
YGPKFPTRVHHRGASIVSYRENKGFIGCTQGYDNWYSSQEQNPNVLVGALVGGPDRQDNF
RDQRGNYMQTEACTYNTAPLVGVFAKLLEMEDPKGYHDHTGPLVASY
>cassava4.1_029944m
MEDNHKKQQKFLLFFSFAAVLLPVCQSFNYTEALSKSLLYFESQRSGRLPYNQRVTWRHH
SALTDGLEQGVDLVGGYYDAGDNVKFGLPMAFTVTMLAWGVIQYEKQMSDAGEYQHALEA
IKWGTDYFIKAHTQPNVLWVQVGDGYTDHYCWQRPEDMTTSRQAYKVDEKNPGSDVAGET
AAALAAASIVFRRTNPHYSYLLLHHAKELFEFGDKHRGKYDESVKAVKGYYPSVSGYKDE
LLWAALWLHKATDNEAYLMYVLENGYGFGGITWAISEFSWDVKYAGVQLIASMLLRDERQ
RKHKLILQKYRSKAEHYLCSCLHKNNATNVERTPGGLLHIRKWNNLQYVSTAAFLLTVYS
DYLDASNQRLKCDQGMLTPQEIFSFAKSQVDYILGNNPMGMSYLVGYGLRYPLKVHHRGA
SIESYRGNKGFIGCTQGYDLWYSRQDPNPNVIVGAIVGGPNNKDEFWDERENYMQTEACT
YNTATLVGVFAKLHRFEEEDL
>cassava4.1_013066m
MEKRCALFSMAPLFLFLCLPFAFAGHDYGQALSKSILFFEAQRSGYLPHDQRVTWRANSG
LNDGKTSGVDLVGGYYDAGDNVKFGLPMAFTITMMSWSIIEYGKQMAASGELGHAMAAVK
WGTDYLIKAHPEPYVLYGEVGDGNSDHYCWQRPEDMTTDRRAYRIDPSNPGSDLAGETAA
AMAAASIVFRRSNPAYANELLAHAHQLFDFADKYRGKYDSSITVAQKYYRSISGYNDELL
WAAAWLYHATNNQYYLSYLGNNGDSMGGTGWSMTEFGWDVKYAGVQTLVAKV
>cassava4.1_003712m
MHSGNNWGGSFEIMNGAESTTDDDRSRNMEWDRGALHSQQHYRNLDETQQSWLLYPQETK
KKKYVDLGCIVCSTKAFKWTLYSLVVVFMVIALPTIIVKTLPDHKSPPPPPDNYTLALHK
ALLFFNAQKSGKLPKNNGIPWRGDSGLQDGNDTDFKGGLVGGYYDAGDNVKFHFPMAFTM
TMLSWSLIEYNHKYKAIGEYNHMRDLIKWGTDYLLLTFNSSATKIDKIYCQVGGSLNGST
TPDDHYCWERPEDMDYRRPSIFVNAGPDLAGEIAAALAAASIVFRDNNAYSKMLVKGAVT
VFDFAREGGKRRPYSRGQPYVEPFYNSTGYYDEYMWGAAWLYYATGNISYISLATNPGIP
KNSRAFYMTPNLSVLSWDNKLPAAMLLLTRFRIFLSPGYPYEDMLRMYHNVTGLNMCSYL
QQFHVFNWTKGGMIQLNQGKPQPLQYVANAAFLASLFVDYLNASSVPGINCGPKFVSLND
LRSFATSQIDYILGKNPMNMSYVVGYGSKFPRHVHHRGASIPHDNKRYSCTGGWKWRDSR
NRNPNNITGAMVGGPDRFDNFHDVRTNFNQTEPTLAGNAGLVAALVSLTSGGGFGIDKNA
IFSAVPPLYPQSPPPPPPWKP
>cassava4.1_004404m
MGISNFGVLMLVVGMLGLDAATATGFDYGQALDKTFLFFEAQRSGKLLANQRVKWRGDSG
LKDGFLQGVDLVGGYYDAGDHVKFGLPMAFSVTMLAWGAIDFRKEITALDQMGHTLWAIR
WGTDYFMKAHTQPNVLWAQVGDGDSDHYCWERAEDMTTPRTAYKLDEYHPGSDLAGETAA
ALAASALAFKPYNSSYSNLLLVHAKQDELLWAAAWLYRATDDEYYLKYVVDNAVYMSGTG
WAVKEFSWDNKYAGVQILLSKILLDGRGGAYTSTLKQYQAKADYFACACLKKNDGYNIQT
TPGGLMYVREWNNLQYASAAAILLSIYSDYLSAAKAKLTCPDGQIPPQELLNFAKSQADY
ILGKNPKSMSYLVGYGPQYPVHVHHRGSSIASIFALHSAVECVQGFETWYRRPQGNPNVI
HGALVGGPDQNDNFSDDRSNYEQTEPTLSGNAPLVGLFSKLHSVYGSTGSYQQQTQVPNT
SLGVPVEFIHSITNTWNVGTTTYYRHKVIMKNVSQKPISELKLVIEDLSGSLWGLSPTSE
KNTYELPQWLKVLKPSSEYSFVYVQGGPQAKVSVRSYC
>cassava4.1_003698m
MEKHFRLISMTPLFLLLCFPFAFAGHDYGQALSKSILFFEAQRSGYLPHNQRVTWRANSG
LNDGKASGVDLVGGYYDAGDNVKFGLPMAFTITMMSWGIIEYGKQMAASGELGHAMAAVK
WGTDYLIKAHPEPNVLYGEVGDGNSDHYCWQRPEDMTTDRRAYRIDPSNPGSDLAGETAA
AMAAASIVFRRSNPAYANELLGHAHQLFYFANKYRGKYDSSITVAQKYYRSISGYNDELL
WAAAWLYQATNNHYYLSYLGENGDSMGGTGWGMTEFGWDVKYAGVQTLVAKFLMQGKAGH
YAPVFERYQQKAEYFMCSCLGKGSRNVQKTPGGLLFRQRWNNMQFVTSASFLATVYSDYL
ASAGRSIKCASGVVAPSELLSFAKSQVDYILGDNPRATSYMVGYGNNYPRQVHHRASSIV
SIKVNPSFVSCRGGYATWFSRKASDPNVLAGAIVGGPDAYDNFADERDNYEQTEPATYNN
APILGILARLNGGHGGYNQLLPVVVPAPTHQKPASHPKITPAPASNSAPISVEQKMTTSW
NAKGRTYYRYSTIVTNKSAKTLTDLKLSISKLYGPIWGLTKSGDSYAFPSWLESLPAGKS
LEFVYIHAASAADVSVSSYDLA
>cassava4.1_003705m
MSMYGRDPWGGPLEINAADSATDDDRSRNLQDLDRAALSRPLDETQQSWLLGPAEQKKKK
KYVDLGCIIVSRKIFVWTVGTLLVSGLLAGLITLIVKTVPRNHHSKSPPDNYTLALHKAL
MFFNAQRSGKLPKHNNVSWRGNSCVNDGKSATGTIFKDLAGGYYDAGDAIKFNFPASFAM
TMLSWSVIEYSAKYEAAGELNHVKDIIKSGNDYFLKCFNHTADTINTIAAQVGVGDTSGG
STSPNDHYCWMRPEDIDYPRPVTECHSCSDLAAEMAASLASASIVFKDNKAYSQKLVHGA
RTLFKFAREQRGRYSAGGSDAAIFYNSTSYWDEFIWGGTWLYYATGNSSYLQLATTPGLA
KHAGAFWGGPFYGVLSWDNKLTGAQVLLSRLRLFLSPGYPYEEILWTFHNQTSIIMCSYL
PIFTSFNRTRGGLIQLNHGAPQPLQYVVNAAFLATLFSDYLEAADTPGWYCGPNFYSTDV
LREFAKTQIDYILGKNPRKMSYVVGFGDHYPRHVHHRGASIPKNKIKYNCKGGWKWRDSK
KPNPNTLVGAMVAGPDKHDGFHDVRTNYNYTEPTLAGNAGLVAALVALSGDKSTGIDKNT
IFSAVPPMFPTPPPPPAPWKP
>cassava4.1_008304m
MAFTVTMLSWSVIEFRDQIARAGELEHALEAIKWGTDYFIKAHTSPNVLWAEVGDGDTDH
YCWQRPEDMTTSRQAYKIDENNPGSDLAGETAAAMAAASIVFKRTNPHYAYLLLHHAKQL
FEFGDRYRGKYDASVEVVKSYYASVSGYKDELLWGAMWLYKATDSQEYLKYVINKAHCFG
GTGWAMTEFSWDVKYAGLQIMVSKWLMDERHKEHRHIIEQYKSKAEYYICSCLNKNNNGS
NVERTPAGLLHIRQWNNMQYVSTAAFLLTIYSGYLRGSDQKIQCPNGVLDHKEILSFAKS
QVDYILGSNPMNMSYLVGYGPKFPARVHHRGASIVSYRENKGFIGCTQGYDNWYSRKEKN
PNVLVGALVGGPDCQDNFRDQRGNYVQTEACTYNTAPLVGVFANLLEMEDQMGDHNQPLV
ASY
>Migut.A00660.1.p
MEKSVGLCFSMAPLFLVLCFLLPPAFAGHDYGQALTKSILFFEAQRSGYLPGSQRVQWRG
NSGLNDGKLNGVDLVGGYYDAGDNVKFGLPMAFTVTMLSWSILEYGKQMGASGELGHAID
AVKWGTDYLIKAHPEPNVLYGEVGDGNTDHNCWQRPEDMTTSRAAYRIDPSHPGSDLAGE
TAAAMAAASIVFRRYNPSYSAELLKHAYQLFDFADKYRGKYDSSITVAQKYYRSVSGYAD
ELLWGAAWLYKATNNGYYLNYLGKNGDALGGTGWGMTEFGWDVKYAGVQTLVAKFLMAGK
GGSYTQVFGKYQEKAEFFMCSCLGKGNRNAQKTPGGLIFRQRWNNMQFVTSASFLMTVYS
DYLTSAGKSLKCASGNVSPTELLSFAKSQVDYILGDNPRATSYMVGYGNNYPKQVHHRAS
SIVSYKVDPSFISCRGGYATWFGRKASDPNLLTGAIVGGPDAYDNFADQRDNYEQTEPAT
YNNAPLLGILARLHAGHSGYNQLLPVELPSLKPFAANLNPAAKPWRDPLQFRRLPNRLLL
LRR
>Migut.M01726.1.p
MRIGSMAEKRSFKCKPFTVSNFVVLVLSLFPKISSSQSYNYGDALSKSLLYFEAQRSGRL
PYNQRVGWRHHSGLTDGLDQGVDLVGGYYDAGDNVKFGLPMAFTMTMLSWGVIQFRDQIA
DGGELRHALEAIKWGIDYFIKAHTHPNVLWAQVGDGDTDHLCWQRPEDMTTSRRAYKLDE
ENPGSEVAAETAAAMAAAAIVFRTTNPHYSHLLLEHAQQLFEFGDKYRGKYDETIEGAKG
YYTSVSGYKDELLWAALWLYKATDNSTYLNYAIQNANAFGGITWAISEFSWDVKFAGLQL
MASLLPMEGKNEQQRQILQQYRSKAEHYLCACLNKNNSTNVQRTPGGLLYTRQWNNMQYV
STAVFSLTVYSDHLQSTNQMLNCHKDSVGPTEILSFVRSQVDYILGSNPVGVSYMVGYGA
VYPKKVHHRGASMDPYRDSKVFVGCTQGYDSWYGRQDPNPNVLVGALVGGPDSKDGFTDR
RGNFVQTEACTYNTAPLVGVFAKFNALEKSNSSSLVSSI
>Migut.N01000.1.p
MFGRDPWGGPLEIAADSATDDDRSRNLQDYDRAALSRPLDETQQSWLLGPGEQKKKKYVD
LGCVIVSRKIFLWTVGTLVAAGLLAGLIVLIVKTVPRHHHRPPPPDNYTLALNKALMFFN
AQRSGKLPKHNNVSWRGNSCLKDGEPGLFKDLTGGFYDAGDAIKFNFPQSFAMTMLSWSV
IEYGAKFEAAGELNHVKEIIKWGADYFLKTFNHTADTIDRMVAQVGKGDTSGGPDDENDH
SCWTRPEDIDYERPVFQCSSCSDLAAEMAAALASASIVFKDEKAYSQKLVHGAKTLFKFS
RDQRGRYSASSEAAQFYNSTSYWDEFVWGATWMYYATGNNTYLQLATTPGLAKHAGAFWG
GPSYGVLSWENKLAGAQVLLSRLRLFLSPGYPYEEILSTFHNQTNLFMCSFLPYYTSFNR
TKGGLIQLNHGAPQPLQYAANAAFLATLFSDYMKAADTPGWYCGPKFYSTDVLREFAETQ
MNYILGKNPRKMSYVVGYGTHYPKQVHHRGASIPKNNVKYTCKGGLKWRDSTKANPNIIV
GAMVAGPDRNDGFKDKRNNYNYTEPTLAGNAGLVAALVALSGDTDVGIDKNTIFSAVPPM
FPTAPPPPAPWKP
>Migut.F01403.1.p
MSNNLCILAFGLCLLVQVHIAKSREYGEALTKSLLFYEAQRSGKLPPDQRVQWRGDSALH
DGKTGGIDLVGGYYDAGDNVKFGFPMAYTVTMLAWSVVEFGNNLKARNEYWNALKAVKWG
TDYMMKAHPEPNVLYGEVGDGGSDHACWQRPEDMTTPRTVYKIDDHNPGADLAGETAAAF
AAASIAFKKSSPAYSAQLLIHAKQDELLWAAAWLQRATNDNTYLEFINRSSNSGGTRTMF
SWDDKFVGAQVLIAKRILEGKFSENGNLGQMKNFAEQYICNCIQKGYSNVQRTSGGLLWF
LQWSNLQYVTSASFIITAYADYLSKTHKNIQCASGIVGPNDLMAFAKSQVDYMLGSNPKN
MSYMVGFGSNYPKQVHHRGASIVSIKKDSRPMSCQEGFEEWFHNNQENPNVLTGAIVGGP
DRSDQYTDARDNYQQAEPSTANNAPLVGVLARLAA
>Migut.H01799.1.p
MVGKGQYCLFANRKQFLPHFLVLTLFMFSSLGISTSFDYGEALSKSLLYFEGQRSGRLPY
NQRATWRHHSGLTDGLEQGVDLVGGYYDAGDNIKFGLPMAYTITLLSWSVTEFHDQIAAA
GELRHALDAIKWGTDYFIKAHTHPHVLWAQVGDGETDHQCWQRPEDMTTSRRAYKVDEEN
PGSEVAAETAAAMAAASIVFRRINPRYSRLLLVHAKQLFEFGDKYRGRYDASIDVAKGYY
PSVSGYMDELLWAALWLYKSTANISYFDYAIQNGESFGGTTWAITEFSWDVKYAGVQTIA
AMLPTEGRSKEQKETLQKYRSKAEYFICACLNKNNSTNVERTPGGLLYTRHWNNMQYISN
ALLPLAVYSNHLHSTNRTLHCDSGQVGPDEILTFVKSQVDYILGSNPMGVSYMVGYGPTY
PVKVHHRGASTVSYRESKVFIGCMQGYYSWFGRRGSNPNVLVGALVGGPDKDDGFSDRRD
NYAQTEACTYNTAPLVGIFAKFHALEKVYSNSTVSNK
>Migut.D01909.1.p
MVSLSPSYTSLILLVGLLFSEATIVNSFDYGDALDKTLLFFEAQRSGKLPASQRVKWRGD
SGLSDGYAQGVNLVGGYYDAGDHVKFGLPMAFTVTMLSWSAVDFSGDLVSVNQMAHTLEA
IKWGTDYFIKAHPKPFVLWGQVGDGASDHYCWQRAEDMTTSRTAYKLDPENPGSDLAGET
AAALAAASLAFKPYDSTYSELLLVHAKQIFSFANRFRGFYDESIGNAKQFYTSSSYADEL
LWAATWLYRATKDEYFLKYVVDNCVSLGGTGLAVKEFSWDNKYAGIQILLSKILLDGAGG
QYTATLQQYQAKADYFACACLQKNDGYNVKMTPGGLLYVREWNNLQYTASSAFLLAVYSD
YLAKSKSVVKCPSVQVQPQELLTFAKSQADYILGKNPKSMSYLVGFGQSYPLHVHHRGAS
ITSISLLKSAVGCVEGFESWYKRVEADPNVIYGALVGGPNANDEYFDSRSNYEQSEPTIS
GTAPLVGLFSRLHRLPAAAPVEFLHSITSTWTVGTETYYRHKVIIKNVSQKPITQLRLHF
DSLTGSLWGLSPTQEKNTYELPEWLKVLEPSSECTFVYIQGGAQAKISIQNYH
>Migut.F00670.1.p
MSRLCYLALVISFVALFQNAASIDYGAALTKSLLFYEAQRSGKLPPTQRVQWRGDSALTD
GKDSGVDLTGGYYDAGDNVKFGFPMAYTVTMLAWSVVEFGPQLRARNELSNALRAIKWGT
DYLIKAHVEPNVMYGQVGDGGSDHSCWMRPEDMTTPRTAYKIDEQHPGSDLAAESAAALA
AAAIAFQESQPSYSSRLLNHAKQLFDFATKYTGKYHDSIPGAGQFYSSSGFEDELLWAAT
WLSLATNDKTYSDIVTKSTNFGGTRTMFSWDDKFVGAQILISKGVLEGKFKSENGNLEQA
KQYGEEYVCNCMQKGNNNVRKTNGGLLWFQEWNNLQYVTTASFIITTYADILNAAKTTIQ
CPGGTVGPQDLITFAKSQVDYILGSNPKQMSYMVGIGSNYPKRVHHRGASIVSIKKDPSP
VSCQAGFDQWFHRNADNPNVLDGAIVGGPNQSDEYSDERENYQQSETATANIAPFVGVLA
RFA
>Migut.B00688.1.p
LLRPVEHKTTTKKRNTIFLWMIGAILVAGLATALISSMVKNLPRHRHRHQPPLPPDNYTL
ALNKALNAQRSGRLPEDDNVSWRGDSCLKDGSSLSEDLSGGYYDAGDAIKFNFPQSFAMT
LLSWTVVEYSAKYEAAGELNHVKETIKWGTDYLLKTFNNSADTIDRVVTQVGRGGFPSGT
DPNDHSCWMRPEDIDYERPVTECNRCSDLAAEMAAALASASIVFKDSVTYSHQLIRGVET
VFQFSRERRGLYSIENQAANFYNSTSYWDEFVWGATWLYYATGNISYLELANAPALATRA
GAFERRLCDRVFSWDNKLPGAQVLLTCLRIFFSPGYPYEEILNEFHKQVELSMCSFLPNH
TSFNRTRGGMIDLSQGQPRNLQYVLNAAFLAHYLSASDTGGWYCGPDFYTRDALRQFAEK
QIGYILGANPRNMVGFGDHYPKHVHHRGPSIPNDNIKYSCKGGWRWRNSKKSNPNTIVGA
MVAGPYKHDGFEDLRENYNYTEPAITGNAGLVAAPLVALSGKESSGIDRNTVFSAVSPMY
PAEPPPPAPWNIRGEECH
>Medtr4g074960.1
MKNLNISLCMVMAVVLVGLVGSVPLGFNYGDALDKSLMFFEAQRSGKLPLQQQRVKWRAD
SGLKDGIQQGVDLVGGYYDAGDHVKFGLPMAYSVTMLAWGAIEFSKEITGLNQMGHTLWA
IKWGTDYFIKAHPQPNVLWGQVGDGTSDHYCWERAEDMTTSRTAYKIDEQHPGSDLAGET
AAALASAAIAFRPYNSSYSNLLLVHAKQLFTFADRYRGLYDESISSAKQFYDSSGYSDEL
LWAAAWLHRATGDEYYLKYVVDNAVYMGGTGWAVKEFSWDNKYAGVQTLLSKVLLEGKAG
PYASTLKQYQAKADYFSCACLQKNDGYNVQKTPGGLLYLHEWNNMQYASSAAFLLAVYSN
YLSAAKAQLNCPEGQIQPQELLNFVKSQADYILGKNPEDMSYLIGYGPKYPIHVHHRGSS
IASVFSLHSEVGCAQGFDAWYNRIEPNPNVIHGGLVGGPDRNDDYTDDRSNYEQSEPTLS
GSAPLVGIFAKLQSSYGNIGTTNLYNNPSKKTNLYKEPTPKTPQGAPVDFLHSISSSWTV
GTTTYYRHKVIIKNTSAKPVSDLKLVVENLSGSVWGLSPTGEKNTYELPQWHKVLNPGSE
CMFVYVQGGPQAKILIQSFH
>Medtr2g028480.1
MSMYGRDPWGGPLEINATDSATDEDRSRNLNELDRAALSRPLDETQQSWLLGPTEQKKKK
KYVDLGCIIVSRKIFVWTVGTILFAAFVAGFVTLIVKTVPRHHKKHPPPDNYTLALHKAL
MFFNAQKSGKLPKHNNVSWRGNSGMQDGKGDGVSAAIKDLVGGYYDAGDAIKFNFPQAFS
ITMLSWSVIEYSGKYEATGELNHVKELIKWGTDYFLKTFNSTADTITTLAAQVGSGVTGE
DSTTPNDHYCWMRPEDIDYDRPVTECHSCSDLAAEMAAALAAASIVFKDNKAYSKKLVHG
ATTLFKFSRDQRGRYSPGRSEAATFYNSTGYFDEFVWGGAWMYFATGNNSYLKLATTPGI
AKHAGAFWGGPDYGVFSWDNKLAGAQVLLSRLRLFLSPGYPYEEILRTFHNQTSIVMCSY
LPVFTSFNRTKGGLIQLNHGRPQPLQYVVNAAFLATLYSDYLDAADTPGWYCGPNFFSTE
KLREFARTQIDYILGKNPRKMSYVVGFGNHYPKHVHHRAASIPKNKVKYNCKGGWKWRES
SKPNPNILVGAMVAGPDRHDGFHDVRKNYNYTEPTLAGNAGLVAALVALSGDKSIPIDKN
TLFSAVPPMFPTPPPPPAPWKP
>Medtr5g085730.1
MEKKKHHFLMQHCCLFLFIFTIFTTNSQAFDYGDALSKSLLYFEAQRSGRLPYNQRVAWR
DHSALIDGLEQGVDLVGGYYDAGDHVKFGLPMAFTVTMLSWGAIEYLQEIEGAGELQHTM
EAIKWGTDYFIKAHTSPNVLWAEVGDGDTDHYCWQRPEDMTTSRRAFKIDENNPGSDLAG
ETAAAMTAASIVFKKTNPHYSHLLLHHAQQLFEFGDKYRGKYDVSVGVVKSYYASVSGYM
DELLWAATWLYKATDKEEYLDYVIKNANLFGGTGWSITEFSWDVKYAGLQLIASQFLNQA
KHKKHSDILEQYRSKAEYYICSCLNKNINGTNVERTPAGLLYVRQWNNMQHVSTASFLLT
IYSDYLKNTNQKLTCHGGILDHKEILSFAKSQVDYILGSNPMNMSYLVGYGPSYPKRVHH
RGASIMSYKENKGFIGCTQGYDNWYSKEDPNPNVLVGALVGGPDWQDNFEDKRNNFMQTE
ACTYNTAPLVALFAKFLHIEDNKMVHDCNSLLVASFK
>Medtr5g093590.1
MKTSKVEKNTWSLTLCFVLLSLITIFLPFCESFNYGQALSQTLLYFEAQRSGHLPHNQRV
NWRHHSGLTDGLEQGVDLVGGYYDAGDNVKFGLPMAFTVTLLSWAAIEYGEEIAAAGEYV
HAMEAIKWGTDYFIKAHTQPNVLWVEVGDGETDHYCWQRPEDMTTPRRAYKVDENNPGSE
VAGETAAALAAASILFKKTNPHYSHLLLQHAQQLFEFGDKFKGKYDESVEVAKGYYTSVS
GYMDELLWAAIWLYKATEKDEYLKYVLENANDFGGTTWAMTEFSWDVKYSGVQAIASMLL
MEEKHKKHEVILKQYRSKAEHYFCACLNLNNASKDNVDRTPGGLLYIRQWNNMQYVANAA
FLLAIYSDHLLATNQKLHCQKGEVGPNELLAFAKSQVDYILGSNPMGMSYLVGYGSNFPQ
RVHHRGASTESYKGNMGFIGCTQGYDNWYESPKPNPNILIGALVGGPDNKDQFRDERRNF
EQLEACTYNTAALVGVFARLYNLE
>Medtr8g099410.1
MEKLTQLVSMLPLFFLLLPSLSFAGGHDYGQALSKSIMFFEAQRSGYLPHNQRVSWRSHS
GLQDGKASGVDLVGGYYDAGDNVKFGLPMAFTVTMMSWSIIEYGKQMASSGELGHAMEAV
KWGTDYFIKAHPQPNLLYGEVGDGNTDHKCWQRPEDMTTDRRAYKVDPSNPGSDLAGETA
AAMAAASIVFRRSNPAYSRELLRHAYELFDFADKYRGKYDSSITVAQKYYRSISGYNDEL
LWAAAWLYQASNNQYYLDYLGRNGDSMGGTGWQMTEFSWDVKYPGVQTLVAKFLMQGKAG
VHAPVFEKYLQRSEYFMCSCIGKGTRNIQKTPGGLIYRQRWNNLQFATSSSFLATVYSDY
LASSGRNLKCASGNVPSSQLLSFAKSQVDYILGDNPRATSYMVGYGNNYPQRVHHRGSSI
VSIKANPNFVSCNGGYATWFSSKKSNTNILTGAIVGGPDAYDDFADERKNYEQTEPATYN
NAPLIGVLARLSGGHGGYNQLLPVAEPVRKPVVTKQHSFTKPKTIPSPASWSGPISIQQK
MTSSWVANGRTYYRYSTIVTNKSTKNLKSLNLSISKLYGPIWGLTKFGDSYTFPAWINSL
SAGKSLEFVYIHSTTPADVSVANYSLA
>Medtr3g080190.1
MKNERQQQHHRASKIPRFKHHCHIFLFILFTLFSITQSFDYADALSKSLLYFEAQRSGRL
PYNQRVNWRHHSGLTDGLEQGVDLVGGYYDAGDHVKFGLPMAFTVTMLSWSVIEFRQEIV
EAGELGHVMEAIKWGTDYFIKAHTSPNVLWAEVGDGDTDHYCWQRPEDMTTSRQAFKIDE
KNPGSDLAGETAAAMAAASIVFRKTNPHYSQLLLHHAQQLFEFGDKYRGKYDGSVGVVKS
YYASVSGYMDELLWGAMWLYKATDKQEYFDYIISNAHTFGGIGWSITEFSWDVKYAGLQV
LASKFLMDAKHKKHADLLEQYKSKAEYYICSCLNKNNGSSNVERTPAGLLYVRQWNNMQY
VSTAAFLLTVYSDFLQTENQKINCQDGIVGHDEILNFAKSQVDYILGQNPLNMSYLVGYG
PKYPKRVHHRGASIVSYRENKGFIGCTQGYDNWYGVQEPNPNILVGALVGGPDNQDNFED
QRNNYVQTEACTYNTAPLVGVFAKFLQIGNRRLVHDSDSLLVASF
>Phpat.006G094200.1.p
MVLPVLVTRCEEKRVMEELRVNFLGWLYVVAVVLHFCTCGAVLGQVVQANGGRLDYRNAL
EKSLKFFEAQRSGKLPPTQRVTWRGDSGMSDGLEQDIDLTGGYYDAGDNVKYGLPMAFTI
TMLSWNVIQFREELQTAGELDHALEAIKWGTDYFIKCHPEENVLWGEVGDGDSDHYCWMK
PEHMTTSRKAYKIDAEHPGSDLAGETAAAMAAASIVFKPSNSRYSATLLIHARQLFAFAD
TYRGAYDLSIPIAQNYYKSWSGYYDELLWAALWLYDATNETRYLRYVVDNADTLGGVGWA
LDLFSWDNKFVGVQVKATKVLLDGNAGPYTEILQQYQAKAEYFLCAALQKNHGKQLTKSP
AAGQNPQHCISSVTTREMLAAAKQQVDYILGKNSRGKSYMIGFGSNFPLRVHHRGASIDG
PVGCRKGYGKFYLVPDPNPFVLEGGIVGGPDQNDLYQDVRQNFAMAEPALYNTAPLVGLL
AYLIEGYNDDGVNHGVAGILQVNGQRHLDGGLGIYSNRRMQANHRNTRKGAQVVMVIHML
VDQFVHNGKQSFKFSGKVVNKSNRPLKSAELVVHKLYGPLRGLSKVHESGNVYVLPNWSE
TLLPGQSIKFSYIHSYGKAQMFVRSYELA
>Phpat.008G018700.1.p
MFNSWGGSVDMATGSGAEDDTHSKNPDVDRASVKSLEETHQSWLLEPKAEKKKKEIDLGC
MVCSRKLFLILFVTTIAASSIVGLSVLFWKMTPRKHHHPPPLDNYTIALKMALKFFDAQK
SGRLPKSNNISWRESSALLDGQVAINGNPTDLSGGYYDAGDNIKFGFPGAFAMTLLSWSV
IEYKAKYEAAVELSHIKEIIKWGTDYMLKTFNYTSPNVDYVFAQVGDANTSDPNDHTCWE
RPEDMDYARPAYAVSSAPDLGGEIAAALAAASIVFKDSPAYSNKLSTGAANIWKFARDQG
KRERFVTGLPEGEAGFYNSTSYWDEYIWGGAWMYYATGNTSYLQLVTHPDLAKHANADGG
GPFYGTFNWDNKLAGAQVLLSRLLIMKSPGYPYEQLLREYHNQTQTVMCNYLPQHGKFNT
TKGGLTMFLYGQGQQLQYAVANSMLASLYAEYMKATDVPGWYCHGTFYPAETLNDWARSQ
IDYVLGHNPMNMSYVVGYGERYPQQVHHRAASIPKSAGRVGCTQGHKYRDAKSPNPHILE
GAMVGGPNKFDKYHDRRTNYQESEPTLAANAALVGALASLSTATNTGVDAKAIFNALPPL
FHPPPPASEP
>Phpat.013G004100.1.p
MRAAEMASTSLNYELQWAFLSIVLTTRSFVSAANFDYGDALHKSFLFLEAQRSGKLPANQ
RVNWRGDSGLSDGSSAGVDLVGGYYDAGDNVKFGLPLAFTVTMLSWSVLEYGSQLQSQGQ
LQYSLDAIKWGTDYLIKAHPSPNFLYGEVGDGDSDHLCWQRPEDMTTSRTAYAITPQRPG
SDLAGETAAAMAAASLAFRSSNPSYSDELLLHARQLFTFADTYRGKYDSSIPQAKKYYQS
TSGYDDELLWAAVWLHEASREDGYLKYVADNADLLGGTGWGMDQFSWDNKYAGVQLKVTK
LLLNGKAGDYTSPFQRYQEKAEYYLCAAIHKNHGLQMPKTPGGMYWIFYWNPMQYVTTAA
FLLTVGHDYYSSSGQQLSHCSSPVDNAELLAAGNAQVDYILGNNNRRISYLVGFGENYPQ
RVHHRASSMVAFNKNSGFIGCKDGYANWYNAQTPNPNLLVGAVVGGPDQNDNFIDQRDAY
LMTEPAIYNTAPLVGVLARLQAGGSTQYAELNQSAVSAVRSATQQSKIFHGGSHAPHLAF
PPVRVVQKLQEEWSYGGQRYFKYVGSLENSSRHTVSSLTVVIHRLYGPLWGLTPQQTNGN
SYTFPSHTKALAPGQKIDFTYIHHNEEAQIFVGRYTLV
>Phpat.013G084100.1.p
MRSAGTMGVQVSLVCMLVALLFSPAAVIAYDYSDALFKSLKYFEAQRSGKLPSSQRVSWR
GDSGINDGQEDGVDLSGGYYDAGDNVKYGLPMAFTITMLSWSVIEYKTQLQSSGQLDYAL
DAIRWGTDYFIKAHPEPNVLWGEVGDGASDHDCWMRPEDMTTSRKAYKIDANNPGSDLAG
ETCAAMAAASIVLKSSDPEYSATLLRHARELFTFADTYRGSYDNSIPIAAKFYKSWSGFN
DELLWSALWLHQATGEDSFLQYVCNYAADLGGTGFAMDQFSWDNKYVGVQLKATKLLLDG
KVDPAYIPTLRLYQIKAEYFLCAALQKNAGAQITKSPGGLFWIADWNNMQYVTTAAFLLT
LASDYYESAHTSLSHCTSAVTNSELLAAAKGQVDYVLGNNNRGQSFMIGFGNSYPQRVHH
RAASISEPVGCKEGFDRFFYTQNSNPHIIEGGVIGGPDANDNYNDQRTEFSMSEPALYNT
APLVGTLARLSVGSDLASSFLEDTITAVDTLVGAVFASRPSQGTAGIMSTHESRQTRGRP
VRKPSHTADCITITQYLVEKWGSGRHVYFKNAGKITNNCKKAITGTKFVVHNLYGPLWGL
HKETECGNMYTLPDTMTTLKPGECVDFAYIQERPSKAKIFVQEACPTCAVDQ
>Phpat.003G106800.1.p
MRLSNLHLLVVAALAWPSLVSMALAFSRADYADALDKSIIFFDLQRSGRLPSWQRLRWRG
NSALNDGRSNNVDLSGGYYDAGDNVKFGLPMAFSVSMLSWGAVEFGDALRMTGQRGNTLN
AIRWGTDYLLKASARPNELWVQVGDPNSDHQCWQRPEEMDTPRNAYKVDAVRPGSDVAGE
TAAALASASIAFRDIDNAYSARLLSRARQVFAFADRYRGKYSDVLGGVVCPFYCSYSGYM
DELVWGAAWLYRATRENGYLKYLIRNGNALGGSTQSVNQFSWDNKYAGAQVLLAQFVMQG
VNGLQGYNDRADSYICAVLPRSISWSSQLQFSPGGMLYTMGQLNMQYVTSSSFLLTTYAR
YLSAARRTVNCGGRQVTAAQLFSAAQRQVDYMLGRNPRGLSYMIGFGRNPTRVHHRAASL
PSIRTSPQKIECKLGFNWFNSWNPNPNVATGAVIGGPDQGDNIYDSRSNYAQMEPATYVN
APVVGVLSELAVGRRY
>Phpat.003G110600.1.p
MYNTWGGPMEMATDSGAEDDTRSRNLDVDRASVKSLEETQQSWLLEPKTKKKKKEIDLGC
MVCSRKLFLIIFGTIFAASAIVGLSILIWKVAPRKHHRPPPLDNYTVALKLALKFFDAQK
SGRLPKTNNISWRGTSALRDGRDAVGGNPTNLSGGFYDAGDNIKFGFPGAFAMTLLSWSV
IEYKAKFQAAGELNHVKEIIKWGTDYMLRTFNYTSPNVDYVFAQVGDANTSDPNDHTCWE
KPEDMDYPRPAYAVNSGPDLAGEMAAALAAASIVFKDSPQYSRKLRTGAINIWTFARDKG
KRQRFVANIPEGEVGFYNSTSFWDEYIWGGAWMYYATGNNSYLQLITNPSLAKHANANGG
GPFYGTFNWDNKLAGAQVLLSRLLIMKSPGYPYEQLLREYHNQTETIMCNYLPQYKKFNV
TKGGLTMFLYGKGQQLQYTVANSMIASLYAEFMKAAAIPGWKCKGVFYPAETLNNWARSQ
INYVLGHNPMNMSYVVGYGKKYPKQVHHRGASIPKSAGRVGCTQGHKYRDANSPNPHILE
GAMVGGPDKFDKYKDRRTNYEQTEPTLVANAALVGALASLSTATKTGVDANTIFNALPPL
FRAPPPAPEP
>Phpat.026G000800.1.p
MGVNGAYVLLGCVFGLLLLALSTANAYDYGDALDKAVKYFEAQRSGRLPPGHRVSWRGDS
GLHDGQQEGLDLSGGYYDAGDNVKFGLPMAYTITMLSWSVIEYKHQLQASRQLDYALEAI
KWGTDYFIKAHPEPNVLWGEVGDGDSDHDCWMRPEDMTTSRKAYKIDSNNPGSDLAGETS
AAMAAASIVFKQSDPEYSATLLRHARELFTFADTYRGTYDNSIPVAKKYYKSWSGFNDEL
LWAAEWLYDATGDAQFLEYFGGVNAANLGGTGWALNQFSWDNKYVGVQLKATKLLLDGRV
DRAYIPTLQLYKSKVEYFLCAALQKNAGEQITKSPGGMFWIQTWNNMQYVTSAAFLLTVA
SDYYEAAHATLSHCTSPVTNSELLAAGKEQVDYILGNNNRGQSYMIGFGNSYPQRVHHRA
ASIPEPVACKEGFDRFYFTQNNNPHVIEGAITGGPDANDNYNDQRNQYAMSEPVLYNTAP
LVGTLARLSQGRDIAVNTMASAAFGSGLNQDVVAIRGSHESRRTRRRPNRKRGQSNDCIS
ITQSLIDKWTAGRHVYFKSAGKITNNCKTRITGSKFVVRNLYGTLWGLHRESENGNMYTL
PDTKGTLEVGESIYYSYIQKRPFKARIVVLAACPTCAAQH
>Phpat.004G033800.1.p
MHNSWPGGPMRMIMDSEAGDDTRSRKMDFDMASLKSLEETQQSWLLEPAAPKEKKEIDLG
CVVCSRKMFFILIGTLFAAGAIVGLSILIYKFAPRKQHHPPPLDNYTIALKMALKFFDAQ
KSGHLPPSNNISWRSHSGLNDGRDAGVNLTGGYYDAGDNIKFGFPAAYAMTLLSWSVIEY
KSKYLAAGELNHAKEIIKWGTDYMLKTFTSSSSTVDRVFAQVGSGNTSSPNDHYCWERPE
DMDYPRPAYAVSSAPDLGAEMAAALAAASIVFKDTPAYSRKLITGATNIWTFARRMGNRA
SYVVGLPEGEVPFYNSTSYWDEFLWGGVWMYYATGNITYLQLITNSALAKNANANGGGPT
YGVFSWDNKLIGAQVLLSRLLLVQSPGYPYEQLLREYHNQTQTVMCSYLPQFKKFGVTKG
GLTVFMPGQPQLLQYAISNSMVASTYADYMKTFDVPGWTCRNIFYTAETLNIYAQSQVNY
VLGHNPMNMSYVVGYGKKYPKQVHHRAASIPKTQTRVKCTEGYKYRDANLPNPHVIEGAM
VAGPNRFDKYVDRRSNYQQAEPTLAANAALVGVLVSLSTVTKGGVDTNTIFNAIPPLFQS
PPPAQMAP
>ppa002911m
MSMYGRDPWGGPLEINTADSATDDDRSRNLQDLDRAALSSRPLDETQQSWLLGPSGEQKK
KKYVDLGCIIVSRKIFVWTVGTLLVSAFLAGFITLIVKTVPRHHRGRPPPDNYTLALHKS
LMFFNAQRSGKLPKHNNVSWRGNSCLKDGNDASTTFKDLAGGFYDAGDAIKFNFPKSFAM
TMLSWSVIEYSAKYEAAGELNHVKEIIKWGSDYFLKTFNHSADSIDKLVAQVGIGSTAGG
STTHNDHYCWMRPEDIDYPRPVTECHSCSDLAAEMAAALAAASIVFKDNKAYSQKLVHGA
KTLFRFSRDQRGRYSAGGGSDAALFYNSTSYWDEFVWGGAWMYYATGNSSYLQLATTPGL
AKHAGAFWGGPDYGVFSWDNKLAGAQVLLSRLRLFLSPGYPYEEILRTFHNQTSIVMCSY
LPIFTTFNRTKGGLIQLNHGRPQPLQYVVNAAFLATLYSDYLEAADTPGWYCGPNFYSTD
VLREFAKTQIDYILGKNPQKMSYVVGFGNRYPKHVHHRGASIPKNKIKYNCKGGWKWRDT
SKANPNTLDGAMVAGPDKHDGFRDVRSNYNYTEPTLAGNAGLVAALVALSGEKNIGIDKN
TIFSAVPPMFPTPPPPPAPWKP
>ppa022524m
MRNCKLTPCVLVALLLVGVLHLEAAMATDFTYGEALDKSLMFFEAQRSGKLPSDQRVKWR
GDSGLTDGLAQGVNLVGGYYDAGDHVKFGLPMAFTVTMLSWGAIEFRKEITDLAQMGQTL
WAIRWGTDYFMKAHPQPNVLWGQVGDGDSDHYCWERPEDMTTPRTAYKIDENHPGSDLAG
ETAAALASAAIAFQPYNSSYSALLLVHAKQLFTFADRFRGLYDESIGSAKNFYTSSGYSD
ELLWAAAWLYQATNEEYYLKYVVDNAVYMGGTGWAVKEFSWDNKYAGVQILLSKVLLEGK
GGAYTSTLKQYQAKADYFACACLQKNEGYNVYKTPGGLLYVREWNNLQYVTSASFLLAVY
SEYLSAANAKLTCPEGQIQPQELLSFAKSQADYILGKNPKSMSYIVGFGSKYPVHVHHRG
ASIPDVSVLQSVVGCVQGFETWYHRPQANPNVIYGALVGGPDQNDNFSDDRSSYEETEPT
LSGSGPLIGLFSKLQSTPIKFIHSISNTWSIGKMTYYRHKVILKNTSQKPVTDVKLMIEN
LQGPLWGLSPTPEKNTYELLQWQKVLQPASECTFVYIQGGPQAKISILSYH
>ppa004172m
MEKKTKPHHCGASNKSNTFVVQLYLLLLLITLNISTTSQAFNYTDALTKSLLYFESQRSG
RLPYNQRVTWRDHSGLTDGLEQGVDLVGGYYDAGDHVKFGLPMAFTVTILSWSVIEFRQQ
IAAAGELEHAMEAIKWGTDYFIKAHTSPNVLWAEVGDGDTDHYCWQRPEDMTTSRQAYKI
DETHPGSDLAGETAAAMAAAALVFKKTNPHYAHLLLHHAQQLFEFGDKYRDKYDGSLGVV
KSYYASVSGFQDELLWAALWLYKATDNERYLKYVISKAHSFGGIGWAITEFSWDVKYAGL
QLVASKLLIEEKHKQHSHILELYRSKAEHYICSCLNKNNDTKNVERTPAGLLYIRQWNNM
QYVSTAAFLLTVYSDFLKSSNQKLSCHGGMVGHEEVLDFAKSQIDYILGSNPMNMSYLVG
YGPKYPQRVHHRGASVESYRENKGFIGCTQGYDNWYGREEPNPNVLVGALVGGPDCQDNF
VDQRDNYMQTEACTYNTAPLVGVFAKFSEVEVQKMDQSMGLVASY
>ppa014845m
LTCIIVCRNTAGMMLLVATFLTTSTVHASPPTPSANSYTLVLHKALMFFNAQRSGKLSDH
NHVSWRGDSCLTDGKPSAAGSPTSDLVGGYYDAGNAIKFNFPASFAMTMLSWSVIEYNAK
YEAAEELTHIKDVIKWGTDYFLKTFNNSADTIDMIVSQVGLGNTDGGKDTTPNDIYCWMR
PEDIDYTRPVTECHACSDLAAEMAASLAAASIVFKDNRAYSKKLVHGAKTLFKFSRDSRG
RYSSGSSDAALFYNSTSYWDEYVWASTWLYYATGNSSYLQLATTPALAKHATFSQAPNQY
WPNHGVLSWDNKLVGAQVLLTRLRLFLNPGYPYETTLRRFHNETNTIMCSYLPAFTIFNR
TRGGLIQLNRGHLRRPRPLEYVVNAAFLATVYSDYLEAADSTKPAGLHCGPNFFSVDVLR
DFAKTQIDYILGKNPQKMSYVVGFGNHFPKHVHHSGASIPKKKIKYTCKEGWKWRDSLKP
NPYTIVGAMVAGPDKHDGFHDVRANYNYTEPTLVGNAGLVAALVALSGDRTTDGIDKNTM
FSAIPPMFPTPPPPPPSASKP
>ppa002939m
MEKFVRLISMAPLLLLLCFPLALAGHDYGQALSKSILFFEAQRSGFLPHNQRVTWRANSG
LYDGKASGVDLVGGYYDAGDNVKFGLPMAFTVTMMSWSIIEYGKQMAASGELSHAMEAVK
WGTDYFIKAHPEPYVLYGEVGDGNTDHYCWQRPEDMTTDRRAYKISPSNPGSDLAGETAA
AMAAASIVFRHSNPAYASELLRHAHQLFDFADKYRGKYDSSITVAQKYYRSISGYNDELL
WAAAWLFQATNNQYYLNYLGNNGDSMGGTGWGMTEFGWDVKYPGVQTLVAKFLMQGKAGR
NTAVFEKYQQKAEYFMCSCIGKGSRNAQKTPGGLIFRQRWNNMQFVTSASFLATVYSDYL
TSAGKTLSCAAGNVAPSELLSFAKSQVDYILGDNPRATSYMVGYGNNFPQQVHHRASSIV
SYKKDSSFVSCRGGYATWFSRKASDPNLLTGAIVGGPDAYDNFADQRDNYEQTEPATYNN
APLLGILARLNAGHGGYNQLLPVVTTQPKVAPLPKITPVAPASSSSPIAIQQKLTTSWVS
KGVTYYRYSTVVTNKSAKTLTNLKLSVSKLYGPIWGLTKAGDSYVFPSWINSLSAGKSLE
FVYIHSASPAVVAVSSYSLA
>ppa016852m
MEDNKKQGIVLQQWCALLSIFALISSSQSFDYGDALSKSLLYFESQRSGRLPYNQRVTWR
HHSGLTDGLEQGVDLVGGYYDAGDNVKFGLPMAFTITMLSWGVIEYGGEMEEAGEYKHAL
EAIKWGTDYFIKAHTHPNVLWGEVGDGFTDHYCWQRPEDMTTSRQAYKVDENNPGSDIAG
ETAAAMAAAAIVFRKTNPHYSGLLLHHAQQLFELGDKYRGKYDESIEVVKGHYTSWSGYM
DELLWAALWLYKATNNEDYLKYALNNAQAFGGTTWAIKEFSWDVKYAGVQIIASMLLKEE
KHKQHMHILEQYRSKAEFYICACLDKNNVTNVQRTPGGLLYIRQWNNMQYVSNAAFLLTT
YSDYLQATHQNLTCDKGQVGPQELLSFAKSQVDYILGSNPTAMSYLVGYGPKYPQRLHHR
GASIESYKRNKGFIGCTEGYDSWYGMHDPNPNVLVGALVGGPDGNDGFRDERWNYMQTEA
CTYNTATLVGVLAKLDRLEGDYLSLNQPLIASS
>Potri.001G078900.1
MSMYGRDPWGGSLEINAADSATDDDRSRNLNDLDRAALSRPLDETQQSWLLGPAEQKKKK
KYVDLGCIIVSRKIFVWTVGSIVAAALLVGLITVIVEAVPRHRHNHTPADNYTLALHKAL
MFFNAQKSGKLPKHNNVSWRGSSCLSDGKGKQGSFYKDLVGGYYDAGDAIKFHFPASFAM
TMLSWSVIEYSAKYEATGELNHVKEIIKWGADYFLKTFNSSSDTINTMVAQVGTGDTSGG
STTPNDHYCWMRPEDIDYERLVTECSHCSDLAAEMAAALASASIVFKDNKAYSQKLVHGA
RTLFQFARDQRGRYSERGSEAAIFYNSTSYWDEFVWGGAWLYYATGNNSYLQLATNPGIA
KHAGAFWGGPDYGVLSWDNKLAGTQLLLSRLRLFLSPGYPYEEILRTFHNQTSIIMCSYL
PIFTKFNRTRGGLIELNHGRPQPLQYVVNAAFLATLYSDYLEAADTPGWYCGPNFYSTDV
LRDFAKTQIDYILGKNPRKMSYVVGFGNHYPKHVHHRGASIPKNKIRYNCKGGWKWRDTT
KPNPNTLVGAMVAGPDRHDGFRDVRTNYNYTEPTIAGNAGLVAALVALSGDKTTGIDKNT
IFSAVPPMFPTPPPPPAPWRP
>Potri.003G151700.1
MYGRDPWGGPLEINAADSATDDDRSRNLNDLDRAALSRPLDETQQSWLLGPAEQKKKKKY
VDLGCIIVSRKIFVWTVGSIVAAGLLVGLITLIVKTVPRHHHSHAPADNYTLALHKALMF
FNAQRSGKLPKHNNVSWRGSSCLGDGKGKQGSFYKDLVGGYYDAGDAIKFHFPASFSMTM
LSWSVIEYSAKYEAAGELNHVKEIIKWGADYFLKTFNSSADTIDRIVAQVGSGDTSGGST
TQNDHYCWMRPEDIDYVRPVTECSSCSDLAAEMAAALASASIVFKDNKAYSQKLVHGAKT
LFKFARDQRGRYSASGSEAAIFYNSTSYWDEFIWGGAWLYYATGNNSYLQLATMPGLAKH
AGAFWGGPDYGVLSWDNKLAGAQLLLSRLRLFLSPGYPYEEILSTFHNQTSIIMCSYLPI
FTKFNRTKGGLIELNHGRPQPLQYVVNAAFLATLFSDYLEAADTPGWYCGPNFYSTDVLR
DFAKTQIDYILGKNPRKMSYIVGFGNHYPKHLHHRGASIPKNKIRYNCKGGWKWRDTSKP
NPNTLVGAMVAGPDRHDGFHDVRTNYNYTEPTIAGNAGLVAALVALSGDKTTGIDKNTIF
SAVPPMFPTPPPPPAPWKP
>Potri.010G177300.1
MHSANHWGGSFEIYNGAAESTTDDEKSRNMEWDKAALQPQRHHLDETQQSWLLYRQETKK
KKYVDFGCIACSHRALKWTLYAFVFAVLVILLPTVLAKTLPKHRSKPSPPDNYTLALHKA
LLFFNAQKSGKLPKNNGIPWREDSGLQDGNGSDFSKLGLVGGYYDAGDNTKFHFPMAFAM
TMLSWSVIEYSQKYEAIGEYKHTRDLIKWGTDYLLLTFNSSASKIDKIYCQVGGSQNGSR
QPDDHYCWQRPEDMDYPRPSRAVNAGSDLAGEMAAALAAASIIFRDDEVYSKKLVRGAET
VYAFARDLGKRQPYSRGKPYIEPFYNSTGYYDEFIWGATWLYYATGNVNYIRWATEPGFS
KHSKALYRISDLSVLSWDNKLPAAMLLLTRCRIFLNPGYPYEEMLHMYHNKTELNMCSYL
QQFNVFNWTKGGMIQLSSGRPQPLQYVANTAFLASLFVDYLNATRVPGFQCGSKFIPLDV
LRSFATSQINYILGDNPMKMSYVVGYGTKFPRHIHHRGASIPNDKRSYSCTGGWKWRDSP
KPNPNNITGAMVGGPDRFDRFRDVRKNYNFTEPTLAGNAGLVAALSSLTSSGGIGIDKNR
MFSAVPPLYPPSPPPPPAWKP
>Potri.014G157600.1
MAMEKKQQHQCYGAAPKPTFRFAKQWAVLLISIFPILNTGLAVDYGDALKKSLLYFESQR
SGRLPYNQRVTWRHHSGLTDGLEQGVDLVGGYYDAGDHVKFGLPMAFTVTMLSWTVIEFQ
HQIAVAGELEHALEAIKWGTDYFIKAHTSPNVLWAEVGDGDTDHYCWQRPEDMTTSRQAY
RIDENNPGSDLAGETAAAMAAASIVFKKTNPHYSHLLLHHAQQLFEFGDKYRGKYDENMG
VVKSYYASVSGYKDELLWGALWLYKATDNEKYLEYVINNAHCFGGTGWAMEEFSWDVKYA
GLQIMAAKLLVEEKHREHGDTLEQYRSKAEHYLCSCLNKNNGTNVNRTPSGLLHIRQWNN
MQYVSTAAFLLTVYSDFLLNSNQKLKCHGGSVDHEEILGFAKSQVDYILGSNPMNMSYLV
GYGPKYPARVHHRGASIVSYRENKGFIGCTQGYDNWYGREEPNPNVLVGALVGGPDCQDN
FTDQRSNYMQTEACTYNTAPLVGVFAKLLQMEGQKSHDNHNQPLVASY
>Potri.001G092200.1
MEKFVRLISMAPFFLLLCLPFALAGHDYGQALSKSILFFEAQRSGYLPHNQRVTWRSNSG
LNDGKASGVDLVGGYYDAGDNVKFGLPMAFTITMMSWSIIEYGKQLGSSGELGHAMNAVK
WGTDYLIKAHPQPDVLYGEVGDGNTDHHCWQRPEDMTTDRRAYKIDPSNPGSDLAGETAA
AMAAASIVFRRSNPSYANELLTHARQLFDFADRYRGKYDSSITVAQKYYRSVSGYNDELL
WAAAWMYQATNNQYYLNYLGNNGDSMGGTGWGMTEFGWDVKYAGVQTLVAKFLMQGKAGH
HAPVFEKYQQKAEYFMCSCLGKGSRNVQKTPGGLIFRQRWNNMQFVTSASFLTTVYSDYL
ASAGRNLNCAAGNVAPTQLLAFAKSQVDYILGDNPRATSYMVGYGNNYPRQVHHRGSSIV
SYKVDPTFVTCRGGYATWFSRKGSDPNLLTGAIVGGPDAYDNFADERDNYEQTEPATYNN
APLLGLLARLSGGHGGYNQLLPVVVPAPIEKKPAPQTKITPAPASTSAPVAIVQKTTATW
IAKGKTYYRYSTIVTNKSAKELKDIKLSISKLYGPLWGLTKSGNFYAFPSWITSLAAGKS
LEFVYVHSASAADVSVSSYTLA
>Potri.001G356000.1
MEKANKQHKVLRHLKFTRLCAWLLSFFAIFPLRQSFNYGEALSKSLLYFESQRSGRLPYN
QRVVWRYHSGLADGLEQGVDLVGGYYDAGDNVKFGLPMAFTITMLSWSVIEYSEQISGAG
EYEHALEAIKWGTDYFIKAHTHPHVLWAEVGDGDTDHYCWQRPEDMTTSRQAYKVDENNP
GSDMAGETAAAMAAASIVFRKTNPHYSHLLLHHAEQLFEFGDKYRGKYDESVKVAKGHYT
SVSGYMDELLWAGLWLYKATGDEGYLNYVIENAHIIGKTTKFGVNAFDNLNFFILSVQLL
AGKSHRKHQHILKEYRSRAEYYLCACLNKNNVTNVQRTPGGLLYIRQWNNMQYVSTAAFL
LTTYSDHLQASNQRLQCDQGTLDPSDIFKFAKSQVDYILGYNPLGMSYLVGYGAKYPERV
HHRGASIESYKGQKDFIGCMQGYDIGYSRQGPNPNVLTGALVGGPDMKDQFRDERENYMQ
TEACTYNTATLVGVFAKLHWLEKDYLSANPSLLATRR
>Potri.003G139600.1
MVKFARLISMAPLLLLLCFPLAFAGHDYGQALSKSLLFFEAQRSGYLPHNQRVTWRANSG
LNDGKASGVDLVGGYYDAGDNVKFGLPMAFTITMMSWSIIEYGKQLGSSGELGNTMDAVK
WGTDYLIKAHPQPYVLYGEVGDGNTDHYCWQRPEDMTTDRRAYKIDPSNPGSDLAGETAA
AMAAASIVFRHSNPTYANELLTHAHQLFDFADKYRGKYDSSISVAQKYYRSVSGYNDELL
WAAAWLYQATNNQYYLDYLGNNGDSMGGTGWGMTEFGWDVKYAGVQTLVAKFLMQGKAGH
HAPVFEKYQQKAEYFMCSCLGKGTRNVQKTPGGLIYRQRWNNMQFVTGASFLGAVYSDYL
ASAGRNLNCAAGNVAPSQLLTFAKSQVDYILGDNPRATSYMVGYGNNYPRQVHHRGSSIV
SYKVDPTFVSCRGGYATWFSRKGSDPNLLTGAIVGGPDAYDNFADERDNYEQTEPATYNN
APLLGLLARLSGGHGGYNQLLPVVVPGPIEKKPAPQSKVTPAPASTSAPISIAQKMTTTW
IAKGKTYYRYSITVTNKSAKELKDIKLSISKLYGPLWGLTKSGNSYAFPSWMSSLPAGKS
LEFVYIHSASAADISVSSYSLT
>Potri.007G071200.1
MKSLNFGGLCLLLGVLVLEALIAEGFNYGDALDKTLMFFEAQRSGKLPANQRVKWRGDSG
LKDGYLQGVNLVGGYYDAGDHVKFGLPMAYTVTMLAWGAIDFRKEITELDQMGNALWSLR
WGTDYFMKAHTQPNVLWAQVGDGDSDHYCWERAEDMTTPRTAYKLDQNHPGSDLAGETAA
ALAASAIAFKPYNSSYSNLLLLHAKQLFTFADKYRGLYDDSIQNAKQFYTSSGYSDELLW
AAAWLYRATDDEYFLKYVVDNAVYMGGTGWAVKEFSWDNKYAGVQILLSQILLEGRGGAY
TSTLKQYQAKANYFACACLQKNDGYNIHKTPGGLMYVREWNNLQYASSAAFLLAVYSDSL
SAANAKLTCPEGQIPPQALLDFARSQADYFLGKNPKSMSYLVGYGQQYPIHVHHRGSSIA
SIFSLQSTVECVQGFEKWYRRPEGNPNVIHGALVGGPDQNDNFSDDRSNYEQTEPTLSGC
APLVGLFSKLQTPVPRPTTPHSYQETQKTQEPYRSHEAPVEFLHSITKTWTVGPTTYYRH
KVIIKNKSEKPIKDLKLVIEDLSGSIWGLNPTQQRNTYELPQWQKVLQPGSECSFVYVQG
GPQAKVTVQSYN
>Pavir.Aa00742.1.p
MRRRRAGGSPLAMSGVGTASSCRRRRQQLGGALLLVLVALAAGVLGGAEGKAHNYEDALQ
KSLLYFEAQRSGRLPHSQRVTWRHHSGLTDGLEQGVDLVGGYYDAGDHVKFGLPMAFTVT
MLSWSLIEYGGDVAAAGELGHALEAVKWGTDYFIKAHTQPDELWAEVGDGDTDHYCWQRP
EDMTTSRQAYKVDRDHPGSDVAGETAAAMAAASIVFRNANPHYAHLLLHHAQQLFEFADK
YRGKYDSSIAEVKSYYASVSGYKDELLWAALWLHRATGRAEYLDYVVDNADSFGGTGWAI
NEFSWDVKYAGVQILATRLLLRGEHASRHRSTLERYRAKAERYVCACLGRNADANVERSP
GGMLYIRQWNNMQYVTSAAFLLSAYSDYLAEAGVGAVSCGEGAVAAAEVFALARAQVDYV
LGTNPRGVSYLVGYGPKYPNRVHHRAASIVPYKHSKEFIGCTQGFDHWFGRRSSNPNVLV
GAIVGGPDRRDRFRDNRENYMQTEACTYNTAPMVGMFAKLHRMARQEREQGPTPAAAEV
>Pavir.Aa03559.1.p
MSDVSGRFVVAAAVVAVSLAAAAATAAHDYGDALSKSLLYFEAQRSGRLPYNQRVRWRGH
SGLTDGLEQGVDLVGGYYDAGDHVKFGLPMAFTVTLLSWGVLEYGAGVSAAAELAHALQA
IKWGTDYFIKAHTAPNELWAQVGDGGSDHYCWQRPEDMTTSRRAYKVDADNPGSEVAAET
AAAMAAASLVFRRAGDAHYAHLLLHHAQQLFEFADRYRGRYDESVEVVKSYYPSSSGYQD
ELLWAALWLHRATGRRDYLEYALANADDFGGTGWAVSEFSWDIKYAGLQVLASELLVEAK
ERRLRLSPEQRAVVEQLRSKGEYYVCSCMNRNPGGAEHNAGRTPAGLLFIRPWNNLQYAS
GAAFLLTVYSDVLSALGEPLRCGGDAGDVLAFAKSQADYILGSNPMRTSYLVGYGAAYPR
RVHHRAASSASYRHDRDFIGCLQGFDSWYSARRENPHDLVGAVVGGPNGEDVFTDHRGKY
MQTEACTYNTAPMVGVFSKLMQLEGQRPQRRRPEEAEPAPAEDL
>Pavir.Ab00278.1.p
MRRALPCSRERQRRREREAVSPCRAVPCSPDHLSRCRGRPAKFGSELISSQPLLTVSLQL
YSSPAAGGWSSGSVLAMSDVSGRFVVAAAVVAVSLAAAAASAAHDYGDALSKSLLYFEAQ
RSGRLPYNQRVRWRGHSGLTDGLEQGVDLVGGYYDAGDHVKFGLPMAFTVTLLSWGVLEY
GAGVSAAGELAHALQAIKWGTDYFVKAHTAPTELWAQVGDGDSDHYCWQRPEDMTTSRRA
YKVDADHPGSEVAAETAAAMAAASLVFRRAGDAHYAHLLLHHAQQLFEFADKFRGRYDES
VEVVKSYYPSSSGYQDELLWAALWLHRATGRRDYLDYALANADDFGGTGWAVSEFSWDIK
YAGLQVLASELLVEAKERRLRLSPEQRAVVEQLRSKAEYYVCSCMNQNPGGAEHNAGRTP
AGLLFIRPWNNLQYASGAAFLLTVYSDVLSALGEPLRCGGAGGEEGGAAGDAADVLAFAK
SQADYILGSNPMRTSYLVGYGAAYPRRVHHRAASSASFRHDRDFIGCLQGFDSWYSARRE
NPHDLVGAVVGGPNGEDVFTDHRGKYMQTEACTYNTAPMVGVFSKLMQLEGQQPRRRRPE
EAGPAPAEDL
>Pavir.Ab02962.1.p
MSGAGTAPSCRRRQLGGALLLVLVVLAGGLGGAEGKAHNYGDALQKSLLYFEAQRSGRLP
HSQRVTWRHHSGLTDGLEQGVDLVGGYYDAGDHVKFGLPMAFTVTMLSWSLIEYGGDVAA
AGELGHALEAVKWGTDYFIKAHTQPDELWAEVGDGDTDHYCWQRPEDMTTSRQAYKVDRD
HPGSDVAGETAAAMAAASIVFRDANPHYAHLLLHHAQQLFEFADKYRGKYDSSIAEVKSY
YASVSGYKDELLWAALWLHRATGRAEYLDYVVDNADSFGGTGWAINEFSWDVKYAGVQIL
ATRLLLRGEHAARHRSTLERYRAKAERYVCACLDRNADGGRNVERSPGGMLYIRQWNNMQ
YVTSAAFLLSAYSDYLAEAGVGAVSCGEGGALAAASEVFALARAQVDYVLGTNPRGVSYL
VGYGPKYPNRVHHRAASIVPYKHSKEFIGCTQGFDHWFGRRSSNPNVLVGAIVGGPDRRD
RFRDNRENYMQTEACTYNTAPMVGMFAKLHRMARQEREQGPTPPAAAAV
>Pavir.Cb01721.1.p
MARNVMPLLGILALASAVGMASAAGGHDYALALKKSILYFEAQRSGVLPPNQRVTWRENS
GLFDGKANGVDLVGGYYDAGDNVKFGLPMAFTVTMMSWGILEYGKQMAAAGELRNAMDAV
KWGTDYFIKAHPEPDVLYGEVGDGDTDHSCWQRPEDMSTSRQAFRIDPQNPGSDLAGETA
AAMAAASLVFRNTYPGYANLLLEHSKQLFTFADKYRGKYDASITVARNYYGSFSGYGDEL
LWAAAWLYEATEEGCYLEYLARNGDALGGTGWSINQFGWDVKYPGVQVLAAKFLLEGRAG
AHAATLQRYRQNAEFFVCSCVGKGAVNVPRTPGGMMYHQRWNNLQFVTSASFLLTVYADY
ATRLPGSGGGGVRCPGGAARPYEILAFVRSQVNYILGDNPRGTSYMVGYGGSFPRQVHHR
GASIVSVRKDPSFVSCQEGYSSWYPRQAGNPNVLEGAVVGGPDEYDDFADERNNYEQTEA
ATYNSAPLLGVLARLSGACGTGLEEYQLPPAAAVNQTTSSPHRRRRPHHGPPSPIEIEQN
ATRTWATRRATYRRYSVTVTNRSRKTVRELHLGVSELRGRLWGLDEARYGYVPPKWLPAL
RAGESLRFVYVQPGTTPANVWVTGYKLV
>Pavir.Ca00497.1.p
MARNVMALLGFLALASAVGMASAAGGHDYALALKKSILYFEAQRSGVLPPNQRVTWRENS
GLFDGKANGVDLVGGYYDAGDNVKFGLPMAFTVTMMSWGILEYGKQMAAAGELRNAMDAV
KWGTDYFIKAHPEPDVLYGEVGDGDTDHSCWQRPEDMSTSRQAFRIDPQNPGSDLAGETA
AAMAAASLVFRGTYPGYANLLLEHSKQLFAFADKYRGKYDASITVARNYYGSFSGYGDEL
LWATEEGCYLEYLARNGDALGGTGWSINQFGWDVKYPGVQVLAAKFLLQGRAGAHAATLQ
RYRQNAEFFVCSCVGKGAVNVPRTPGGMMYHQRWNNLQFVTSASFLLTVYSDYATRLPGS
GGGVRCPGGAARPYEILAFVRSQVNYILGDNPRGTSYMVGYGGSFPRQVHHRGASIVSVR
KDPSFVSCQEGYSSWYPRPAGNPNVLEGAVVGGPDEYDDFADERNNYEQTEAATYNSAPL
LGVLARLAGACGTGLEEYQLPPPAAGENQTTSSSPPRRRRPHHGPPPSPIEIEQNVTRTL
ATRRATTYRRYSVTVTNRSRKTVRELHLGVSELRGRLWGLDKARYGYVPPRWLPALRAGE
SLRFVYVQPGAPANVWVTGYKLV
>Pavir.Da01211.1.p
VDLVGGYYDAGDHVKFGLPMAFTVTMLSWSLLEYGADVADAGELAHALESIKWGTDYFIK
AHTQPDELWAEVGDGDTDHYCWQRPEDMTTSRQAYKVDRERPGSDVAGETAAAMAAASMV
FREHNPHYASLLLHHALQLFEFADKYRGKYDSSIAEVKSYYASVSGYHDELLWAALWLHR
ATGRAEFLDYAVDNAHAFGGTGWAITEFSWDVKYAGVQILAARLLLRGEHSPRHRETLER
YRAKAEHYVCACLGRNAAGGADANVERSPGGMLYIRQWNNMQYVTSAAFLLSVYSGYLLS
PAAAGAAGEAVAACAGGGAATAGEVFAMARSQVDYVLGSNPRGMSYLVGYGARFPARVHH
RAASIVPYKHSREFIGCAQGFDDWFVRKGANPNVVVGAIVGGPDRRDRFRDHRENYMQTE
ACTYNTAPMVGMFAMLNRLARDEVTAAAADTSVNR
>Pavir.Ea00142.1.p
MPMPSLSFLPRLSSLWALSAMARGRGGGGSRGAAGRMAVVPGRLALFVLAAAAQVACAAA
AGHDYGEALSKSILYFEAQRSGRLPGGQRVGWRADSGLLDGKANGVDLVGGYYDAGDNVK
FGLPMAFTVTMMSWSVVEYGEQMAAAGELGHALEALRWGTDYFVKAHPEANVLYGEVGDG
DSDHGCWQRPEDMTTSRQAYRLDPQHPGSELAGETAAAMAAASLVFRSSDPGYANQLLQH
SKQLFEFADKYRGRYDSSITVARKYYASSSGYGDELLWAAVWLYKASGDGQYLDYLANNA
DALGGTGWSINEFGWDVKYPGVQVLAAMLLLRGKAGGAHADVLRRYKQKADLFACSCLGR
AGATNVRRTPGGMIYLQSWNNVQFVTSASFLLAAYGDHLAAARQAAQCPSGAAAAQPAEL
LAFARSQVDYILGSNPRATSYMVGYGATFPQQAHHRGASIVSVKADPSFVSCQGGFNSWY
HRRGSNPNLLVGATVGGPDEYDNFADERDNYEQTEATTYNNAPLMGVLARLHGGGRRFGR
SSSLADEVSATTLKNDNQTSLPPPSLAAAAAEDASPIEIEQKATASWTERGKTYHRYAVT
VTNRSPKTVHELHIGISKLSGKVWGVDKARYGYVLPSWLPSLPAGKSAAFVYIQAAPPAH
VWVTGYKIL
>Pavir.Eb00189.1.p
MAGGRGGGGSCGVAGSLTLLVLAAAAQVACAAAAGHDYGTALSKSILYFEAQRSGRLPGG
QRVAWRANSGLLDGKANGVDLVGGYYDAGDNVKFGLPMAFTVTMMSWSVLEYGDQMAAAG
ELGHALEAVRWGTDYFVKAHPEADVLYAEVGDGDSDHDCWQRPEDMTTSRQAYRLDPQHP
GSELAGETAAAMAAASLVFRTSDPGYANQLLQHSKQLFDFADKYRGRYDSSITVARNYYA
SSSGYGDELLWAAAWLYQASGDRRYLDYLANNADALGGTGWSINQFGWDVKYPGVQVLAS
MVLLRGKAGGGAHADVLRRYKQKADLFACSCLGRAGASNVRRTPGGMIYHQSWNNVQFVT
SASFLLAAYGDHLAAARQAAQCPSGAAAQPAELLAFARSQVDYILGSNPRATSYMVGYGA
TYPQQAHHRGASIVSIKADPAFVSCQGGYSSWYHRRGSNPNLLVGATVGGPDEYDNFADE
RDNYEQTEATTYNNAPMMGVLARLAAGHAGGRRFGHSLADEVSASSLKSDNQTSRPPPSL
AAEHASPIEIEQNATASWTERGKTYHRYAVTVTNRSPKTVHELHIGISRLYGKVWGVDKA
RYGYVLPSWLPALPAGKSAAFVYVQAAPPADVWVTGYKLL
>Pavir.Fa01623.1.p
MARGGGGIKTTLASLCSAVVLTMMFQLAAAAGGGGHGAGSSSFDYKRALHSSLLYFEAQR
SGHLPYNQRVRWRGHSGLADGLQQGVDLVGGYYDAGDNVKFGLPMAFTVTMLSWSAAEFG
AEVAAAGEWRHLLETIKWGTDYLVKAHAEPDVLWAEVGDGDTDHYCWQRPEDMTTSRQAY
KVDRENPGSDLAGETAAAMAAASIVFRRSDSRYSDLLLRHAEQLFEFGDRYRGKYDASVG
EAWRYYASVSGYGDEMLWAALWLHRATGRAEYLDYAVAMADEFGGTTWAITEFSWDVKYA
GLQILAAKLLLEGRHRPEHRATLEQYRSKAEHYLCACLGKNGAAGNVNRTAGGMLFVRQW
NNLQYVTNAAFLLTAYSRYLTASGASAAALRCPGGAAGAGELVALARAQAEYVLGANPAG
MSYMVGYGRRFPRRVHHRAASIVSHRADGGFVGCVQGYDLWFRRPGANPNVVVGAIVGGP
DHRDRFSDRRSNYMQTEACTYNTAPMVGVFAHLHSQGARERK
>Pavir.Fb00818.1.p
MARGGSIKTLASLCSVLMLLLLQLQLVAAAGGGGHGARRPSFDYKRALHSSLLYFEAQRS
GHLPYNQRVRWRGHSQGVDLVGGYYDAGDNVKFGRPMAFTVTMLSWSAIEFGAEVAAASE
WRHVLEAVKWGTDYLVKAHTEPDVLWAERPEDMTTSRQAYMVDRDNPGSDLAGETAAAMA
AASIIFRRSNPHYSHLLLHHAEQLFEFGDKYRGKYDSSVGAAWRYYASVSGYGDEMLWAA
LWLHRATGRAEYLDYAVAMADEFGSTSWAIAEFSWDVKYAGLQILAAKLLLEGRHRPEHR
PTLEQYRSKAEHYLCACLGKNGAAGNVNRTAAGMLYVRQWNNMQYVTNAAFLLAAYSRYL
TASRGAAAAAEPAVLRCPDGPVGAGELLALARAQADYVLGANPAGLSYMVGYGRRFPRRV
HHRTASIVSRRADGWFVGATTTGSGGRRRTRTWSIVSGPDRHDRFGDRRSNYMQTEACTY
NTAPMVGVFALLHSEGVQERK
>Pavir.Ga00244.1.p
MARLMTTGTLVMAAAALLLLAAAADASSYDYAGAFDKCLQFFEAQRSGKLPADRRVKWRG
DSALTDGFSQGVDLVGGYYDSGDHVKFGFPMAYAVTMLSWGVLEFDKEMVAANNLQRALD
AIRWGTNYFIKAHTEPNGLWVQVGDGDSDHLCWERAEDMSTPRTAFKIDINHPGSDVAGE
TAAALAAAAKAFRPYDSMYADLLLLHAKKLFTFADTFRGRYDDSLQSAKKFYPSESGYQD
ELLWAAAWLYEATGDEDYLRYVSQNAEAFGGTGWSVLEFSWDNKYAGLQVLLSKVLFEGR
GAGDYADTLRQFQAKAEFFLCACLQKNNGHNIKLTPGGLLYVDDWNNMQYVSSSTFVLTV
YADYLAVSRGALKCPDGEVKPAEIVRFAKSQVDYVLGNNPRGMSYMVGYGSYFPTHVHHR
GASIPSVSDDKSTVGCMDGFDKYYNSKGADPNVLHGAIVGGPDANDGFVDDRCNYQHAEP
TIAGNAPICGVFARLASEPADAASGDNSPAPSYSPPHDSSPSSKGSPLEFVHTVSNSWTT
NGVEYYRHVVTGKNTCGHPITYLKLHIKGLFGPIYGVSAAKEKDAYEFPPWLARLGAGEQ
FAIVYIQGGPAAKISVVNYKTA
>Pavir.Gb00020.1.p
MARLMTTGTSAALLMGAAFLLLAAADASPYDYAGAFDKCLQFFEAQRSGKLPADHRVKWR
GDSALTDGFSQGVDLVGGYYDSGDHVKFGFPMAYAVTMLSWGVLEFDKEMVAGAANNLQR
ALDAIRWGTNYFIKAHTEPNGLWVQVGDGDSDHLCWERAEDMSTPRTAFQIDINHPGSDV
AGETAAALAAAAKAFRPYDSMYADLLLLHAKQLFTFADTFRGRYDDSLQGAKKFYPSESG
YQDELLWAAAWLYEATGDEGYLRYVSQNAEAFGGTGWSVLEFSWDNKYAGLQVLLSKVLL
EGGAGAGADTLRQFQAKAEFFLCACLQKNNGHNIKLTPGGLLYVDDWNNMQYVSSSTFLL
TVYADYLAVSRGALKCPDGEVKPAEMIRFAKAQVDYVLGKNPKGMSYMVGYGSYFPTHVH
HRGASIPSVSDGGAGAGADTLRQFQAKAEFFLCACLQKNNGYNIKLTPGGLLYVDDWNNM
QYVSSSTFLLTVYADYLAVSRGALKCPDGEVKPAEMIRFAKAQVDYVLGKNPKGMSYMVG
YGSYFPTNVHHRGASIPSVSDVTSAVGCMDGFDKYYNSKGADPNVLHGAIVGGPDANDGF
VDERCNYQHAEPTIAGNAPICGVFARLASEPADAASDNSPAPAYSRPPHDSSPSSKAGSP
LELVHTVSNSWTTNGVEYYRHVVTAKNTCGQPITYLKLHIKELSGSIYGVSAAKEKDTYE
LPPWLTRLGAGEQFTIVYIQGGPAAKISVVNYKTV
>Pavir.Ib04298.1.p
MFGRDPWGGPLEISNADSATDDDRSRDLDRAALMRQLDETQQSWLLAGPGDQAGKKKKKY
VDLGCVVLDRKIFMWTVGTILGLGVFIGFIMMIVKLVPHKRPPPPPPDQYTQALHKALMF
FNAQRSGPLPKHNGVSWRGNSCMKDGLSDSTVRRSLVGGFYDAGDAIKFNYPMAWSMTML
SWSVIEYKAKYEAIGELDHIKELIKWGTDYILKTFNSSADTIDRIVAQVGLGDTSKGSSQ
PNDHYCWMRPEDIDYKRPVTECHSCSDLASEMAAALAAASIVFKDSKTYSDKLVKGAKAL
YKFGRLQRGRYSPNGSDQAIFYNSTSYWDEFVWGGAWMYFATGNNSYLTIATAPGMAKHA
GAYWFGSPNYGVFTWDDKLPGAQVLLSRLRLFLSPGYPYEEILRTFHNQTDNVMCSYLPL
FNSFNFTKGGLIQLNHGGPQPLQYAVNAAFLASLYSDYLEAADTPGWYCGPNFYTTEVLR
KFARSQLDYILGKNPLKMSYVVGFGNKYPKRPHHRGASIPHNGVKYGCKGGFKWRETKKA
NPNALVGAMVAGPDRHDGFKDVRTNYNYTEPTLAANAGLVAALISIADIPTGRYSIDKNT
IFSAIPPMFPTPPPPPSAWKP
>Pavir.Ia00651.1.p
MFGRDPWGGSLEISNADSATDDDRSRDLDRAALMRQLDETQQSWLLAGPGDQAGKKKKKY
VDLGCVVLDRKIFMWTVGTILGLGVFIGFVMMIVKLVPHKRPPPPPPDQYTQALHKALMF
FNAQRSGPLPKHNGVSWRGNSCMKDGLSDSTVRRSLVGGFYDAGDAIKFNYPMAWSMTML
SWSVIEYKAKYEAIGELDHIKELIKWGTDYILKTFNSSADTIDRIVAQVGVGDTSKGSSQ
PNDHYCWMRPEDIDYKRPVTECHSCSDLASEMAAALAAASIVFKDSKTYSDKLVKGAKAL
YKFGRLTRGRYSPNGSDQAIFYNSTSYWDEFVWGGAWMYFATGNNSYLTIATAPGMAKHA
GAYWFGSPNYGVFTWDDKLPGAQVLLSRLRLFLSPGYPYEEILRTFHNQTDNVMCSYLPL
FNSFNFTKGGLIQLNHGGPQPLQYAVNAAFLASLYSDYLEAADTPGWYCGPNFYTTEVLR
KFARSQLDYILGKNPLKTSYVVGFGNKYPKRPHHRGASIPHNGVKYGCKGGFKWRETKKA
NPNILVGAMVAGPDRHDGFKDVRTNYNYTEPTLAANAGLVAALISIADIPTGRYSIDKNT
IFSAIPPMFPTPPPPPSAWKP
>Pavir.Ia03435.1.p
MSMYGRDPWGGPLEICHDSATDDDRSRNLDIDRGALSRTLDETQQSWLLAGPGDQGRRRK
KYLDIGCLVVSRKFFVWTLGVLLAAAVFAGVVAGIAKAIPRRHRPPPPPDDYTVALHKAL
MFFNAQRSGKLPKHNNVPWRGNSCMKDGLSDPAVRRSLVGGYYDAGDAVKLNFPAAFSMT
LLSWSVIEYSAKYEAVGELDHVRDIIKWGADYFLKTFNSTADSIDRVVVQVGSAATSPGS
TQPNDHYCWMRPEDIDYPRPVVECHACSDLAAEMAAALAAASIVFKDNKAYSQKLVHGAA
TLFQFARDRRGRYSAGSSDAAKLYNSTGYWDEFVWGSSWMYLATGNSSYLTLATNPKLAK
HAGAFWGGPDYGVFSWDNKLAGAQVLLSRLRLFLSPGYPYEEMLRTFHNQTSIIMCSYLP
IFKSFNRTKGGLIQLNHGKPRSLQYVVNAAFLASVFSDYLEAADTPGWYCGPHFYSIEVL
RSFARTQIEYILGKNPLKMSYVVGFGKHYPKHVHHRGASIPKNGVHYGCKGGWKWRDTKK
PNPNIIVGAMVAGPDRHDGFKDAR
>Pavir.J36442.1.p
VDLVGGYYDAGDHVKFGLPMAFTVTMLSWSLLEYGADVADAGELAHALESIKWGTDYFIK
AHTQPDELWAEVGDGDTDHYCWQRPEDMTTSRQAYKVDRERPGSDVAGETAAAMAAASMV
FREHNPHYASLLLHHALQLFEFADKYRGKYDSSIAEVKSYYASVSGYHDELLWAALWLHR
ATGRAEFLDYAVDNAHAFGGTGWAITEFSWDVKYAGVQILAARLLLSGEHAPRHRETLER
YRAKAEHYVCACLGRNAAGGADANVERSPGGMLYVRQWNNMQYVTSAAFLLSAYSGYLSS
AGEAVACAGGGAASAGEVFAMARSQVDYVLGSNPRGMSYLVGYGARFPARVHHRAASIVP
YKHSKEFIGCAQGFDDWFVRRGANPNVVVGAIVGGPDRRDRFRDHRENYMQTEACTYNTA
PMVGMFAMLNRLARDEAVAAAADPSVNR
>Phvul.003G089600.1
MSMYGRDPWGGPLEIHATDSATDDERSRNLQELDRPALDETQQSWLLGAGEQKKKKKKYV
DLGCIIVSRKIFIWTLGTLAVSAVLAGLITLIVKTVPRHHHKPSPPDNYTLALHKALLFF
NAQKSGKLPRHNNVSWRGNSCMDDGKKSEGTSGVIKDLIGGYYDAGDAIKFHFPKAFAMT
MLSWSVIEYSAKYEAAGELAHVKEVIKWGTDYFLKTFNNTADTINLIAAQVGSGATSGGS
TTPNDHYCWMRPEDIDYPRPVTTCSSCSDLAAEMAAALAAASIVFKDNRAYSQKLVHGAT
TLYGFSRKQRRRYSAGGSEASVFYNSTSYWDEFVWGGAWMYFATGNSSYLKLATTPGLAK
HAGAFWGGPDYGVLSWDNKLTGAQVLLSRLRLFLSPGYPYEEILRTFHNQTGIIMCSYLP
MFTSFNRTKGGLIQLNHGRPQPLQYVVNAAFLAALYSDYLDAADTPGWYCGPNFFSTDVL
RDFAKTQIDYILGKNPRKMSYIVGFGNHYPKHVHHRAASIPKNKIKYNCKGGWKWRDTSK
PNPHTIVGAMVAGPDKHDGFHDVRTNYNYTEPTLAGNAGLVAALVALSGDKSSGIDKNTL
FSAVPPMFPTPPPPPAPWKP
>Phvul.002G297600.1
MEKLICISPFLLLLLSLPFSSAGHDYGQALSKSLLFFEAQRSGYLPHNQRVTWRAHSGLQ
DGKASGVDLVGGYYDAGDNVKFGLPMAFTVTMMSWSIIEYGKQMAANGELGHAMEAVKWG
TDYFIKAHPQANVLYGEVGDGNTDHYCWQRPEDMTTDRHAYKIDPSNPGSDLAGETAAAM
AAASIVFRRSNPAYSHELLSHAYQLFDFADKYRGKYDSSITVAQKYYRSISGYNDELLWA
AAWLYQASNNQYYLDYLGRNGDSMGGTGWSMTEFGWDVKYAGVQTLVAKFLMEGKAAHHA
PVFERYQQKAESFMCSCLGKGSRNVQKTPGGLIFRQRWNNMQFVTSASFLATVYADYLTS
SRTNLRCNSGNVAPAELLSLAKSQVDYLLGNNPRATSYMVGYGNNFPQRVHHRGSSIVSI
KANPSFVSCRGGYDTWFSSKKSDPNLLTGALVGGPDAYDDFADERDNYEQTEPATYNNAP
LIGILARLSGRGGYNQLLPVVPAPKPIAVKPQPSPNTKTTPSPVSWSSPISIEQKVTTSW
VANGKTYYRYSTVVTNKSNKSLNSLNLSISKLYGPIWGLTKSGDSYTFPSWLSSLAAGKS
LEFVYIHSTSPADVSVANYVLA
>Phvul.008G270900.1
MKKDMVNIRYLVPCLALLSLTLIFLPLCHSFNYGHALSQSLLYFESQRSGRLPYNQRVTW
RHHSALTDGLEQGVDLVGGYYDAGDNVKFGLPMAFTVTLLSWAAIEYGQQIAAAGEYAHT
LEAIKWGTDYFIKAHTEPNVLWVQVGDGYTDHYCWQRPEDMTTSRRAYKVDAENPGSDVA
GETAAALAAASMLFRRTNPHYSQLLLHHAEQLFEFGDKYKGKYDESVGVAKGYYASVSGY
MDELLWAAIWLYKATQKDQYLNYFVDKAHDFGGTTWAINEFSWDVKYAGLQAIASMLPME
EKNHKKHEVILKEYGSKADHYLCACLNLNNVSNVERTPGGLLYTREWNNMQYVATASFLL
TLYSDHLQATHQKLQCHRGEVGPHQMFAFAKSQVDYILGSNPMAMSYLVGYGPNFPKRVH
HRGASIESSKENKGFIGCVQGYDTWYGRVQPNPNVLIGALVGGPDRKDQFKDERQNYIQT
EPCTYNTAALVGVFARLHQSHGHIYHTETPLIAST
>Phvul.006G133700.1
MYGRDPWGGPLEINATDSATEEDRSRNLQDLDRAALSRPLDETQQSWLLGPGEQKKKKYV
DLGCIIVSRKIFVWTVGTVLFAAFLAGFIALIVNTIPRHHHKHPPPDNYTLALHKALMFF
NAQRSGKLPKHNNVSWRGNSGMQDGKSSDTSSAIKDLVGGFYDAGDAIKFNFPASFSITM
LSWSVIEYSAKYEAAGELDHVKEIIKWGTDYFLKSFNSTADTITTLAAQVGVGNTADGST
TPNDHYCWMRPEDMDYERPVTECHSCSDLAAEMAAALASASIVFKDNKAYSKKLVHGATT
LFKFSRDQRGRYSAGSSEASIFYNSTSYWDEYVWGGAWMYFATGNSSYLKLATAPGLAKH
AGAFWGGSDYGVLSWDNKLAGAQVLLSRLRLFLSPGYPYEEILRTFHNQTSIIMCSYLPV
FTSFNRTKGGLIQLNHGRPQPLQYVVNAAFLAALYSDYLDAADTPGWYCGPNFFSTDVLR
NFAKTQIDYILGKNPRKMSYIVGFGNHYPKHVHHRGASIPKNKVKYNCKGGWKWRDSSKP
NPNTLVGAMVAGPDKHDGFRDVRSNYNYTEPTLAGNAGLVAALVALSGDKSTSIDKNTIF
SAVPPMFPTPPPPPAPWKP
>Phvul.011G030300.1
MKNLNISLCVLLMALVRLGGSAPSSFNYGDALDKSLLFFEAQRSGKLPLQQQRVKWRGDS
GLKDGFQQGVDLVGGYYDAGDHVKFGLPMAYSVTMLAWGAIEFNKEITNLNQMGHALWAI
KWGTDYFVKAHTQPNVLWGQVGDGVSDHYCWERAEDMTTSRGAYKIDEQHPGSDLAGETA
AALAASAMAFRPYNSSYSDLLLVHAKQLFTFADRFRGLYDDSISSAQQFYTSSGYSDELL
WAATWLHLATGDEYYLKYVVDNGVYMGGTGWAMKEFSWDNKYAGVQILLTKILLEGKAGS
YADTLKQYQAKADYFSCACLQKNDGYNVQKTPGGLLYVREWNNMQYVSSATFLLAVYSNY
LSATKVNLNCPDGQTQPQELLNFVKSQADYILGNNPAGMSYLVGYGAKYPLHVHHRGASV
ASIFTLHSEVGCAQGFELWYNRAEPNPNVIDGALVGGPDKNDGFSDDRSNYEQTEPTLSG
SAPLVGIFAKLQSLCGNAGAGYNHDESPKPQQKTPSYNNHYESPVPVTQEKTQSYDQNES
PVPQQKTPSTYTVKETASKTSEGAPLQFLHSISSSWTVGGATYYRHRVIIKNTSSKPISD
LKLVVKDLSGSLWGLSPTEEKDTYELPQWQKVLNPGSECIFVYVQGGPQAEVSIKSFQ
>29675.m000388
MRSLKFGLYIFIVGMLGLGAAIAAEAFNYGEALDKTFLFFESQRSGKLPSNQRVKWRGDS
GLKDGFLQGVNLVGGYYDAGDHVKFGLPMAFSVTMLAWGAIDFRKEITALNQMGHTLWAI
RWGTDYFIKAHTEPNVLYAQVGDGDSDHYCWERAEDMTTPRNAYKLDQQNPGSDLAGETV
AALAASAMAFKPYNSSYSNLLLVHAKQLFSFADRFRGLYDDSIKNAKEFYTSSGYSDELL
WAAAWLYRATDDEYYLKYAVDNAVYMGGTGWAVKEFSWDNKYAGVQILLSKILLEGRGGT
YTSTLKQYHAKADYFACACLRKNDGYNIQMTPGGLMYVREWNNLQYASAAAFLLAVYSDY
LSYAHAKLSCPEGLIQPQELVNFAQSQADYILGKNPKSMSYIVGYGPQYPLHVHHRGSSI
ASIFVLHSSVECVQGFETWYHRTEANPNIIYGALVGGPDQNDNFSDDRSNYEQTEPALSG
CAPLVGLFSKLQSLSEATGYYGKESSVPHTTKPGKKHFFPKRNKNVPVEFVHSITDTWSI
GETTYYRHKVIIKNKSQKSIEDLKLVIQDLSGSIWGLSPTKEHNTYELPQWHKGLKPGSE
CSFVYVQGGPQAKVRVQSYH
>29762.m000498
MEKKNNLVQCFCFFSLFFSLIPTSQSFNYADALSKSLLYFESQRSGRLPYNQRVTWRHHS
GLTDGLEQGVDLVGGYYDAGDNVKFGLPMAFTITMLSWGVIEYGNEIGDAGEYEHALEAI
KWGTDYFIKAHTHPNVLWVQVGDGYTDHYCWQRPEDMTTSRQAYKVDANNPGSDVAGETA
AALAAASIVFRKTNPHYSHLLLHHAQQLFEFGDKYRGKYDESVKVVKGYYTSVSGYKDEL
LWGALWLYKATDNEAYLMYVLENAHGFGGITWAISEFSWDVKFPGLQILASMLLTEERHK
KHKHILEHYQSKAEYYLCSCLDQNNVTNVKRTPGGLLYIRQWNNLQYVSTAAFLLTVYSD
HLLASNQRLKCDRGILDPQEILSVAKSQIDYILGANPVGMSYLVGYGTEYPQRVHHRGAS
IESYKGNKGFIGCTQGYDMWYNRQDPNPNVVVGALVGGPDEKDEFSDERGNYMQTEACTY
NTASLVGVLARLQSLTEDDFSANPSLLASI
>29948.m000704
MEKKEEKNNNNCKPQKPKTLFPRQCPLLVLTMFTIFNTAHSLSFDYADALRKSLLYFEAQ
RSGRLPYNQRVTWRDHSGLTDGLEQGVDLVGGYYDAGDHVKFGLPMAFTITMLSWGVIEF
RDQIARAGELEHALEAIKWGTDYFMKAHTSPNVLWAEVGDGDTDHYCWQRPEDMTTSRQA
YRIDENNPGSDLAGEAAAAMAAASIVFRTTNPHYAHLLLHHAQQLFEFGDKHRGKYDASV
NVVKSYYASVSGYMDELLWGSMWLYKATDNEEYLNYVITKAHSFGGIGWAITEFSWDVKY
AGLQIMVSKLLTDEKHKEHSLIVEQYRAKAEYYICSCLNKNNGSNNVGRTPAGLLHIRQW
NNMQYVSTAAFLLTIYSGFLRSLNRKLECHGGLVDHEEMLTFTKSQVDYILGSNPMNMSY
LVGYGPNYPTRVHHRGASIVSYRENKGFIGCTQGYDNWYSREEQNPNVLVGALVGGPDCQ
DNFMDKRGNYMQTEACTYNTAPLVGVFAKFLEMEDQKEKGQPLVASY
>30063.m001436
MSMYGRDPWGGPLEINAADSATDDDRSRNLNDIDRAALSRPLDETQQSWLLGPAEQKKKK
KYVDLGCIIVSRKIFVWTVGALVVSALLAGFITLIVKTVPRHHHSKPPPDNYTLGLHKAL
MFFNAQRSGRLPKHNNVSWRGSSCVNDGKSATGTIFKDLAGGYYDAGDAIKFHFPKSFAL
TMLSWSVIEYSAKYEAAGELNHVKEIIKWGTDYLLKTFNHTADTISTIAAQVGSGDTSAG
STNPNDHYCWMRPEDIDYPRPVTECHSCSDLAAEMAAALASASIVFKDNKAYSQKLVHGA
ATLFRFARQQRGRYSAGSAEAAIFYNSTSYWDEFIWGGAWLYYATGNNSYLQLATTPGLA
KHAGAFWGGPFYGVLSWDNKLAGAQVLLSRLRLFLSPGYPYEEILRTFHNQTSIIMCSYL
PVFTSFNRTRGGLIQLNHGAPQPLQYVVNAAFLATLYSDYLEAADTPGWYCGPDFYSTKV
LRDFAKTQIDYILGKNPRKMSYVVGFGNHYPKHVHHRGASIPKNKIKYNCKGGWKWRDTS
KPNPNTIVGAMVAGPDRHDGFHDVRTNYNYTEPTLAGNAGLVAALVALSGDGTTKIDKNT
IFSAVPPMFPTPPPPPAPWKP
>30076.m004696
MLDRNIWGGSFEITPATPSFDDGDVDCDRGAYRSQSEEEVKQSWLLRPDKETERRKKRSS
YVDGMIIRTLFVVVVLVGFIAVVVTVATKNNSHWHPLPGPDNYTIALRQALMFFNAQRSG
KLPKENNVSWRGDSGLKDEIVGGYYDGGNAIKYTFPASFAMTILSWSVIEYSAKYEAAGE
LDHVKGIIRWGTDYLLNAFNSSSKWISNIASQVGGEHDQHCWMRPEDIDTDSNYPRHATW
CYNCPAVAAETVAALAAASIVFKESGDYSKKLVHGAEKLFQFATKGQGENYKGIPDPPTT
VYNSSGFWDEFVWGGAWLYCATGNDTYLQFATSPGLAEKDTAFWGGPNRGVLSWNNKHAG
AQLLLSRMRIFLGYGYPYEEMLSTFQNHVEDIMCSYLPAFPTFKRTKGGLIQLNHGRPRP
LQYAANAAFMATLFSDYLEANLVSGWQCGQEFYTNEALRNFARSQIDYILGKNPCDMSYI
VGFGSHFPQQAHHRGASIPNSKVKYRCKDGWQWQVSRRPNPNTIIGAMVAGPDKEDGFQD
IRYNYNYTEPTIAGNAGLIAALVALTGGRTSKIDKNTIFSAIPPLYTFEPPPPAPWTP
>Sobic.007G131300.1.p
MIASFCAVLTLVLLPFAAATGGHGNFNYKRALHSSLLYFEAQRSGHLPYNQRVKWRGHSG
LADGLQQGVDLVGGYYDAGDNVKFGLPMAFTVTMLSWSAMEFRDEIKAAGEWRHVLEAIK
WGTDYFIKAHAEPDVLWAEVGDGDTDHYCWQRPEDMTTSRQAYKVDRDNPGSDLVGETAA
AMAAASIVFRRSSPHYSRLLLHHAEQLFEFGDKYRGKYDSSVSEVRRYYASVSGYGDEML
WAALWLHRATMRTEYLDYAVAMADEFGGTTWAINEFSWDVKYAGLQILAAKLLLEGSHRP
EHRTTLEQYKSKAEHYLCACLGKNGAAGNVNRTAGGMLYVRQWNNMQYVTNAAFLLTVYS
RYLAAATTGASMVQCPDGPVRAGELLELARAQADYVLGGNPAGVSYLVGNGQRFPRRVHH
RGASIVSHRADGRFIGCVQGYDHWFRRAGSNPNVVVGAIVGGPDHRDRFSDRRSNYMQTE
ACTYNTAPMVGVFAHLHSQAGRSETK
>Sobic.001G384600.1.p
MSMYGRDPWGGPLEICHPDSATDDDRSRNLDIDRGAMSRTLDETQQSWLLAGPGDQARKK
KKYVDIGCLVVSRKLFVWTLGVLLAAAVFAGVVAGIAKAIPRRHRPPPPPDDYTVALHKA
LMFFNAQRSGKLPKHNNIPWRGNSCMKDGLSDPAVRRSLVGGYYDAGGAVKFNFPAAFSM
TLLSWSVIEYSAKYDAVGELGHVRDIIKWGSDYFLKTFNSTADSIDRVIAQVGSAAMSPG
STQPNDQYCWMRPEDIDYPRPVVECHACSDLAAEMAAALAAASIVFKDNKAYSQKLVHGA
TTLFQFARERRGRYSAGGSDATKFYNSTSYWDEFVWGSSWMYLATGNSSYLTLATHPKLA
KHAGAFWGGPDYGVFSWDNKLTGAQVLLSRLRLFLSPGYPYEEMLRAFHNQTSIIMCSYL
PIFKSFNRTRGGLIQLNHGKPQPLQYVVNAAFLASVFSDYLEAADTPGWYCGPHFYSIEV
LRSFARTQIEYILGKNPLKMSYVVGFGNHYPKHVHHRGASIPKNGVHYGCKGGWKWRDTK
KPNPNIIVGAMVAGPDRHDRFKDARKNYNYTEATLVGNAGLVAALVALSGEGHGVDKNAM
FSAVPPMFPSPPPPPAPWKP
>Sobic.002G193600.1.p
MSRGRARRRPVPGSVDIRFGALLLLLLLASAVLLAAASSSEEEEVDYGAALSKSLLYFEA
QRSGRLPHNQRVPWRGHSGLTDGLQQGVDLVGGYYDAGDHVKFGLPMAFTVTMLSWGAID
FADDVAAAGEWGHTLEAIKWGTDYFVKAHTEPFVYWAEVGDGDTDHYCWQRPEDMTTSRQ
AYRIDKDNPGSDLAGETAAALAAASIVFRRSNPHYSHLLLHHAQQLFEFGDRYRGTYDSS
IAEVRSYYASVSGYQDELLWAALWLHRATGRDDYLRYAVDKAESFGGVGWAMTEFSWDVK
YAGVQVLAAKLLLEGDPGALKHGAVLEQYKAKAEHYLCACLGRNGGGNGSDNVERSPGGM
LYVRQWNNLQYVSSAAFLLTAYSRYLSDSGGGGLLLRCPAGGGPAAPSDLLALARSQADY
ILGRNPLRLSYMVGYGRRYPVRVHHRGASIVAHKANSRFIGCMQGFDDWFGRGRPNPNVL
AGAIVGGPNCRDEFRDDRGNYMQTEACTYNTAPMVGVFARLHRLATAEGCRRRGMADEAE
CR
>Sobic.004G042700.1.p
MSDVSVRFVVAVAVAAVAAISLAAAVSAASAAHDYGDALHKSLLYFEAQRSGRLPYNQRV
RWRGHSGLTDGLEQGVDLVGGYYDAGDHVKFGLPMAFTVTLLSWGMLEYGGGVADAGELA
HALQAIKWGTDYFVKAHTAPTELWAQVGDGDSDHYCWQRPEDMTTSRRAYKVDAEHPGSE
VAAETAAAMAAASAVFRAAGDAHYAHLLLHHAQQLFDFADTYRGRYDDSVDVVKSYYPSS
SGYQDELLWAALWLHRVTGRRDYLRYALDNAEAFGGTGWAVSEFSWDIKYAGLQVLASQL
LVEAKEQRLRLSAEEVAVVEQLRSKAEYYVCSCMNRNPGGAKHNAGRTPAGLLFIRPWNN
LQYASGAAFLLTVYSDVLSSLDQPLRCGGSGDDDGEPAAAGDAGEVLAFAKSQADYILGT
NPMRTSYLVGYGAAYPRQVHHRAASSASYSHDRDFIGCLQGFDSWYSARRENPNDLVGAV
VGGPNGEDVFNDQRGAYMQTEACTYNTAPMVGVFSKLMQLEGQSPRPAPAPAEDL
>Sobic.006G265100.1.p
MARLMTTATKTPATLAVAASFLLLAAAAASASSAPFDYAGAFDKCLQFFEAQRSGKLPAD
RRVHWRGDSALTDGFSQGVDLVGGYYDSGDHVKFGFPMAYAVTMLAWGVLEFEKEMVAAN
NHQRALDAIRWGTNYFVKAHTEPNVLWVQVGDGDSDHLCWERAEDMSTPRTAFKIDTNHP
GSEVAAETAAALAAASKAFRPYDSMYADLLLVHAKQLFTFADTFRGRYDDSLLSAKKFYP
SGSGYEDELLWAAAWLHEATGDEKYLQYVSRNAEDFGGIGMSMLEFSWDNKYAGLQVLLS
KAVLAHGGGGGEYADTLRQYQAKAEFFLCACLQKNGGHNMKLTPGGLLHVDEWNNMQYVS
SASFLLTVYADYLSASRGALRCPDGEVKPGEMVRFARSQADYVLGKNPRGMSYMVGYGSY
FPTHVHHRGASIPSVHAMGSVVGCMDGFDRFFNSKGADPNVLQGAVVGGPDANDGFVDDR
CNYQQAEPTLAGNAPICGVFARLASEPADASDNNRPVPSYSPPHDSSPSKGSPLEFVHTV
SNSWTTNGVEYYRHVVTAKNTCGHPITYLKLHVKGLSGPIYGVSAATAKEKDTYELPAWL
TSLAAGEQLTIVYIQGGPAAKFSVVSYKTA
>Sobic.009G079900.1.p
MAMNVIALLGLLAVASVVRTASGAGGHDYASALKKTILYFEAQRSGVLPPNQRVTWRGNS
GLFDGKANGVDLVGGYYDAGDNVKFGLPMAFTVTMMSWGILEYGRQMAAAGELRNAMDAV
KWGTDYFIKAHPEPEVLYGEVGDGDTDHSCWQRPEDMSTSRQSFRIDPQNPGSDLAGETA
AAMAAASLVFRNTYPGYANLLLEHAKQLFQFADKYRGKYDASIPVARNYYGSFSGYGDEL
LWAAAWLYEATEEGCYLEYLARNGDALGGTGWSINQFGWDVKYPGVQVLAAKFLLQGRAG
AHAAALQRYRQNAEFFVCSCVGKGAVNVPRTPGGVMYHQRWNNLQFVTSASFLLTVYADY
ATALPGSSGGAVRCPAGAARPFEILAFVRSQVNYILGDNPRGTSYMVGYGGSFPRQVHHR
GASIVSVRTDPSFVSCQEGYSAWYPRQAGNPNVLEGAIVGGPDEYDDFADERNNYEQTEA
ATYNSAPLLGVLARLAGACGTGLEEYQLPPPEAAANETSSPSHRRRHHAPSSSPIEIEQN
VTRTWARRRTTYYRYSVTVTNRSRKTVRELHLGVSELRGRLWGLDRARYGYVPPKWLPAL
RAGKSLRFVYVQHGTPANVWVTGYKLL
>Sobic.004G244600.1.p
MHSLRPIQTHTPRSGRPSAGSKSAPPCACLRASPRPNPPQPIHYLTNQTRTSPVLALQTH
ADATAPPERDARIARLYFSWPRLLLARPPGPSPEPLRCRVFYSILPGGAEPIQHAVRLCR
AGSRQPGYKPRARAAGNRGRSGDGARGQASQSSDHAHTDARAERGREEDSRQPTAGRQAG
GGRGTERPRAGHPPPHMREGAAARRQQPRRAHAKAPRGDSPRAMSSAAATATSCHRLGVA
LPLLLLLAAAAVLGGAEGKAHSYEDALQKSLLYFEAQRSGRLPHSQRVAWRHHSGLTDGL
EQGVDLVGGYYDAGDHVKFGLPMAFTVTMLSWSLIEYGGDVADAGELGHALEAVKWGTDY
FIKAHTRPDELWAEVGDGDTDHYCWQRPEDMTTSRQAYKVDRDHPGSDVAGETAAAMAAA
SIVFRDSNPHYAHLLLHHAQQLFEFADKYRGKYDSSIAEVKSYYASVSGYKDELLWAALW
LHRATGRADYLDYVVDNADSFGGTGWAINEFSWDVKYAGVQIIAARLLLRGEHATRHRST
LERYRAKAERYVCACLGRNTEGGADANVERSPGGMLYIRQWNNMQYVTSAAFLLSVYSDY
LAEAGAPTVSCAGGETVAAEEVFALARAQVDYVLGTNPRGVSYLVGYGSKYPNRVHHRAA
SIVPYKHSKEFIGCTQGFDHWFGRRSSNPNVLVGAIVGGPDRQDRFRDNRENYMQTEACT
YNTAPMVGMFAKLHRMARQEREHGSPAPVPVTSTAAEV
>Sobic.003G015800.1.p
MGAPPEPHGLAASSGRKEATQGRKLADEEGGQQRRRGGEGGERRHGSTSGAAGLAASPDL
GWEETLEGGREGREGRREEAVQGRALTGKGADDDDNNGGETEFTRKLGSLLEKHGFSHSE
CVGVLLFDFADKYRGRYDSSITVARKYYASSSGYGAELLWAAAWLHEATGESRYLDYLAT
NADALGGTGWSINQFGWDVKYPGVQVLAAMFLLRRGGNAGAHANVLRRYKQKADLFACSC
LGRGGANSVRRTPGGMVYHQSWNNVQFVTSAAFLLAAYADHLAAAGQAAQCPSGGSSAQP
SELLAFARSQVDYILGSNPRATSYMAHHRGASIVSVKANPSFVSCQAGYSSWYHRRSANP
NLLDGATVGGPDEYDNFADERDNYEQTEATTYNNAPLMGVLARLAAGHGGGRFGHHSVAA
DLPAEASSSTAINRTSLPSPTPAAPEHASPIEIEQNATASWTERGKTYHRYAVTVTNRSL
IKTVHELHIGISKLYGQVWGVNKARYGYVLPSGLPSLPAGKSASFVYVQAAPPADVWVTG
YKLL
>Sobic.003G015700.1.p
MARGGGRGGGGSRGAVVDSMAVVLIGLAMALAAATTQVASAAGHDYRQALSKSILYFEAQ
RSGRLPGSQRVSWRADSGLRDGKANGVDLVGGYYDAGDNVKFGLPMAFTVTMMSWSVLEY
GKQMAAAGELGHAVEAIKWGTDYLVKAHPEPNVLYGEVGDGDSDHDCWMRPEDMTTSRQA
YRLDPQNPGSELAGETAAAMAAASLVFRSSNPGYGNTLLQHSKQLFDFADKYRGRYDSSI
TVARKYYASSSGYGDELLWAAAWLHEATGESRYLDYLATNADALGGTGWSINQFGWDVKY
PGVQVLAAMFLLRRGGNAGAHADVLRRYKQKADLFACSCLGRGGANSVRRTPGGMVYHQS
WNNVQFVTSAAFLLAAYADHLAAAGQAAQCPSAGGSSAQPSELLAFARSQVDYILGSNPR
ATSYMVGYGATYPRQAHHRGASIVSVKANPSFVSCQAGYSSWYHRRSANPNLLDGATVGG
PDEYDNFADERDNYEQTEATTYNNAPLMGVLARLAAGHGGGRFGHHSVAADLPAEASSST
AINRTSLPSPTPAAPEHASPIEIEQNATASWTERGKTYHRYAVTVTNRSLIKTVHELHIG
ISKLYGQVWGVDKARYGYVLPSGLPSLPAGKSASFVYVQAAPPADVWVTGYKLL
>Sobic.001G099100.1.p
MFGRDPWGGPLEISNADSATDDDRSRDLDRAALMRQLDETQQSWLLAGPGDQAGKKKKKY
VDLGCVVVDRKIFMWTVGTILGLGVFIGFIMMIVKLVPHKRPPPPPPDQYTQALHKALMF
FNAQRSGPLPKHNGVSWRGNSCMKDGLSDSTVRRSLVGGYYDAGDAIKFNYPMAWSMTML
SWSVIEYRAKYEAIGELDHIKELIKWGTDYILKTFNSSADTIDRIVAQVGVGDTSKGGSQ
PNDHYCWMRPEDIDYKRPVTECHSCSDLASEMAAALAAASIVFKDSKTYSDKLVKGAKAL
YKFGRLQRGRYSPNGSDQAIFYNSTSYWDEFVWGGAWMYFATGNNSYLTVATAPGMAKHA
GAYWFGSPNYGVFTWDDKLPGAQVLLSRLRLFLSPGYPYEEILRTFHNQTDNVMCSYLPL
FNSFNFTKGGLIQLNHGRPQPLQYAVNAAFLASLYSDYLEAADTPGWYCGPNFYTTEVLR
KFARSQLDYILGKNPLKMSYVVGFGNKYPKRPHHRGASIPHNGVKYGCKGGYKWRDTKKA
NPNILVGAMVAGPDRHDGYKDVRTNYNYSEPTLAANAGLVAALISISDIKTGRFGIDKNT
IFSAIPPMFPTPPPPPSAWKP
>Si016804m
MRAGAAARRQPHAEAPRGVSPRAMSGAGAASSCRRRQLGVAVLLLLVALAAGLGGAEGKA
HNYEDALQKSLLYFEAQRSGRLPHSQRVAWRHHSGLTDGLEQGVDLVGGYYDAGDHVKFG
LPMAFTVTMLSWSLIEYGGDVAAAGELGHALEAVKWGTDYFIKAHTKPDELWAEVGDGDT
DHYCWQRPEDMTTSRQAYKVDRDHPGSDVAGETAAAMAAASIVFRDSNPHYAHLLLHHAQ
QLFEFADKYRGKYDSSIAEVKSYYASVSGYKDELLWAALWLHRATGRADYLDYVVDNAHS
FGGTGWAINEFSWDVKYAGVQILATRLLLRGEHAARHRSTLEQYRAKAEHYVCACLGRNA
DGGADANVERSPGGMLYIRQWNNMQYVTSAAFLLSAYSDYMAEAGVVTVQCGGGEAVAAE
EVFALARAQVDYVLGTNPRGVSYLVGYGPKYPNRVHHRAASIVPYKHSKEFIGCTQGFDH
WFGRRSSNPNVLVGAIVGGPDRRDRFRDNRENYMQTEACTYNTAPMVGMFAKLHRMARQE
PERGPTPAAPVTSAASEV
>Si016857m
MSDVSGRFVVAAAVVAVSLAAAVASASAAAAAAHDYGDALSKSLLYFEAQRSGRLPYNQR
VRWRGHSGLTDGLEQGVDLVGGYYDAGDHVKFGLPMAFTVTLLSWGVLEYGAGVAAAGEL
AHALQAIKWGTDYFVKAHTAPNELWAQVGDGDSDHYCWQRPEDMTTSRRAYKVDAENPGS
EVAAETAAAMAAASAVFRRAGDAHYAHLLLHHAQQLFEFADKHRGRYDESVEVVKNYYPS
SSGYQDELLWAALWLHRATGRRDYLDYAIANAEAFGGTGWAVSEFSWDIKYAGLQVLASE
LLVEAKERRLRLSSEELAVVEQLRSKAEYYVCSCMNRNPGGAEHNAGRTPAGLLFIRPWN
NLQYASGAAFLLTVYSDVLTALGEPLRCGGDGAGEAGEVLEFARSQADYILGSNPMRTSY
LVGYGGAYPRRVHHRAASSASYRHDRDFIGCLQGFDSWYSAGRENPHDLVGAVVGGPNGE
DVFTDHRGAYMQTEACTYNTAPMVGVFSKLMQLEGQQPQRRRQPEAEASDEAPVEDL
>Si006152m
MRIARTGPTAAGLWLRPGRLAEVLLAVVVLFASAALSMASGAELPAAAAAGPASSSVRHD
YEDALHKSLLYFEAQRSGRLPHGQRVAWRDHSGLTDGLEQGVDLVGGYYDAGDHVKFGLP
MAFTVTMLSWSLLEYGADVADAGELAHALESIKWGTDYFIKAHTKPHELWAEVGDGDTDH
YCWQRPEDMTTSRQAYKVDRERPGSDVAGETAAAMAAASMVFRDHNPHYASLLLHHALQL
FEFADTYRGKYDSSIAEVKSYYASVSGYHDELLWAALWLHRATGRAEFLDYVVDNAHDFG
GTGWAITEFSWDVKYAGVQILAARLLLNGEHSPRHRETLERYRAKAEHYVCACMGRNAAG
GAEANVERSPGGMLYVRQWNNMQYVTSAAFLLSAYSGYLSSSSSGGESVASCAGGGTASA
GEVFAAARSQVDYVLGSNPRGMSYLVGYGARFPARVHHRAASIVPYKHSKEFIGCAQGFD
DWFVRKGANPNVVVGAIVGGPDRRDRFRDHRENYMQTEACTYNTAPMVGMFAMLNRLARA
ESAAAAAVQPQQQPASSSPAADRSVNR
>Si021474m
MAKNVLALLGLILALASVVGMASGAGGHDYALALKKSILYFEAQRSGVLPPNQRVTWREN
SGLFDGKANGVDLVGGYYDAGDNVKFGLPMAFTVTMMSWGILEYGKQMAAAGELRNAMDA
VKWGTDYFIKAHPEPDVLYGEVGDGDTDHSCWQRPEDMSTSRQAFRIDPQNPGSDLAGET
AAAMAAASLVFRNTYPGYANLLLEHSKQLFTFADKYRGKYDASITVARNYYGSFSGYGDE
LLWAAAWLYEATEEGCYLEYLVRNGDALGGTGWSINQFGWDVKYPGVQVLAAKFLLQGRA
GAHAAALQRYRQNAEFFVCSCVGKGAANVPRTPGGMMYHQRWNNLQFVTSASFLLTVYAD
YATKLPGGGGAVRCPGGAARPFEILAFVRSQVNYILGDNPRGTSYMVGYGRSFPRQVHHR
GASIVSVRRDPSFVSCQEGYSSWYPRQAGNPNVLEGAIYDDFADERNNYEQTEAATYNSA
PLLGVLARLAGACGTGLEEYQLPPAANQTSPPPPAHRRRPHRHAAQSSPIEIEQNVTRTW
AMRRATYSRYSVTVTNRSRKTVRELHLGVSELRGRLWGLDKARYGFVPPKWMAALRAGES
LRFVYVQPGETPANVWVTGYKLV
>Si021476m
MARLMTKTSATLVMAAAFLLLAAADASSSYDYAGAFDKCLQFFEAQRSGKLPADRRVKWR
GDSALTDGFSQGVDLVGGYYDSGDHVKFGFPMAYAVTMLSWGVLEFEKEMVAANNLQRAL
DAIRWGTNYFIKAHTEPNGLWVQVGDGDSDHLCWERAEDMSTPRTAFKIDRNHPGSEVAG
ETAAALAAAAKAFRPYDSMYADLLLLHAKQLFTFADTFRGRYDDSLQSAKKFYPSESGYQ
DELLWSAVWLYEATGDEEYLRYVSQNAEAFGGIGWSVLEFSWDNKYAGLQVLLSKVLFEG
GAGVAAYADTLKQFQAKAEFFLCACLQKNNGHNIRMTPGGLLYVDDWNNMQYVSSATFLL
TVYADYLAVSHGSLKCPDGEVKPDEIVRFAKSQVDYVLGKNPKGMSYMVGYGSYFPTHVH
HRGASIPSVHGEKATVGCMDGFDKYYNSKGADPNVLNGAIVGGPDGNDGFVDDRCNYQSA
EPTISGNAPICGVFARLASEPPAASDSSPAPAYSPPHESSPSKGSPLELVHTVSNSWTTN
GVEYYRHVVTAKNTCGHPITSLKLHIKELSGPIYGVSAAKEKDTYEFPAWLTRLGAGEQL
TIVYIQPGGPAAKISVVNYKTA
>Si000642m
MASRRGGGGARGVVGRMAVLVLALALAAASEVARVAAAGHDYRQALSKSILYFEAQRSGP
LPSGQRIAWRANSGLLDGKANGADLVGGYYDAGDNVKFGLPMAFTVTMMSWSVLEYGEQM
EAAGELGHAMDAVKWGTDYFVKAHPEPNVLYGEVGDGDSDHDCWQRPEDMTTSRQAYRLD
PQHPGSELAAETAAAMAGASLVFRSSNPGYANQLLQHSKQLFDFADKYRGRYDSSITVAR
KYYASSSGYGDELLWAAAWLYEATGDRRYLDYLANNADALGGTGWSINQFGWDVKYPGVQ
ILAAKFLLQGKAGGAHADVLRRYKQKADLFACSCLGKGGSNNVRRTPGGMIYHQSWNNVQ
FVTSASFLLAAYADHLAAARQEAQCPSGGVRPSELLAFAKSQVDYILGSNPRATSYMVGY
GATYPRQAHHRGASIVSIKADPAFVSCQAGYNSWYHRRGSNPNLLVGATVGGPDEYDNFA
DERDNYQQTEATTYNNAPLMGVLARLAAGHGGGRFGHSLADEVDATSMKSDNKTSTPSPS
PAVEHYSPIEIEQNATASWTERSKTYHRYSVTVTNRSLKTVHELHIGISKLYGRVWGVDK
ARYGYVFPSWLQSLPAGKSAAFVYIQAAPPADVWVTGYKLL
>Si015134m
MARSIKQTLASLCAVLLLFIPFVAAGGGHGSGFDYKRALHSSLLYFEAQRSGHLPYNQRV
KWRGHSGLADGLQQGVDLVGGYYDAGDNVKFGLPMAFTVTMLSWSAIEFGGEIAAAGEWR
HVLEAIKWGTDYFVKAHAEPDVLWAEVGDGDTDHYCWQRPEDMTTSRQAYKVDRENPGSD
LVGETAAAMAAASIVFRRSNPRYSHLLLRHAEQLFEFGDKYRGKYDASVSEAWRYYASVS
GYGDEMLWAALWLHRATGKAEYLDYAVVMADEFGGTTWAISEFSWDVKYAGLQILAAKLL
LEGKHRPEHGPTLEQYKSKAEHYLCACLGKNGAAGNVNRTAGGMLYVRQWNNMQYVTNAA
FLLTAYSSYLAGAGAAESPPILRCPDGPVGADELRALARAQADYVLGANPARVSYMVGYG
QRFPRRVHHRAASIVSHRADGRFVGCVQGYDHWFRRPGSNPNVVVGAIVGGPDHRDRFSD
RRSNYMQTEACTYNTAPMVGVFAHLHSSEMGAAEERR
>Si034713m
MFGRDPWGGPLEISNADSATDDDRSRDLDRAALMRQLDETQQSWLLAGPGDQAGKKKKKY
VDLGCVVLDRKIFMWTVGTILGLGVFIGFIMMIVKLVPHKRPPPPPPDQYTQAVHKALMF
FNAQRSGPLPKHNGVSWRGNSCMKDGLSDSTTRRSLVGGFYDAGDAIKFNYPMAWSMTML
SWSVIEYKAKYEAIGELDHIKELIKWGTDYILKTFNSSADTIDRIVAQVGIGDTSKGGSQ
PNDHYCWMRPEDIDYKRPVTECHSCSDLASEMAAALAAASIVFKDSKTYSDKLVKGAKAL
YKFGRTQRGRYSPNGSDQAIFYNSTSYWDEFVWGGAWMYFATGNNSYLTVATAPGMAKHA
GAYWFGSPNYGVFTWDDKLPGAQVLLSRLRLFLSPGYPYEEILRTFHNQTDNVMCSYLPL
FNSFNFTKGGLIQLNHGGPQPLQYAVNAAFLASLYSDYLESADTPGWYCGPNFYTTEVLR
KFARSQLDYILGKNPQKMSYVVGFGNKYPKRPHHRGASIPHNGVKYGCKGGFKWRESKKA
NPNILVGAMVAGPDKHDRFKDIRTNYNYTEPTLAANAGLVAALISIADIPTGRYSIDKNT
IFSAIPPMFPTPPPPPSAWKP
>Si035386m
MSMYGRDPWGGPLEICPDSATDDDRSRNLDIDRGALSRTLDETQQSWLLAGPGDQGRKKK
KYVDIGCLVVSRKLFVWTLGVLLAAAVFAGVVAGIAKAIPRRHRPPPPPDDYTVALHKAL
MFFNAQRSGKLPKHNNVPWRGNSCMKDGLSDPAVRRSLVGGYYDAGNAVKFNFPAAFSMT
LLSWSVIEYSAKYEAVGELGHVRDIIKWGADYFLKTFNSTANSIDRVIAQVGSAATSPGS
TQPNDHYCWMRPEDIDYPRPVVECHACSDLAAEMAAALAAASIVFRDNKAYSQKLVHGAT
TLFQFARDRRGRYSAGGSDAAKFYNSTSYWDEFVWGSSWMYLATGNSSYLTLATHPKLAK
HAGAFWGGPDYGVFSWDNKLTGAQVLLSRLRLFLSPGYPYEEMLRTFHNQTSIIMCSYLP
IFKSFNRTKGGLIQLNHGKPQPLQYVANAAFLASVFSDYLEAADTPGWYCGPHFYSIEVL
RGFARTQVSW
>109529
MSRRNASICACLGAVLVAALLESALAFDYSDALGKTFLYYEAQRSGRLPPSQRASWRGDS
ALDDGKSQGVDLVGGYYDAGDNVKFGLPMAFTITMLSWSAIEYGKQIDGAGQMGFAKEAI
KWGTDYFLKAHTAPFELWGQVGDGLNDHGCWQRPEDMTTSRRAYKIDTSNPGSDLAGETA
AAMAAASIALRSSDPTYSDLLVEHSKQLFEFADKYRGKYDSSIRLAQNFYTSKSGYADEL
LWASLWLYEATGDEQYLDYAVDNGGALGGTIWGLMEFSWDVKYPGVQVLASKILMQGRAS
PRHIPTLELFQSKAQFFLCAALQKNNGFHLPRTPGGLMYVRSWNNMQYVVTASFLLTVYS
DYLASSRQQLQCPRLSSDSSELLALAKSQVDYILGDNPRATSYLIGFGQNYPRQVHHRAS
SIVSIKVDNAFVSCRGGYSSWYLRKMSDPNVLIGALVGGPDLYDNFADERYNFEQTEPAT
YNTGPLIGILARLLQDHRYQQSGRNLSLFLTARVSECSRTYVFSLVSQSSRPQRRGVKSV
LSIRQRLVGSWTLEGQVQYKYEVTVKNTSRRRTVKAIVLQINRLQEGQYWGLTRTSSSGS
STSRSTSSTSSSSSSDAGDGSFTFPHWRSSLNPLESFVFVYINAASGERAKIRVASYRTT
APGSSV
>234652
MWVLGWAVLLLASAGQSAFDYKDALSKSILFYEAQRSGRLPTDQRAAWRSDSALLDGKSQ
GVDLVGGYYDAGDNVKFGLPMAFTITMMSWSAIEFHKQLQSSGQLGYTLDAIKWGADYLV
KAHPQPNVLWGEVGDGFTDHFCWQRPEDMTTPRKAYKIDASNPGSDLAGETAAALAAASI
VFRRHNAAYANNLLAHSKQASLFQFADTRRGKYDASISVAQKFYNSKSGYADELLWAALW
LHQATHDDFYLSYAANNAGTLGGLGWDMKEFSWDVKYAGVQVLASKVLLQGRGGQHASVL
RSYQSKANFFLCACLQKNGGGGNVQRTPGGLLYVRSWNNMQYVTGAAFLLTVYSDYLASS
GQQLQCPGQRVGPGELLRMAQSQVDYILGDNPRATSYMVGFGANFPQEVHHRASSIVSYK
VNPSFVSCRGGYATWYKRRDRDPNILTGAVVGGPDQNDNFADERDNFEQTEPAIYTNGPL
MGVLARLHGGYYNSRDDSGSDLSTNPVEALPLPPTSAASRPDDSVELTHETVASWLFKGQ
TYYKYAVNATNASKHTLSSLNLRIDNLQGPLWGLTKTDATAYTFPEWLHSLSPHGSLVFV
YIQPAAAAKVQVLSSSWVERAS
>266522
MWGGPLEVFQLEGHDDDQSRSMELDRAALQKLEETQQSWLLGAGEKKKKQVVDLGCIVCS
RKLFTGIVTALVAVGLIIGFTVLIVKTAPKHRRHAPPPDNYTVALHKTLMFFNAQKSGKL
PKHNNVSFRGNSGMQDGVDPGIHGNLIGGYYDAGDNIKFLFPQAYTMTLLSWSVIEYRAK
YEAAGELAHVTELIKWGMDYILKTFNSTGLQIYNETTTHIDYIYAQVGTGTTGGDATATA
TPNDHSCWERPEDMDYPRPVSQLGTGSDLAGEMAAALAAASIVFKDNAPYSQRLVNGARA
LFKMAREKRGRYSAGGSDAAQFYNSSGYFDEFLWGGAWLYYATGNSSYLQLVTTYGIGRN
AGAYGGGPYYGVFDWDNKLFGAQVLLTRLRILQSPGYPYEEVLKNFHNHTNLVMCSYLPL
YKRFPRTPGGLIILNRGNPAPLQYTANAAFLAVLFSDYMIAGDVPGWYCGSQFYTADTMR
NFAKSQVDYILGKNPRKMSYVVGYGNKYPKQVHHRAASIPKNKRKYGCQEGWRFRDSKKA
NPNTIVGAMVGGPDTKDRFHDVRSNYNFTEPTLAGNAGLAFALVALSGGDSSSGVDASNI
FSAIPPQYPAPPPPSPPWTP
>75214
MYHNSWGGPLELDPSVNEEDQSNRSMDLDRAALQKLEETQQSWLLGAGEKKRKKTIDLGC
IVCSQKLFLGIVYAILAVGFIAGFTVLIVKTAPRHHRHPSPPDNYTLALHKALKFFNAQK
SGKLPHGNNISYRGDSGLKDGSDNQADLVGGYYDAGDNIKFHFPQAFAMTLLSWSVIEYS
SKYEAVGELGHVKDLIKWGTDYLLKTFNASAPSVNSIYAQVGKGRGDSPDDHFCWERPED
MDYPRPSMQTGTASDLAAEMAAALAAASIVFKGNSAYSQKLVHGADILFKMSRDRRGRYS
ASVPDAAGFYNSSGYYDEYLWGGAWLYYATGNISYLQLVTTYGIGRHAGAYRNSQFYGVF
NWDNKLIGAQVLLTRLRMLQGPGYPYETVLKSFHNQTDIVMCSYLPVYKIFPKTPGGLVL
FNRGGPAPLQYSVNAAFLATLYSDYLLAADIPGWSCGPQLYKADKLREFAKSQASIDSFP
MDYILGKNPRHMSYVVGFGNKYPKYVHHRAASVPKNRKTACDVSGFKWRDSKQPNPNVIE
GALVGGPDPKDRFQDKRGNYNFTEPTIAGNAGLVAALIALSGKDDAGIDAMTIFSAIPPM
FPAPPPPSPPWTP
>99802
MGKKNARSLTCIASLACIFISLSRSASAAAFDYGDALSKSILFYEAQRSGRLPDHQRVTW
RSHSGLEDGKASGVDLSGGYYDAGDNVKFGLPMAFTITMLSWSVVEYRDQIAKSGELGNT
LDAIKWGTDYFLKSHTEPNVLWGQVGEGQSDHACWQRPEDMTTSRQAYRLDPSRPGSDLA
GETAAAMAAASMAFRGSQASYSNLLLTHAKQLFNFADTYRGKYDSSIPVAQKFYSSRSGY
ADELLWAAIWLYRATGEQKYLDYVAKNAAVLGGTGWSITEFSWDIKYAGVQVLASKVLLD
GKAGTYKSVLEQYQSKAEYFLCACLQQNSGAQVQRTPGGLMFIRQWNNMQYVTSASFLLT
VYSDYLTSTGNTLRCNGRARRKTKSSLFSFLFQVLSDRFSLSLQVDYILGDNPRATSYLV
GFGFNYPRQVHHRAASIVSIKQNPSFVGCKEGYSTWYTRRQRDPNLLVGALVGGPDVSDN
FADERNNWEQTEPTTYNNGPLVGLLARLHNGGSTRKNDQNLVSPSPLPSPSSRKQPGTHS
SSLEFPGDGISIDQNVTMSWDYRGQRFYRYGVTVSNRSKQTLEKLVLKIHKLSGSLWGLT
KLSASDHAYTFPSWIRSLPPRSSFTFVYVQPAPLAEISVQSFARAS
>SapurV1A.0035s0560.1.p
MEKFSRLISVAPFFLLLCLPFSLAGHDYGQALSKSILFFEAQRSGYLPHDQRVTWRSNSG
LNDGKASGVDLVGGYYDAGDNVKFGLPMAFTVTMMSWSIIEYGKQLGSSGELGHAMKAVK
WGSDYLIKAHPQPDVLYGEVGDGNTDHYCWQRPEDMTTDRRAYKFDPSNPGSDLAGETAA
AMAAASIVFRRSNPSYANELLAHARQLFNFADKYRGKYDSSITVAQKYYRSVSGYNDELL
WAAAWLYQATNSQYYLDYLGNNGDSMGGTGWGMTEFGWDVKYAGVQTLVAKFLMQGKARH
HAPVFEKYRQKAEYFMCSCLGKGARNVQKTPGGLIFRQRWNNMQFVTSASFLATVYSDYL
VSAGRNLNCAAGKVAPSQLLAFAKSQVDYILGDNPRATSYMVGYGNNYPRQVHHRGSSIV
SYKVDPTFVTCRGGYATWFSRKGSDPNLLTGAIVGGPDAYDNFADERDNYEQTEPATYNN
APLLGLLARLSGGHGGYNQLLPVVVPAPVEKKPAPQPKISPAPQPKITPAPASTSAPIAI
VQKTTASWISKGKTYYRYSTILTNKSVKELKDIKFSISKLYGPLWGLTKSGNSYAFPSWI
TSLPAGKSLEFVYIHSASAADVSVSSYTLA
>SapurV1A.0059s0720.1.p
MSMYGRDPWGGPLEINAADSATDDDRSRNLNDMDRAALSRPLDETQQSWLLGPAEQKKKK
KYVDLGCIIVSRKIFVWTVGSIVAAALLVGFITLIVKTVPRHHHSHAPADNYTLALHKAL
MFFNAQRSGKIPKHNNVSWRGSSGLSDGKGKQGSFYKDLVGGYYDAGDAIKFHFPASFAM
TMLSWSVIEYSAKYEAAGELNHVKELIKWGSDYFLKTFNSSADTIDRIVAQVGLGDTSGG
STTPNDHYCWMRPEDIDYERPVTECSSCSDLAAEMAAALASASIVFKDNKAYSQKLVHGA
KTLFKFAREQRGRYSASGSEAAIFYNSTSYWDEFIWGGAWLYYATGNNTYLQLATMPGLA
KHAGAFWGGPDYGVLSWDNKLAGAQLLLSRLRLFLSPGYPYEEILRTFHNQTSIIMCSYL
PIFTKFNRTKGGMIELNHGRPQPLQYTVNAAFLATLYSDYLEAADTPGWYCGPNFYSTDV
LRDFAKTQIDYILGKNPRKMSYIVGFGNHYPKHVHHRGASIPKNKIRYNCKGGWKWRDTS
KPNPNTLVGAMVAGPDRHDGFHDVRTNYNYTEPTIAGNAGLVAALVALSGDKTTGIDKNT
IFSAVPPMFPTPPPPPAPWKP
>SapurV1A.0237s0330.1.p
MEKFVRLISMAPLLLLLCLPFAFAGHDYGQALSKSLLFFEAQRSGYLPHNQRVTWRANSG
LNDGKASGVDLVGGYYDAGDNVKFGLPMAFTITMMSWSIIEYGKQLGSSGELGNTMEAVK
WGTDYLIKAHPQPYVLYGEVGDGNTDHYCWQRPEDMTTDRRAYRIDPSNPGSDLAGETAA
AMAAASIVFRHSNPTYANELLTHAHQLFDFADKYRGKYDSSISVVQKYYRSVSGYNDELL
WAAAWLYQATNNQYYMDYLGNNGDSMGGTGWGMTEFGWDVKYAGVQTLVAKFLMQGKAGH
HAAVFEKYQQKAEYFMCSCLGKGTRNAQKTPGGLIYRQRWNNMQFVTGASFLASVYSDYL
ASAGRNLNCAAGNVAPSQLLSFAKSQVDYILGDNPRATSYMVGYGNNYPRQVHHRGSSIV
SYKVDPTFVSCRGGYATWFSRKGSDPNLLTGAIVGGPDAYDNFADERDNYEQTEPATYNN
APLLGLLARLSGGHGGYNQLLPEVVPGPIEKKPAPQPKVTPAPASTSSPISIAQKMTTTW
IANGKTYYRYSITVTNKSAKELKDIKLSISKLYGPLWGLTKSGNSYAFPSWISSLPAGKS
LEFVYIHSASAADISVASYTLA
>SapurV1A.0093s0510.1.p
MHSANHWGGSFEIYNGAESTTDDEKSRNMEWDKAALQPQRHHLDETQQSWLLYRQEKKKK
KFVDLGCVACSHRALKWTLYASVFVVLVIALPTVLAKALPRHEPRPSPPDNYTLALHKAL
LFFNAQKSGKLPKNNGIPWRGDSGLQDGNGTDFSKSGLAGGYYDAGDNTKFHFPMAFAMT
MLSWSVIEYSQKYEAIGEYKHTRDLIKWGTDYLLLTFNSSASKIDKIYCQVGGSQNGPRQ
PDDHYCWQRPEDMDYPRPSRDVNAGSDLAGEMAAALAAASIVFRDNEVYSRKLVKGAETV
YAFARDLGKRKPYSRGKPFVEPFYNSTGYYDEYIWGATWLYYATGNINYMRWATEPGFSK
HSKALYRISDLSVLSWDNKLPAAMLLLTRYRIFLNPGYPYEEMLHMYHNKTELNMCSYLR
QFNVFNWTKGGLIRLNSGRPRPLQYVANTAFLASLFVDYLNATRVPGFQCGSKFISLDVL
RSFATSQINYILGDNPMKMSYVVGYGTKFPRHIHHRGASIPSDKRRYSCTGGWKWRDSPR
PNPNNITGAMVGGPDRFDRFRDVRTNGNFTEPTLAGNAGLVAALSSLTSSGGIGIDKNTM
FSAVPPLYPPTPPPPPAWKP
>SapurV1A.0142s0430.1.p
MAMEKKKQRHCYGPAPKTTRRFAKLWGVLLISIFPILNTGLAFDYGDALKKSLLYFESQR
SGRLPYNQRVAWRHHSGLTDGLEQGVDLVGGYYDAGDHVKFGLPMAFTVTMLSWTVIEFQ
HQIAIAGELEHALEAIKWGTDYFIKAHTSPNVLWAEVGDGDTDHYCWQRPEDMTTSRQAY
KIDEDHPGSDLAGETAAAMAAASIVFKKTNPHYSHLLLHHAQQLFEFGDKYRGKYDENIG
VVKNYYASVSGYKDELLWGALWLYKATDNEIYLEYVINKAHFFGGIGWAMTEFSWDVKYA
GLQIMASKLLVEEKHREHGETLERYRSKAEHYLCSCLNRNNGTNVDRTPGGLLHIRQWNN
MQYVSTAAFLLTMYSDFLQNSNQKLNCHGGSVDHEEILGFAKSQVDYILGSNPMNMSYLV
GFGPKYPARVHHRGASIVSYRENKGFIGCTQGYDNWYGREEPNPNVLVGALVGGPDCQDN
FTDLRSNYMQTEACTYNTAPLVGVFAKLLQMEDQKSHDDLNQPLVASF
>SapurV1A.0126s0300.1.p
MEKANKQHKVFRHLKFIRLCTWLLSFFTILPSRHSFNYGEALSKSLLYFESQRSGRLPYN
QRVVWRHHSGLTDGGLGGYYDAGDNVKFGLPMAFTVTMLSWSVIEYSEQISDAGEYGHAL
EAIKWGTDYFIKAHTHPHVLWAEVGDGDTDHYCWQRPEDMTTSRQAYKVDENNPGSDIAG
ETAAAMAAASIVFRKTNPHYSHLLLRHAEQLFEFGDKYRGKYDESVKVAKGHYTSVSGYM
DELLWAGLWLYKASGDGGYLNYVLENAQGFGGITWAITEFSWDVKYAGVQLIASTLLAGK
RSRKHQQILKQYRSRAEYYLCACLNKNNVTNVRRTPGGLLYVRQWNNMQYVSAAAFLLTA
YSDHLQASNQRLQCDHGTLDPSEIFKFAKSQVDYILGYNPTGMSYLVGYGSKYPERVHHR
GASIDSFKTQKDFIGCTQGYDLGYSRQGPNPNVLVGALVGGPDMKDQFRDERENYAQTEA
CTYNTATLVGVFAKLHWLEKDSLFARPSSLPVDSGQQKIIV
>SapurV1A.2078s0060.1.p
MAMEKKKQRHCYGPAPKTTRRFAKLWGVLLISIFPILNTGLAFDYGDALKKSLLYFESQR
SGRLPYNQRVAWRHHSGLTDGLEQGVDLVGGYYDAGDHVKFGLPMAFTVTMLSWTVIEFQ
HQIAIAGELEHALEAIKWGTDYFIKAHTSPNVLWAEVGDGDTDHYCWQRPEDMTTSRQAY
KIDEDHPGSDLAGETAAAMAAASIVFKKTNPHYSHLLLHHAQQLFEFGDKYRGKYDENIG
VVKNYYASVSGYKDELLWGALWLYKATDNEIYLEYVINKAHFFGGIGWAMTEFSWDVKYA
GLQIMASKLLVEEKHREHGETLERYRSKAEHYLCSCLNRNNGTNVDRTPGGLLHIRQWNN
MQYVSTAAFLLTMYSYFLQNSNQKLNCHGGSVDHEEILGFAKSQVDYILGSNPMNMSYLV
GFGPKYPARVHHRGASIVSYRENKGFIGCTQGYDNWYGREEPNPNVLVGALVGGPDCQDN
FTDLRSNYMQTEACTYNTAPLVGVFAKLLQMEDQKSHDDLNQPLVASF
>PGSC0003DMP400023924
MYGRDPWGGALEINATDSATDDDRSRNLQDFDKAALSRNLDETQQSWLLGPTEQKKKKYV
DLGCIIVSRKVFKWTVGCIIAAALIAGFVTLIVKTVPKHRHHNPPPDNYTLALRKALMFF
NAQRSGKLPKHNNVSWRGSSALQDGKTDGSTTFKNLVGGYYDAGDAIKFNFPQSFALTML
SWSVIEYPAKYEAAAELAHVKDIIKWGTDYLLKTFNSSADTIDRVVAQVGIGDTSGGPDP
NDHYCWVRPEDIDYPRPVTECHSCSDLAAEMAAALASASIVFKDNKVYSQKLVHGARTLF
KFAREQRGRYSSGNEASIFYNSTSYWDEYVWGASWLYYATGNTSYLQLATTPGIAKHAGA
FWGGPDYGVFSWDNKLFGAQVLLSRLRLFLSPGYPYEEILSTFHNQTSIVMCSFLPYFTS
FNRTKGGLIELNHGRPQPLQYVVNAAFLATLYSDYLAAADTPGWYCGPHFYSTDVLREFA
QTQIDYILGKNPRKMSYVVGFGNHYPKRVHHRGASVPKNKVKYNCKGGWKWRDSSKPNPN
TLVGAMVAGPDKNDGFHDVRTNYNYTEPTLAGNAGLVAALVALSGDKSVGIDKNTIFSAV
PPMFPTPPPPPAAWKP
>PGSC0003DMP400034548
MGISSKLQVISVLLVGLLALEAVSYNFNYGDAMDKTLLFFEAQRSGKLPPNQRVKWRGDS
GLKDGFLQGVNLVGGYYDAGDHVKFGLPMAYSLTMLGWSVVDYRKEIADLNQMGNTLAAI
KWGTDYFIKAHTQPNVLWAQVGDGDSDHYCWERAEDMTTPRTAYKLDPSHPGSDLAGEAA
AALAAASLAFKPYDSSYSNLLLVHAKQLFSFADTFRGLYDDSIPNAQAFYTSSGYSDELL
WAAAWLYRATYDEYYLKYVVDNAVSLGGTGWAVKEFSWDNKYAGVQILLTKILLDGAGGS
YTPTLKQYQAKADYFTCACLQKNDGYNVALTPGGLIYVREWNNLQYASSAAFLLAMYSDY
LSEKKIVLTCPEGQVQPSDVLSFAKSQADYILGKNPKAISYLVGYGQNYPIHVHHRGASI
APISVLHTAVSCIEGFETWYRRPQANPNIIHGALLGGPSKTDDFSDDRSNYEQTEPTLSG
SAPLIGLFVKLQSLSGYPGSYRHTSPTPYQKPPASYHPQPSTPYYKAPGSSNYKAPGAPV
TFLHSIISTWTIGPTTYYKHRVVVKNTSQKQITNLKLIIENLSGSLWGLSPCPEKNTYEL
PQWIKILKPGSELTFVYVQGGAQAKVSIKSYH
>PGSC0003DMP400031750
MYGRDPWGGPLEIHTADSATDDDRSRNLQDFDRAAMSRSLDETQQSWLLGPTEQKKKKYV
DLGCIIVSRKIFKWTVGCIIAAALLAGFITMIVKLVPKHKHHNPPPDNYTLALRKALMFF
NAQKSGKLPKHNNVSWRGNSCLQDGKSDDSTMFKNLVGGYYDAGDAIKFNFPQSFALTML
SWSVIEYSAKYEAAGELAHVKDTIKWGTDYLLKTFNSSADTIDRIAAQVGNGDTSGGATE
PNDHYCWVRPEDIDYTRPVTECHSCSDLAAEMAAALASASIVFKDNKAYSQKLVHGARTL
FKFSRDQRGRYSVGSDSAKFYNSTGYWDEFIWGAAWLYYATGNSSYLQLATTPGIAKHAG
AFWGGPDYGVLSWDNKLTGAQVLLSRMRLFLSPGYPYEEILRTFHNQTSIIMCSYLPIFT
SFNRTKGGLIQLNHGRPQPLQYVVNAAFLATLFSDYLAAADTPGWYCGPNFYSTDVLRKF
AETQIDYILGKNPRKMSYVVGFGNHYPKHVHHRGASIPKNKVKYNCKGGWKYRDSSKANP
NTIVGAMVAGPDKHDGFRDVRSNYNYTEPTLAGNAGLVAALVALSGDRDVGIDKNTLFSA
VPPMFPTPPPPPAPWKP
>PGSC0003DMP400047220
MLGFCLVILFVNAASIDYGAALTKSLLYFEAQRSGKLPSNQRVQWRGDSALNDGKDDGID
LTGGYYDAGDNVKFGFPMAFTITMLAWSATEFESQLNSKNELKNALNAIKWGTDYFIKAH
KESHVLYGEIGEGISDHKCWERPEDMTTPRSVYKIDEQHPGADMAGETAAALAAAAVAFK
ESDSGYSNQLLTHAKELFDFAKKFPGVYTSSIPVAGKFYGSSGYEDELLWAAVWLYKATQ
DKTYLDYINEKSSSCGGTRLNFSWDDKYIGAQVLIAKDLLENKFAGNESTLLNEYKKNAE
EFICNCIQKGHNNIQKTNGGLLWWDYWNNLQFVTTATFVITTYADTLSATKNSLQCSSGN
VEPSQLINLVKSQVDYILGENPQKMSYMVGFGTNYPQEVHHRGASIVSIKKDKKPVGCQE
GFDQWFKRNAPNPNVLVGAIVGGPDNSDQYNDSRDNYKQGEAATANSAPLVGVLARLAS
>PGSC0003DMP400001315
MKSFFLHHFSLLLSLSTIFSSSAIAFDYADALSKSLLYFEAQRSGRLPYNQRVSWRDHSG
LTDGLEEGVDLVGGYYDAGDHVKFGLPMAFTVTMLSWSVIEYGEEISYVGEIEHAFEAIK
WGTDYFIKAHTSPNVLWAEVGDGDTDHYCWQRPEDMTTSRRSFKIDENNPGSDLAGETAA
AMAAASIVFRKSNPHYSHLLLHHAQQLFEFGDKYRGKYDKSVGVVKNYYGSVSGYEDELL
WAALWLYKATDKEDYLEYVINKANSFGGIGWAITEFSWDVKFAGLQIIASKILQEKKHKK
HIHIQEQYRSKAEHYICSCLNKNNGTTNVDRTPGGLLYVRQWNNMQYVSTAAFLLTFYSD
FLKNFDQKIVCHGGIVDHEELFNFAKSQVDYILGSNPKNMSYLVGFGPNYPKRVHHRGAS
IVSYRENKGFIGCTQGYDYWYNKNGPNPNVLIGAIVGGPDNQDEFNDDRANYVQTEACTY
NTAPLVGIFAKLNFLSSPLIASF
>PGSC0003DMP400038445
MAFTITMLSWSVIEYGEDIAAAGEYRYALEAIKWGTDYFVKAHTHPNVLWIQVGEGDTDH
YCWQRPEDMTTSRRAYKIDEDHPGSDVAGETAAALAAASIVFRRTNPHYSNLLLVHAEQL
FEFGDKFRGKYDTSVGAAKGYYPSLSGYKDELLWAAMWLYKATDKSHYLKYALQNAQSFG
GTTWAISEFSWDVKYAGLQLLASTLPRQGKGEKEDDKILEEYRSKGEYYVCSCLNQNNKT
NVHRTPGGLLYIRQWNNMQYVSNAAFLLMVYSDHLRETNQMARCERRSVGPEEIFAFAKS
QVDYILGLNPRGVSYLVGYGPKYPQRVHHRGASVDSFKKRKSFISCTQGYDNWFGRKNSN
PNTLVGALVGGPDNKDRFNDHRKNFMQTEACTYNTAPLVGLFAKLNGLDRGTDNIEDSLL
FSAK
>PGSC0003DMP400021750
MKGFVGSLVFLIILVVPVALAGHNYGEALSKSFLFYEAQRSGYLPHNQRVQWRGNSGLND
GKASGIDLVGGYYDAGDNVKFGLPMAFTVTMLSWSILEYGRQMAASGELSHAMDAVKWGT
DYLLKAHPEPYVLYGEVGDGNTDHYCWQRPEDMTTSRAAYRIDPNHPGSDLAGETAAAMA
AASIVFRRYNPGYANELLNHAHQLFEFADKYRGKYDSSISVAQKYYRSVSGYADELLWGA
AWLYKASNNQFYLNYLGRNGDALGGTGWSMTEFGWDVKYAGVQTLVAQFLMSGKAGHNAP
VFEKYQQKAENFMCSCLGKGDRNTQRTPGGLIYRQRWNNMQFVTSAAFLATTYSDYLASA
GKYLKCSSGSVSPNELLSFAKSQVDYILGDNPRATSYMVGYGNNYPRQVHHRASSIVSFK
VNPSFVSCRGGYATWYSRKASDPNLLTGALVGGPDAYDNFADQRDNYEQTEPATYNNAPL
IGVLARLHAGHSGYNQLLPVVPDPKPTPKPAPRTKVTPAPRQRVLPVPANAHVTIQQKAT
SSWALNGKTYYRYSAVVTNKSGKTVKNLKLSIVKLYGPLWGLTKYGNSFIFPAWLNSLPA
GKSLEFVYIHTASPAIVSVSSYTLV
>PGSC0003DMP400008898
MSTLFLLFPNLAFGSHNYGEALSKSFLFYEAQRSGYLPHDQRVQWRGNSGLNDGKASGVD
LVGGYYDAGDNVKFGLPMAFTVTMMSWSIIEYGKQMSESGELSNAIDAIKWGADYLLKAH
PEPHVLYGELFEFADKYRGKYDSSITVAQKYYRSVSGYADELLWAAAWLYKASNKQYYLN
YLGENGDALGGTGWSMTEFGWDVKYAGVQTLAAKFLMQGNAGNHAAVFEKYQEKAENFMC
ACLGKGNQNIHKSPGGLIFRQRWNNMQFVTSASFLATVYSDYLASAGKSLKCASGPVSPP
ELLDFAKSQVDYLLGDNPRATSYMVGYGNNYPRQVHHRGSSIVSVKVDPTFVSCRGGYAT
WFNRKANDPNLLTGAIVGGPDAYDNFADQRDNYEQTEPATYNNAPLIGVLARLHGGQSEY
SQLLPVAIPQPKPDPEQKVTPAPATDIAIEQKETTSWVREGKTYYRYSAIVTNKSSKTLK
NLKLSVSQLYGSLWGLSKYGDSYVFPAWINSLPAGKSLEFVYIHTANSPAVVSVSNYTLD

>GSVIVT01006265001
MKHPAERDGGGNQVSVSANIGACSAGLVGSCIALFFHDPLENRRVGPLVGASVANSSKPD
DHYCWMKPEDMDYDRPVQTANSGPDLAGEMAAALAAASIVFQDNTAYSKKLIKGAETLFT
FARDFGKRTPYCRGNPYIEPFYNSTGYFDEYMWGAAWLFYATGNKSYISLATNPGLPKNS
KAFYMIPDLSVPSWDNKLPAAMLLLTRLRIFLSPGYPYEDMLKSYHNVTGLTMCSYLQQF
HVFNWTKGGLIQLNHGKPQSLQYVANAAFLASLFVDYMNATSIPGWYCGPNFIRAETLRS
FATSQINYILGKNPMKMSYLVGYGTKFPKHVHHRGASIPNDNKKYSCTGGWKWRDSRNPN
PHNITGAMVGGPIRTDNFQDIRTNYNYTEPTLAGNAGLVAALVSLTGSGGMSIDKNTIFS
AVPPFYPPSPPPPAPWKP
>GSVIVT01012043001
MERSFTHCLVLAIFLGLFALEATAGASFNYGDAMEKSLMFFEAQRSGKLPVNQRVKWRGD
SGLRDGLLQGVDLVGGYYDAGDHVKFGLPMAFTVTMLSWGAIDYRKEITGLNQMGDTLAA
IKWGTDYFIKAHTEPDVLWGQVGDGDSDHYCWERAEDMTTPRNAYKLDPNHPGSDLAGET
AAAMAAASMAFKLYNSSYSSLLLAHGKQLFSFADRFRGQYDDSIQCARQYYTSSGYSDEL
LWAAAWLFRATGDEYYLKYVVDNAVSMGGTGWAVKEFSWDNKYAGVQILLSKVLMEGRGG
AYASTLKKYQAKADFFACACLQKNDGYNVPLTPGGLVYLHEWNNMQYASSAAFLLAVYSD
YLSAENAVLKCPDAQVQPYELLNFAKSQADYILGKNPKSMSYLVGYGQKYPVHAHHRGSS
IASVAVLHSTVGCVEGFESWYHRPEANPNVIYGGLVGGPDKNDGFSDDRSNYEQTEPTLS
GGAPLVGLFSKLQSLIGTSGSHSQKSPAPHHQNTPIIYADVPVEFIHFITNTWTIGRTTY
YRHKVIIKNKSQKPITDLKLAIENLSGTLWGLNPCQEKNTYELPQWMKVLQPGSQSSFVY
VQGGPQAKVSVLSYH
>GSVIVT01032798001
MSPKTLLPLGFSLLLLLQGAASSNYGAALTKSLLYFEAQRSGKLPPNQRVLWRGDSALQD
GNDAGVDLVGGYYDAGDNVKFGFPHAFTVTLLSWGVIEYGQQLAAKKELGHAMEAIKWGT
DYFIKAHTQPNVLYGQVGDGDADHACWERPEDMTTPRTSYKIDGQHPGSDLAGETAAAFA
AASMAFSKSDPSYSSQLLSHGKQLFDFAKTHQGLYQNSIPQAKFYASSGFEDELVWAAAW
LYRATNDQTYVNYLGSANTGGTRSEFSWDDKYTGAQVLVAKFIMEGRLPSTDNWVNYKSH
AEQFICNTVQKGYNNVKMTRGGALWWLSWNNVQYTTSALLLTISYADWLNAARSNLNCPN
GQVSPDQLIAFARLQVDYILGRNPRGMSYMLGYGARFPQQLHHRGSSIWFNRQAPNPNIV
YGAIAGGPDQYDNYNDSRPNYEQAESATVNTAPFVGVLARLA
>GSVIVT01032799001
MAPKSLLGLGLSLLLLLQGAVSVDYGSALTKSILYFEAQRSGKLPSNQRAKWRGDSALKD
GGDAGVDLVGGYYDAGDNVKFGFPQAFTVTMLSWSVIDFGSQLSAKKELDNALAAIKWGT
DYFIKAHPQANVLYGQVGDGDADHACWQRPEDMTTPRTSYKIDEQHPGSDLAGETAAAFA
AASIAFSKSDPDYSSQLLGHAKQLFDFANSHQGMYQNSIPQAHFYSSSGFQDELLWAAAW
LYRATNDKTYSDYLSSSGNTGGTRTMFSWDDKYSGAQVLVAKFILEGKAPNDGNWGNYKN
QGEQFICNVIQQGSNNVKKTNAGALWWDPFNNLQYTTSALFLTASYSDSLSAAKDSLNCP
AGSISPDDLISFARSQACVDYILGKNPKGMSYMVGYGSSFPQQVHHRGASIVSIHENGAP
VTCQEGFDKWYNRQAPNPNVLEGAIVGGPDQGDNYGDSRSNFQQAEAATANSGPIVGVLA
RLA
>GSVIVT01037709001
MKKHAPPQHCFPLLSIFFAIIPFSSSFDYHQALSNSLLYFETQRSGRLPHNQRVTWRDHS
GLTDGLEQGVDLVGGYYDAGDNVKFGLPMAFTVTMLSWGVIEYGQYMASAGEYGHALEAI
KWGTDYFIKAHTQPNVLWVQVGDGDTDHYCWQRPEDMTTSRQAYKIDETNPGSEVAGETA
AAMAAASIVFRKTNPHYSQLLLHHAQQLFEFGDKYRGKYDKSVGVVSSYYPSVSGYQDEL
LWAALWLYRATDNQSYLNYVLQNALSFGGITWAISEFSWDVKYAGLQIIASMLLREEKNK
VHKPTLEQYLSKAQHYLCACLHKNNGSNVDRTPGGLLYTRQWNNMQYVSNAAFLLTVYSD
HLREANQQLNCHGELVGPEEILSFAKSQVDYILGANPMAMSYLGYDGWYARPHPNPHVLV
GALVGGPDVNDRFRDDRGNYVQTEACTYNTAPLVGVFAKLFGLESTEFSSNPSLISSW
>GSVIVT01023102001
MFFNAQRSGKLPKHNNVSWRGNSGMNDGKSETGSFYKDLVGGYYDAGDAIKFNFPMSFAM
TMLSWSVIEYSAKYEAAGELNHVKEIIKWGTDYFLKTFNSSADTIDRMVAQVGIGDTSGG
STTPNDHYCWMRPEDIDYKRPVTECGGCSDLAAEMAAALAAASIVFKDNKAYSQKLVHGA
RTLFKFSREQRGRYSNGGTDAAIFYNSSSYWDEFVWGGAWLYYATGNNSYLQLATTPGLA
KHAGAFWGGPDYGILSWDNKLAGAQVLLSRLRLFLSPGYPYEEILRTFHNQTSIIMCSYL
PIFTSFNRTKGGLIQLNHGRPQPLQYIVNAAFLATLYSDYLEAADTPGWYCGPNFYSTEV
LREFAKTQIDYILGKNPRKMSYIAGFGNHYPRHVHHRGASIPKNKIKYNCKGGWKWRDSS
KPNPNTLVGAMVAGPDKHDGFHDVRTNYNYTEPTLAGNAGLVAALVALSGDKTTGIDKNT
IFSAVPPMFPTPPPPPAPWKP
>GSVIVT01030494001
MEKKRKQHQSFRFAQQWRLLVLILSLISASQAHNYTDALSKSLLYFEAQRSGRLPHNQRV
VWRDHSGLTDGLEQGVDLVGGYYDAGDHVKFGLPMAFTVTMLSWGVIEYRNEIGSAGELE
HALEAIKWGTDYFIKAHTSPNVLWAEVGDGDTDHYCWQRPEDMTTSRQAYKVDESNPGSD
LAGETAAAMAAASIVFRKTNPHYSHLLLHHAQQLFEFGDKYRGKYDEEEGSVGVVKKYYA
SVSGYMDELLWAALWLYKATDREEYLKYVITKAHCFGGIGWAISEFSWDVKYAGLQIIAS
QLLMEEKHKHKKYSHILEKYRSKAEFYLCSCLRKNNGSDVDHTPGGLIYIRQWNNMQYVS
TAAFLLTVYSDFLRNSNQNLSCHGGSVGHEELLRFAKSQVDYILGSNPMNMSYLGFIGCT
QGYDNWYGRPEPNPNIIIGALVGGPDCQDNFMDERGNYVQTEACTYNTAPLIGVFGKLLQ
LEENEDGQTQNLGCRHHGHRMISPKCMTWYKLYNHSNPNFCATTRCGRHEMPTNIRLLSY
FLPQSFTSVYINYNPSLVNSTTNHPISALLSLSLSLSLSPSPSAKMVLVDAHAGKDGTDD
GALDFRGNPVDKTRTGGWLGAGLILGTEFAERVCVMGISMNLVTYLVQNLHISAAKSATI
VTNFMGTLNLCGLLAGFLADAKLGRYLTVAIFGSITALGVILLTVATTIPSMRPPPCSDY
MRQHHQCIEANGSQLAMLYAALYTIALGGGGIKSNVSGFGSDQFDNSDPKEEKAMIFFFN
RFYFCVSIGSLFAVTVLVYIQDNVGRGWGYGISAVTMVIAVTILLGGTPFYRFKMPRGSP
LTVIWRVIFLAWRKRNLPYPSHPSLLNEYHNAKVSHTQRFRCLDKAAILEDYYSASGNKD
NPWIVSTVNQVEEVKMVIKLLPIWSTCILFWTVYSQMTTFTIEQATFMNRKLGSFVVPSG
SFSVFLFISILLFTSLNERIFVPCARKLTHNVQGVTSLQRVGIGLIFSMVAMVTAAIVEK
QRREAAVQHKTNISAFWLVPQFFLVGAGEAFAYVGQLEFFIREAPDRMKSMSTGLFLSTL
AMGFFVSSLLVSLVDKVTNMRWLRSNLNRGKLDNFYWMLAVLGVLNFLAFLVFAMRHQYK
TLQYKSPDVYGENELKKGWNEGITSEMEKKERVEGKEEP
>GSVIVT01019523001
MEKLLRLITMAPLFLQMLLVSFPFAFAGHDYGQALTKGILFFEAQRSGYLPSNQRVKWRA
DSGLHDGKASGVDLVGGYYDAGDNVKFGLPMAFTVTMMSWSIVEYGKQMAANGELGHAME
AVKWGTDYLIKAHPHPDVLYGEVGDGNTDHFCWQRPEDMTTDRRAYKIDPSNPGSDLAGE
TAAAMAAASIVFRRSNPSYANELLTHARQLFEFGDKYRGKYDSSITVAQKYYRSYSGYAD
ELLWAAAWLYQATNNQYYLSYLGNNGQSLGGTGWSMTEFGWDAKYAGVQVLVAKMLMQGK
GGRYTSVFQQYQQKAEFFMCSCLGKGTRNIQKTPGGLLYRQRWNNMQFVTSASFLVTVYS
DYLASAGKNLNCAAGSVSPSGLISFAKSQVDYILGDNPRATSYMVGYGNNYPRQVHHRGS
SIVSIKVNPSFVSCRGGYATWFSRKGSDPNLLTGAIVGGPDAYDNFADERDNYEQTEPAT
YNNAPLIGLLARLSGGHGGYNQLLPVVLPAPKEVVTQPKSAPTPKVTPAPASTSAEIAIE
QKLTTSWKAKGNTYNRYSTIVTNKSAKTLKDLELTISKLYGPLWGLTKSGDSYGFPSWLK
ALAAGEKLEFVYIHSADPAEVSVSSYTLA
