# Supplementary material for: In silico Identification and Taxonomic Distribution of Plant Class C GH9 Endoglucanases
Source: Front Plant Sci. 2016 Aug 12;7:1185. doi: 10.3389/fpls.2016.01185 (PMC4981690; doi:10.3389/fpls.2016.01185)
Supplement: Supplementary file 10 [file Table1.xlsx]

## Sheet: Sheet1
Table S1: Dataset of characterized plant GH9 endoglucanases (GH9X1 = 26)
UniprotID	Sub-family	Organism	Refs.
Q38890	class A	Arabidopsis thaliana	Lane et al., 2001; Zuo et al., 2000;
D3JWK8	class A	Populus spp.(h)	Maloney and Mansfield, 2010
Q6DMM4	class A	Populus spp.(h)	Rudsander et al., 2004(*); Rudsander et al., 2003
O04890	class A	Solanum lycopersicum	Brummell et al., 1997
G0ZTA3	class A	Picea glauca	Maloney et al., 2012
Q6X680	class A	Gossypium hirsutum	Burn et al., 2003(*)
Q93WZ0	class B	Nicotiana tabacum	Goellner et al., 2001
Q93WZ1	class B	Nicotiana tabacum	Goellner et al., 2001
P22503	class B	Phaseolus vulgaris	Tucker and Milligan, 1991; Tucker et al., 1988
Q40763	class B	Populus alba	Nakamura et al., 1995
Q9XIY8	class B	Populus alba	Ohmiya et al., 2000(*); Ohmiya et al., 1999
Q6DMM3	class B	Populus spp.(h)	Rudsander et al., 2004(*); Rudsander et al., 2003
P94114	class B	Prunus persica	Trainotti et al., 1997
Q42875	class B	Solanum lycopersicum	Milligan and Gasser, 1995
Q42871	class B	Solanum lycopersicum	Lashbrook et al., 1994
O82473	class B	Solanum lycopersicum	Kalaitzis et al., 1999
Q9CAC1	class B	Arabidopsis thaliana	Shani et al., 2006; Tsabary et al., 2003; Shani et al., 1997
Q9SRX3	class B	Arabidopsis thaliana	Yung et al., 1999
Q9ZTL0	class B	Fragaria ananassa	Llop-Tous et al., 1999
Q41012	class B	Pisum sativum	Wu et al., 1996
O04972	class B	Solanum lycopersicum	Catala et al., 1997
Q42872	class B	Solanum lycopersicum	Lashbrook et al., 1994
Q93WY9	class C	Nicotiana tabacum	Goellner et al., 2001
Q5NAT0	class C	Oryza sativa (J)	Yoshida K. et al., 2006
Q9ZSP9	class C	Solanum lycopersicum	Catala and Bennett, 1998
Q8LJP6	class C	Gossypium hirsutum	Mishra et al., 2005(*)
NOTE:
(*)	Direct submission to EMBL/GenBank/DDBJ databases
h	Hybrid
J	Japonica
