# Supplementary material for: In silico Identification and Taxonomic Distribution of Plant Class C GH9 Endoglucanases
Source: Front Plant Sci. 2016 Aug 12;7:1185. doi: 10.3389/fpls.2016.01185 (PMC4981690; doi:10.3389/fpls.2016.01185)
Supplement: Supplementary file 11 [file Table2.XLSX]

## Sheet: Sheet1
Table S2A: in-silico analysis (HMMGH9ABCI = 52) of dataset GH9X1
Sequence_ID	TAE11D	TAE13D	TAE21D	TAE23D	TAE31D	TAE33D	TAE41D	TAE43D	TAE51D	TAE53D	TAE61D	TAE63D	TBE11D	TBE13D	TBE21D	TBE23D	TBE31D	TBE33D	TBE41D	TBE43D	TBE51D	TBE53D	TBE61D	TBE63D	TBE71D	TBE73D	TBE81D	TBE83D	TBE91D	TBE93D	TBE101D	TBE103D	TBE111D	TBE113D	TBE121D	TBE123D	TBE131D	TBE133D	TBE141D	TBE143D	TBE151D	TBE153D	TBE161D	TBE163D	TCE11D	TCE13D	TCE21D	TCE23D	TCE31D
Q38890	1378.6	1099.3	1381	1049.9	1385.5	1027.3	1375.1	1065.2	1376.1	1020.2	1293	1014.1	442.8	417.7	440.7	419.7	439.5	417	445.7	421.4	444.8	419.5	441	415.2	441.3	418.2	445.3	419.3	441.4	418	445.7	418.6	441.8	418.4	437.5	414.2	444.1	420	442	420.1	440.1	416.3	445.2	419.3	400.1	388.2	383	374.2	400.8
D3JWK8	1418	1133.3	1429.3	1090.4	1435.4	1070.7	1400.6	1088.6	1394.7	1042.3	1430.9	1140.8	440.8	416.4	440	418.7	439.7	416.8	444.6	419.3	443.9	417.7	439.8	413.9	440	416.7	445	418.1	441.4	418.2	445.7	417.8	439.7	415.8	434.9	412.6	444.2	419	441.6	418.2	439.9	415.7	444.7	417.3	390.4	377	374.4	364.5	391.2
Q6DMM4	1421.8	1138.4	1435	1097	1440	1075.7	1400.8	1090.5	1405.6	1053.2	1435.2	1145.7	450.2	425.9	449.4	428.1	449	426	454	428.7	453.3	427	448.9	423.1	449.5	426	454.4	427.6	450.7	427.5	455.2	427	449	425	443.7	421.2	453.2	428.1	450.9	427.6	449.1	424.9	454.1	426.7	397.7	384.2	380.7	370	398.6
O04890	1397.8	1112.5	1347.8	1031.6	1404.8	1057.1	1397.6	1084.9	1397.5	1040.7	1402.7	1129.1	443.7	419.4	442.4	422	442.3	420.4	446.8	422	444.6	419.6	442.5	417.1	442.2	419.8	446.5	421.1	444	421.1	446.8	420	442.3	419.1	439.7	416.7	446.9	422.6	443	421	441.6	417.9	446.9	420.6	398.5	387.6	387.7	379.9	399.3
G0ZTA3	1350.1	1081.3	1354	1042.3	1230.4	937.9	1349.9	1054.2	1350.4	1014.3	1358.1	1090.9	456.6	431.3	454.6	433.3	455.2	431.6	459.8	433.1	458.5	432.4	453.5	429.1	454.9	430.7	458.7	431.7	456.5	432.7	458.8	431.9	455.4	429.6	452.8	428.6	458.8	432.1	456.2	431.1	455.8	429.4	459.4	431.3	409.8	394.1	392.1	378.5	409.6
Q6X680	1377.3	1103.2	1420	1083.9	1422.4	1065.3	1406.8	1097.6	1408.5	1056.1	1423.6	1138.1	455.7	433.3	454.2	435.4	454.9	434.1	459.3	436.1	458.6	434.7	455.2	431.8	454.6	433.6	459.6	435	455.8	434.9	459.8	434.5	454.6	432.5	450.6	429.1	458.6	435.9	455.9	434.9	454.3	432.4	460.1	434.7	409.1	396.6	391	384.8	409.9
Q93WZ0	326	338.6	327.1	336.1	316.1	333.6	327.4	347.5	327.2	345.4	323.9	337.5	847.7	759.4	866.8	797.5	869.9	788.4	840.1	759.3	872.2	787.2	873.8	791.9	867.7	781.1	870.6	778.4	865.1	787.3	872.6	783.6	867.3	776.1	878.8	790.1	866.5	787	858	771.1	865.4	776.8	862.2	768.8	555.8	531.1	533.2	512.9	547
Q93WZ1	363.1	381.3	362.9	378.4	350.4	371.5	363.6	390.8	363.8	384.6	359.5	380.2	852.8	768.7	836.9	756.5	852.5	762.1	857.1	776.5	830.1	743.1	862.7	772.3	853.8	765.4	858.9	764.5	844.7	760.9	860.7	770.9	861.8	770.6	866	768.4	853.6	779.3	856.8	766.2	857.3	768.3	862.1	763.3	533.5	505.8	520.2	494.5	529.1
P22503	371.2	384.6	369.3	374.8	358.4	372.2	370.1	394.3	370.3	382	365.3	384.8	802.9	714.2	799.9	726.5	796.6	715.6	805	720.5	798.5	716.6	730.7	664.6	801	712.9	798.9	716	804.5	716.9	800.6	719.1	800.1	717.6	778.3	705.8	802.5	723.2	797.3	718.6	796.8	717.1	802	715.5	519.4	488.6	497.4	464.1	521
Q40763	372.2	389.2	372.5	388.3	361.4	384.3	373.6	399	373	394.2	369.8	390.7	884.9	805.1	887.1	816.1	890.4	804	892.6	796.9	895	803.2	899.1	807.8	862.4	779.5	878.4	783.1	886.6	804.2	882.6	788.3	886.5	791.4	895.8	804.3	876.7	791.2	888.7	796.5	889.4	798.8	893.5	792.3	571.7	549	552	524.4	578.6
Q9XIY8	374.3	388.7	374.9	388.4	362.5	382.5	374.9	398.3	374.4	392.8	368.9	387.7	895.1	804.4	895.4	816	898.8	804	902.9	796.5	904.1	802.6	907.7	806.4	880.6	783.4	882.3	779.2	897.5	804.4	893.8	789	895.2	792.6	903.3	803.6	887.9	791.9	896.9	796.1	897.5	798.4	903.9	792.3	580.2	550.6	559.1	527.2	585.1
Q6DMM3	345.4	362.4	345.8	362.6	334.1	353.9	345.6	371.8	346.2	363.8	340.1	360.4	846.8	761.6	842.3	766	839.2	751.2	852.4	769.7	848.1	753.6	857.7	766.3	848.6	759.3	853.3	758.8	814.8	735.3	854.6	765.2	855.7	765.7	860.1	762.6	848.2	773.3	850.3	761.5	849.5	761.7	855	759.6	518	493.1	511.8	484.7	523
P94114	374	390.2	375.4	390.7	362.8	382.7	375.9	397	375.7	394.8	372	390.7	886.1	797.2	884.2	808.6	887.7	795.6	891.3	789.9	893.7	795.5	898.7	799.7	875.6	779.9	883.1	779.4	887.1	796.2	864.7	769.8	888.5	786.4	893.7	797.4	877.2	783.6	887.4	789.5	887.1	793.4	894.5	786.5	573.3	548.9	555.1	520.6	579.7
Q42875	376.2	386.9	378	385	362.9	379.4	378.2	398.2	377.5	393.1	371	386.6	880.5	788.5	881.6	798.6	884.8	789.1	885.4	783.8	889.4	788.2	893.3	792.2	879	780.3	888.8	783.9	882	790	890.8	786.5	841.5	748.4	891.2	792.8	880.6	786.8	882.3	780.2	878	774.2	886.4	777.9	614.2	591.4	592.8	564.3	619
Q42871	363.5	374.6	363.9	370	352.4	367.3	362.4	387.4	362.9	376.4	359	376.3	811.3	718.7	805.4	732.8	808.7	717.9	812.3	726.9	807	722.3	793.2	707.9	807.8	715.2	807.1	722.4	811.6	723.8	808.1	722.7	812.3	726	721.7	654.9	808.8	728.6	808.4	726.6	809.4	724.5	810.8	723.3	528.3	489.8	511.9	481.2	533.9
O82473	362.6	376.1	365.5	377.3	349.1	369.2	363.2	387.3	363.4	381.2	359.2	377.6	874.2	785.5	873	795.2	875.6	783.4	879.2	775.6	882.1	782.9	886.8	786.2	864.6	767.5	876.4	766.8	874.3	783.6	876.2	769.6	872	769.4	882.4	785.3	844.4	753.7	874.6	775.7	876	778	880.7	772.2	571	545.8	550.1	518.9	576.9
Q9CAC1	337.2	351.1	338.7	350.9	324.8	342.3	339.4	360.8	339.1	357	334.1	350.2	862.2	769.2	868.9	795.4	870.2	786	864.7	772.5	872.6	785.3	877.1	790.6	871.2	779.4	871.3	777.9	872.4	786.7	873	783	871.2	775.9	882.1	789.8	873.4	784.9	843.2	757.6	869.3	776.5	862.2	766.2	592.3	564.4	574.4	545.2	590.8
Q9SRX3	386.6	395.8	388.4	387.2	377.6	385.3	388.1	405.6	388.7	393.9	380.9	392.2	874.2	789.5	872.7	800.3	876.1	790.7	878.2	784.8	879.8	790.3	884.2	794.4	872.1	784.9	876.8	783.5	875.2	790.7	878.6	789.8	868.1	773.1	883.4	793.6	875	789	875.3	783.2	842.6	757.4	878.5	781.8	591.7	571.8	576.5	558.3	595
Q9ZTL0	329.4	343.3	330	341.4	318.1	333.8	330.9	351.6	330.5	347.8	325.4	341.6	862.7	769.6	870.6	796.1	873	787.4	865.1	772.3	873.7	785.1	876	790.4	870.8	778.6	871	776.9	872.8	786.5	873.4	782.5	871.2	775.6	882.1	789.2	869.5	783.7	859.9	768.9	869.2	776.5	842.8	752.5	581.6	556.1	565.6	539.3	580.3
Q41012	364.5	376.9	366	375.2	351.7	365.4	364.2	385.6	364.9	376.9	360.1	375.2	851.8	764.6	845.4	767.4	818.4	736.4	855.4	773.2	850.8	756.9	861	769	852.1	762.2	854.9	761.6	840.1	753.9	855.9	767.3	858.8	768	864.3	766.2	850.8	776	852.9	763.6	852	764.3	859.2	762.4	530.1	494.1	513.8	481.7	527.3
O04972	370.3	391.1	373.1	391.5	355.3	379.9	371.7	401.4	371.9	395	366.7	389.8	855.1	775	831.6	756.5	849.8	767.2	859.5	783.3	842.6	756.1	863.5	778.2	854	771.2	857.4	771.6	847.7	768	858.1	777.1	858.3	776.9	864.2	774.4	854.7	785.9	854.4	772.5	855.4	774.7	860.4	770.1	531	506.7	517.9	488.5	536.9
Q42872	332.9	348.4	333.6	345.8	322	343.3	334	356.9	333.9	354.9	330.3	347.6	849	761.9	875.6	807.5	877.6	797.6	858	775.8	880.1	796.9	883	800.7	876.4	790	878.4	787.4	874.5	796.9	879.7	794.2	877.1	786.1	887.1	799.4	877.7	797.8	865.9	780.6	874.8	785.9	868.9	777.4	570.4	546.5	546.6	523.8	563.5
Q93WY9	380.9	391.1	379.5	391.4	369.6	379.4	382	401	382.2	394.2	375.1	385.1	649.7	592	650	601.5	650.6	595.9	652.4	598.2	651.2	594.6	650.7	594.5	649.1	595	653.5	596.3	650.6	597.8	653.8	599.8	646.7	591.6	646.4	589.7	651.1	602.5	648.5	593.1	649.8	593.2	652.7	591.7	1346.7	1200.7	1371.6	1232	1207.7
Q5NAT0	355.9	359.6	356.5	361.4	347.3	351.3	357	365.8	357.6	364.9	350.3	354.5	614.2	570.2	615	575.6	617.3	573.4	617.5	571.1	617.9	572.5	614.1	570	613.7	570.9	617.4	571.1	616	573.5	618.3	572.5	610.1	563.5	611.5	566.1	615.6	574.5	614.2	570.2	615.5	570.2	617.4	569	1265.8	1117.9	951.7	877	1260.9
Q9ZSP9	405.9	413	404.5	413	394.1	400.2	407.3	425.5	407.2	418	399.6	413.2	652.6	596.9	652.4	606	653	600.8	654.2	601.4	652.2	599	652.4	599.6	652.2	599.3	652.5	600.1	653.8	601.5	653.1	601.9	648.9	595.8	647.2	593	652.3	604.7	651.2	598	650.2	597.3	653	596.5	1315.4	1206.1	1365.8	1222.9	1309.3
Q8LJP6	381.4	389.8	404.5	389	394.1	400.2	382.9	401	382.9	395.4	399.6	389	646	592.7	646.6	599.9	648.1	595.1	650	597.1	647.8	594.1	646.2	593.4	645.7	593.8	647.1	594.6	647.1	596.2	647.7	598	642.3	590.7	642.1	589.1	646	599.4	645.1	592.4	645.6	592	647.4	591.3	1183.1	1073.5	1362.5	1192.4	1323.2
Table S2B: Average in silico HMM data of selected profiles of sequences (GH9X1)
Sequence_ID	E4TA	E4TB	E4TC		|HMMGH9A-HMMGH9B|	|HMMGH9B-HMMGH9C|	|HMMGH9A-HMMGH9C|		MAX	MIN	MEAN	MEDIAN
Q38890	1153.55	430.369	388.925		723.181	41.4438	764.625		859.388	41.4438	366.118	271.044
D3JWK8	1218.5	429.316	379.525		789.184	49.7906	838.975
Q6DMM4	1245.65	438.594	386.262		807.056	52.3312	859.388
O04890	1189.7	431.956	389.938		757.744	42.0187	799.763
G0ZTA3	1084.15	443.919	396.738		640.231	47.1812	687.413
Q6X680	1240.25	445.147	398.663		795.103	46.4844	841.587
Q93WZ0	332.2	799.7	534.987		467.5	264.712	202.787
Q93WZ1	370.842	786.6	513.15		415.758	273.45	142.308
P22503	374.775	697.65	499.013		322.875	198.637	124.237		322.88	124.24	215.25	198.637
Q40763	380.683	820.95	556.825		440.267	264.125	176.142
Q9XIY8	380.692	830.75	561.125		450.058	269.625	180.433
Q6DMM3	352.675	775.05	504.175		422.375	270.875	151.5
P94114	381.825	817.25	555.8		435.425	261.45	173.975
Q42875	381.083	794.95	597.725		413.867	197.225	216.642
Q42871	368.008	688.3	507.925		320.292	180.375	139.917
O82473	369.308	799.05	555.563		429.742	243.488	186.254
Q9CAC1	343.8	800.4	572.638		456.6	227.762	228.838
Q9SRX3	389.192	800	579.388		410.808	220.613	190.196
Q9ZTL0	335.317	797.65	563.275		462.333	234.375	227.958
Q41012	368.883	777.4	506.188		408.517	271.212	137.304
O04972	379.808	794.05	513.875		414.242	280.175	134.067
Q42872	340.3	805.45	549.45		465.15	256	209.15
Q93WY9	384.292	622.944	1120.7		238.652	497.756	736.408
Q5NAT0	356.842	593.125	914.35		236.283	321.225	557.508
Q9ZSP9	408.458	625.719	1129.75		217.26	504.031	721.292
Q8LJP6	392.483	620.331	1128.3		227.848	507.969	735.817
Table S2C: Detailed computational analysis of dataset (GH9X1)
Sequence	β-value	Group12	Group23	Group13
Q38890	7.45866	0.40356	0.341491	0.000815996
D3JWK8	8.16667	0.445069	0.370522	0.00107617
Q6DMM4	8.36014	0.456597	0.378255	0.00116146
O04890	7.80681	0.421408	0.358472	0.000801278
Q6X680	8.2059	0.444636	0.375022	0.000933163
Q93WZ0	4.34736	0.0382721	0.32771	0.0687544
Q93WZ1	3.85797	0.0203483	0.280369	0.08508
P22503	2.99862	0.0203582	0.222477	0.0570264
Q40763	4.09053	0.0302151	0.305279	0.0735584
Q9XIY8	4.1816	0.031027	0.312168	0.0749646
Q6DMM3	3.92035	0.0228713	0.287406	0.0817577
P94114	4.04549	0.0297972	0.301861	0.0728907
Q42875	3.85147	0.0511864	0.292326	0.0416339
Q42871	2.97866	0.0266285	0.224695	0.0465428
O82473	3.99621	0.0351171	0.301214	0.0632902
Q9CAC1	4.24964	0.0513142	0.322864	0.0507854
Q9SRX3	3.82236	0.038789	0.289692	0.053755
Q9ZTL0	4.30295	0.0501257	0.326888	0.0532823
Q41012	3.79055	0.0192235	0.274494	0.0853373
O04972	3.8435	0.0179705	0.276234	0.0901455
Q42872	4.32699	0.0411944	0.327255	0.06425
Q93WY9	6.83269	0.491202	0.0320384	0.160029
Q9ZSP9	6.69389	0.473946	0.0268209	0.168623
Q8LJP6	6.82779	0.486257	0.029031	0.167491
G0ZTA3	6.66667	0.368037	0.297444	0.00118486
Q5NAT0	5.1831	0.389721	0.0433846	0.0852051
Group12	ABvBC
Group23	BCvAC
Group13	ABvAC
Table S2D: Validation data and comparative analysis of ANN predictions on GH9X1A = 24
Sequence	β'	β''	(β'-β'')2/(β'')2
Q38890	8.13488	7.80248	0.00181489		0.00516865	crit=7.529	p=0.001
D3JWK8	8.13488	8.21752	0.000101136
Q6DMM4	8.13488	8.32448	0.000518762
O04890	8.13488	8.01816	0.000211893
Q6X680	8.13488	8.20851	8.0466e-05
Q93WZ0	3.91277	3.88812	4.01828e-05
Q93WZ1	3.91277	3.92764	1.43334e-05
P22503	3.91277	3.87297	0.00010559
Q40763	3.91277	3.88691	4.42422e-05
Q9XIY8	3.91277	3.89936	1.1821e-05
Q6DMM3	3.91277	3.91351	3.64782e-08
P94114	3.91277	3.88287	5.92864e-05
Q42875	3.91277	4.02771	0.000814404
Q42871	3.91277	3.84068	0.000352327
O82473	3.91277	3.88456	5.27392e-05
Q9CAC1	3.91277	3.94978	8.78407e-05
Q9SRX3	3.91277	3.90586	3.12806e-06
Q9ZTL0	3.91277	3.94361	6.11707e-05
Q41012	3.91277	3.93348	2.77317e-05
O04972	3.91277	3.91922	2.71106e-06
Q42872	3.91277	3.89933	1.1865e-05
Q93WY9	6.95326	7.13807	0.000670356
Q9ZSP9	6.95326	6.87239	0.000138472
Q8LJP6	6.95326	6.95253	1.09219e-08
β'	Cluster mean
β''	ANN prediction
[truncated: 3 more columns]
