# Supplementary material for: In silico Identification and Taxonomic Distribution of Plant Class C GH9 Endoglucanases
Source: Front Plant Sci. 2016 Aug 12;7:1185. doi: 10.3389/fpls.2016.01185 (PMC4981690; doi:10.3389/fpls.2016.01185)
Supplement: Supplementary file 12 [file Table3.XLSX]

## Sheet: Sheet1
Table S3A Detailed computational analysis of dataset G9XI2 = 92/147)
Zea mays (N = 22/38)
Sequence_ID	E5Tx1D	E5Tx3D				Sequence_ID	E4TA1D	E4TA3D	E4TB1D	E4TB3D	E4TC1D	E4TC3D		Sequence	ET4A	ET4B	ET4C		Sequence_ID	Observed(max(P))	β-score	Group12	Group23	Group13	ANN score	Prediction
GRMZM2G321210_P01	27.6	28		GRMZM2G321210_P01		GRMZM2G099101_P01	1233.6	959.7	438.8	413.1	394.7	388.8		GRMZM2G099101_P01	1096.65	425.95	391.75		GRMZM2G099101_P01	cel_A	6.89247	3.69941	3.18705	0.0060105	10.1121	cel_A
AC199765.4_FGP008	590.7	526		AC199765.4_FGP008		GRMZM2G455642_P02	320.6	339	805.2	717.3	567.4	547.8		GRMZM2G455642_P02	329.8	761.25	557.6		AC199765.4_FGP008	cel_A	3.50743	2.05223	1.43787	0.0173251	10.753	cel_A
GRMZM2G453565_P01	773.3	681.5		GRMZM2G453565_P01		GRMZM2G331566_P02	367.6	385.1	837.2	741.2	597.5	581.6		GRMZM2G331566_P02	376.35	789.2	589.55		GRMZM2G003379_P01	cel_A	7.04989	3.88011	3.15807	0.0117152	10.3057	cel_A
GRMZM2G143747_P01	760.1	665.5		GRMZM2G143747_P01		GRMZM2G343144_P02	371.3	383.7	615.8	560.8	742	674		GRMZM2G343144_P02	377.5	588.3	708		GRMZM2G066162_P01	cel_A	3.72044	2.17337	1.52912	0.0179513	10.7632	cel_A
GRMZM2G331566_P02	775.9	693.9		GRMZM2G331566_P02		AC199765.4_FGP008	764.5	684.1	409.2	387.4	356	358.1		AC199765.4_FGP008	724.3	398.3	357.05		GRMZM2G147849_P01	cel_A	6.61248	3.67774	2.92099	0.0137481	10.4196	cel_A
GRMZM2G538064_P01	599.8	561.2		GRMZM2G538064_P01		GRMZM2G003379_P01	1244.6	970.1	442.8	415.8	384.6	377.5		GRMZM2G003379_P01	1107.35	429.3	381.05		GRMZM2G110735_P01	cel_A	6.67497	3.71623	2.94457	0.0141642	10.4267	cel_A
GRMZM2G141911_P01	708.5	632.2		GRMZM2G141911_P01		GRMZM2G076049_P01	319.9	340.5	831.8	731.9	587.5	563.6		GRMZM2G076049_P01	330.2	781.85	575.55		GRMZM2G178025_P01	cel_A	4.28057	2.45589	1.80904	0.0156376	10.6809	cel_A
GRMZM2G013538_P01	190.5	151.2		GRMZM2G013538_P01		GRMZM2G180782_P01	98.8	104.9	180	140.7	135.1	120		GRMZM2G180782_P01	101.85	160.35	127.55		GRMZM2G455642_P02	cel_B	4.01491	0.543838	3.04604	0.425023	3.63417	cel_B
GRMZM2G076049_P01	757.3	669.4		GRMZM2G076049_P01		GRMZM2G153987_P01	371.5	371.2	519.9	501.3	463.3	469.7		GRMZM2G153987_P01	371.35	510.6	466.5		GRMZM2G331566_P02	cel_B	3.84223	0.495586	2.91772	0.428927	3.50814	cel_B
GRMZM2G151257_P01	737.4	650.5		GRMZM2G151257_P01		GRMZM2G143747_P01	343.5	352.3	610	563.3	1050.8	942.6		GRMZM2G143747_P01	347.9	586.65	996.7		GRMZM2G076049_P01	cel_B	4.20196	0.606166	3.18178	0.414014	4.04177	cel_B
GRMZM2G153987_P01	578.2	537.2		GRMZM2G153987_P01		AC198380.3_FGP001	16.6	17	37.5	37.2	40.3	40		AC198380.3_FGP001	16.8	37.35	40.15		GRMZM2G048165_P01	cel_B	3.54853	0.463843	2.69414	0.39054	3.53023	cel_B
GRMZM2G123860_P01	30.5	31.5		GRMZM2G123860_P01		GRMZM2G066162_P01	848.4	681.2	430.9	406.4	377.4	373.4		GRMZM2G066162_P01	764.8	418.65	375.4		GRMZM2G167669_P01	cel_B	2.94267	0.52426	2.19808	0.220327	5.53337	cel_B
GRMZM2G039976_P01	154.1	115		GRMZM2G039976_P01		GRMZM2G048165_P01	322.3	339.2	753.1	671	537.2	520.5		GRMZM2G048165_P01	330.75	712.05	528.85		GRMZM2G125436_P01	cel_B	3.16458	0.344877	2.40226	0.417443	3.45606	cel_B
GRMZM2G352339_P01	176.1	143.3		GRMZM2G352339_P01		GRMZM2G147849_P01	1190.7	920.2	435.8	409.8	377	367.4		GRMZM2G147849_P01	1055.45	422.8	372.2		GRMZM2G141911_P01	cel_B	3.20376	0.501414	2.41653	0.285821	4.562	cel_B
GRMZM2G110735_P01	697.5	616.6		GRMZM2G110735_P01		GRMZM2G167669_P01	341.9	360.4	697.5	638.2	557.6	523.1		GRMZM2G167669_P01	351.15	667.85	540.35		GRMZM2G009025_P01	cel_B	3.2381	0.46728	2.4519	0.318921	3.91271	cel_B
GRMZM2G180782_P01	176.1	143.3		GRMZM2G180782_P01		GRMZM2G321717_P01	23	23.9	45.7	45.4	50.8	51.1		GRMZM2G321717_P01	23.45	45.55	50.95		GRMZM2G343144_P02	cel_C	3.0678	2.25297	0.632085	0.182755	11.3694	cel_C
GRMZM2G482256_P01	661.5	595.2		GRMZM2G482256_P01		GRMZM2G130864_P01	11.7	12.2	46.5	46.5	49.7	52.5		GRMZM2G130864_P01	11.95	46.5	51.1		GRMZM2G143747_P01	cel_C	6.02311	4.43571	0.371337	1.21606	10.7212	cel_C
GRMZM2G451965_P02	695.8	623.9		GRMZM2G451965_P02		GRMZM2G352339_P01	98.8	104.9	180	140.7	135.1	120		GRMZM2G352339_P01	101.85	160.35	127.55		GRMZM2G451965_P02	cel_C	3.43356	2.59726	0.507959	0.32834	11.307	cel_C
GRMZM2G048165_P01	695.5	626.9		GRMZM2G048165_P01		GRMZM5G893603_P01	34.7	36.8	76.6	76.2	90.2	91		GRMZM5G893603_P01	35.75	76.4	90.6		GRMZM2G453565_P01	cel_C	5.97022	4.36215	0.334802	1.27327	9.41208	cel_C
AC198380.3_FGP001	42.8	39.3		AC198380.3_FGP001		GRMZM2G451965_P02	357.9	374.9	586	552.4	756.7	714.3		GRMZM2G451965_P02	366.4	569.2	735.5		GRMZM2G482256_P01	cel_C	3.02436	2.21572	0.633586	0.175051	11.3706	cel_C
GRMZM2G147422_P01	592.3	543.1		GRMZM2G147422_P01		GRMZM2G125436_P01	347.1	370.1	737.4	659.9	537	505.5		GRMZM2G125436_P01	358.6	698.65	521.25		GRMZM2G151257_P01	cel_C	3.61342	2.73557	0.524057	0.353798	11.2968	cel_C
GRMZM2G178025_P01	635.1	565.3		GRMZM2G178025_P01		GRMZM2G039976_P01	91.7	97.4	156.7	112.9	111.5	90.1		GRMZM2G039976_P01	94.55	134.8	100.8		GRMZM2G154678_P01	cel_C	3.30272	2.48693	0.531457	0.284329	11.3274	cel_C
GRMZM2G125436_P01	693.6	616.4		GRMZM2G125436_P01		GRMZM2G141911_P01	351.4	368.5	741.8	667.1	563.7	544.5		GRMZM2G141911_P01	359.95	704.45	554.1
GRMZM2G343144_P02	698.5	610.2		GRMZM2G343144_P02		GRMZM2G110735_P01	1197.4	926.8	436.9	410.7	376.7	367.7		GRMZM2G110735_P01	1062.1	423.8	372.2		GRMZM2G153987_P01	cel_B	1.29205	0.309911	0.924479	0.0576569	5.88796	NO MATCH
GRMZM2G066162_P01	608.4	543.7		GRMZM2G066162_P01		GRMZM2G453565_P01	374.3	378.8	627.7	578.5	1079.1	960.6		GRMZM2G453565_P01	376.55	603.1	1019.85		GRMZM2G147422_P01	cel_B	1.26704	0.408565	0.833759	0.024714	7.03227	NO MATCH
GRMZM2G167669_P01	678.1	609.5		GRMZM2G167669_P01		AC208929.3_FGP004	19.6	21.4	26.9	27.9	28.8	30.6		AC208929.3_FGP004	20.5	27.4	29.7		GRMZM2G538064_P01	cel_B	2.09216	0.392303	1.55469	0.145168	5.37926	cel_B
GRMZM2G003379_P01	719.4	640.7		GRMZM2G003379_P01		GRMZM2G123860_P01	22.3	24.3	29	28.1	14.5	15.4		GRMZM2G123860_P01	23.3	28.55	14.95		AC203408.4_FGP003	cel_C	1.64117	0.84187	0.799127	0.000175019	9.37502	cel_C
GRMZM2G147849_P01	694.8	614		GRMZM2G147849_P01		GRMZM2G482256_P01	337.4	357	574.9	538.3	694.1	652		GRMZM2G482256_P01	347.2	556.6	673.05		GRMZM2G180782_P01	cel_B	0.544071	0.0492405	0.410644	0.0841864	3.90258	cel_B
AC203408.4_FGP003	527.4	464.2		AC203408.4_FGP003		GRMZM2G013538_P01	109.8	115.9	194.3	148.9	145.6	125		GRMZM2G013538_P01	112.85	171.6	135.3		AC198380.3_FGP001	cel_C	0.222489	0.131443	0.0897856	0.00126024	5.58331	NO MATCH
GRMZM2G009025_P01	702.6	623.5		GRMZM2G009025_P01		GRMZM2G321210_P01	19.8	21.1	26.8	26.5	10.2	10.9		GRMZM2G321210_P01	20.45	26.65	10.55		GRMZM2G321717_P01	cel_C	0.257478	0.166208	0.0871377	0.00413268	6.03444	NO MATCH
GRMZM2G455642_P02	736.6	656.6		GRMZM2G455642_P02		GRMZM2G147422_P01	379.6	374	525.6	499.4	480.4	486.2		GRMZM2G147422_P01	376.8	512.5	483.3		GRMZM2G130864_P01	cel_C	0.373309	0.219872	0.151411	0.00202623	6.57803	NO MATCH
GRMZM2G130864_P01	48.5	656.6		GRMZM2G130864_P01		GRMZM2G151257_P01	379.2	392.7	620.4	574.5	796.3	752.4		GRMZM2G151257_P01	385.95	597.45	774.35		GRMZM2G352339_P01	cel_B	0.544071	0.0492405	0.410644	0.0841864	3.90258	cel_B
GRMZM2G130864_P01	48.5	47.5		GRMZM5G893603_P01		GRMZM2G009025_P01	343.4	362.4	739	662.9	558.9	525.1		GRMZM2G009025_P01	352.9	700.95	542		GRMZM5G893603_P01	cel_C	0.509941	0.34935	0.145824	0.0147676	7.62581	NO MATCH
GRMZM2G130864_P01	87.2	47.5		GRMZM2G104250_P01		GRMZM2G104250_P01	138.7	82.1	27.3	30.2	0	12.1		GRMZM2G104250_P01	110.4	28.75	6.05		GRMZM2G039976_P01	cel_B	0.379927	0.00370694	0.234318	0.141902	4.32526	cel_B
GRMZM5G893603_P01	66.8	82.1		GRMZM2G321717_P01		GRMZM2G178025_P01	934.2	731.9	443.3	417.5	389.1	385		GRMZM2G178025_P01	833.05	430.4	387.05		AC208929.3_FGP004	cel_C	0.0855883	0.0581859	0.0251024	0.0023	4.59716	cel_B
GRMZM2G104250_P01	52.4	45.3		AC208929.3_FGP004		GRMZM2G538064_P01	337.1	355.4	586.9	556.1	493	474.9		GRMZM2G538064_P01	346.25	571.5	483.95		GRMZM2G123860_P01	cel_B	0.12631	0.0239134	0.00863553	0.0937616	4.6197	cel_B
GRMZM2G321717_P01	39	49		GRMZM2G154678_P01		GRMZM2G154678_P01	339	357	570	531.4	719.1	687.3		GRMZM2G154678_P01	348	550.7	703.2		GRMZM2G013538_P01	cel_B	0.545588	0.0364903	0.404341	0.104756	3.89412	cel_B
AC208929.3_FGP004	671.8	36.1		GRMZM2G099101_P01		AC203408.4_FGP003	292.6	300.1	482.3	435.7	475.4	448.3		AC203408.4_FGP003	296.35	459	461.85		GRMZM2G321210_P01	cel_B	0.149526	0.0284045	0.0101692	0.110952	4.71887	cel_B
GRMZM2G154678_P01	715.8	604																	GRMZM2G104250_P01	cel_A	0.974024	0.642439	0.31214	0.0194452	9.22578	cel_C
GRMZM2G099101_P01	199.8	636.4
Arabidopsis thaliana (N = 14/24)
Sequence_ID	E5Tx1D	E5Tx3D				Sequence_ID	E4TA1D	E4TA3D	E4TB1D	E4TB3D	E4TC1D	E4TC3D		Sequence	ET4A	ET4B	ET4C		Sequence_ID	Observed(max(P))	β-score	Group12	Group23	Group13	ANN score	Prediction
AT2G44560.1	673.3	598.6		AT2G44560.1		AT5G06200.1	0	0	0	0	17	14.9		AT5G06200.1	0	0	15.95		AT1G65610.1	cel_A	3.91032	2.16824	1.73445	0.00763444	10.4582	cel_A
AT2G32990.1	742.8	650.1		AT2G32990.1		AT4G39010.1	323.6	339.8	759.7	674.4	540	518.3		AT4G39010.1	331.7	717.05	529.15		AT4G24260.1	cel_A	6.11277	3.3218	2.78348	0.0074939	10.2521	cel_A
AT2G41780.1	676.2	11.7		AT2G41780.1		AT4G09740.1	359.7	372.6	756	686.5	544.3	520.8		AT4G09740.1	366.15	721.25	532.55		AT4G39010.1	cel_B	3.58639	0.454685	2.724	0.407704	3.48536	cel_B
AT2G44550.1	673.4	600.6		AT2G44550.1		AT2G44560.1	341	362.3	620.7	569	640.9	593.1		AT2G44560.1	351.65	594.85	617		AT4G09740.1	cel_B	3.30428	0.344284	2.506	0.454001	3.4617	cel_B
AT2G44540.1	666.6	599.5		AT2G44540.1		AT1G75680.1	408.6	415.1	546.8	513.9	510	514.6		AT1G75680.1	411.85	530.35	512.3		AT1G23210.1	cel_B	4.20579	0.481936	3.19469	0.529163	3.45784	cel_B
AT2G44570.1	679.4	592.6		AT2G44570.1		AT1G23210.1	345.3	366.3	855.4	760	589.5	564.4		AT1G23210.1	355.8	807.7	576.95		AT4G39000.1	cel_B	2.79582	0.348785	2.12383	0.323204	3.49261	cel_B
AT4G39000.1	708.7	606		AT4G39000.1		AT4G39000.1	353.2	371.2	701.3	623.9	527.1	502.9		AT4G39000.1	362.2	662.6	515		AT4G02290.1	cel_B	4.02172	0.390532	3.04382	0.587367	3.46262	cel_B
AT4G39010.1	708.7	12		AT4G39010.1		AT2G44570.1	349.9	367	612.1	558.2	637.7	589.4		AT2G44570.1	358.45	585.15	613.55		AT4G23560.1	cel_B	3.35822	0.348466	2.54665	0.463104	3.46172	cel_B
AT4G23610.1	811.5	12		AT4G23610.1		AT2G44540.1	348	366.3	621.4	573.3	641.8	594		AT2G44540.1	357.15	597.35	617.9		AT1G71380.1	cel_B	3.7749	0.26459	2.80716	0.703152	3.52053	cel_B
AT4G11050.1	712.1	703.2		AT4G11050.1		AT1G65610.1	854.7	673.1	403	375.4	366.3	354.1		AT1G65610.1	763.9	389.2	360.2		AT1G22880.1	cel_B	3.748	0.242685	2.77088	0.734436	3.54838	cel_B
AT4G09740.1	680.1	640.5		AT4G09740.1		AT1G19940.1	404.1	400.3	562	520.6	517.8	516.8		AT1G19940.1	402.2	541.3	517.3		AT1G48930.1	cel_C	3.42854	2.60047	0.469511	0.358564	11.2915	cel_C
AT4G24260.1	795.3	606.9		AT4G24260.1		AT4G02290.1	381.7	396.3	870.9	771.7	591.1	579.2		AT4G02290.1	389	821.3	585.15		AT4G11050.1	cel_C	6.54643	4.7227	0.318623	1.50511	8.28112	cel_C
AT4G02290.1	716.4	709.2		AT4G02290.1		AT4G24260.1	1161.6	862.3	434.6	406.3	384.4	384.6		AT4G24260.1	1011.95	420.45	384.5		AT2G32990.1	cel_C	3.52698	2.64983	0.586288	0.290863	11.3274	cel_C
AT4G23560.1	425.9	642.6		AT4G23560.1		AT4G23560.1	358.7	372.2	762.4	690.3	546	522.5		AT4G23560.1	365.45	726.35	534.25		AT1G64390.1	cel_C	6.79933	4.86837	0.305598	1.62536	8.21989	cel_C
AT4G38990.1	425.9	402.2		AT4G38990.1		AT1G71380.1	355.5	369.5	810.4	727.4	532.7	509.7		AT1G71380.1	362.5	768.9	521.2
AT1G70710.1	790.3	699.8		AT1G65610.1		AT1G48930.1	372.6	383.4	600.1	546.9	790.1	702.8		AT1G48930.1	378	573.5	746.45		AT1G75680.1	cel_B	1.11933	0.420892	0.687949	0.0104863	7.40126	NO MATCH
AT1G65610.1	583.3	522.6		AT1G64390.1		AT4G11050.1	385.7	398.4	650.3	599.1	1168.2	1027		AT4G11050.1	392.05	624.7	1097.6		AT1G19940.1	cel_B	1.30805	0.469271	0.822825	0.0159516	7.47536	NO MATCH
AT1G64390.1	822.3	706.9		AT1G23210.1		AT3G42155.1	19.7	22.1	62.8	62.1	34	35.1		AT3G42155.1	20.9	62.45	34.55		AT3G43860.1	cel_B	2.27418	0.486699	1.66074	0.126742	6.16814	NO MATCH
AT1G23210.1	780.4	693.1		AT1G19940.1		AT3G43860.1	335.4	353	609.2	569.3	512.4	494		AT3G43860.1	344.2	589.25	503.2		AT4G38990.1	cel_B	2.06683	0.421464	1.52006	0.125312	5.83997	NO MATCH
AT1G19940.1	625.5	568.6		AT1G22880.1		AT2G32990.1	377	398.3	636.1	578.6	789.8	744.3		AT2G32990.1	387.65	607.35	767.05		AT2G44560.1	cel_C	2.55907	1.44162	1.11063	0.00681534	10.3821	cel_A
AT1G02800.1	804.9	714.3		AT1G75680.1		AT4G38990.1	187.7	209.6	433.4	409.2	338.6	341.4		AT4G38990.1	198.65	421.3	340		AT2G44570.1	cel_C	2.4371	1.42416	1.00112	0.0118168	10.5348	cel_A
AT1G22880.1	744.6	662		AT1G71380.1		AT2G44550.1	354.7	369.9	620.7	570	644.7	598.2		AT2G44550.1	362.3	595.35	621.45		AT2G44540.1	cel_C	2.51902	1.41014	1.10293	0.00595592	10.3375	cel_A
AT1G75680.1	620.4	572.6		AT1G48930.1		AT1G64390.1	385.2	398.4	652	597.3	1192.6	1056.6		AT1G64390.1	391.8	624.65	1124.6		AT2G44550.1	cel_C	2.4843	1.43191	1.04262	0.0097727	10.4785	cel_A
AT1G71380.1	739.5	656.3		AT3G43860.1		AT1G22880.1	364	377.7	815.4	733.6	533.2	512.4		AT1G22880.1	370.85	774.5	522.8		AT5G06200.1	cel_C	0.1595	0.07975	0	0.07975	5.14466	cel_B
AT1G48930.1	694.6	605.4		AT3G42155.1															AT3G42155.1	cel_B	0.385519	0.0186143	0.277913	0.0889922	3.94275	cel_B
AT3G43860.1	625.2	573.3		AT5G06200.1
AT3G42155.1	55.8	55.2
AT5G06200.1	10.5	10.9
AT5G49720.1	750.7	661.9
Glycine max (N = 30/39)
Sequence_ID	E5Tx1D	E5Tx3D				Sequence_ID	E4TA1D	E4TA3D	E4TB1D	E4TB3D	E4TC1D	E4TC3D		Sequence	ET4A	ET4B	ET4C		Sequence_ID	Observed(max(P))	β-score	Group12	Group23	Group13	ANN score	Prediction
Glyma.10G017000.1.p	804.3	721.4		Glyma.10G017000.1.p		Glyma.06G323100.1.p	358.7	377.4	855.9	761.3	537	510.5		Glyma.06G323100.1.p	368.05	808.6	523.75		Glyma.06G323100.1.p	cel_A	4.20428	2.38692	1.80448	0.0128709	10.6096	cel_A
Glyma.17G003400.1.p	742.8	648.6		Glyma.17G003400.1.p		Glyma.10G017000.1.p	382.4	398.2	880.9	781.6	609.8	597.4		Glyma.10G017000.1.p	390.3	831.25	603.6		Glyma.10G017000.1.p	cel_A	7.40562	3.90306	3.49908	0.0034708	9.95705	cel_A
Glyma.09G231800.1.p	690.3	618.3		Glyma.09G231800.1.p		Glyma.20G061100.1.p	907.5	733.8	440.1	405.5	387.4	380.2		Glyma.20G061100.1.p	820.65	422.8	383.8		Glyma.20G061100.1.p	cel_A	7.74107	4.17011	3.56345	0.00750637	10.0826	cel_A
Glyma.09G018500.1.p	758.6	666.7		Glyma.09G018500.1.p		Glyma.20G003300.1.p	345.4	356.6	614.2	568.5	662.1	617.1		Glyma.20G003300.1.p	351	591.35	639.6		Glyma.20G003300.1.p	cel_A	7.68588	4.07267	3.6088	0.00441159	9.96971	cel_A
Glyma.04G025000.1.p	616.7	562.1		Glyma.04G025000.1.p		Glyma.19G212700.1.p	276.4	277	649.8	570.6	427.6	439		Glyma.19G212700.1.p	276.7	610.2	433.3		Glyma.19G212700.1.p	cel_A	7.36406	3.90615	3.45353	0.00438413	9.99922	cel_A
Glyma.04G008400.1.p	739.2	662.4		Glyma.04G008400.1.p		Glyma.18G030700.1.p	379.4	397.1	869	764.7	569.5	544.4		Glyma.18G030700.1.p	388.25	816.85	556.95		Glyma.17G003400.1.p	cel_B	4.08866	0.231049	2.98935	0.868258	3.61885	cel_B
Glyma.04G111300.1.p	765.1	676.7		Glyma.04G111300.1.p		Glyma.17G003400.1.p	1311.9	1008.9	448.6	419.7	410.5	403.9		Glyma.17G003400.1.p	1160.4	434.15	407.2		Glyma.15G124600.1.p	cel_B	4.10375	0.458409	3.11634	0.529005	3.45619	cel_B
Glyma.07G270600.1.p	739.6	648		Glyma.07G270600.1.p		Glyma.16G129100.1.p	254.6	249.8	355.4	331	307.1	304.1		Glyma.16G129100.1.p	252.2	343.2	305.6		Glyma.14G047500.1.p	cel_B	3.10333	0.324804	2.35384	0.424681	3.46421	cel_B
Glyma.15G124600.1.p	760	667.7		Glyma.15G124600.1.p		Glyma.15G124600.1.p	1358.2	1039.5	461.1	432.5	411.9	400.7		Glyma.15G124600.1.p	1198.85	446.8	406.3		Glyma.14G019900.1.p	cel_B	3.98144	0.28389	2.96429	0.733252	3.51302	cel_B
Glyma.02G016400.1.p	802.9	719.2		Glyma.02G016400.1.p		Glyma.14G047500.1.p	279.2	289.8	486.3	441.2	626.2	583.2		Glyma.14G047500.1.p	284.5	463.75	604.7		Glyma.12G027200.1.p	cel_B	3.41246	0.414739	2.59257	0.405147	3.45727	cel_B
Glyma.02G293900.1.p	727.7	640.8		Glyma.02G293900.1.p		Glyma.14G019900.1.p	364.5	376.5	619.6	570.7	777.8	735.2		Glyma.14G019900.1.p	370.5	595.15	756.5		Glyma.12G004800.1.p	cel_B	3.03325	0.470961	2.28895	0.273342	4.43029	cel_B
Glyma.02G049000.1.p	586.4	534.5		Glyma.02G049000.1.p		Glyma.12G027200.1.p	385.1	395.4	620.3	568.8	798.4	735		Glyma.12G027200.1.p	390.25	594.55	766.7		Glyma.12G004700.1.p	cel_B	3.57361	0.578928	2.68972	0.30496	5.05308	cel_B
Glyma.02G269400.1.p	744.2	647.2		Glyma.02G269400.1.p		Glyma.12G004800.1.p	317.8	336.6	726.1	661.6	520.2	502.8		Glyma.12G004800.1.p	327.2	693.85	511.5		Glyma.11G111500.1.p	cel_B	3.46992	0.273071	2.59997	0.596875	3.49966	cel_B
Glyma.19G212700.1.p	586.7	647.2		Glyma.19G212700.1.p		Glyma.12G004700.1.p	275.3	288.5	640.4	575.7	472.8	457.3		Glyma.12G004700.1.p	281.9	608.05	465.05		Glyma.11G101300.1.p	cel_B	3.48785	0.418123	2.64988	0.419845	3.45248	cel_B
Glyma.19G212700.1.p	586.7	521.9		Glyma.03G216100.1.p		Glyma.11G111500.1.p	339.3	355.3	777.2	686.1	585.1	549.5		Glyma.11G111500.1.p	347.3	731.65	567.3		Glyma.11G021100.1.p	cel_B	4.34083	0.531839	3.29781	0.511178	3.47223	cel_B
Glyma.03G216100.1.p	793.5	707.4		Glyma.03G046700.1.p		Glyma.11G101300.1.p	394.8	403.3	622.2	568.6	794.3	729.1		Glyma.11G101300.1.p	399.05	595.4	761.7		Glyma.09G231800.1.p	cel_B	3.49079	0.542981	2.63395	0.313858	4.60755	cel_B
Glyma.03G046700.1.p	674.7	707.4		Glyma.20G003300.1.p		Glyma.11G021100.1.p	363.4	377.9	783.5	704.5	539.9	509		Glyma.11G021100.1.p	370.65	744	524.45		Glyma.07G270600.1.p	cel_B	3.63726	0.539022	2.75114	0.347099	4.17823	cel_B
Glyma.20G003300.1.p	621.8	602.7		Glyma.20G061100.1.p		Glyma.09G231800.1.p	320.5	339.6	737.7	671.9	525	509.5		Glyma.09G231800.1.p	330.05	704.8	517.25		Glyma.06G277200.1.p	cel_B	4.34826	0.535723	3.30338	0.509158	3.47498	cel_B
Glyma.20G061100.1.p	835.5	555.7		Glyma.05G216400.1.p		Glyma.09G018500.1.p	1355.4	1035.4	457.5	429.2	417.2	407.6		Glyma.09G018500.1.p	1195.4	443.35	412.4		Glyma.06G277100.1.p	cel_B	4.0388	0.233246	2.95837	0.847184	3.60535	cel_B
Glyma.05G216400.1.p	770.1	716.8		Glyma.05G236400.1.p		Glyma.08G043600.1.p	329.9	345.3	852.1	755.9	585.1	560.7		Glyma.08G043600.1.p	337.6	804	572.9		Glyma.06G123900.1.p	cel_B	3.63839	0.5471	2.75015	0.34114	4.31512	cel_B
Glyma.05G236400.1.p	726.4	682.5		Glyma.11G021100.1.p		Glyma.08G022300.1.p	392.3	408	654.9	598.7	1231.7	1082.4		Glyma.08G022300.1.p	400.15	626.8	1157.05		Glyma.06G056900.1.p	cel_B	3.99907	0.40565	3.03081	0.562608	3.46057	cel_B
Glyma.11G021100.1.p	716	650.6		Glyma.11G101300.1.p		Glyma.07G270600.1.p	1299.7	1008.5	448.5	419.2	407.2	400.1		Glyma.07G270600.1.p	1154.1	433.85	403.65		Glyma.06G008200.1.p	cel_B	4.10158	0.473501	3.11572	0.512365	3.45557	cel_B
Glyma.11G101300.1.p	730.9	626.2		Glyma.11G111500.1.p		Glyma.06G277200.1.p	329.8	340.7	748.9	672.3	559.4	533		Glyma.06G277200.1.p	335.25	710.6	546.2		Glyma.05G216400.1.p	cel_C	2.97803	2.24813	0.459205	0.270697	11.3267	cel_C
Glyma.11G111500.1.p	580	649.6		Glyma.14G047500.1.p		Glyma.06G277100.1.p	166.6	178.8	458.7	433.2	308.6	314.5		Glyma.06G277100.1.p	172.7	445.95	311.55		Glyma.04G111300.1.p	cel_C	3.58807	2.69346	0.603152	0.291458	11.3278	cel_C
Glyma.14G047500.1.p	727.2	493.8		Glyma.14G019900.1.p		Glyma.06G123900.1.p	523.1	476.8	382.6	355.8	334.6	330.6		Glyma.06G123900.1.p	499.95	369.2	332.6		Glyma.04G008400.1.p	cel_C	3.50236	2.65225	0.504155	0.345957	11.2991	cel_C
Glyma.14G019900.1.p	773.6	638.9		Glyma.08G043600.1.p		Glyma.06G056900.1.p	338	352.3	607.6	555.1	501.7	480.8		Glyma.06G056900.1.p	345.15	581.35	491.25		Glyma.03G216100.1.p	cel_C	3.37404	2.55556	0.48317	0.335307	11.3024	cel_C
Glyma.08G043600.1.p	835.6	683.3		Glyma.08G022300.1.p		Glyma.06G056700.1.p	327	343.4	601.6	553.5	508.3	489.3		Glyma.06G056700.1.p	335.2	577.55	498.8		Glyma.02G293900.1.p	cel_C	7.02461	4.96739	0.277931	1.77929	8.20931	cel_C
Glyma.08G022300.1.p	606	716.7		Glyma.12G004700.1.p		Glyma.06G025100.1.p	421.8	419.3	541.7	510.6	495.8	494.5		Glyma.06G025100.1.p	420.55	526.15	495.15		Glyma.02G269400.1.p	cel_C	7.01228	4.97796	0.288551	1.74577	8.21028	cel_C
Glyma.12G004700.1.p	683.4	537.5		Glyma.12G004800.1.p		Glyma.06G008200.1.p	340.6	360.9	786.7	696.8	582.8	548.7		Glyma.06G008200.1.p	350.75	741.75	565.75		Glyma.02G049000.1.p	cel_C	3.57622	2.67859	0.617985	0.279642	11.3337	cel_C
Glyma.12G004800.1.p	714.2	611.6		Glyma.12G027200.1.p		Glyma.05G236400.1.p	327.1	342.8	849.3	755	583.5	559		Glyma.05G236400.1.p	334.95	802.15	571.25		Glyma.02G016400.1.p	cel_C	3.4292	2.57491	0.574373	0.279919	11.3316	cel_C
Glyma.12G027200.1.p	616.6	625.1		Glyma.06G056700.1.p		Glyma.05G216400.1.p	389.1	406	656.9	599.1	1223.4	1083		Glyma.05G216400.1.p	397.55	628	1153.2
Glyma.06G056700.1.p	507.1	560.5		Glyma.06G123900.1.p		Glyma.04G111300.1.p	358.3	375.2	848.7	755.1	536.4	507.8		Glyma.04G111300.1.p	366.75	801.9	522.1		Glyma.18G030700.1.p	cel_B	1.56185	1.03133	0.498979	0.0315382	10.6058	cel_C
Glyma.06G123900.1.p	420.9	460.6		Glyma.06G277100.1.p		Glyma.04G025000.1.p	428.2	421.6	543.9	509.7	500	497.3		Glyma.04G025000.1.p	424.9	526.8	498.65		Glyma.09G018500.1.p	cel_A	2.54314	0.316559	1.93191	0.294667	3.50792	cel_B
Glyma.06G277100.1.p	770.5	384.4		Glyma.06G323100.1.p		Glyma.04G008400.1.p	340.9	362.7	786.9	699	584.1	552.5		Glyma.04G008400.1.p	351.8	742.95	568.3		Glyma.08G043600.1.p	cel_B	2.19346	0.422174	1.62514	0.146148	5.6081	NO MATCH
Glyma.06G323100.1.p	712.1	682		Glyma.06G277200.1.p		Glyma.03G216100.1.p	385.9	392.1	868.4	769.2	594.6	581.3		Glyma.03G216100.1.p	389	818.8	587.95		Glyma.08G022300.1.p	cel_C	2.24862	0.525166	1.61741	0.106045	6.48139	NO MATCH
Glyma.06G277200.1.p	618.4	629.7		Glyma.06G056900.1.p		Glyma.02G293900.1.p	364.2	375.5	620.7	572.5	775.5	733.8		Glyma.02G293900.1.p	369.85	596.6	754.65		Glyma.06G056700.1.p	cel_B	1.06082	0.184741	0.794026	0.082051	4.33169	cel_B
Glyma.06G056900.1.p	738.9	561.6		Glyma.06G008200.1.p		Glyma.02G269400.1.p	386.9	401.2	637.5	579.3	787.2	738.7		Glyma.02G269400.1.p	394.05	608.4	762.95		Glyma.05G236400.1.p	cel_B	2.71691	1.69879	0.987133	0.0309931	10.9672	cel_C
Glyma.06G008200.1.p	611.5	659.7		Glyma.06G025100.1.p		Glyma.02G049000.1.p	400.8	390.7	529.1	490.7	463.8	462.7		Glyma.02G049000.1.p	395.75	509.9	463.25		Glyma.16G129100.1.p	cel_B	0.845783	0.144805	0.633982	0.0669959	4.62168	cel_B
Glyma.06G025100.1.p	789.3	560		Glyma.18G030700.1.p		Glyma.02G016400.1.p	376.5	397.4	877.2	778.1	609.2	597.5		Glyma.02G016400.1.p	386.95	827.65	603.35		Glyma.06G025100.1.p	cel_B	0.980187	0.252833	0.690191	0.0371638	5.96186	NO MATCH
Glyma.18G030700.1.p	400.1	697.7		Glyma.16G129100.1.p															Glyma.04G025000.1.p	cel_B	0.946437	0.257247	0.657692	0.0314983	6.07604	NO MATCH
Glyma.16G129100.1.p	400.1	697.7
Glyma.16G129100.1.p	400.1	362.2
Glyma.16G129100.1.p	400.1	247.1
Oryza sativa (N = 18/25)
Sequence_ID	E5Tx1D	E5Tx3D				Sequence_ID	E4TA1D	E4TA3D	E4TB1D	E4TB3D	E4TC1D	E4TC3D		Sequence	ET4A	ET4B	ET4C		Sequence_ID	Observed(max(P))	β-score	Group12	Group23	Group13	ANN score	Prediction
LOC_Os08g29770.1	672.1	606.3		LOC_Os08g29770.1		LOC_Os01g12030.1	365.5	375.8	619.4	573.2	1029.9	934.1		LOC_Os01g12030.1	370.65	596.3	982		LOC_Os04g41970.1	cel_A	4.3552	2.53427	1.8011	0.0198336	10.7787	cel_A
LOC_Os08g02220.1	736.8	663.1		LOC_Os08g02220.1		LOC_Os08g32940.1	356.7	368.9	591.5	554.4	742.8	698.5		LOC_Os08g32940.1	362.8	572.95	720.65		LOC_Os03g21210.1	cel_A	6.93137	3.79548	3.12564	0.0102457	10.2666	cel_A
LOC_Os08g32940.1	703.6	627.2		LOC_Os08g32940.1		LOC_Os04g36610.1	344.1	369.8	750.3	672.5	536.6	510.1		LOC_Os04g36610.1	356.95	711.4	523.35		LOC_Os03g52630.1	cel_A	6.48573	3.60524	2.86716	0.0133321	10.4189	cel_A
LOC_Os04g36610.1	703.1	629.4		LOC_Os04g36610.1		LOC_Os01g64140.1	0	0	18.1	15.9	52.5	51.4		LOC_Os01g64140.1	0	17	51.95		LOC_Os04g36610.1	cel_B	3.29827	0.345038	2.50168	0.451556	3.46108	cel_B
LOC_Os04g57860.1	699.6	613.3		LOC_Os04g57860.1		LOC_Os05g03840.1	326.5	343.5	541.2	493	512.4	486.8		LOC_Os05g03840.1	335	517.1	499.6		LOC_Os01g21070.1	cel_B	3.82661	0.510673	2.90416	0.411785	3.58053	cel_B
LOC_Os04g41970.1	631.8	558.1		LOC_Os04g41970.1		LOC_Os01g21070.1	366.8	387	836.5	739.7	602.1	583		LOC_Os01g21070.1	376.9	788.1	592.55		LOC_Os02g03120.1	cel_B	3.32238	0.542943	2.49915	0.280286	5.02473	cel_B
LOC_Os01g12070.1	802.5	688.3		LOC_Os01g21070.1		LOC_Os02g05744.1	345.7	363.6	585	552	726.5	694.6		LOC_Os02g05744.1	354.65	568.5	710.55		LOC_Os02g50040.1	cel_B	4.15904	0.681915	3.12778	0.349342	5.39739	cel_B
LOC_Os01g21070.1	775.7	694.2		LOC_Os01g12030.1		LOC_Os12g24040.1	157.5	143.5	168.5	153.7	161.5	160.9		LOC_Os12g24040.1	150.5	161.1	161.2		LOC_Os06g14540.1	cel_B	4.25668	0.619793	3.22205	0.414841	4.1397	cel_B
LOC_Os01g12030.1	770.1	671.7		LOC_Os01g64140.1		LOC_Os02g03120.1	341.7	363.2	753	666.6	568.4	547.2		LOC_Os02g03120.1	352.45	709.8	557.8		LOC_Os08g02220.1	cel_B	3.70131	0.392085	2.80817	0.501061	3.45687	cel_B
LOC_Os01g64140.1	33.6	25.4		LOC_Os03g21210.1		LOC_Os02g50040.1	327	346.3	830.4	737.6	605.6	582.6		LOC_Os02g50040.1	336.65	784	594.1		LOC_Os08g29770.1	cel_B	2.96245	0.436209	2.24136	0.284888	4.00788	cel_B
LOC_Os03g21210.1	716.9	633.6		LOC_Os03g52630.1		LOC_Os02g50490.1	380.9	390.8	620.3	573.4	784.9	743.5		LOC_Os02g50490.1	385.85	596.85	764.2		LOC_Os09g36060.1	cel_B	3.67043	0.539216	2.77727	0.353941	4.10818	cel_B
LOC_Os03g52630.1	704.8	625		LOC_Os02g53820.1		LOC_Os02g53820.1	346	353.7	590.9	556.3	498	486.1		LOC_Os02g53820.1	349.85	573.6	492.05	*	LOC_Os01g12030.1	cel_C	5.67558	4.18196	0.352202	1.14142	10.6982	cel_C
LOC_Os02g53820.1	607.2	562.8		LOC_Os02g50490.1		LOC_Os04g41970.1	936.2	729.9	440.3	413.4	381.1	374.2		LOC_Os04g41970.1	833.05	426.85	377.65	*	LOC_Os08g32940.1	cel_C	3.32593	2.49271	0.570386	0.262839	11.3387	cel_C
LOC_Os02g50490.1	734.8	650.9		LOC_Os02g05744.1		LOC_Os04g57860.1	372	385	624.4	572.8	730.5	662.1		LOC_Os04g57860.1	378.5	598.6	696.3	*	LOC_Os02g05744.1	cel_C	3.30659	2.46689	0.596708	0.24299	11.3483	cel_C
LOC_Os02g05744.1	683.1	618.5		LOC_Os02g03120.1		LOC_Os05g12150.1	352.1	364.1	617	566.5	1056.8	949.2		LOC_Os05g12150.1	358.1	591.75	1003		LOC_Os04g57860.1	cel_C	2.94901	2.09703	0.728528	0.123459	11.3685	cel_C
LOC_Os02g03120.1	713.2	630.4		LOC_Os02g50040.1		LOC_Os06g13830.1	208.8	217.9	365.9	338.3	493.2	457.2		LOC_Os06g13830.1	213.35	352.1	475.2		LOC_Os05g12150.1	cel_C	5.98618	4.39646	0.356874	1.23284	10.3689	cel_C
LOC_Os02g50040.1	760.6	675.5		LOC_Os09g36060.1		LOC_Os06g14540.1	321.5	344	838.6	742	593.6	571.1		LOC_Os06g14540.1	332.75	790.3	582.35		LOC_Os09g23084.1	cel_C	3.31396	2.49241	0.542844	0.278707	11.3305	cel_C
LOC_Os09g36060.1	718.6	644.5		LOC_Os09g36350.1		LOC_Os06g50140.1	391.9	390.1	525.6	502	485.6	488.5		LOC_Os06g50140.1	391	513.8	487.05		LOC_Os02g50490.1	cel_C	3.51902	2.65771	0.538072	0.323239	11.3108	cel_C
LOC_Os09g36350.1	589.6	544.1		LOC_Os09g23084.1		LOC_Os08g02220.1	350.2	372.3	799.3	718.7	560.8	537.3		LOC_Os08g02220.1	361.25	759	549.05
LOC_Os09g23084.1	702.4	624		LOC_Os06g50140.1		LOC_Os08g29770.1	343.6	361	700	641.5	542.3	511.5		LOC_Os08g29770.1	352.3	670.75	526.9		LOC_Os05g03840.1	cel_B	1.74839	0.740497	1.00166	0.00623813	8.57058	cel_C
LOC_Os06g50140.1	595.1	547		LOC_Os06g13830.1		LOC_Os09g23084.1	365.1	377	594.4	557.8	751.3	703.7		LOC_Os09g23084.1	371.05	576.1	727.5		LOC_Os02g53820.1	cel_B	2.07702	0.424544	1.52705	0.125426	5.85852	NO MATCH
LOC_Os06g13830.1	451.5	388.7		LOC_Os06g14540.1		LOC_Os09g36060.1	329	345.3	778.8	684.6	567.8	538.7		LOC_Os09g36060.1	337.15	731.7	553.25		LOC_Os06g50140.1	cel_B	1.1462	0.367028	0.75622	0.0229491	6.84231	NO MATCH
LOC_Os06g14540.1	762.7	676.8		LOC_Os12g24040.1		LOC_Os09g36350.1	381.1	377.4	526.4	500.9	477.8	483.4		LOC_Os09g36350.1	379.25	513.65	480.6		LOC_Os09g36350.1	cel_B	1.25075	0.371081	0.847228	0.0324452	6.70143	NO MATCH
LOC_Os12g24040.1	207.2	174.2		LOC_Os05g12150.1		LOC_Os03g21210.1	1244.6	954.2	443.9	418.3	389.8	382.9		LOC_Os03g21210.1	1099.4	431.1	386.35		LOC_Os06g13830.1	cel_C	2.43662	1.84826	0.332678	0.25568	11.3018	cel_C
LOC_Os05g12150.1	771.8	673.2		LOC_Os05g03840.1		LOC_Os03g52630.1	1186.7	921.4	446.9	419.8	385.7	382.3		LOC_Os03g52630.1	1054.05	433.35	384		LOC_Os01g64140.1	cel_C	0.482014	0.347201	0.0230785	0.111735	6.65033	NO MATCH
LOC_Os05g03840.1	583.3	519																	LOC_Os12g24040.1	cel_C	0.106508	0.0540023	0.0525024	3.31971e-06	4.4761	cel_B
Solanum lycopersicum (N = 8/21)
Sequence_ID	E5Tx1D	E5Tx3D				Sequence_ID	E4TA1D	E4TA3D	E4TB1D	E4TB3D	E4TC1D	E4TC3D		Sequence	ET4A	ET4B	ET4C		Sequence_ID	Observed(max(P))	β-score	Group12	Group23	Group13	ANN score	Prediction
Solyc04g064910.1.1	45.9	2		Solyc04g064910.1.1		Solyc11g008820.1.1	795.2	716.4	406.9	382.9	348.8	350.6		Solyc11g008820.1.1	755.8	394.9	349.7		Solyc11g008820.1.1	cel_A	3.87971	2.26709	1.59381	0.0188024	10.7775	cel_A
Solyc04g064910.1.1	45.9	38.9		Solyc04g081300.2.1		Solyc11g040160.1.1	0	0	26.9	15.1	63.5	31.5		Solyc11g040160.1.1	0	21	47.5		Solyc05g005080.2.1	cel_A	7.63726	4.18449	3.44132	0.011447	10.2346	cel_A
Solyc04g081300.2.1	604.6	551.1		Solyc04g064900.1.1		Solyc12g055980.1.1	126	133	190.1	179.2	273.9	265.8		Solyc12g055980.1.1	129.5	184.65	269.85		Solyc01g110340.2.1	cel_B	3.6658	0.503168	2.78025	0.382381	3.67517	cel_B
Solyc04g064900.1.1	67.9	64.8		Solyc04g071410.1.1		Solyc08g022050.1.1	62.2	61.3	121.4	119	225.6	224.8		Solyc08g022050.1.1	61.75	120.2	225.2		Solyc03g083820.1.1	cel_B	3.60598	0.451725	2.73918	0.415075	3.47403	cel_B
Solyc04g071410.1.1	71.7	70		Solyc06g074230.2.1		Solyc05g052530.1.1	360.4	377.6	642.6	590.4	686.4	640.7		Solyc05g052530.1.1	369	616.5	663.55		Solyc02g014220.2.1	cel_C	3.43584	2.605	0.477042	0.353792	11.2941	cel_C
Solyc06g074230.2.1	10.3	10.3		Solyc06g066120.2.1		Solyc06g066120.2.1	352.7	372.5	628.8	581.4	543.6	527.6		Solyc06g066120.2.1	362.6	605.1	535.6		Solyc12g055970.1.1	cel_C	5.77426	3.90648	0.147984	1.7198	8.20524	cel_C
Solyc06g066120.2.1	646.1	595.2		Solyc02g083980.2.1		Solyc12g055970.1.1	231.8	233.3	407.3	361.2	926	779.9		Solyc12g055970.1.1	232.55	384.25	852.95		Solyc07g049300.2.1	cel_C	3.50353	2.62236	0.610258	0.270912	11.3372	cel_C
Solyc02g083980.2.1	607.4	557.7		Solyc02g014220.2.1		Solyc04g064910.1.1	57.9	49	22.6	21	17.1	17.8		Solyc04g064910.1.1	53.45	21.8	17.45		Solyc07g064870.2.1	cel_C	3.31345	2.48391	0.566694	0.262846	11.3385	cel_C
Solyc02g014220.2.1	700.1	614.2		Solyc03g083820.1.1		Solyc01g060340.1.1	44.9	47	11.1	11.8	17.6	17.5		Solyc01g060340.1.1	45.95	11.45	17.55
Solyc03g083820.1.1	696.9	632.3		Solyc07g064870.2.1		Solyc01g110340.2.1	331.5	348.8	778.8	689.4	562.4	536.4		Solyc01g110340.2.1	340.15	734.1	549.4		Solyc06g066120.2.1	cel_B	2.25138	0.593211	1.5771	0.0810759	6.89474	NO MATCH
Solyc07g064870.2.1	719.1	629.2		Solyc07g049300.2.1		Solyc07g049300.2.1	379.7	397.4	635.3	587.7	787.4	743.7		Solyc07g049300.2.1	388.55	611.5	765.55		Solyc02g083980.2.1	cel_B	1.22382	0.314984	0.862191	0.0466434	6.0978	NO MATCH
Solyc07g049300.2.1	738.1	655.7		Solyc11g040160.1.1		Solyc06g074230.2.1	0	0	0	0	0	11.2		Solyc06g074230.2.1	0	0	5.6		Solyc12g055980.1.1	cel_C	1.30374	0.97043	0.0926241	0.24069	9.03983	cel_C
Solyc11g040160.1.1	41	22.9		Solyc11g008820.1.1		Solyc02g083980.2.1	399.8	395.6	546.6	512.5	492.2	489.3		Solyc02g083980.2.1	397.7	529.55	490.75		Solyc08g022050.1.1	cel_C	1.51706	1.11157	0.0879292	0.317565	8.58037	cel_C
Solyc11g008820.1.1	596.4	528		Solyc05g025730.1.1		Solyc07g064870.2.1	370.8	384.2	612.9	560.3	756.4	711.6		Solyc07g064870.2.1	377.5	586.6	734		Solyc05g052530.1.1	cel_C	2.77746	1.72188	1.02681	0.0287697	10.941	cel_C
Solyc11g040340.1.1	775	689.5		Solyc05g005080.2.1		Solyc05g025730.1.1	20.6	22	42.4	42.3	89.6	81.9		Solyc05g025730.1.1	21.3	42.35	85.75		Solyc11g040160.1.1	cel_C	0.441794	0.333647	0.040539	0.0676085	6.92518	NO MATCH
Solyc05g025730.1.1	58.3	56.2		Solyc05g052530.1.1		Solyc03g083820.1.1	316.2	336.9	748.2	679.8	531.5	516.5		Solyc03g083820.1.1	326.55	714	524		Solyc04g064910.1.1	cel_A	0.34293	0.202833	0.138123	0.00197378	6.40726	NO MATCH
Solyc05g005080.2.1	747.7	657.8		Solyc01g060340.1.1		Solyc04g064900.1.1	62.2	64.1	44.2	46	38.7	37.6		Solyc04g064900.1.1	63.15	45.1	38.15		Solyc01g060340.1.1	cel_A	0.324149	0.115107	0.204878	0.00416353	5.05198	cel_B
Solyc05g052530.1.1	705.5	627.9		Solyc01g110340.2.1		Solyc04g071410.1.1	27.7	29.3	79.1	79	46.8	48.1		Solyc04g071410.1.1	28.5	79.05	47.45		Solyc06g074230.2.1	cel_C	0.056	0.028	0	0.028	4.33135	cel_B
Solyc01g102580.2.1	752	662.1		Solyc08g022050.1.1		Solyc02g014220.2.1	375	388.4	603.9	553.8	786.2	715.7		Solyc02g014220.2.1	381.7	578.85	750.95		Solyc05g025730.1.1	cel_C	0.597993	0.430575	0.0285135	0.138905	6.86715	NO MATCH
Solyc01g060340.1.1	26.9	26.8		Solyc12g055980.1.1		Solyc04g081300.2.1	416.5	411.1	535.2	502.4	484.4	484.5		Solyc04g081300.2.1	413.8	518.8	484.45		Solyc04g064900.1.1	cel_A	0.232179	0.161567	0.0627797	0.00783239	5.98779	NO MATCH
Solyc01g110340.2.1	729.7	652		Solyc12g055970.1.1		Solyc05g005080.2.1	1346	1020.7	461.4	433	401.3	393.8		Solyc05g005080.2.1	1183.35	447.2	397.55		Solyc04g071410.1.1	cel_B	0.469353	0.0301188	0.34675	0.0924846	3.89786	cel_B
Solyc08g083210.2.1	799.1	705.3																	Solyc04g081300.2.1	cel_B	0.974234	0.225906	0.701712	0.0466166	5.5811	NO MATCH
Solyc08g082250.2.1	848.5	723
Solyc08g081620.2.1	738.7	656.8
Solyc08g022050.1.1	166.2	147.5
Solyc12g055980.1.1	223.2	213.3
Solyc12g055970.1.1	553.8	445.1
Solyc09g010210.2.1	786.3	701.8
Solyc09g075360.2.1	812.2	715.5
Table S3B:Trend of composite β-values of GH9X2A
Sequence	Score
GRMZM2G099101_P01	6.89247
AC199765.4_FGP008	3.50743
GRMZM2G003379_P01	7.04989
GRMZM2G066162_P01	3.72044
GRMZM2G147849_P01	6.61248
GRMZM2G110735_P01	6.67497
GRMZM2G178025_P01	4.28057
GRMZM2G455642_P02	4.01491
GRMZM2G331566_P02	3.84223
GRMZM2G076049_P01	4.20196
GRMZM2G153987_P01	1.29205
GRMZM2G048165_P01	3.54853
GRMZM2G167669_P01	2.94267
GRMZM2G125436_P01	3.16458
GRMZM2G141911_P01	3.20376
GRMZM2G147422_P01	1.26704
GRMZM2G009025_P01	3.2381
GRMZM2G538064_P01	2.09216
GRMZM2G343144_P02	3.0678
GRMZM2G143747_P01	6.02311
GRMZM2G451965_P02	3.43356
GRMZM2G453565_P01	5.97022
GRMZM2G482256_P01	3.02436
GRMZM2G151257_P01	3.61342
GRMZM2G154678_P01	3.30272
AC203408.4_FGP003	1.64117
GRMZM2G180782_P01	0.544071
AC198380.3_FGP001	0.222489
GRMZM2G321717_P01	0.257478
GRMZM2G130864_P01	0.373309
GRMZM2G352339_P01	0.544071
GRMZM5G893603_P01	0.509941
GRMZM2G039976_P01	0.379927
AC208929.3_FGP004	0.0855883
GRMZM2G123860_P01	0.12631
GRMZM2G013538_P01	0.545588
GRMZM2G321210_P01	0.149526
GRMZM2G104250_P01	0.974024
AT1G65610.1	3.91032
AT4G24260.1	6.11277
AT4G39010.1	3.58639
AT4G09740.1	3.30428
AT1G75680.1	1.11933
AT1G23210.1	4.20579
AT4G39000.1	2.79582
AT1G19940.1	1.30805
AT4G02290.1	4.02172
AT4G23560.1	3.35822
AT1G71380.1	3.7749
AT3G43860.1	2.27418
AT4G38990.1	2.06683
AT1G22880.1	3.748
AT2G44560.1	2.55907
AT2G44570.1	2.4371
AT2G44540.1	2.51902
AT1G48930.1	3.42854
AT4G11050.1	6.54643
AT2G32990.1	3.52698
AT2G44550.1	2.4843
AT1G64390.1	6.79933
AT5G06200.1	0.1595
AT3G42155.1	0.385519
Glyma.06G323100.1.p	4.20428
Glyma.10G017000.1.p	7.40562
Glyma.20G061100.1.p	7.74107
Glyma.20G003300.1.p	7.68588
Glyma.19G212700.1.p	7.36406
Glyma.18G030700.1.p	1.56185
Glyma.17G003400.1.p	4.08866
Glyma.15G124600.1.p	4.10375
Glyma.14G047500.1.p	3.10333
Glyma.14G019900.1.p	3.98144
Glyma.12G027200.1.p	3.41246
Glyma.12G004800.1.p	3.03325
Glyma.12G004700.1.p	3.57361
Glyma.11G111500.1.p	3.46992
Glyma.11G101300.1.p	3.48785
Glyma.11G021100.1.p	4.34083
Glyma.09G231800.1.p	3.49079
Glyma.09G018500.1.p	2.54314
Glyma.08G043600.1.p	2.19346
Glyma.08G022300.1.p	2.24862
Glyma.07G270600.1.p	3.63726
Glyma.06G277200.1.p	4.34826
Glyma.06G277100.1.p	4.0388
Glyma.06G123900.1.p	3.63839
Glyma.06G056900.1.p	3.99907
Glyma.06G056700.1.p	1.06082
Glyma.06G008200.1.p	4.10158
Glyma.05G236400.1.p	2.71691
Glyma.05G216400.1.p	2.97803
Glyma.04G111300.1.p	3.58807
Glyma.04G008400.1.p	3.50236
Glyma.03G216100.1.p	3.37404
Glyma.02G293900.1.p	7.02461
Glyma.02G269400.1.p	7.01228
Glyma.02G049000.1.p	3.57622
Glyma.02G016400.1.p	3.4292
Glyma.16G129100.1.p	0.845783
Glyma.06G025100.1.p	0.980187
Glyma.04G025000.1.p	0.946437
LOC_Os04g41970.1	4.3552
LOC_Os03g21210.1	6.93137
LOC_Os03g52630.1	6.48573
LOC_Os04g36610.1	3.29827
LOC_Os05g03840.1	1.74839
LOC_Os01g21070.1	3.82661
LOC_Os02g03120.1	3.32238
LOC_Os02g50040.1	4.15904
LOC_Os02g50490.1	3.51902
LOC_Os02g53820.1	2.07702
LOC_Os06g14540.1	4.25668
LOC_Os06g50140.1	1.1462
LOC_Os08g02220.1	3.70131
LOC_Os08g29770.1	2.96245
LOC_Os09g36060.1	3.67043
LOC_Os09g36350.1	1.25075
LOC_Os01g12030.1	5.67558
LOC_Os08g32940.1	3.32593
LOC_Os02g05744.1	3.30659
LOC_Os04g57860.1	2.94901
LOC_Os05g12150.1	5.98618
LOC_Os06g13830.1	2.43662
LOC_Os09g23084.1	3.31396
LOC_Os01g64140.1	0.482014
LOC_Os12g24040.1	0.106508
Solyc11g008820.1.1	3.87971
Solyc05g005080.2.1	7.63726
Solyc06g066120.2.1	2.25138
Solyc01g110340.2.1	3.6658
Solyc02g083980.2.1	1.22382
Solyc03g083820.1.1	3.60598
Solyc02g014220.2.1	3.43584
Solyc12g055980.1.1	1.30374
Solyc08g022050.1.1	1.51706
Solyc05g052530.1.1	2.77746
Solyc12g055970.1.1	5.77426
Solyc07g049300.2.1	3.50353
Solyc07g064870.2.1	3.31345
Solyc11g040160.1.1	0.441794
Solyc04g064910.1.1	0.34293
Solyc01g060340.1.1	0.324149
Solyc06g074230.2.1	0.056
Solyc05g025730.1.1	0.597993
Solyc04g064900.1.1	0.232179
Solyc04g071410.1.1	0.469353
Solyc04g081300.2.1	0.974234
Table S3C: Correspondence between β-values and inter profile differences (∆HMM)
Sequence	HMMGH9A	HMMGH9B	HMMGH9C	|HMMGH9A-HMMGH9B|	|HMMGH9B-HMMGH9C|	|HMMGH9A-HMMGH9C|
GH92AA = 92
Solyc11g008820.1.1	755.8	394.9	349.7	360.9	45.2	406.1		Max	Min	Median	Mean	[0,50)	[50,150)	[150,∞)
Solyc12g055970.1.1	232.55	384.25	852.95	151.7	468.7	620.4		792.55	26.95	224.475	292.572	19	20	237
Solyc01g110340.2.1	340.15	734.1	549.4	393.95	184.7	209.25						0.0688406	0.0724638	0.858696
Solyc07g049300.2.1	388.55	611.5	765.55	222.95	154.05	377
Solyc07g064870.2.1	377.5	586.6	734	209.1	147.4	356.5
Solyc03g083820.1.1	326.55	714	524	387.45	190	197.45			|HMMGH9A-HMMGH9B|	|HMMGH9B-HMMGH9C|	|HMMGH9A-HMMGH9C|
Solyc02g014220.2.1	381.7	578.85	750.95	197.15	172.1	369.25		[0,50)	0	19	0
Solyc05g005080.2.1	1183.35	447.2	397.55	736.15	49.65	785.8		[50,150)	2	15	3
LOC_Os01g12030.1	370.65	596.3	982	225.65	385.7	611.35		[150,∞)	90	58	89
LOC_Os08g32940.1	362.8	572.95	720.65	210.15	147.7	357.85
LOC_Os04g36610.1	356.95	711.4	523.35	354.45	188.05	166.4
LOC_Os01g21070.1	376.9	788.1	592.55	411.2	195.55	215.65
LOC_Os02g05744.1	354.65	568.5	710.55	213.85	142.05	355.9
LOC_Os02g03120.1	352.45	709.8	557.8	357.35	152	205.35
LOC_Os02g50040.1	336.65	784	594.1	447.35	189.9	257.45
LOC_Os02g50490.1	385.85	596.85	764.2	211	167.35	378.35
LOC_Os04g41970.1	833.05	426.85	377.65	406.2	49.2	455.4
LOC_Os04g57860.1	378.5	598.6	696.3	220.1	97.7	317.8
LOC_Os05g12150.1	358.1	591.75	1003	233.65	411.25	644.9
LOC_Os06g14540.1	332.75	790.3	582.35	457.55	207.95	249.6
LOC_Os08g02220.1	361.25	759	549.05	397.75	209.95	187.8
LOC_Os08g29770.1	352.3	670.75	526.9	318.45	143.85	174.6
LOC_Os09g23084.1	371.05	576.1	727.5	205.05	151.4	356.45
LOC_Os09g36060.1	337.15	731.7	553.25	394.55	178.45	216.1
LOC_Os03g21210.1	1099.4	431.1	386.35	668.3	44.75	713.05
LOC_Os03g52630.1	1054.05	433.35	384	620.7	49.35	670.05
Glyma.06G323100.1.p	368.05	808.6	523.75	440.55	284.85	155.7
Glyma.10G017000.1.p	390.3	831.25	603.6	440.95	227.65	213.3
Glyma.20G061100.1.p	820.65	422.8	383.8	397.85	39	436.85
Glyma.20G003300.1.p	351	591.35	639.6	240.35	48.25	288.6
Glyma.19G212700.1.p	276.7	610.2	433.3	333.5	176.9	156.6
Glyma.17G003400.1.p	1160.4	434.15	407.2	726.25	26.95	753.2
Glyma.15G124600.1.p	1198.85	446.8	406.3	752.05	40.5	792.55
Glyma.14G047500.1.p	284.5	463.75	604.7	179.25	140.95	320.2
Glyma.14G019900.1.p	370.5	595.15	756.5	224.65	161.35	386
Glyma.12G027200.1.p	390.25	594.55	766.7	204.3	172.15	376.45
Glyma.12G004800.1.p	327.2	693.85	511.5	366.65	182.35	184.3
Glyma.12G004700.1.p	281.9	608.05	465.05	326.15	143	183.15
Glyma.11G111500.1.p	347.3	731.65	567.3	384.35	164.35	220
Glyma.11G101300.1.p	399.05	595.4	761.7	196.35	166.3	362.65
Glyma.11G021100.1.p	370.65	744	524.45	373.35	219.55	153.8
Glyma.09G231800.1.p	330.05	704.8	517.25	374.75	187.55	187.2
Glyma.07G270600.1.p	1154.1	433.85	403.65	720.25	30.2	750.45
Glyma.06G277200.1.p	335.25	710.6	546.2	375.35	164.4	210.95
Glyma.06G277100.1.p	172.7	445.95	311.55	273.25	134.4	138.85
Glyma.06G123900.1.p	499.95	369.2	332.6	130.75	36.6	167.35
Glyma.06G056900.1.p	345.15	581.35	491.25	236.2	90.1	146.1
Glyma.06G008200.1.p	350.75	741.75	565.75	391	176	215
Glyma.05G216400.1.p	397.55	628	1153.2	230.45	525.2	755.65
Glyma.04G111300.1.p	366.75	801.9	522.1	435.15	279.8	155.35
Glyma.04G008400.1.p	351.8	742.95	568.3	391.15	174.65	216.5
Glyma.03G216100.1.p	389	818.8	587.95	429.8	230.85	198.95
Glyma.02G293900.1.p	369.85	596.6	754.65	226.75	158.05	384.8
Glyma.02G269400.1.p	394.05	608.4	762.95	214.35	154.55	368.9
Glyma.02G049000.1.p	395.75	509.9	463.25	114.15	46.65	67.5
Glyma.02G016400.1.p	386.95	827.65	603.35	440.7	224.3	216.4
AT4G39010.1	331.7	717.05	529.15	385.35	187.9	197.45
AT4G09740.1	366.15	721.25	532.55	355.1	188.7	166.4
AT1G23210.1	355.8	807.7	576.95	451.9	230.75	221.15
AT4G39000.1	362.2	662.6	515	300.4	147.6	152.8
AT1G65610.1	763.9	389.2	360.2	374.7	29	403.7
AT4G02290.1	389	821.3	585.15	432.3	236.15	196.15
AT4G24260.1	1011.95	420.45	384.5	591.5	35.95	627.45
AT4G23560.1	365.45	726.35	534.25	360.9	192.1	168.8
AT1G71380.1	362.5	768.9	521.2	406.4	247.7	158.7
AT1G48930.1	378	573.5	746.45	195.5	172.95	368.45
AT4G11050.1	392.05	624.7	1097.6	232.65	472.9	705.55
AT2G32990.1	387.65	607.35	767.05	219.7	159.7	379.4
AT1G64390.1	391.8	624.65	1124.6	232.85	499.95	732.8
AT1G22880.1	370.85	774.5	522.8	403.65	251.7	151.95
GRMZM2G099101_P01	1096.65	425.95	391.75	670.7	34.2	704.9
GRMZM2G455642_P02	329.8	761.25	557.6	431.45	203.65	227.8
GRMZM2G331566_P02	376.35	789.2	589.55	412.85	199.65	213.2
GRMZM2G343144_P02	377.5	588.3	708	210.8	119.7	330.5
AC199765.4_FGP008	724.3	398.3	357.05	326	41.25	367.25
GRMZM2G003379_P01	1107.35	429.3	381.05	678.05	48.25	726.3
GRMZM2G076049_P01	330.2	781.85	575.55	451.65	206.3	245.35
GRMZM2G143747_P01	347.9	586.65	996.7	238.75	410.05	648.8
GRMZM2G066162_P01	764.8	418.65	375.4	346.15	43.25	389.4
GRMZM2G048165_P01	330.75	712.05	528.85	381.3	183.2	198.1
GRMZM2G147849_P01	1055.45	422.8	372.2	632.65	50.6	683.25
GRMZM2G167669_P01	351.15	667.85	540.35	316.7	127.5	189.2
GRMZM2G451965_P02	366.4	569.2	735.5	202.8	166.3	369.1
GRMZM2G125436_P01	358.6	698.65	521.25	340.05	177.4	162.65
GRMZM2G141911_P01	359.95	704.45	554.1	344.5	150.35	194.15
GRMZM2G110735_P01	1062.1	423.8	372.2	638.3	51.6	689.9
GRMZM2G453565_P01	376.55	603.1	1019.85	226.55	416.75	643.3
GRMZM2G482256_P01	347.2	556.6	673.05	209.4	116.45	325.85
GRMZM2G151257_P01	385.95	597.45	774.35	211.5	176.9	388.4
GRMZM2G009025_P01	352.9	700.95	542	348.05	158.95	189.1
GRMZM2G178025_P01	833.05	430.4	387.05	402.65	43.35	446
GRMZM2G154678_P01	348	550.7	703.2	202.7	152.5	355.2
GH92AB = 28
LOC_Os02g53820.1	349.85	573.6	492.05	223.75	81.55	142.2		Max	Min	Median	Mean	[0,50)	[50,150)	[150,∞)
LOC_Os05g03840.1	335	517.1	499.6	182.1	17.5	164.6		783	2.85	133.125	161.395	25	25	34
LOC_Os06g13830.1	213.35	352.1	475.2	138.75	123.1	261.85						0.297619	0.297619	0.404762
LOC_Os06g50140.1	391	513.8	487.05	122.8	26.75	96.05
LOC_Os09g36350.1	379.25	513.65	480.6	134.4	33.05	101.35
Glyma.05G236400.1.p	334.95	802.15	571.25	467.2	230.9	236.3			|HMMGH9A-HMMGH9B|	|HMMGH9B-HMMGH9C|	|HMMGH9A-HMMGH9C|
Glyma.06G056700.1.p	335.2	577.55	498.8	242.35	78.75	163.6		[0,50)	3	18	4
Glyma.08G022300.1.p	400.15	626.8	1157.05	226.65	530.25	756.9		[50,150)	9	6	10
Glyma.08G043600.1.p	337.6	804	572.9	466.4	231.1	235.3		[150,∞)	16	4	14
Glyma.09G018500.1.p	1195.4	443.35	412.4	752.05	30.95	783
Glyma.18G030700.1.p	388.25	816.85	556.95	428.6	259.9	168.7
Solyc02g083980.2.1	45.95	11.45	17.55	34.5	6.1	28.4
Solyc05g052530.1.1	397.7	529.55	490.75	131.85	38.8	93.05				93.05
Solyc06g066120.2.1	63.15	45.1	38.15	18.05	6.95	25
Solyc08g022050.1.1	53.45	21.8	17.45	31.65	4.35	36
Solyc12g055980.1.1	28.5	79.05	47.45	50.55	31.6	18.95
AT1G19940.1	402.2	541.3	517.3	139.1	24	115.1
AT1G75680.1	411.85	530.35	512.3	118.5	18.05	100.45
AT2G44540.1	357.15	597.35	617.9	240.2	20.55	260.75
AT2G44550.1	362.3	595.35	621.45	233.05	26.1	259.15
AT2G44560.1	351.65	594.85	617	243.2	22.15	265.35
AT2G44570.1	358.45	585.15	613.55	226.7	28.4	255.1
AT3G43860.1	344.2	589.25	503.2	245.05	86.05	159
AT4G38990.1	198.65	421.3	340	222.65	81.3	141.35
AC203408.4_FGP003	296.35	459	461.85	162.65	2.85	165.5
GRMZM2G147422_P01	376.8	512.5	483.3	135.7	29.2	106.5
GRMZM2G153987_P01	371.35	510.6	466.5	139.25	44.1	95.15
GRMZM2G538064_P01	346.25	571.5	483.95	225.25	87.55	137.7
GH92AC = 27
Solyc01g060340.1.1	413.8	518.8	484.45	105	34.35	70.65		Max	Min	Median	Mean	[0,50)	[50,150)	[150,∞)
Solyc04g064900.1.1	21.3	42.35	85.75	21.05	43.4	64.45		294.55	0	32.8	49.0407	54	22	5
Solyc04g064910.1.1	369	616.5	663.55	247.5	47.05	294.55						0.666667	0.271605	0.0617284
Solyc04g071410.1.1	362.6	605.1	535.6	242.5	69.5	173
Solyc04g081300.2.1	0	0	5.6	0	5.6	5.6
Solyc05g025730.1.1	61.75	120.2	225.2	58.45	105	163.45			|HMMGH9A-HMMGH9B|	|HMMGH9B-HMMGH9C|	|HMMGH9A-HMMGH9C|
Solyc06g074230.2.1	0	21	47.5	21	26.5	47.5		[0,50)	15	24	15
Solyc11g040160.1.1	129.5	184.65	269.85	55.15	85.2	140.35		[50,150)	10	3	9
LOC_Os01g64140.1	0	17	51.95	17	34.95	51.95		[150,∞)	2	0	3
LOC_Os12g24040.1	150.5	161.1	161.2	10.6	0.1	10.7
Glyma.04G025000.1.p	424.9	526.8	498.65	101.9	28.15	73.75
Glyma.06G025100.1.p	420.55	526.15	495.15	105.6	31	74.6
Glyma.16G129100.1.p	252.2	343.2	305.6	91	37.6	53.4
AT3G42155.1	20.9	62.45	34.55	41.55	27.9	13.65
AT5G06200.1	0	0	15.95	0	15.95	15.95
AC198380.3_FGP001	16.8	37.35	40.15	20.55	2.8	23.35
AC208929.3_FGP004	20.5	27.4	29.7	6.9	2.3	9.2
GRMZM2G013538_P01	112.85	171.6	135.3	58.75	36.3	22.45
GRMZM2G039976_P01	94.55	134.8	100.8	40.25	34	6.25
GRMZM2G104250_P01	110.4	28.75	6.05	81.65	22.7	104.35
GRMZM2G123860_P01	23.3	28.55	14.95	5.25	13.6	8.35
GRMZM2G130864_P01	11.95	46.5	51.1	34.55	4.6	39.15
GRMZM2G180782_P01	101.85	160.35	127.55	58.5	32.8	25.7
GRMZM2G321210_P01	20.45	26.65	10.55	6.2	16.1	9.9
GRMZM2G321717_P01	23.45	45.55	50.95	22.1	5.4	27.5
GRMZM2G352339_P01	101.85	160.35	127.55	58.5	32.8	25.7
GRMZM5G893603_P01	35.75	76.4	90.6	40.65	14.2	54.85
