# Supplementary material for: In silico Identification and Taxonomic Distribution of Plant Class C GH9 Endoglucanases
Source: Front Plant Sci. 2016 Aug 12;7:1185. doi: 10.3389/fpls.2016.01185 (PMC4981690; doi:10.3389/fpls.2016.01185)
Supplement: Supplementary file 13 [file Table4.XLSX]

## Sheet: Sheet1
Table S4: Refinement, comparasion, and validation of class assignment by the ANN onGH9X2AA = 92
					Class A
Sequence_ID	Observed(max(P))	β-value	Group12	Group23	Group13	ANN-score
GRMZM2G099101_P01	cel_A	6.89247	3.69941	3.18705	0.0060105	10.1121					Column1
AC199765.4_FGP008	cel_A	3.50743	2.05223	1.43787	0.0173251	10.753
GRMZM2G003379_P01	cel_A	7.04989	3.88011	3.15807	0.0117152	10.3057					Mean	10.3824
GRMZM2G066162_P01	cel_A	3.72044	2.17337	1.52912	0.0179513	10.7632					Standard Error	0.065467
GRMZM2G147849_P01	cel_A	6.61248	3.67774	2.92099	0.0137481	10.4196					Median	10.4189
GRMZM2G110735_P01	cel_A	6.67497	3.71623	2.94457	0.0141642	10.4267					Mode	#N/A
GRMZM2G178025_P01	cel_A	4.28057	2.45589	1.80904	0.0156376	10.6809					Standard Deviation	0.285364
AT1G65610.1	cel_A	3.91032	2.16824	1.73445	0.00763444	10.4582					Sample Variance	0.0814327
AT4G24260.1	cel_A	6.11277	3.3218	2.78348	0.0074939	10.2521					Kurtosis	-1.26459
Glyma.06G323100.1.p	cel_A	4.20428	2.38692	1.80448	0.0128709	10.6096					Skewness	0.0301344
Glyma.10G017000.1.p	cel_A	7.40562	3.90306	3.49908	0.0034708	9.95705					Range	0.821687
Glyma.20G061100.1.p	cel_A	7.74107	4.17011	3.56345	0.00750637	10.0826					Minimum	9.95705
Glyma.20G003300.1.p	cel_A	7.68588	4.07267	3.6088	0.00441159	9.96971					Maximum	10.7787
Glyma.19G212700.1.p	cel_A	7.36406	3.90615	3.45353	0.00438413	9.99922					Sum	197.266
LOC_Os04g41970.1	cel_A	4.3552	2.53427	1.8011	0.0198336	10.7787					Count	19
LOC_Os03g21210.1	cel_A	6.93137	3.79548	3.12564	0.0102457	10.2666					Confidence Level(95.0%)	0.137541
LOC_Os03g52630.1	cel_A	6.48573	3.60524	2.86716	0.0133321	10.4189
Solyc11g008820.1.1	cel_A	3.87971	2.26709	1.59381	0.0188024	10.7775
Solyc05g005080.2.1	cel_A	7.63726	4.18449	3.44132	0.011447	10.2346
					Class B
GRMZM2G455642_P02	cel_B	4.01491	0.543838	3.04604	0.425023	3.63417					Column1
GRMZM2G331566_P02	cel_B	3.84223	0.495586	2.91772	0.428927	3.50814
GRMZM2G076049_P01	cel_B	4.20196	0.606166	3.18178	0.414014	4.04177					Mean	3.8351
GRMZM2G048165_P01	cel_B	3.54853	0.463843	2.69414	0.39054	3.53023					Standard Error	0.0867686
GRMZM2G167669_P01	cel_B	2.94267	0.52426	2.19808	0.220327	5.53337					Median	3.52053
GRMZM2G125436_P01	cel_B	3.16458	0.344877	2.40226	0.417443	3.45606					Mode	#N/A
GRMZM2G141911_P01	cel_B	3.20376	0.501414	2.41653	0.285821	4.562					Standard Deviation	0.56898
GRMZM2G009025_P01	cel_B	3.2381	0.46728	2.4519	0.318921	3.91271					Sample Variance	0.323738
AT4G39010.1	cel_B	3.58639	0.454685	2.724	0.407704	3.48536					Kurtosis	1.94553
AT4G09740.1	cel_B	3.30428	0.344284	2.506	0.454001	3.4617					Skewness	1.66931
AT1G23210.1	cel_B	4.20579	0.481936	3.19469	0.529163	3.45784					Range	2.08089
AT4G39000.1	cel_B	2.79582	0.348785	2.12383	0.323204	3.49261					Minimum	3.45248
AT4G02290.1	cel_B	4.02172	0.390532	3.04382	0.587367	3.46262					Maximum	5.53337
AT4G23560.1	cel_B	3.35822	0.348466	2.54665	0.463104	3.46172					Sum	164.909
AT1G71380.1	cel_B	3.7749	0.26459	2.80716	0.703152	3.52053					Count	43
AT1G22880.1	cel_B	3.748	0.242685	2.77088	0.734436	3.54838					Confidence Level(95.0%)	0.175106
Glyma.17G003400.1.p	cel_B	4.08866	0.231049	2.98935	0.868258	3.61885
Glyma.15G124600.1.p	cel_B	4.10375	0.458409	3.11634	0.529005	3.45619
Glyma.14G047500.1.p	cel_B	3.10333	0.324804	2.35384	0.424681	3.46421
Glyma.14G019900.1.p	cel_B	3.98144	0.28389	2.96429	0.733252	3.51302
Glyma.12G027200.1.p	cel_B	3.41246	0.414739	2.59257	0.405147	3.45727
Glyma.12G004800.1.p	cel_B	3.03325	0.470961	2.28895	0.273342	4.43029
Glyma.12G004700.1.p	cel_B	3.57361	0.578928	2.68972	0.30496	5.05308
Glyma.11G111500.1.p	cel_B	3.46992	0.273071	2.59997	0.596875	3.49966
Glyma.11G101300.1.p	cel_B	3.48785	0.418123	2.64988	0.419845	3.45248
Glyma.11G021100.1.p	cel_B	4.34083	0.531839	3.29781	0.511178	3.47223
Glyma.09G231800.1.p	cel_B	3.49079	0.542981	2.63395	0.313858	4.60755
Glyma.07G270600.1.p	cel_B	3.63726	0.539022	2.75114	0.347099	4.17823
Glyma.06G277200.1.p	cel_B	4.34826	0.535723	3.30338	0.509158	3.47498
Glyma.06G277100.1.p	cel_B	4.0388	0.233246	2.95837	0.847184	3.60535
Glyma.06G123900.1.p	cel_B	3.63839	0.5471	2.75015	0.34114	4.31512
Glyma.06G056900.1.p	cel_B	3.99907	0.40565	3.03081	0.562608	3.46057
Glyma.06G008200.1.p	cel_B	4.10158	0.473501	3.11572	0.512365	3.45557
LOC_Os04g36610.1	cel_B	3.29827	0.345038	2.50168	0.451556	3.46108
LOC_Os01g21070.1	cel_B	3.82661	0.510673	2.90416	0.411785	3.58053
LOC_Os02g03120.1	cel_B	3.32238	0.542943	2.49915	0.280286	5.02473
LOC_Os02g50040.1	cel_B	4.15904	0.681915	3.12778	0.349342	5.39739
LOC_Os06g14540.1	cel_B	4.25668	0.619793	3.22205	0.414841	4.1397
LOC_Os08g02220.1	cel_B	3.70131	0.392085	2.80817	0.501061	3.45687
LOC_Os08g29770.1	cel_B	2.96245	0.436209	2.24136	0.284888	4.00788
LOC_Os09g36060.1	cel_B	3.67043	0.539216	2.77727	0.353941	4.10818
Solyc01g110340.2.1	cel_B	3.6658	0.503168	2.78025	0.382381	3.67517
Solyc03g083820.1.1	cel_B	3.60598	0.451725	2.73918	0.415075	3.47403
					Class C
GRMZM2G343144_P02	cel_C	3.0678	2.25297	0.632085	0.182755	11.3694					Column1
GRMZM2G143747_P01	cel_C	6.02311	4.43571	0.371337	1.21606	10.7212
GRMZM2G451965_P02	cel_C	3.43356	2.59726	0.507959	0.32834	11.307					Mean	10.6735
GRMZM2G453565_P01	cel_C	5.97022	4.36215	0.334802	1.27327	9.41208					Standard Error	0.216175
GRMZM2G482256_P01	cel_C	3.02436	2.21572	0.633586	0.175051	11.3706					Median	11.3089
GRMZM2G151257_P01	cel_C	3.61342	2.73557	0.524057	0.353798	11.2968					Mode	#N/A
GRMZM2G154678_P01	cel_C	3.30272	2.48693	0.531457	0.284329	11.3274					Standard Deviation	1.18404
AT1G48930.1	cel_C	8.20635	0.469511	0.358564	11.2915	11.2915					Sample Variance	1.40195
AT4G11050.1	cel_C	8.20524	0.318623	1.50511	8.28112	8.28112					Kurtosis	0.68149
AT2G32990.1	cel_C	11.3372	0.586288	0.290863	11.3274	11.3274					Skewness	-1.54784
AT1G64390.1	cel_C	11.3385	0.305598	1.62536	8.21989	8.21989					Range	3.16533
Glyma.05G216400.1.p	cel_C	2.97803	2.24813	0.459205	0.270697	11.3267					Minimum	8.20524
Glyma.04G111300.1.p	cel_C	3.58807	2.69346	0.603152	0.291458	11.3278					Maximum	11.3706
Glyma.04G008400.1.p	cel_C	3.50236	2.65225	0.504155	0.345957	11.2991					Sum	320.204
Glyma.03G216100.1.p	cel_C	3.37404	2.55556	0.48317	0.335307	11.3024					Count	30
Glyma.02G293900.1.p	cel_C	7.02461	4.96739	0.277931	1.77929	8.20931					Confidence Level(95.0%)	0.442128
Glyma.02G269400.1.p	cel_C	7.01228	4.97796	0.288551	1.74577	8.21028
Glyma.02G049000.1.p	cel_C	3.57622	2.67859	0.617985	0.279642	11.3337
Glyma.02G016400.1.p	cel_C	3.4292	2.57491	0.574373	0.279919	11.3316
LOC_Os01g12030.1	cel_C	5.67558	4.18196	0.352202	1.14142	10.6982
LOC_Os08g32940.1	cel_C	3.32593	2.49271	0.570386	0.262839	11.3387
LOC_Os02g05744.1	cel_C	3.30659	2.46689	0.596708	0.24299	11.3483
LOC_Os04g57860.1	cel_C	2.94901	2.09703	0.728528	0.123459	11.3685
LOC_Os05g12150.1	cel_C	5.98618	4.39646	0.356874	1.23284	10.3689
LOC_Os09g23084.1	cel_C	3.31396	2.49241	0.542844	0.278707	11.3305
LOC_Os02g50490.1	cel_C	3.51902	2.65771	0.538072	0.323239	11.3108
Solyc12g055970.1.1	cel_C	5.77426	3.90648	0.147984	1.7198	8.20524
Solyc07g049300.2.1	cel_C	3.50353	2.62236	0.610258	0.270912	11.3372
Solyc07g064870.2.1	cel_C	3.31345	2.48391	0.566694	0.262846	11.3385
Solyc02g014220.2.1	cel_C	3.43584	2.605	0.477042	0.353792	11.2941
