# Supplementary material for: In silico Identification and Taxonomic Distribution of Plant Class C GH9 Endoglucanases
Source: Front Plant Sci. 2016 Aug 12;7:1185. doi: 10.3389/fpls.2016.01185 (PMC4981690; doi:10.3389/fpls.2016.01185)
Supplement: Supplementary file 14 [file Table5.XLSX]

## Sheet: Sheet1
Table S5 : Detailed in silico analysis of the primary proteome of viridiplantae (GH9X2BA = 35)
Aquilegia coerulea ( N = 14/(22+1))
Sequence_ID	E5Tx1D	E5Tx3D				Sequence_ID	E4TA1D	E4TA3D	E4TB1D	E4TB3D	E4TC1D	E4TC3D		Sequence_ID	E4TA	E4TB	E4TC		Sequence_ID	β-score	Group12	Group23	Group13	ANN score		Sequence_ID	Prediction
Aquca_020_00499.1	628.4	568.8	1	Aquca_020_00499.1		Aquca_001_00802.1	266.2	277.9	685.1	606.7	512.4	491.3		Aquca_001_00802.1	272.05	645.9	501.85		Aquca_001_00802.1	3.47208	0.659042	2.57661	0.236429	6.84796		Aquca_001_00802.1	cel_B		A	0
Aquca_014_00403.1	493	568.8	2	Aquca_014_00403.1		Aquca_013_00114.1	332.4	346.8	618.7	567.2	1087.9	964.2		Aquca_013_00114.1	339.6	592.95	1026.05		Aquca_013_00114.1	6.37278	4.69562	0.395402	1.28176	10.8239		Aquca_013_00114.1	cel_C		B	8	(5+3)
Aquca_014_00403.1	745.5	450.3	3	Aquca_014_00010.1		Aquca_013_00683.1	339.9	352.4	758.3	687.1	575	555.3		Aquca_013_00683.1	346.15	722.7	565.15		Aquca_013_00683.1	3.50026	0.587496	2.62785	0.284915	6.05269		Aquca_013_00683.1	cel_B		C	6
Aquca_014_00010.1	745.5	-1.9	4	Aquca_004_00481.1		Aquca_014_00010.1	1343.8	1017.5	457.1	430.7	410.9	401.6		Aquca_014_00010.1	1180.65	443.9	406.25		Aquca_014_00010.1	7.57171	4.06457	3.50052	0.0066309	9.60278		Aquca_014_00010.1	cel_C
Aquca_004_00481.1	796.6	-1.9	5	Aquca_017_00132.1		Aquca_017_00132.1	375.6	389.5	875.5	773.7	592.7	576.1		Aquca_017_00132.1	382.55	824.6	584.4		Aquca_017_00132.1	4.11263	0.404928	3.11407	0.593636	4.38582		Aquca_017_00132.1	cel_B
Aquca_017_00132.1	796.6	10.5	6	Aquca_009_00142.1		Aquca_002_00269.1	363.5	376.6	603.7	551.4	672.8	618.6		Aquca_002_00269.1	370.05	577.55	645.7		Aquca_002_01464.1	3.47079	2.63193	0.479212	0.359654	11.3207		Aquca_002_01464.1	cel_C
Aquca_009_00142.1	723.5	643.1	7	Aquca_037_00054.1		Aquca_002_01464.1	383.7	388.3	608.6	560.7	798.7	719.3		Aquca_002_01464.1	386	584.65	759		Aquca_032_00063.1	3.62221	2.73185	0.56799	0.322369	11.3346		Aquca_032_00063.1	cel_C
Aquca_037_00054.1	666.5	589.9	8	Aquca_037_00141.1		Aquca_020_00499.1	341.5	357	613.4	565.7	518.2	496.2		Aquca_020_00499.1	349.25	589.55	507.2		Aquca_037_00141.1	6.92402	4.97099	0.32009	1.63294	9.77941		Aquca_037_00141.1	cel_C
Aquca_037_00141.1	827.3	709.2	9	Aquca_037_00250.1		Aquca_003_00343.1	379.4	391.9	591.8	550.3	660.5	616.1		Aquca_003_00343.1	385.65	571.05	638.3		Aquca_037_00250.1	3.82555	0.303153	2.86763	0.654771	4.05088		Aquca_037_00250.1	cel_B
Aquca_037_00250.1	762.8	709.2	10	Aquca_037_00052.1		Aquca_032_00063.1	388.9	402	640.4	589.9	806.1	763.8		Aquca_032_00063.1	395.45	615.15	784.95		Aquca_058_00008.1	4.00409	2.43996	1.53027	0.0338597	10.9385		Aquca_058_00008.1	cel_C
Aquca_037_00250.1	604.7	688.3	11	Aquca_037_00053.1		Aquca_037_00054.1	339.1	359.6	598.3	545.5	671.9	623.3		Aquca_037_00054.1	349.35	571.9	647.6		Aquca_007_00351.1	3.75472	0.548524	2.84171	0.364484	5.11856		Aquca_007_00351.1	cel_B
Aquca_037_00052.1	640.9	541.9	12	Aquca_001_00802.1		Aquca_037_00052.1	313.3	333	544.3	502.6	580.8	536.8		Aquca_037_00052.1	323.15	523.45	558.8		Aquca_009_00142.1	3.15816	0.249387	2.36686	0.541915	3.95963		Aquca_009_00142.1	cel_B
Aquca_037_00053.1	638.3	569	13	Aquca_007_00351.1		Aquca_037_00053.1	334	353.2	569.5	517.6	618	584.2		Aquca_037_00053.1	343.6	543.55	601.1		Aquca_091_00045.1	4.02551	0.523734	3.05651	0.445266	4.77645		Aquca_091_00045.1	cel_B
Aquca_001_00802.1	638.3	560.1	14	Aquca_007_00072.1		Aquca_037_00141.1	380.7	394.1	656	599.3	1210.7	1056.6		Aquca_037_00141.1	387.4	627.65	1133.65		Aquca_013_00682.1	3.56235	0.567595	2.68412	0.310634	5.64974		Aquca_013_00682.1	cel_B
Aquca_001_00802.1	740.9	560.1	15	Aquca_003_00343.1		Aquca_037_00250.1	372.3	393.1	838.2	750.4	561.4	544.2		Aquca_037_00250.1	382.7	794.3	552.8
Aquca_007_00351.1	575.7	659.3	16	Aquca_058_00008.1		Aquca_058_00008.1	863.2	679.7	427.7	391.7	358	338.6		Aquca_058_00008.1	771.45	409.7	348.3		Aquca_002_00269.1	2.56497	1.7395	0.758167	0.0673065
Aquca_007_00072.1	665.3	530.4	17	Aquca_002_01464.1		Aquca_007_00072.1	380.8	376.1	517.9	494.7	456.6	461.3		Aquca_007_00072.1	378.45	506.3	458.95		Aquca_020_00499.1	2.22984	0.49107	1.62086	0.117914
Aquca_003_00343.1	597.9	602.6	18	Aquca_002_00269.1		Aquca_007_00351.1	336.8	351.6	794.4	701.2	580	549.4		Aquca_007_00351.1	344.2	747.8	564.7		Aquca_003_00343.1	2.34782	1.61829	0.657364	0.0721585
Aquca_058_00008.1	711.5	526.7	19	Aquca_032_00063.1		Aquca_009_00142.1	379.5	389.2	762.6	685.7	537.8	511.3		Aquca_009_00142.1	384.35	724.15	524.55		Aquca_037_00054.1	2.77383	1.89204	0.8048	0.0769956
Aquca_002_01464.1	679.1	620.6	20	Aquca_091_00045.1		Aquca_091_00045.1	356	369.1	841.9	748.3	596.4	577.2		Aquca_091_00045.1	362.55	795.1	586.8		Aquca_037_00052.1	2.22714	1.3651	0.841845	0.0202025
Aquca_002_00269.1	755.2	602.6	21	Aquca_013_00682.1		Aquca_013_00682.1	320.7	332.5	749.4	670	556.1	532.4		Aquca_013_00682.1	326.6	709.7	544.25		Aquca_037_00053.1	2.4018	1.59338	0.75762	0.0507951
Aquca_032_00063.1	779.6	662.5	22	Aquca_013_00114.1		Aquca_014_00403.1	521.8	474.3	373.2	343.8	332.1	323.8		Aquca_014_00403.1	498.05	358.5	327.95		Aquca_007_00072.1	1.18695	0.237656	0.875098	0.0741987
Aquca_091_00045.1	704.4	694.2	23	Aquca_013_00683.1															Aquca_014_00403.1	1.59734	1.01271	0.563419	0.0212096
Aquca_013_00682.1	774.9	622.6
Aquca_013_00114.1	774.9	672.2
Aquca_013_00114.1	718.3	672.2
Aquca_013_00683.1	761.5	642.5
Arabidopsis lyrata (N =18/25)
Sequence_ID	E5Tx1D	E5Tx3D				Sequence_ID	E4TA1D	E4TA3D	E4TB1D	E4TB3D	E4TC1D	E4TC3D		Sequence_ID	E4TA	E4TB	E4TC		Sequence_ID	β-score	Group12	Group23	Group13	ANN score		Sequence_ID	Prediction
335523	744.6	661.3	1	335523		495032	1369.1	1026.8	448.2	421.3	402.8	395		495032	1197.95	434.75	398.9		495032	7.82526	4.17831	3.64113	0.00581565	11.1591		495032	cel_C		A	0
490669	615.2	661.3	2	490669		912356	322.6	337.9	757.4	671.9	542.8	516.6		912356	330.25	714.65	529.7		912356	3.57739	0.466271	2.71619	0.394937	6.06026		912356	cel_B		B	11	(0+11)
490669	790.5	560	3	894888		858221	1157.4	861.6	424.3	397.9	387.8	390.9		858221	1009.5	411.1	389.35		858221	6.09937	3.21133	2.88529	0.00274468	11.2551		858221	cel_C		C	7
894888	709.1	700.1	4	912356		492512	358	372.3	766.1	691	549.9	522.5		492512	365.15	728.55	536.2		492512	3.38161	0.355794	2.56522	0.460589	6.01831		492512	cel_B
912356	746.2	632.1	5	482241		484821	337.4	353.5	611.5	571	512.6	496.2		484821	345.45	591.25	504.4		490669	2.84514	0.356468	2.16122	0.327444	5.82838		490669	cel_B
482241	666.9	652.3	6	903880		490669	287.7	316.5	639.1	576.5	468.4	447.4		490669	302.1	607.8	457.9		352898	2.80645	0.316718	2.13144	0.358288	5.79309		352898	cel_B
903880	627.2	593.3	7	484821		352898	361.6	379.2	709.9	634	528.3	505.6		352898	370.4	671.95	516.95		490341	4.03053	0.390819	3.05034	0.589377	6.20572		490341	cel_B
484821	812.1	574.2	8	489943		861030	0	0	0	0	18	15		861030	0	0	16.5		489943	6.51362	4.71037	0.325396	1.47786	9.02015		489943	cel_C
489943	687.7	702.8	9	352898		490341	384.8	399.2	875.2	775.3	594.4	582.5		490341	392	825.25	588.45		327156	3.36226	0.362418	2.55182	0.448022	6.01012		327156	cel_B
352898	668	613.6	10	483586		489943	385.2	397.5	651.7	599.6	1164	1022.7		489943	391.35	625.65	1093.35		482241	3.56388	2.67899	0.588058	0.296831	9.78815		482241	cel_C
483586	589.2	594.3	11	894138		327156	361.5	375.2	766.3	693	552.3	528.3		327156	368.35	729.65	540.3		894888	4.42924	0.519854	3.36494	0.544451	6.20548		894888	cel_B
894138	801.2	527.7	12	887421		903880	341.2	359.9	612.6	561	637	589.2		903880	350.55	586.8	613.1		894138	3.86977	2.14934	1.7126	0.00782232	11.2019		894138	cel_C
887421	799.2	710.7	13	490341		483586	350.9	367.8	612.4	558.4	634.1	584.5		483586	359.35	585.4	609.3		476269	3.82096	0.268963	2.84226	0.709733	6.23905		476269	cel_B
490341	623.3	713.1	14	895440		482241	377.6	397.9	638.4	579.6	794.9	747.3		482241	387.75	609	771.1		856281	3.57142	2.68916	0.575033	0.307227	9.69848		856281	cel_C
895440	744.6	574.3	15	856281		346267	353	367.4	616.2	563.4	643.2	597.7		346267	360.2	589.8	620.45		887421	4.04705	0.398554	3.06443	0.584064	6.20409		887421	cel_B
856281	697.5	650.7	16	474038		895440	409.2	416.6	551	518.3	509.1	512.9		895440	412.9	534.65	511		474038	3.31857	2.51594	0.461711	0.34092	9.30721		474038	cel_C
474038	673.6	605.9	17	858221		894888	339.4	355.6	872.8	774	597	568.9		894888	347.5	823.4	582.95		335563	4.23425	0.496313	3.21678	0.521156	6.18295		335563	cel_B
858221	673.6	11	18	861030		894138	850.1	680.9	409.2	380.8	371.2	360.4		894138	765.5	395	365.8		335523	3.71573	0.229463	2.73681	0.749458	6.22636		335523	cel_B
861030	723	11	19	327156		476269	356.7	372.8	818.2	734	537.7	513.7		476269	364.75	776.1	525.7
327156	622.3	647.8	20	472218		856281	377	397.5	635.7	577.3	795	747.7		856281	387.25	606.5	771.35		484821	2.28122	0.484577	1.6678	0.128844
472218	775	566.4	21	335563		887421	386	392	874.2	773.8	594.1	581.2		887421	389	824	587.65		903880	2.51735	1.44993	1.05763	0.00979191
335563	672.8	689.9	22	346267		474038	378.6	387.4	599.4	547.8	784.7	694.6		474038	383	573.6	739.65		483586	2.40024	1.37422	1.01754	0.00847475
346267	722	595.7	23	492512		472218	401.9	397.7	562.2	521	517.7	516.2		472218	399.8	541.6	516.95		346267	2.48137	1.46199	1.00585	0.0135343
492512	746.1	643.7	24	476269		335563	338.4	359.3	850.6	757	585.1	562.5		335563	348.85	803.8	573.8		895440	1.14032	0.387968	0.734466	0.0178864
476269	750.9	662.7	25	495032		335523	366.4	380.1	814.6	732.4	531.7	509.6		335523	373.25	773.5	520.65		472218	1.33309	0.476775	0.839794	0.0165175
495032	822.2	662.1																	861030	0.165	0.0825	0	0.0825
Brassica rapa FPsc (N = 25/39)
Sequence_ID	E5Tx1D	E5Tx3D				Sequence_ID	E4TA1D	E4TA3D	E4TB1D	E4TB3D	E4TC1D	E4TC3D		Sequence_ID	E4TA	E4TB	E4TC		Sequence_ID	β-score	Group12	Group23	Group13	ANN score		Sequence_ID	Prediction
Brara.B01672.1.p	586.3	526.1	1	Brara.B01672.1.p		Brara.A01367.1.p	362.2	373	760	684	549.2	520.5		Brara.A01367.1.p	367.6	722	534.85		Brara.A01367.1.p	3.2979	0.348977	2.50205	0.446883	4.38928		Brara.A01367.1.p	cel_B		A	1
Brara.B01966.1.p	713.5	642.8	2	Brara.B01966.1.p		Brara.A01431.1.p	1097.2	848.3	406.5	377.5	378.8	366.6		Brara.A01431.1.p	972.75	392	372.7		Brara.A01431.1.p	5.90938	3.09825	2.8089	0.00223031	9.61619		Brara.A01431.1.p	cel_C		B	14
Brara.B01967.1.p	700.8	637.6	3	Brara.B01967.1.p		Brara.B01672.1.p	855.7	672.7	415	385.9	370.6	359		Brara.B01672.1.p	764.2	400.45	364.8		Brara.B01672.1.p	3.84388	2.18226	1.64985	0.0117631	10.2075		Brara.B01672.1.p	cel_A		C	10
Brara.B02600.1.p	794.8	707.9	4	Brara.B02600.1.p		Brara.B01966.1.p	351.9	366.2	776.5	708.3	511.8	497.2		Brara.B01966.1.p	359.05	742.4	504.5		Brara.B01966.1.p	3.55977	0.234454	2.63515	0.690174	3.77353		Brara.B01966.1.p	cel_B
Brara.B02223.1.p	618.7	571.4	5	Brara.B02223.1.p		Brara.B02223.1.p	407.5	414.1	550.8	519.2	502.4	506		Brara.B02223.1.p	410.8	535	504.2		Brara.B02600.1.p	3.95766	0.387713	2.99623	0.573717	4.36106		Brara.B02600.1.p	cel_B
Brara.J00579.1.p	198.5	571.4	6	Brara.J00579.1.p		Brara.B02600.1.p	384.2	399.2	866.9	767.3	591.2	579.8		Brara.B02600.1.p	391.7	817.1	585.5		Brara.C02512.1.p	6.71638	3.66792	3.03916	0.00931224	9.64512		Brara.C02512.1.p	cel_C
Brara.J00579.1.p	198.5	178.7	7	Brara.K00752.1.p		Brara.C02262.1.p	339.8	355.1	591.5	543	609.3	558.2		Brara.C02262.1.p	347.45	567.25	583.75		Brara.C02656.1.p	6.53618	4.70635	0.311715	1.51811	9.77653		Brara.C02656.1.p	cel_C
Brara.K00752.1.p	683	604.2	8	Brara.C02262.1.p		Brara.C02512.1.p	1222	895	423.1	397.1	372.6	363.6		Brara.C02512.1.p	1058.5	410.1	368.1		Brara.C04692.1.p	3.20106	0.361936	2.4312	0.407933	4.47784		Brara.C04692.1.p	cel_B
Brara.C02262.1.p	647.5	571	9	Brara.C04692.1.p		Brara.C02656.1.p	387.3	401.5	650.8	598.2	1168.9	1028.8		Brara.C02656.1.p	394.4	624.5	1098.85		Brara.D02488.1.p	4.11384	2.23159	1.87743	0.00481853	9.83703		Brara.D02488.1.p	cel_C
Brara.C04692.1.p	716.9	637.2	10	Brara.C02512.1.p		Brara.C04692.1.p	366.9	375.2	752.7	677.3	553.9	522.8		Brara.C04692.1.p	371.05	715	538.35		Brara.E01094.1.p	3.5188	2.64887	0.568747	0.301183	11.3323		Brara.E01094.1.p	cel_C
Brara.C02512.1.p	684.4	605.9	11	Brara.C02656.1.p		Brara.D02488.1.p	802.9	695.6	364.1	337.6	328.7	325.7		Brara.D02488.1.p	749.25	350.85	327.2		Brara.E01714.1.p	3.31982	2.51275	0.484116	0.322958	11.3162		Brara.E01714.1.p	cel_C
Brara.C02656.1.p	811.3	700.9	12	Brara.D02488.1.p		Brara.E00440.1.p	312.5	322.7	544.7	494.8	568.3	522.1		Brara.E00440.1.p	317.6	519.75	545.2		Brara.F03887.1.p	2.83775	0.419216	2.14671	0.27183	5.10576		Brara.F03887.1.p	cel_B
Brara.D02488.1.p	568.8	513.8	13	Brara.E00441.1.p		Brara.E00441.1.p	359.9	378.7	624.6	570.9	625.8	582.3		Brara.E00441.1.p	369.3	597.75	604.05		Brara.G01022.1.p	3.63839	0.24188	2.69524	0.701273	3.79281		Brara.G01022.1.p	cel_B
Brara.E00441.1.p	676.3	601.8	14	Brara.E01094.1.p		Brara.E01094.1.p	382.1	400.7	635.1	580.5	790.9	748.8		Brara.E01094.1.p	391.4	607.8	769.85		Brara.G02432.1.p	4.35294	0.516531	3.30709	0.529322	4.64989		Brara.G02432.1.p	cel_B
Brara.E01094.1.p	742.5	652.7	15	Brara.E01714.1.p		Brara.E01714.1.p	369.1	378.9	595.7	541.9	773.1	688.6		Brara.E01714.1.p	374	568.8	730.85		Brara.G02993.1.p	4.36084	0.513946	3.31303	0.53387	4.64146		Brara.G02993.1.p	cel_B
Brara.E01714.1.p	688.3	597.3	16	Brara.E00440.1.p		Brara.F00387.1.p	95.5	100.7	137.2	128.6	200.4	184.9		Brara.F00387.1.p	98.1	132.9	192.65		Brara.H00249.1.p	4.28816	2.27726	2.00824	0.00265991	9.73175		Brara.H00249.1.p	cel_C
Brara.E00440.1.p	606.8	531.7	17	Brara.F00387.1.p		Brara.F01424.1.p	390.5	393.6	566.9	526.8	516.7	518.6		Brara.F01424.1.p	392.05	546.85	517.65		Brara.I00138.1.p	3.99135	0.430355	3.02929	0.531702	4.49398		Brara.I00138.1.p	cel_B
Brara.F00387.1.p	157.6	531.7	18	Brara.F03887.1.p		Brara.F01884.1.p	337.7	351.1	615.3	575.5	525	506		Brara.F01884.1.p	344.4	595.4	515.5		Brara.I01325.1.p	6.73443	4.79393	0.285026	1.65548	9.75381		Brara.I01325.1.p	cel_C
Brara.F00387.1.p	157.6	149.3	19	Brara.F01884.1.p		Brara.F01925.1.p	338.8	355.5	618.7	576	521.4	504.2		Brara.F01925.1.p	347.15	597.35	512.8		Brara.I02468.1.p	3.19228	1.68455	1.50617	0.00156995	9.83497		Brara.I02468.1.p	cel_C
Brara.F03887.1.p	676	605.8	20	Brara.F01925.1.p		Brara.F03886.1.p	362.5	387.5	691.2	625.1	534.1	512.5		Brara.F03886.1.p	375	658.15	523.3		Brara.I03254.1.p	4.2152	0.508574	3.20248	0.504147	4.66421		Brara.I03254.1.p	cel_B
Brara.F01884.1.p	631.2	579.8	21	Brara.F03886.1.p		Brara.F03887.1.p	333.1	358.9	688.7	613.4	524.9	502.1		Brara.F03887.1.p	346	651.05	513.5		Brara.I05558.1.p	4.0914	0.422487	3.10227	0.566647	4.44667		Brara.I05558.1.p	cel_B
Brara.F01925.1.p	634.1	579.4	22	Brara.F01424.1.p		Brara.G01022.1.p	381.9	397.1	821.1	741.5	549.3	528.3		Brara.G01022.1.p	389.5	781.3	538.8		Brara.G03044.1.p	3.64162	0.234798	2.69136	0.715469	3.75552		Brara.G03044.1.p	cel_B
Brara.F03886.1.p	678.3	611.4	23	Brara.G03367.1.p		Brara.G01131.1.p	390.6	384.2	555.3	512.9	506.2	507.4		Brara.G01131.1.p	387.4	534.1	506.8		Brara.B01967.1.p	3.46188	0.277552	2.59679	0.58754	4.01951		Brara.B01967.1.p	cel_B
Brara.F01424.1.p	624	570.3	24	Brara.G01022.1.p		Brara.G02432.1.p	340.4	357.5	866.8	766.5	594.5	568.5		Brara.G02432.1.p	348.95	816.65	581.5		Brara.K00752.1.p	6.36684	3.4657	2.89299	0.00814583	9.65282		Brara.K00752.1.p	cel_C
Brara.G03367.1.p	609.4	562.5	25	Brara.G01131.1.p		Brara.G02993.1.p	340.3	358.1	869.3	766.2	595.6	567.3		Brara.G02993.1.p	349.2	817.75	581.45		Brara.A00023.1.p	3.59292	0.453188	2.7291	0.410635	4.69801		Brara.A00023.1.p	cel_B
Brara.G01022.1.p	756.5	675.3	26	Brara.G02993.1.p		Brara.G03367.1.p	417.1	417.3	537.7	505.3	490.7	494.3		Brara.G03367.1.p	417.2	521.5	492.5
Brara.G01131.1.p	612.4	555.1	27	Brara.G02432.1.p		Brara.H00249.1.p	818.1	704.6	354.8	329.5	325.4	323		Brara.H00249.1.p	761.35	342.15	324.2		Brara.B02223.1.p	1.15563	0.340865	0.784243	0.0305225
Brara.G02993.1.p	788.8	695.8	28	Brara.G03044.1.p		Brara.I00138.1.p	384.3	398.1	870.4	769.8	600.9	589.8		Brara.I00138.1.p	391.2	820.1	595.35		Brara.C02262.1.p	2.29062	1.26663	1.01978	0.00421802
Brara.G02432.1.p	786.6	695.8	29	Brara.A00023.1.p		Brara.I01298.1.p	89.2	94	145.9	120.9	399.2	280.4		Brara.I01298.1.p	91.6	133.4	339.8		Brara.E00440.1.p	2.17404	1.27124	0.892169	0.0106386
Brara.G03044.1.p	751.7	672.4	30	Brara.A00022.1.p		Brara.I01325.1.p	388.9	399.7	643.6	593.5	1184.4	1055.7		Brara.I01325.1.p	394.3	618.55	1120.05		Brara.E00441.1.p	2.31746	1.20566	1.1112	0.000605839
Brara.A00023.1.p	707.5	630.3	31	Brara.A01431.1.p		Brara.I02468.1.p	559.2	474.1	214.7	192.8	195.9	187.8		Brara.I02468.1.p	516.65	203.75	191.85		Brara.F01424.1.p	1.45126	0.50071	0.929163	0.021386
Brara.A00022.1.p	671.1	600.1	32	Brara.A01367.1.p		Brara.I03254.1.p	344.2	364.4	855.2	759.2	591.6	570.8		Brara.I03254.1.p	354.3	807.2	581.2		Brara.F01884.1.p	2.32891	0.555696	1.66814	0.10508
Brara.A01431.1.p	652.8	582.2	33	Brara.I00138.1.p		Brara.I05558.1.p	382.1	396.2	877.7	780	600.5	588.2		Brara.I05558.1.p	389.15	828.85	594.35		Brara.F01925.1.p	2.32159	0.519499	1.68298	0.119119
Brara.A01367.1.p	715.7	639.2	34	Brara.I01298.1.p		Brara.J00579.1.p	513.1	272.5	126.6	116.4	111.5	110.6		Brara.J00579.1.p	392.8	121.5	111.05		Brara.F03886.1.p	2.635	0.350628	1.99992	0.284457
Brara.I00138.1.p	800.9	714	35	Brara.I02468.1.p		Brara.G03044.1.p	378.7	391.7	817.4	737.4	544.4	520.7		Brara.G03044.1.p	385.2	777.4	532.55		Brara.G01131.1.p	1.37594	0.477701	0.878538	0.0197012
Brara.I01298.1.p	189.2	714	36	Brara.I03254.1.p		Brara.B01967.1.p	348	367.4	760.7	699.6	513.5	511.4		Brara.B01967.1.p	357.7	730.15	512.45		Brara.I01298.1.p	2.33598	1.46263	0.0270633	0.846281
Brara.I01298.1.p	189.2	152.2	37	Brara.I05558.1.p		Brara.K00752.1.p	1171.7	892.5	431.8	401.2	383.3	373.2		Brara.K00752.1.p	1032.1	416.5	378.25		Brara.J00579.1.p	2.76861	1.46193	1.30529	0.00139597
Brara.I02468.1.p	374.3	152.2	38	Brara.I01325.1.p		Brara.A00022.1.p	351.5	372.4	689.4	614.7	522	493.4		Brara.A00022.1.p	361.95	652.05	507.7		Brara.A00022.1.p	2.7	0.327795	2.05129	0.320908
Brara.I02468.1.p	374.3	315.6	39	Brara.H00249.1.p		Brara.A00023.1.p	322.9	337.5	759	673.5	537.9	517.2		Brara.A00023.1.p	330.2	716.25	527.55		Brara.F00387.1.p	0.877752	0.646441	0.0541382	0.177173
Brara.I03254.1.p	781.5	694.7																	Brara.G03367.1.p	0.96865	0.261882	0.674081	0.0326878
Brara.I05558.1.p	806.4	717.4
Brara.I01325.1.p	816.1	705.2
Brara.H00249.1.p	563.8	505
Boechera stricta (N = 16/23)
Sequence_ID	E5Tx1D	E5Tx3D				Sequence_ID	E4TA1D	E4TA3D	E4TB1D	E4TB3D	E4TC1D	E4TC3D		Sequence_ID	E4TA	E4TB	E4TC		Sequence_ID	β-score	Group12	Group23	Group13	ANN score		Sequence_ID	Prediction
Bostr.23794s0799.1.p	742.2	651.1	1	Bostr.23794s0799.1.p		Bostr.10273s0213.1.p	363	378.8	814	734.1	536.1	516.1		Bostr.10273s0213.1.p	370.9	774.05	526.1		Bostr.10273s0213.1.p	3.74417	0.254461	2.77813	0.711578	3.83203		Bostr.10273s0213.1.p	cel_B		A	0
Bostr.12659s0183.1.p	772.3	687.7	2	Bostr.12659s0183.1.p		Bostr.10273s0284.1.p	334.9	351	868.2	769.3	600.3	570.1		Bostr.10273s0284.1.p	342.95	818.75	585.2		Bostr.10273s0284.1.p	4.42826	0.553602	3.36385	0.510803	4.72472		Bostr.10273s0284.1.p	cel_B		B	9
Bostr.12659s0142.1.p	747	663.5	3	Bostr.12659s0142.1.p		Bostr.12659s0142.1.p	367.8	383.2	813.3	731.4	537.5	515.9		Bostr.12659s0142.1.p	375.5	772.35	526.7		Bostr.12659s0142.1.p	3.68528	0.244912	2.7299	0.710467	3.79712		Bostr.12659s0142.1.p	cel_B		C	7
Bostr.10273s0213.1.p	744.4	664.2	4	Bostr.10273s0213.1.p		Bostr.12659s0183.1.p	335.9	356.6	848.6	754.7	582.5	559.5		Bostr.12659s0183.1.p	346.25	801.65	571		Bostr.12659s0183.1.p	4.23843	0.494757	3.21989	0.523781	4.62076		Bostr.12659s0183.1.p	cel_B
Bostr.10273s0284.1.p	786.7	696	5	Bostr.10273s0284.1.p		Bostr.13129s0354.1.p	0	0	0	0	17.9	15		Bostr.13129s0354.1.p	0	0	16.45		Bostr.15774s0104.1.p	7.77331	4.14719	3.62048	0.0056279	9.59708		Bostr.15774s0104.1.p	cel_C
Bostr.7867s0151.1.p	714.9	642.4	6	Bostr.7867s0151.1.p		Bostr.15774s0104.1.p	1368.5	1023.4	451.9	423.2	406.5	398.3		Bostr.15774s0104.1.p	1195.95	437.55	402.4		Bostr.16335s0022.1.p	4.03034	0.398102	3.05207	0.580166	4.38069		Bostr.16335s0022.1.p	cel_B
Bostr.7867s0233.1.p	690	613.3	7	Bostr.7867s0233.1.p		Bostr.16335s0022.1.p	382.5	398.7	872.6	775	594.3	583.1		Bostr.16335s0022.1.p	390.6	823.8	588.7		Bostr.23794s0799.1.p	3.54836	2.66586	0.589949	0.292555	11.3346		Bostr.23794s0799.1.p	cel_C
Bostr.7128s0593.1.p	616.4	561.8	8	Bostr.7128s0593.1.p		Bostr.23378s0001.1.p	221.6	218	258	241.3	247.1	252.9		Bostr.23378s0001.1.p	219.8	249.65	250		Bostr.25463s0223.1.p	6.59324	4.74678	0.313974	1.53248	9.77768		Bostr.25463s0223.1.p	cel_C
Bostr.0556s0692.1.p	623	573.1	9	Bostr.0556s0692.1.p		Bostr.23794s0799.1.p	376.4	398.1	635.6	581	792.1	745.8		Bostr.23794s0799.1.p	387.25	608.3	768.95		Bostr.25542s0083.1.p	2.78688	0.358493	2.11638	0.312004	4.66432		Bostr.25542s0083.1.p	cel_B
Bostr.15774s0104.1.p	751.4	662.9	10	Bostr.15774s0104.1.p		Bostr.25463s0223.1.p	384.1	398.1	649.4	596.7	1176.4	1027		Bostr.25463s0223.1.p	391.1	623.05	1101.7		Bostr.25542s0084.1.p	3.54349	0.457447	2.69082	0.395214	4.73994		Bostr.25542s0084.1.p	cel_B
Bostr.25993s0315.1.p	657	583.3	11	Bostr.25993s0315.1.p		Bostr.25542s0082.1.p	193.9	210.2	467.1	428.7	355	354.2		Bostr.25542s0082.1.p	202.05	447.9	354.6		Bostr.26675s0278.1.p	3.31089	2.51164	0.450549	0.348706	11.3098		Bostr.26675s0278.1.p	cel_C
Bostr.25993s0316.1.p	616.5	564.8	12	Bostr.25993s0316.1.p		Bostr.25542s0083.1.p	357.6	374.3	702.5	628.3	530.7	510.1		Bostr.25542s0083.1.p	365.95	665.4	520.4		Bostr.26959s0352.1.p	3.80497	2.08486	1.7144	0.00570942	9.93956		Bostr.26959s0352.1.p	cel_C
Bostr.26675s0278.1.p	695.1	603.8	13	Bostr.26675s0278.1.p		Bostr.25542s0084.1.p	327.8	343.6	759.4	673.5	543.8	521		Bostr.25542s0084.1.p	335.7	716.45	532.4		Bostr.29223s0050.1.p	6.78937	4.84488	0.294669	1.64982	9.76195		Bostr.29223s0050.1.p	cel_C
Bostr.4824s0048.1.p	800.4	709.5	14	Bostr.4824s0048.1.p		Bostr.25993s0315.1.p	348.1	360.5	602.1	549.8	622.1	575.9		Bostr.25993s0315.1.p	354.3	575.95	599		Bostr.4824s0048.1.p	4.11731	0.437729	3.12402	0.55556	4.48774		Bostr.4824s0048.1.p	cel_B
Bostr.26959s0352.1.p	581.1	518.8	15	Bostr.26959s0352.1.p		Bostr.25993s0316.1.p	320.2	343.8	576.3	538.4	572.8	536.3		Bostr.25993s0316.1.p	332	557.35	554.55		Bostr.7867s0151.1.p	3.31584	0.316005	2.5079	0.491935	4.24067		Bostr.7867s0151.1.p	cel_B
Bostr.25542s0082.1.p	451.9	409.3	16	Bostr.25542s0082.1.p		Bostr.26675s0278.1.p	380	388.6	599.5	545.6	782.3	697.9		Bostr.26675s0278.1.p	384.3	572.55	740.1		Bostr.7867s0233.1.p	6.41033	3.44167	2.96302	0.0056403	9.62751		Bostr.7867s0233.1.p	cel_C
Bostr.25542s0083.1.p	682.4	611	17	Bostr.25542s0083.1.p		Bostr.26959s0352.1.p	845.7	667.5	404.2	375.5	371.2	359		Bostr.26959s0352.1.p	756.6	389.85	365.1
Bostr.25542s0084.1.p	711.5	634.2	18	Bostr.25542s0084.1.p		Bostr.29223s0050.1.p	386.1	397.2	647.7	593.1	1190.6	1056.1		Bostr.29223s0050.1.p	391.65	620.4	1123.35		Bostr.25542s0082.1.p	2.28296	0.442494	1.69003	0.15043
Bostr.13129s0354.1.p	10.5	11	19	Bostr.13129s0354.1.p		Bostr.4824s0048.1.p	378.8	385.3	874.3	774.7	598.3	584.3		Bostr.4824s0048.1.p	382.05	824.5	591.3		Bostr.25993s0315.1.p	2.35097	1.34349	0.999432	0.00804609
Bostr.16335s0022.1.p	798.4	712.9	20	Bostr.16335s0022.1.p		Bostr.0556s0692.1.p	337	353.8	605.2	566.2	518.8	502		Bostr.0556s0692.1.p	345.4	585.7	510.4		Bostr.25993s0316.1.p	2.2398	1.09884	1.14084	0.000123769
Bostr.29223s0050.1.p	820.4	704	21	Bostr.29223s0050.1.p		Bostr.7128s0593.1.p	399.7	397	554.3	518.2	502	501.5		Bostr.7128s0593.1.p	398.35	536.25	501.75		Bostr.0556s0692.1.p	2.22971	0.540561	1.59189	0.0972589
Bostr.23378s0001.1.p	309.3	279.8	22	Bostr.23378s0001.1.p		Bostr.7867s0151.1.p	361.1	375.8	761.1	688.7	540.1	517.5		Bostr.7867s0151.1.p	368.45	724.9	528.8		Bostr.7128s0593.1.p	1.28288	0.376066	0.872283	0.034528
Bostr.25463s0223.1.p	812.8	700.6	23	Bostr.25463s0223.1.p		Bostr.7867s0233.1.p	1182.6	897.4	431.3	401.3	386.6	382.1		Bostr.7867s0233.1.p	1040	416.3	384.35		Bostr.13129s0354.1.p	0.1645	0.08225	0	0.08225
																			Bostr.23378s0001.1.p	0.300285	0.15276	0.14751	1.44245e-05
Chlamydomonas reinhardtii ( N = 0/3)
Sequence_ID	E5Tx1D	E5Tx3D				Sequence_ID	E4TA1D	E4TA3D	E4TB1D	E4TB3D	E4TC1D	E4TC3D		Sequence_ID	E4TA	E4TB	E4TC		Sequence_ID	β-score	Group12	Group23	Group13	ANN score		Interprofile HMM
Cre06.g270500.t1.1	249	256.7	1	Cre06.g270500.t1.1		Cre06.g270500.t1.1	162.2	175	203.2	217.7	184.8	183		Cre06.g270500.t1.1	168.6	210.45	183.9		Cre06.g270500.t1.1	0.388492	0.0236162	0.285779	0.0790975	2.30651		41.85	26.55	15.3
Cre17.g730550.t1.2	256.3	254.6	2	Cre17.g730550.t1.2		Cre17.g730550.t1.2	175.9	205	207.2	203.2	195.3	199.5		Cre17.g730550.t1.2	190.45	205.2	197.4		Cre17.g730550.t1.2	0.137256	0.0144745	0.104125	0.0186564	8.51573		14.75	7.8	6.95
Cre17.g730600.t1.1	248.3	256	3	Cre17.g730600.t1.1		Cre17.g730600.t1.1	164.3	195.1	205.2	208.4	185.4	199.6		Cre17.g730600.t1.1	179.7	206.8	192.5		Cre17.g730600.t1.1	0.252183	0.026735	0.191333	0.0341149	4.56531		27.1	14.3	12.8
Citrus clementina (N = 18/24)
Sequence_ID	E5Tx1D	E5Tx3D				Sequence_ID	E4TA1D	E4TA3D	E4TB1D	E4TB3D	E4TC1D	E4TC3D		Sequence_ID	E4TA	E4TB	E4TC		Sequence_ID	β-score	Group12	Group23	Group13	ANN score		Sequence_ID	Prediction
Ciclev10000600m	743.8	655.3	1	Ciclev10000600m		Ciclev10033912m	372	380.4	609.9	561.1	758.2	692.6		Ciclev10033912m	376.2	585.5	725.4		Ciclev10033912m	3.24447	2.42185	0.582252	0.240371	11.325		Ciclev10033912m	cel_C		A	2
Ciclev10003122m	447.4	655.3	2	Ciclev10003122m		Ciclev10003122m	473.7	443.7	318.2	297.1	297.8	289.6		Ciclev10003122m	458.7	307.65	293.7		Ciclev10028301m	3.69921	0.585059	2.78851	0.325645	5.60972		Ciclev10028301m	cel_B		B	10
Ciclev10003122m	447.4	10.5	3	Ciclev10003402m		Ciclev10003402m	384.6	388.8	536.6	503.3	485.5	483.6		Ciclev10003402m	386.7	519.95	484.55		Ciclev10019602m	4.05188	0.419232	3.07245	0.560194	4.44509		Ciclev10019602m	cel_B		C	6
Ciclev10003402m	595.6	543.6	4	Ciclev10003884m		Ciclev10028301m	329	347.1	779.9	691.8	577	549.6		Ciclev10028301m	338.05	735.85	563.3		Ciclev10023813m	3.25985	0.287359	2.45747	0.515021	4.12318		Ciclev10023813m	cel_B
Ciclev10003884m	562.2	509.1	5	Ciclev10000849m		Ciclev10000849m	414.2	412.4	538.2	507.5	486.7	483.9		Ciclev10000849m	413.3	522.85	485.3		Ciclev10024241m	4.65168	2.66313	1.97214	0.016411	10.1631		Ciclev10024241m	cel_A
Ciclev10000849m	608.5	556	6	Ciclev10004817m		Ciclev10019602m	387.7	401.5	879.9	780.2	603.8	592.2		Ciclev10019602m	394.6	830.05	598		Ciclev10000600m	7.57997	4.05336	3.5207	0.00590422	9.60033		Ciclev10000600m	cel_C
Ciclev10004817m	714.8	631.5	7	Ciclev10006662m		Ciclev10023813m	378.8	391.2	773.3	697.8	552.7	521.6		Ciclev10023813m	385	735.55	537.15		Ciclev10006662m	3.00154	0.366	2.28037	0.355177	4.58209		Ciclev10006662m	cel_B
Ciclev10006662m	614.5	551	8	Ciclev10004877m		Ciclev10024241m	890.2	791.6	417.6	388	361.2	351.8		Ciclev10024241m	840.9	402.8	356.5		Ciclev10003884m	4.66046	2.73544	1.90094	0.0240845	10.4699		Ciclev10003884m	cel_C
Ciclev10004877m	605.9	546.3	9	Ciclev10007163m		Ciclev10000600m	1345.7	1006.3	452.3	422.1	405.2	398.1		Ciclev10000600m	1176	437.2	401.65		Ciclev10019799m	4.09118	0.351771	3.08045	0.65896	4.19896		Ciclev10019799m	cel_B
Ciclev10007163m	655.2	595	10	Ciclev10010487m		Ciclev10006662m	288.5	307.2	650.4	590.3	467.1	453.3		Ciclev10006662m	297.85	620.35	460.2		Ciclev10014994m	4.34858	0.585726	3.29963	0.463222	4.85225		Ciclev10014994m	cel_B
Ciclev10010487m	626.6	570.6	11	Ciclev10007984m		Ciclev10025306m	395.2	389.1	543.4	511.9	489.8	490.9		Ciclev10025306m	392.15	527.65	490.35		Ciclev10019301m	7.0041	5.00256	0.306798	1.69474	9.77057		Ciclev10019301m	cel_C
Ciclev10007984m	733.3	643.3	12	Ciclev10025306m		Ciclev10003884m	814.7	747.2	360	337.3	294.9	290.3		Ciclev10003884m	780.95	348.65	292.6		Ciclev10004817m	3.54844	0.510043	2.68729	0.351107	5.04431		Ciclev10004817m	cel_B
Ciclev10025306m	603.1	556.4	13	Ciclev10033912m		Ciclev10019799m	374.1	398.1	879.7	772.5	589.9	559.9		Ciclev10019799m	386.1	826.1	574.9		Ciclev10007163m	3.22119	0.433888	2.44418	0.343117	4.81897		Ciclev10007163m	cel_B
Ciclev10033912m	699.2	556.4	14	Ciclev10019301m		Ciclev10014994m	332.5	347.2	855.8	758.5	597	574.9		Ciclev10014994m	339.85	807.15	585.95		Ciclev10004877m	3.05523	0.457754	2.30975	0.287723	5.20068		Ciclev10004877m	cel_B
Ciclev10033912m	699.2	615.8	15	Ciclev10024030m		Ciclev10019301m	392.1	402.7	661.7	607.1	1223.5	1081		Ciclev10019301m	397.4	634.4	1152.25		Ciclev10007984m	3.52172	2.60105	0.695508	0.225167	11.3397		Ciclev10007984m	cel_C
Ciclev10019301m	835.1	718.1	16	Ciclev10019602m		Ciclev10024030m	116.4	128.2	190.5	185.2	221.5	228		Ciclev10024030m	122.3	187.85	224.75		Ciclev10019883m	3.89365	0.27076	2.89383	0.729052	3.8791		Ciclev10019883m	cel_B
Ciclev10024030m	228	206.8	17	Ciclev10019883m		Ciclev10004817m	328.2	346.1	758.5	678.6	557.1	530.9		Ciclev10004817m	337.15	718.55	544		Ciclev10014583m	4.27736	2.42751	1.83684	0.0130098	10.1328		Ciclev10014583m	cel_A
Ciclev10019602m	804.5	721	18	Ciclev10024241m		Ciclev10007163m	306.9	327.6	693.7	633.1	502.8	496.3		Ciclev10007163m	317.25	663.4	499.55		Ciclev10014884m	3.3019	2.4717	0.574425	0.255767	11.3264		Ciclev10014884m	cel_C
Ciclev10019883m	763.1	678.2	19	Ciclev10023813m		Ciclev10004877m	272.5	288.1	636.9	580.6	466.7	456.9		Ciclev10004877m	280.3	608.75	461.8
Ciclev10024241m	624.1	565.2	20	Ciclev10019799m		Ciclev10010487m	332.4	343.3	621.7	571.8	516	502.9		Ciclev10010487m	337.85	596.75	509.45		Ciclev10003122m	1.59066	0.897373	0.688939	0.00434966
Ciclev10023813m	726.1	651.2	21	Ciclev10028301m		Ciclev10007984m	365.1	377.9	635.5	582.2	772.7	728.9		Ciclev10007984m	371.5	608.85	750.8		Ciclev10003402m	1.2383	0.347228	0.853168	0.0379014
Ciclev10019799m	797.3	706.6	22	Ciclev10014884m		Ciclev10019883m	363.3	386.3	837.1	750.9	553.8	522		Ciclev10019883m	374.8	794	537.9		Ciclev10000849m	1.01656	0.223821	0.738959	0.053779
Ciclev10028301m	733.8	653.8	23	Ciclev10014583m		Ciclev10014583m	925.4	736.9	441.8	410.8	391.9	381.6		Ciclev10014583m	831.15	426.3	386.75		Ciclev10025306m	1.25857	0.343078	0.87392	0.0415701
Ciclev10014884m	741	650.9	24	Ciclev10014994m		Ciclev10014884m	394.8	399.3	634.1	580	775.8	728.9		Ciclev10014884m	397.05	607.05	752.35		Ciclev10010487m	2.40231	0.538875	1.74075	0.122684
Ciclev10014583m	630.8	563.4																	Ciclev10024030m	0.950935	0.697665	0.197295	0.0559754
Ciclev10014994m	780.5	693.1
Capsella grandiflora (N = 15/23)
Sequence_ID	E5Tx1D	E5Tx3D				Sequence_ID	E4TA1D	E4TA3D	E4TB1D	E4TB3D	E4TC1D	E4TC3D		Sequence_ID	E4TA	E4TB	E4TC		Sequence_ID	β-score	Group12	Group23	Group13	ANN score		Sequence_ID	Prediction
Cagra.0147s0007.1.p	747	664.3	1	Cagra.0147s0007.1.p		Cagra.0114s0017.1.p	369.4	385	811.8	731.6	542.2	518		Cagra.0114s0017.1.p	377.2	771.7	530.1		Cagra.0114s0017.1.p	3.66408	0.252684	2.72159	0.689806	3.84231		Cagra.0114s0017.1.p	cel_B		A	0
Cagra.1255s0001.1.p	819.9	702.6	2	Cagra.1255s0001.1.p		Cagra.1226s0018.1.p	318.9	330.9	682.4	617.1	469.8	451.5		Cagra.1226s0018.1.p	324.9	649.75	460.65		Cagra.1226s0018.1.p	3.01964	0.245132	2.26667	0.507832	3.97842		Cagra.1226s0018.1.p	cel_B		B	9
Cagra.0799s0038.1.p	621.9	573.5	3	Cagra.0799s0038.1.p		Cagra.1226s0093.1.p	1154.8	862.7	418.6	389.6	376.5	370.1		Cagra.1226s0093.1.p	1008.75	404.1	373.3		Cagra.1226s0093.1.p	6.21352	3.33477	2.87334	0.00540749	9.63353		Cagra.1226s0093.1.p	cel_C		C	6
Cagra.3402s0003.1.p	577.4	534.2	4	Cagra.3402s0003.1.p		Cagra.1383s0076.1.p	332	352.5	689.5	615.3	518.6	498.4		Cagra.1383s0076.1.p	342.25	652.4	508.5		Cagra.1383s0076.1.p	2.88583	0.40419	2.18742	0.294222	4.90633		Cagra.1383s0076.1.p	cel_B
Cagra.25112s0001.1.p	294.8	240.9	5	Cagra.25112s0001.1.p		Cagra.1383s0077.1.p	347.2	364.4	697.4	620.2	535.4	508.2		Cagra.1383s0077.1.p	355.8	658.8	521.8		Cagra.1383s0077.1.p	2.81875	0.414335	2.13279	0.271627	5.08118		Cagra.1383s0077.1.p	cel_B
Cagra.1383s0076.1.p	668.6	597.8	6	Cagra.1383s0076.1.p		Cagra.1383s0078.1.p	318.1	333.7	758.3	671.7	539.8	517.9		Cagra.1383s0078.1.p	325.9	715	528.85		Cagra.1383s0078.1.p	3.62105	0.477455	2.74879	0.394804	4.78896		Cagra.1383s0078.1.p	cel_B
Cagra.1383s0077.1.p	678.2	601.2	7	Cagra.1383s0077.1.p		Cagra.0147s0007.1.p	365.7	380.2	818.5	734	533.2	511.9		Cagra.0147s0007.1.p	372.95	776.25	522.55		Cagra.0147s0007.1.p	3.74427	0.234859	2.76126	0.74815	3.73175		Cagra.0147s0007.1.p	cel_B
Cagra.1383s0078.1.p	705.4	629.6	8	Cagra.1383s0078.1.p		Cagra.1961s0014.1.p	406.4	401.6	562.9	522.3	508.9	508.4		Cagra.1961s0014.1.p	404	542.6	508.65		Cagra.0301s0081.1.p	3.56745	2.68047	0.59231	0.294671	11.3352		Cagra.0301s0081.1.p	cel_C
Cagra.0753s0009.1.p	797.5	711.9	9	Cagra.0753s0009.1.p		Cagra.2117s0043.1.p	0	0	0	0	17.6	14.8		Cagra.2117s0043.1.p	0	0	16.2		Cagra.3474s0005.1.p	7.72416	4.1204	3.59819	0.00556741	9.5975		Cagra.3474s0005.1.p	cel_C
Cagra.2117s0043.1.p	10.5	10.9	10	Cagra.2117s0043.1.p		Cagra.0239s0005.1.p	359	376	631	576.9	653.5	602.4		Cagra.0239s0005.1.p	367.5	603.95	627.95		Cagra.3839s0006.1.p	4.64132	3.10554	0.106782	1.429	9.06243		Cagra.3839s0006.1.p	cel_C
Cagra.0301s0081.1.p	744.6	651.5	11	Cagra.0301s0081.1.p		Cagra.0301s0081.1.p	376.7	397.3	637.8	580.4	794.5	747		Cagra.0301s0081.1.p	387	609.1	770.75		Cagra.0605s0087.1.p	4.20493	0.490975	3.19445	0.519507	4.61877		Cagra.0605s0087.1.p	cel_B
Cagra.0808s0018.1.p	679.4	606.6	12	Cagra.0808s0018.1.p		Cagra.3402s0003.1.p	298	319	565.5	524.9	477.6	460.3		Cagra.3402s0003.1.p	308.5	545.2	468.95		Cagra.0753s0009.1.p	4.03295	0.406686	3.05598	0.57029	4.40872		Cagra.0753s0009.1.p	cel_B
Cagra.3839s0006.1.p	451.6	356.5	13	Cagra.3839s0006.1.p		Cagra.3474s0005.1.p	1361.9	1021.1	452	423.7	407.3	398.7		Cagra.3474s0005.1.p	1191.5	437.85	403		Cagra.0932s0005.1.p	3.27653	2.47645	0.493421	0.306654	11.316		Cagra.0932s0005.1.p	cel_C
Cagra.1777s0002.1.p	791.1	700.5	14	Cagra.1777s0002.1.p		Cagra.3839s0006.1.p	198.6	200.3	335.5	295	769.5	625.6		Cagra.3839s0006.1.p	199.45	315.25	697.55		Cagra.1255s0001.1.p	6.78016	4.83505	0.292232	1.65288	9.75998		Cagra.1255s0001.1.p	cel_C
Cagra.1961s0014.1.p	623.5	567.4	15	Cagra.1961s0014.1.p		Cagra.0050s0103.1.p	0	0	13.7	15.2	0	0		Cagra.0050s0103.1.p	0	14.45	0		Cagra.1777s0002.1.p	4.42135	0.532476	3.35911	0.52977	4.67328		Cagra.1777s0002.1.p	cel_B
Cagra.0239s0005.1.p	685.8	609.5	16	Cagra.0239s0005.1.p		Cagra.0605s0087.1.p	341.1	361.1	849.8	756	585.6	562.6		Cagra.0605s0087.1.p	351.1	802.9	574.1
Cagra.0114s0017.1.p	746.2	663.2	17	Cagra.0114s0017.1.p		Cagra.0753s0009.1.p	381.7	396.9	872.2	773.3	595.1	583.7		Cagra.0753s0009.1.p	389.3	822.75	589.4		Cagra.1961s0014.1.p	1.28995	0.383736	0.873028	0.0331835
Cagra.1226s0018.1.p	638.2	572.5	18	Cagra.1226s0018.1.p		Cagra.0799s0038.1.p	410.8	417.6	550	517.5	510.2	514.5		Cagra.0799s0038.1.p	414.2	533.75	512.35		Cagra.0239s0005.1.p	2.50406	1.4271	1.06878	0.00818715
Cagra.1226s0093.1.p	667.2	592.1	19	Cagra.1226s0093.1.p		Cagra.0808s0018.1.p	364.5	385.3	616.9	566.9	650.1	606.9		Cagra.0808s0018.1.p	374.9	591.9	628.5		Cagra.3402s0003.1.p	2.1962	0.51762	1.57692	0.10166
Cagra.0050s0103.1.p	775.3	10.7	20	Cagra.0050s0103.1.p		Cagra.0932s0005.1.p	372.3	381.6	599.1	545	770.7	687.7		Cagra.0932s0005.1.p	376.95	572.05	729.2		Cagra.0799s0038.1.p	1.12277	0.3966	0.711367	0.0148036
Cagra.0605s0087.1.p	750.3	688.9	21	Cagra.0605s0087.1.p		Cagra.1255s0001.1.p	385.7	396.7	646.7	591.1	1188.5	1055.3		Cagra.1255s0001.1.p	391.2	618.9	1121.9		Cagra.0808s0018.1.p	2.40018	1.46123	0.918891	0.0200672
Cagra.3474s0005.1.p	689.7	661.7	22	Cagra.3474s0005.1.p		Cagra.1777s0002.1.p	340.1	355.9	872.5	773.6	599	572.6		Cagra.1777s0002.1.p	348	823.05	585.8		Cagra.25112s0001.1.p	1.91847	1.13721	0.769876	0.0113794
Cagra.0932s0005.1.p	809.7	601.6	23	Cagra.0932s0005.1.p		Cagra.25112s0001.1.p	395.6	318.8	191	169.8	161.6	149.8		Cagra.25112s0001.1.p	357.2	180.4	155.7		Cagra.2117s0043.1.p	0.162	0.081	0	0.081
																			Cagra.0050s0103.1.p	0.1445	0	0.07225	0.07225
Carica papaya (N = 13/20)
Sequence_ID	E5Tx1D	E5Tx3D				Sequence_ID	E4TA1D	E4TA3D	E4TB1D	E4TB3D	E4TC1D	E4TC3D		Sequence_ID	E4TA	E4TB	E4TC		Sequence_ID	β-score	Group12	Group23	Group13	ANN score		Sequence_ID	Prediction
evm.model.supercontig_12.254	750.9	665.3	1	evm.model.supercontig_12.254		evm.model.supercontig_12.254	376.3	391.3	644.4	597.5	801.3	755.8		evm.model.supercontig_12.254	383.8	620.95	778.55		evm.model.supercontig_12.254	3.66755	2.7363	0.661575	0.269678	11.3412		evm.model.supercontig_12.254	cel_C		A	2
evm.model.supercontig_126.11	623.6	572	2	evm.model.supercontig_126.11		evm.model.supercontig_126.11	332.2	342.8	612.1	569.2	518.3	502.9		evm.model.supercontig_126.11	337.5	590.65	510.6		evm.model.supercontig_132.12	3.47562	2.60534	0.594822	0.27546	11.3332		evm.model.supercontig_132.12	cel_C		B	7
evm.model.supercontig_132.12	754	663.1	3	evm.model.supercontig_132.12		evm.model.supercontig_132.12	389.3	407.9	643.3	592.7	796.8	748.3		evm.model.supercontig_132.12	398.6	618	772.55		evm.model.supercontig_151.20	4.04763	0.470634	3.07487	0.502118	4.60152		evm.model.supercontig_151.20	cel_B		C	4
evm.model.supercontig_15.140	49.2	39.6	4	evm.model.supercontig_15.140		evm.model.supercontig_151.20	379.7	395.5	872.1	772.9	607.4	596.3		evm.model.supercontig_151.20	387.6	822.5	601.85		evm.model.supercontig_180.8	3.17958	0.2749	2.39472	0.509963	4.08518		evm.model.supercontig_180.8	cel_B
evm.model.supercontig_150.21	742.9	665.3	5	evm.model.supercontig_150.21		evm.model.supercontig_180.8	373.2	386.5	761.2	682.4	542.1	511.8		evm.model.supercontig_180.8	379.85	721.8	526.95		evm.model.supercontig_3.307	3.21645	0.366519	2.44307	0.406858	4.49198		evm.model.supercontig_3.307	cel_B
evm.model.supercontig_151.20	800.5	715.7	6	evm.model.supercontig_151.20		evm.model.supercontig_183.4	236.1	250.2	392.6	359	491.6	423.5		evm.model.supercontig_183.4	243.15	375.8	457.55		evm.model.supercontig_88.37	4.58482	2.58079	1.992	0.0120353	10.0081		evm.model.supercontig_88.37	cel_A
evm.model.supercontig_151.55	616	556.1	7	evm.model.supercontig_151.55		evm.model.supercontig_19.2	368.3	389.7	624.5	571	674	637.1		evm.model.supercontig_19.2	379	597.75	655.55		evm.model.supercontig_21.97	3.9262	0.273701	2.91854	0.733958	3.88616		evm.model.supercontig_21.97	cel_B
evm.model.supercontig_17.23	759.2	670.8	8	evm.model.supercontig_17.23		evm.model.supercontig_26.31	400.3	398.6	549.6	516.9	488.1	488.5		evm.model.supercontig_26.31	399.45	533.25	488.3		evm.model.supercontig_150.21	3.66919	0.575078	2.76736	0.32675	5.53827		evm.model.supercontig_150.21	cel_B
evm.model.supercontig_180.8	718.8	642	9	evm.model.supercontig_180.8		evm.model.supercontig_3.307	316.5	338.2	702.4	643.5	504.1	488		evm.model.supercontig_3.307	327.35	672.95	496.05		evm.model.supercontig_151.55	4.38492	2.55028	1.81483	0.0198182	10.3858		evm.model.supercontig_151.55	cel_A
evm.model.supercontig_183.4	437.2	642	10	evm.model.supercontig_183.4		evm.model.supercontig_88.37	942.8	741.7	420.1	392.6	371	362.9		evm.model.supercontig_88.37	842.25	406.35	366.95		evm.model.supercontig_17.23	8.027	4.24407	3.77867	0.00425107	9.592		evm.model.supercontig_17.23	cel_C
evm.model.supercontig_183.4	437.2	393.8	11	evm.model.supercontig_19.2		evm.model.supercontig_21.97	353.7	374	829.2	743.9	541.2	515.8		evm.model.supercontig_21.97	363.85	786.55	528.5		evm.model.supercontig_2.231	4.36086	0.525948	3.31314	0.521766	4.67192		evm.model.supercontig_2.231	cel_B
evm.model.supercontig_19.2	695	622.9	12	evm.model.supercontig_2.231		evm.model.supercontig_15.140	10.5	0	68.2	60.5	23.3	23.6		evm.model.supercontig_15.140	5.25	64.35	23.45		evm.model.supercontig_3.308	3.26075	0.389616	2.47734	0.393797	4.57459		evm.model.supercontig_3.308	cel_B
evm.model.supercontig_2.231	769.4	680.3	13	evm.model.supercontig_21.97		evm.model.supercontig_150.21	345.5	359.7	791	703.3	590.1	560.1		evm.model.supercontig_150.21	352.6	747.15	575.1		evm.TU.contig_27379.2	7.04047	4.96639	0.271773	1.8023	9.7392		evm.TU.contig_27379.2	cel_C
evm.model.supercontig_21.97	758.2	671.4	14	evm.model.supercontig_26.31		evm.model.supercontig_151.55	854.6	750.9	408.9	378.4	348.1	340.5		evm.model.supercontig_151.55	802.75	393.65	344.3
evm.model.supercontig_26.31	608.2	558.7	15	evm.model.supercontig_3.307		evm.model.supercontig_17.23	1393	1057.5	453.1	425.1	414.3	401.8		evm.model.supercontig_17.23	1225.25	439.1	408.05		evm.model.supercontig_126.11	2.34889	0.564276	1.68014	0.104476
evm.model.supercontig_3.307	666.2	605.4	16	evm.model.supercontig_3.308		evm.model.supercontig_2.231	325.1	342	850.6	753.6	578.9	557.6		evm.model.supercontig_2.231	333.55	802.1	568.25		evm.model.supercontig_183.4	1.991	1.47504	0.383428	0.132538
evm.model.supercontig_3.308	700.4	625.1	17	evm.model.supercontig_49.52		evm.model.supercontig_3.308	343	362.7	740.6	665.8	539.4	515.8		evm.model.supercontig_3.308	352.85	703.2	527.6		evm.model.supercontig_19.2	2.58434	1.69011	0.846853	0.0473735
evm.model.supercontig_49.52	498.7	455.4	18	evm.model.supercontig_6.239		evm.model.supercontig_49.52	502.9	462.6	381.4	350.3	349.6	330.4		evm.model.supercontig_49.52	482.75	365.85	340		evm.model.supercontig_26.31	1.2415	0.279646	0.898959	0.0628994
evm.model.supercontig_6.239	599.9	552.2	19	evm.model.supercontig_88.37		evm.model.supercontig_6.239	407.8	398	540.2	508.5	488.4	480.4		evm.model.supercontig_6.239	402.9	524.35	484.4		evm.model.supercontig_49.52	1.34013	0.851023	0.470995	0.0181082
evm.model.supercontig_88.37	615.7	540.9	20	evm.TU.contig_27379.2		evm.TU.contig_27379.2	395.7	409.1	655.4	598.5	1234.1	1087.8		evm.TU.contig_27379.2	402.4	626.95	1160.95		evm.model.supercontig_6.239	1.12687	0.259763	0.812545	0.05456
evm.TU.contig_27379.2	834.5	716.4																	evm.model.supercontig_15.140	0.548412	0.0230437	0.390113	0.135255
Capsella rubella (N = 18/24)
Sequence_ID	E5Tx1D	E5Tx3D				Sequence_ID	E4TA1D	E4TA3D	E4TB1D	E4TB3D	E4TC1D	E4TC3D		Sequence_ID	E4TA	E4TB	E4TC		Sequence_ID	β-score	Group12	Group23	Group13	ANN score		Sequence_ID	Prediction
Carubv10019329m	631.7	579.1	1	Carubv10019329m		Carubv10010959m	337.1	357	848.2	754.7	586.6	563.5		Carubv10010959m	347.05	801.45	575.05		Carubv10010959m	4.22916	0.511979	3.21307	0.504108	4.66973		Carubv10010959m	cel_B		A	1
Carubv10008868m	625.1	569.2	2	Carubv10008868m		Carubv10008868m	406.9	401.6	565.9	524.9	512.2	511.8		Carubv10008868m	404.25	545.4	512		Carubv10011645m	3.65768	0.246921	2.71262	0.698141	3.81417		Carubv10011645m	cel_B		B	11
Carubv10011914m	808.2	717.6	3	Carubv10011914m		Carubv10011645m	370.1	384.6	810.9	731.5	540.6	516.4		Carubv10011645m	377.35	771.2	528.5		Carubv10011914m	4.15102	0.430958	3.1479	0.572165	4.46		Carubv10011914m	cel_B		C	6
Carubv10012624m	688.9	601.6	4	Carubv10012624m		Carubv10011914m	382.3	390.7	881.8	783.4	602.2	588.2		Carubv10011914m	386.5	832.6	595.2		Carubv10012624m	3.29171	2.48677	0.50041	0.30453	11.3176		Carubv10012624m	cel_C
Carubv10011645m	745.3	662.6	5	Carubv10011645m		Carubv10012624m	370.8	379.6	599.1	545	770.3	687.9		Carubv10012624m	375.2	572.05	729.1		Carubv10019972m	3.84602	2.15673	1.6799	0.00940151	10.0987		Carubv10019972m	cel_A
Carubv10010959m	773.8	687.8	6	Carubv10010959m		Carubv10019972m	847.2	667	405	376.4	365.4	352.2		Carubv10019972m	757.1	390.7	358.8		Carubv10019981m	6.78243	4.8392	0.29391	1.64933	9.76135		Carubv10019981m	cel_C
Carubv10006679m	677	599.3	7	Carubv10006679m		Carubv10019981m	385.6	396.7	647.3	591.7	1188.7	1055.5		Carubv10019981m	391.15	619.5	1122.1		Carubv10020190m	4.42135	0.532476	3.35911	0.52977	4.67328		Carubv10020190m	cel_B
Carubv10006388m	715.7	641.4	8	Carubv10006388m		Carubv10020139m	411.1	418	550	517.4	512.5	516.7		Carubv10020139m	414.55	533.7	514.6		Carubv10022009m	3.74427	0.234859	2.76126	0.74815	3.73175		Carubv10022009m	cel_B
Carubv10007690m	718.9	645.2	9	Carubv10007690m		Carubv10020190m	340.1	355.9	872.5	773.6	599	572.6		Carubv10020190m	348	823.05	585.8		Carubv10022977m	3.5586	2.67362	0.591431	0.293545	11.335		Carubv10022977m	cel_C
Carubv10006564m	669.8	599.8	10	Carubv10006564m		Carubv10022009m	365.7	380.2	818.5	734	533.2	511.9		Carubv10022009m	372.95	776.25	522.55		Carubv10000741m	4.04022	0.402024	3.06026	0.577933	4.39169		Carubv10000741m	cel_B
Carubv10004382m	670.2	594.7	11	Carubv10004382m		Carubv10015060m	352	373.5	601.8	555.5	624.6	583		Carubv10015060m	362.75	578.65	603.8		Carubv10003874m	6.51659	4.72294	0.333517	1.46013	9.80451		Carubv10003874m	cel_C
Carubv10004652m	706.3	630	12	Carubv10004652m		Carubv10022977m	377.6	397.3	637.9	580.3	794.9	745.6		Carubv10022977m	387.45	609.1	770.25		Carubv10004382m	6.2231	3.36688	2.84943	0.00679702	9.64668		Carubv10004382m	cel_C
Carubv10015060m	658.3	630	13	Carubv10015060m		Carubv10023082m	354.5	371.3	627.9	573.9	649.6	597.8		Carubv10023082m	362.9	600.9	623.7		Carubv10004652m	3.62807	0.476092	2.75435	0.397623	4.77874		Carubv10004652m	cel_B
Carubv10015060m	681.6	594.8	14	Carubv10023082m		Carubv10019329m	331.4	348.9	617.9	574.4	522.8	506.4		Carubv10019329m	340.15	596.15	514.6		Carubv10006388m	3.30572	0.297285	2.49433	0.514102	4.15746		Carubv10006388m	cel_B
Carubv10023082m	745.1	605.4	15	Carubv10022977m		Carubv10000741m	379.6	395.2	871	772.3	592.2	581.1		Carubv10000741m	387.4	821.65	586.65		Carubv10006564m	2.87411	0.385531	2.18103	0.307552	4.77685		Carubv10006564m	cel_B
Carubv10022977m	745.1	10.8	16	Carubv10019972m		Carubv10003874m	384.2	396.9	656.1	599.1	1166.4	1019.3		Carubv10003874m	390.55	627.6	1092.85		Carubv10006679m	2.82699	0.404483	2.14128	0.281223	4.97429		Carubv10006679m	cel_B
Carubv10019972m	580.5	518.1	17	Carubv10020190m		Carubv10003455m	0	0	0	0	17.6	14.8		Carubv10003455m	0	0	16.2		Carubv10007690m	3.31852	0.303486	2.50582	0.509216	4.18278		Carubv10007690m	cel_B
Carubv10020190m	791.1	700.5	18	Carubv10022009m		Carubv10004382m	1157.3	865.3	422.7	393.1	375.7	371		Carubv10004382m	1011.3	407.9	373.35		Carubv10027986m	7.69651	4.09742	3.5939	0.00519329	9.59687		Carubv10027986m	cel_C
Carubv10022009m	747	664.3	19	Carubv10019981m		Carubv10004652m	317.7	333.4	759.2	671.6	539.5	517.4		Carubv10004652m	325.55	715.4	528.45
Carubv10019981m	820.2	702.9	20	Carubv10020139m		Carubv10006388m	364.7	378.3	763.2	690.7	539.1	515.3		Carubv10006388m	371.5	726.95	527.2		Carubv10008868m	1.31469	0.400215	0.883064	0.0314107
Carubv10020139m	622.8	574.4	21	Carubv10003874m		Carubv10006564m	334.6	355.5	690.6	617.2	517.2	497.6		Carubv10006564m	345.05	653.9	507.4		Carubv10020139m	1.12338	0.414764	0.696896	0.0117238
Carubv10003874m	812.1	699	22	Carubv10000741m		Carubv10006679m	346.5	362.3	696.8	619.7	532.3	505.4		Carubv10006679m	354.4	658.25	518.85		Carubv10015060m	2.30803	1.33661	0.96165	0.00977317
Carubv10000741m	795.7	710.2	23	Carubv10003455m		Carubv10007690m	365	377.6	763.5	692.7	540.5	517.1		Carubv10007690m	371.3	728.1	528.8		Carubv10023082m	2.51161	1.42241	1.08184	0.00736165
Carubv10003455m	10.5	10.9	24	Carubv10027986m		Carubv10027986m	1360.1	1019.2	452.2	423.9	408.7	400.2		Carubv10027986m	1189.65	438.05	404.45		Carubv10019329m	2.3753	0.566349	1.70161	0.107338
Carubv10027986m	749.7	661.2																	Carubv10003455m	0.162	0.081	0	0.081
Cucumis sativus (N = 16/19)
Sequence_ID	E5Tx1D	E5Tx3D				Sequence_ID	E4TA1D	E4TA3D	E4TB1D	E4TB3D	E4TC1D	E4TC3D		Sequence_ID	E4TA	E4TB	E4TC		Sequence_ID	β-score	Group12	Group23	Group13	ANN score		Sequence_ID	Prediction
Cucsa.042810.1	724.9	644.1	1	Cucsa.042810.1		Cucsa.042810.1	355.8	377.8	627.1	581.2	768.1	732.6		Cucsa.042810.1	366.8	604.15	750.35		Cucsa.042810.1	3.56179	2.63862	0.686227	0.236941	11.3402		Cucsa.042810.1	cel_C		A	1
Cucsa.055980.1	609.2	564.2	2	Cucsa.055980.1		Cucsa.128330.1	373.9	382.1	608.5	559.5	750	672.3		Cucsa.128330.1	378	584	711.15		Cucsa.128330.1	3.09379	2.29239	0.595026	0.206374	11.3197		Cucsa.128330.1	cel_C		B	8
Cucsa.096960.1	724.9	647.5	3	Cucsa.096960.1		Cucsa.212770.1	510.1	480.4	368.5	348.2	345	336.8		Cucsa.212770.1	495.25	358.35	340.9		Cucsa.362420.1	2.86059	2.04707	0.685698	0.127828	11.3083		Cucsa.362420.1	cel_C		C	7
Cucsa.107370.1	823.2	713.1	4	Cucsa.107370.1		Cucsa.362420.1	356.8	375.2	599.4	553.8	690.9	657.7		Cucsa.362420.1	366	576.6	674.3		Cucsa.107370.1	6.94211	4.89648	0.267685	1.77795	9.73485		Cucsa.107370.1	cel_C
Cucsa.109130.1	726.6	646.7	5	Cucsa.109130.1		Cucsa.107370.1	388.8	408.1	646.2	593.3	1221.5	1071.3		Cucsa.107370.1	398.45	619.75	1146.4		Cucsa.237360.1	3.77093	0.205925	2.74888	0.816128	3.59163		Cucsa.237360.1	cel_B
Cucsa.128330.1	698.2	612.6	6	Cucsa.128330.1		Cucsa.237360.1	365.4	384.1	825.3	736.9	529.2	503		Cucsa.237360.1	374.75	781.1	516.1		Cucsa.322580.1	4.07721	0.429964	3.09306	0.554193	4.47301		Cucsa.322580.1	cel_B
Cucsa.129230.1	567	500.1	7	Cucsa.129230.1		Cucsa.322580.1	358.1	376.4	856.8	754	586.8	560.6		Cucsa.322580.1	367.25	805.4	573.7		Cucsa.178750.1	3.65966	2.10168	1.5444	0.0135795	10.3463		Cucsa.178750.1	cel_A
Cucsa.178750.1	572	510.8	8	Cucsa.178750.1		Cucsa.178750.1	828.6	645.5	409.6	376.4	360.5	350.8		Cucsa.178750.1	737.05	393	355.65		Cucsa.185030.1	3.37908	2.53404	0.575302	0.269739	11.329		Cucsa.185030.1	cel_C
Cucsa.185030.1	731.5	648	9	Cucsa.185030.1		Cucsa.185030.1	379.5	398.5	625.6	578	775.5	729.6		Cucsa.185030.1	389	601.8	752.55		Cucsa.205360.1	4.01339	0.442174	3.04713	0.524085	4.52517		Cucsa.205360.1	cel_B
Cucsa.205360.1	795.4	711.9	10	Cucsa.205360.1		Cucsa.205360.1	378.2	394.9	865.9	769.7	601.2	586.5		Cucsa.205360.1	386.55	817.8	593.85		Cucsa.129230.1	2.98144	0.426124	2.25836	0.296959	4.98777		Cucsa.129230.1	cel_B
Cucsa.212770.1	495.4	458.1	11	Cucsa.212770.1		Cucsa.129230.1	243.6	254.6	599.9	539.2	424.4	420.5		Cucsa.129230.1	249.1	569.55	422.45		Cucsa.096960.1	3.65545	0.329693	2.75858	0.56718	4.20887		Cucsa.096960.1	cel_B
Cucsa.237360.1	753	665.5	12	Cucsa.237360.1		Cucsa.055980.1	335.2	352.1	587.1	551.6	507	494.6		Cucsa.055980.1	343.65	569.35	500.8		Cucsa.109130.1	3.69051	0.580159	2.78295	0.327398	5.56271		Cucsa.109130.1	cel_B
Cucsa.260330.1	719.8	639.8	13	Cucsa.260330.1		Cucsa.096960.1	340.7	365.6	787.8	704.6	530.9	520.2		Cucsa.096960.1	353.15	746.2	525.55		Cucsa.260330.1	6.47044	3.52411	2.93794	0.00839735	9.64953		Cucsa.260330.1	cel_C
Cucsa.280220.1	775.4	687.7	14	Cucsa.280220.1		Cucsa.109130.1	327.3	346.3	780.9	686.4	574.3	547.5		Cucsa.109130.1	336.8	733.65	560.9		Cucsa.280220.1	4.37198	0.508258	3.32127	0.542448	4.62456		Cucsa.280220.1	cel_B
Cucsa.303540.1	681.2	623	15	Cucsa.303540.1		Cucsa.260330.1	1101.6	996.9	434.5	413.1	387.5	381.8		Cucsa.260330.1	1049.25	423.8	384.65		Cucsa.303540.1	3.09999	0.250814	2.32655	0.522628	3.98439		Cucsa.303540.1	cel_B
Cucsa.303850.1	808.1	699	16	Cucsa.303850.1		Cucsa.280220.1	329.6	350.2	857.3	762	582.1	560.5		Cucsa.280220.1	339.9	809.65	571.3		Cucsa.303850.1	6.49721	4.63062	0.278396	1.58819	9.74801		Cucsa.303850.1	cel_C
Cucsa.322580.1	777.9	688.3	17	Cucsa.322580.1		Cucsa.303540.1	364.4	372.9	731.8	672.5	517.8	497.8		Cucsa.303540.1	368.65	702.15	507.8
Cucsa.342940.1	601.5	552.1	18	Cucsa.342940.1		Cucsa.303850.1	388.1	402.4	637.6	588.1	1159.5	1031.4		Cucsa.303850.1	395.25	612.85	1095.45		Cucsa.212770.1	1.47379	0.863138	0.603271	0.00737958
Cucsa.362420.1	677.7	552.1	19	Cucsa.362420.1		Cucsa.342940.1	402.2	399.1	539.3	504.6	487.1	485.8		Cucsa.342940.1	400.65	521.95	486.45		Cucsa.055980.1	2.0945	0.523488	1.48558	0.0854317
																			Cucsa.342940.1	1.12594	0.291232	0.792301	0.0424105
Citrus sinensis (N = 15/23)
Sequence_ID	E5Tx1D	E5Tx3D				Sequence_ID	E4TA1D	E4TA3D	E4TB1D	E4TB3D	E4TC1D	E4TC3D		Sequence_ID	E4TA	E4TB	E4TC		Sequence_ID	β-score	Group12	Group23	Group13	ANN score		Sequence_ID	Prediction
orange1.1g043321m	508	459.8	1	orange1.1g043321m		orange1.1g043321m	537	493.2	375.2	344.1	345.6	337.9		orange1.1g043321m	515.1	359.65	341.75		orange1.1g036785m	3.48309	2.57743	0.677369	0.228291	11.3381		orange1.1g036785m	cel_C		A	1
orange1.1g036398m	599.9	544.8	2	orange1.1g036398m		orange1.1g036398m	392.8	389.1	540	504.3	487.4	485.4		orange1.1g036398m	390.95	522.15	486.4		orange1.1g042201m	3.25333	0.286594	2.45248	0.514257	4.12136		orange1.1g042201m	cel_B		B	8
orange1.1g009846m	605.5	553.2	3	orange1.1g009846m		orange1.1g036785m	367.1	382	634.3	581	771.4	727.9		orange1.1g036785m	374.55	607.65	749.65		orange1.1g041590m	4.43851	2.5984	1.81802	0.0220941	10.4606		orange1.1g041590m	cel_C		C	6
orange1.1g012581m	694.5	612.2	4	orange1.1g012581m		orange1.1g043973m	85.4	89.9	179.5	145.6	117.8	94		orange1.1g043973m	87.65	162.55	105.9		orange1.1g047277m	3.51777	0.486554	2.66741	0.363797	4.90903		orange1.1g047277m	cel_B
orange1.1g036785m	732.4	643.6	5	orange1.1g036785m		orange1.1g042201m	378.7	390.8	772.3	696.9	552.1	521		orange1.1g042201m	384.75	734.6	536.55		orange1.1g048705m	3.33303	0.438924	2.53021	0.363899	4.77038		orange1.1g048705m	cel_B
orange1.1g009690m	741	650.9	6	orange1.1g009690m		orange1.1g041590m	743.5	706.4	316.1	309	263.2	257.1		orange1.1g041590m	724.95	312.55	260.15		orange1.1g043219m	3.31849	2.47861	0.591738	0.24815	11.3284		orange1.1g043219m	cel_C
orange1.1g011252m	733.7	655.2	7	orange1.1g011252m		orange1.1g048736m	396	389.2	543.1	511.9	489.9	490.9		orange1.1g048736m	392.6	527.5	490.4		orange1.1g010522m	4.05796	0.421199	3.07731	0.559454	4.44996		orange1.1g010522m	cel_B
orange1.1g043973m	167.2	135.7	8	orange1.1g043973m		orange1.1g037588m	332.5	343.6	621.7	571.8	514.8	502.2		orange1.1g037588m	338.05	596.75	508.5		orange1.1g046335m	4.6461	2.64589	1.9852	0.0149988	10.1079		orange1.1g046335m	cel_A
orange1.1g006835m	835.1	718.1	9	orange1.1g006835m		orange1.1g047277m	331.1	348.6	757	678.8	552.1	530.6		orange1.1g047277m	339.85	717.9	541.35		orange1.1g006835m	6.98035	4.99085	0.309108	1.68039	9.77218		orange1.1g006835m	cel_C
orange1.1g010632m	798.5	707.4	10	orange1.1g010632m		orange1.1g048705m	318.4	339.4	718.3	655.8	522.5	508.7		orange1.1g048705m	328.9	687.05	515.6		orange1.1g010632m	4.10105	0.354647	3.08876	0.657644	4.20816		orange1.1g010632m	cel_B
orange1.1g042201m	725.9	650.5	11	orange1.1g042201m		orange1.1g045046m	260.8	273.7	577.2	528.3	427.5	420.5		orange1.1g045046m	267.25	552.75	424		orange1.1g012581m	3.82182	0.654343	2.86476	0.302724	6.28086		orange1.1g012581m	cel_B
orange1.1g007014m	743.8	655.3	12	orange1.1g007014m		orange1.1g043219m	365.5	373.8	608.7	557.5	761.6	692		orange1.1g043219m	369.65	583.1	726.8		orange1.1g009690m	3.3019	2.4717	0.574425	0.255767	11.3264		orange1.1g009690m	cel_C
orange1.1g041590m	508.7	655.3	13	orange1.1g041590m		orange1.1g043272m	119.1	128	186.6	176.3	221.5	213.2		orange1.1g043272m	123.55	181.45	217.35		orange1.1g007014m	7.57997	4.05336	3.5207	0.00590422	9.60033		orange1.1g007014m	cel_C
orange1.1g041590m	603.2	479.7	14	orange1.1g048736m		orange1.1g010522m	386.8	401.8	880.2	780.6	604.1	592.5		orange1.1g010522m	394.3	830.4	598.3		orange1.1g011252m	3.68778	0.578119	2.78135	0.328315	5.54168		orange1.1g011252m	cel_B
orange1.1g048736m	626.4	556.4	15	orange1.1g037588m		orange1.1g046335m	878.1	780.2	404.7	375.8	350.6	341.4		orange1.1g046335m	829.15	390.25	346		orange1.1g015354m	3.12341	0.300952	2.3633	0.459162	4.22956		orange1.1g015354m	cel_B
orange1.1g037588m	712.9	570.6	16	orange1.1g047277m		orange1.1g009846m	413.7	412	536	505.5	482.1	479.1		orange1.1g009846m	412.85	520.75	480.6
orange1.1g047277m	678.1	631.6	17	orange1.1g048705m		orange1.1g006835m	392.1	401.9	661.7	607.1	1219.4	1079.2		orange1.1g006835m	397	634.4	1149.3		orange1.1g043321m	1.6604	0.960211	0.693305	0.00688045
orange1.1g048705m	550.5	612.9	18	orange1.1g045046m		orange1.1g010632m	374.4	398.4	881.3	773.6	591.2	561.1		orange1.1g010632m	386.4	827.45	576.15		orange1.1g036398m	1.21879	0.334993	0.844415	0.0393863
orange1.1g045046m	550.5	504.8	19	orange1.1g015354m		orange1.1g012581m	291.1	304.2	753.2	664.5	546.8	531.1		orange1.1g012581m	297.65	708.85	538.95		orange1.1g048736m	1.25301	0.341825	0.869882	0.0413034
orange1.1g045046m	554.7	504.8	20	orange1.1g043219m		orange1.1g009690m	394.8	399.3	634.1	580	775.8	728.9		orange1.1g009690m	397.05	607.05	752.35		orange1.1g037588m	2.40054	0.531452	1.74339	0.125693
orange1.1g015354m	699.5	505.2	21	orange1.1g043272m		orange1.1g007014m	1345.7	1006.3	452.3	422.1	405.2	398.1		orange1.1g007014m	1176	437.2	401.65		orange1.1g045046m	2.65589	0.392265	2.00915	0.254476
orange1.1g043219m	228.2	612.7	22	orange1.1g010522m		orange1.1g011252m	330	349.3	780.6	691.8	577.2	549.4		orange1.1g011252m	339.65	736.2	563.3		orange1.1g009846m	1.00178	0.199346	0.739169	0.0632629
orange1.1g043272m	804.7	199	23	orange1.1g046335m		orange1.1g015354m	243.7	264.9	613.6	566.5	407.1	405.1		orange1.1g015354m	254.3	590.05	406.1		orange1.1g043973m	0.697171	0.0177329	0.471294	0.208144
orange1.1g010522m	611.4	721.4																	orange1.1g043272m	0.871096	0.645743	0.166894	0.0584596
orange1.1g046335m	508.7	552.7
Coccomyxa subellipsoidea C-169 (N =0/9)																										0	0	0		#VALUE!
																										0	0	0
Sequence_ID	E5Tx1D	E5Tx3D				Sequence_ID	E4TA1D	E4TA3D	E4TB1D	E4TB3D	E4TC1D	E4TC3D		Sequence_ID	E4TA	E4TB	E4TC		Sequence_ID	β-score	Group12	Group23	Group13	ANN score		Interprofile HMM
49274	217.4	237.9	1	49274		44180	54.5	53.7	80.8	84.4	64.2	64.3		44180	54.1	82.6	64.25		44180	0.264515	0.0151966	0.193669	0.0556502	2.9361		28.5	18.35	10.15
49274	217.4	248.8	2	41950		14218	212.5	240.9	317.2	334.4	315.2	319.8		14218	226.7	325.8	317.5		14218	0.955635	0.414524	0.538548	0.00256272	5.16951		99.1	8.3	90.8
41950	233.7	248.8	3	14218		66819	201	226.1	273.7	279.3	251.7	257.1		66819	213.55	276.5	254.4		66819	0.584205	0.12506	0.426602	0.0325421	2.77224		62.95	22.1	40.85
14218	372.1	384.5	4	60056		41950	147.9	173.9	198.8	201.5	147.3	146.7		41950	160.9	200.15	147		41950	0.494051	0.0146212	0.14021	0.339219	3.24377		39.25	53.15	13.9
60056	161	160.1	5	68186		49274	138.2	166.3	169.1	179.6	156.3	156		49274	152.25	174.35	156.15		49274	0.207657	0.00265635	0.1312	0.0738008	2.79172		22.1	18.2	3.9
68186	161	220.2	6	66267		44181	164.3	196.5	200	209.8	178.9	183		44181	180.4	204.9	180.95		44181	0.242357	4.41457e-05	0.12528	0.117032	2.66113		24.5	23.95	0.55
68186	215.3	220.2	7	66819		60056	96.3	99.1	141.8	145.5	141.8	145.3		60056	97.7	143.65	143.55		60056	0.459002	0.228751	0.230251	7.70268e-07	10.0684		45.95	0.1	45.85
66267	224.2	241.5	8	44180		68186	123.1	129.8	181.9	192.1	173.7	179		68186	126.45	187	176.35		68186	0.569009	0.202507	0.359273	0.00722785	6.48051		60.55	10.65	49.9
66267	224.2	338.7	9	44181		66267	141.3	166.6	191.7	195	139.5	139.8		66267	153.95	193.35	139.65		66267	0.499018	0.0153513	0.139673	0.343994	3.2518		39.4	53.7	14.3
66819	326	98.9																								0	0	0
44180	91.5	98.9																								0	0	0
44180	91.5	267																								0	0	0
44181	245.5	267
Eucalyptus grandis ( N = 15/29)
Sequence_ID	E5Tx1D	E5Tx3D				Sequence_ID	E4TA1D	E4TA3D	E4TB1D	E4TB3D	E4TC1D	E4TC3D		Sequence_ID	E4TA	E4TB	E4TC		Sequence_ID	β-score	Group12	Group23	Group13	ANN score		Sequence_ID	Prediction
Eucgr.A00393.1	640.2	567.5	1	Eucgr.A00393.1		Eucgr.A02885.1	321	341.6	735.5	663.1	517	498.7		Eucgr.A02885.1	331.3	699.3	507.85		Eucgr.A02885.1	3.42473	0.375702	2.60002	0.449005	4.45805		Eucgr.A02885.1	cel_B		A	1
Eucgr.A02885.1	686.6	613.4	2	Eucgr.A02885.1		Eucgr.A02886.1	318	336.5	728.7	664.5	524.2	501.3		Eucgr.A02886.1	327.25	696.6	512.75		Eucgr.A02886.1	3.43759	0.417016	2.61167	0.408899	4.61728		Eucgr.A02886.1	cel_B		B	8
Eucgr.A02886.1	682.3	615.8	3	Eucgr.A02886.1		Eucgr.D01810.1	363.9	375.1	743	668.6	534.8	501.9		Eucgr.D01810.1	369.5	705.8	518.35		Eucgr.D01810.1	3.12794	0.287735	2.36249	0.477712	4.16441		Eucgr.D01810.1	cel_B		C	6
Eucgr.B02944.1	771.4	683	4	Eucgr.B02944.1		Eucgr.E01715.1	352.8	371.1	600.7	559.5	675.3	633.2		Eucgr.E01715.1	361.95	580.1	654.25		Eucgr.J00862.1	2.95832	2.22097	0.496578	0.240774	11.3004		Eucgr.J00862.1	cel_C
Eucgr.C00736.1	506.2	458.1	5	Eucgr.C00736.1		Eucgr.E01717.1	367.1	385.2	624	574.8	691.6	646		Eucgr.E01717.1	376.15	599.4	668.8		Eucgr.D01675.1	4.04931	0.374851	3.05919	0.61527	4.29521		Eucgr.D01675.1	cel_B
Eucgr.D01675.1	799	702.1	6	Eucgr.D01675.1		Eucgr.E01718.1	216.3	227.9	417.4	384.1	472.8	442.4		Eucgr.E01718.1	222.1	400.75	457.6		Eucgr.D01733.1	6.79263	4.81412	0.274901	1.7036	9.74367		Eucgr.D01733.1	cel_C
Eucgr.D01733.1	829.4	709.2	7	Eucgr.D01733.1		Eucgr.L02852.1	249.1	276.6	412.9	388.5	439.2	410		Eucgr.L02852.1	262.85	400.7	424.6		Eucgr.A00393.1	4.47272	2.59621	1.85689	0.0196212	10.3502		Eucgr.A00393.1	cel_A
Eucgr.D01810.1	697.3	622.6	8	Eucgr.D01810.1		Eucgr.L02930.1	77.7	85.6	155	153.4	185.8	189.4		Eucgr.L02930.1	81.65	154.2	187.6		Eucgr.E00858.1	6.86907	4.87154	0.279873	1.71766	9.74856		Eucgr.E00858.1	cel_C
Eucgr.D01896.1	57.7	622.6	9	Eucgr.D01896.1		Eucgr.J00862.1	394.4	407.8	607.3	565.1	743.5	695.2		Eucgr.J00862.1	401.1	586.2	719.35		Eucgr.F00710.1	3.32109	2.51598	0.472792	0.332312	11.3144		Eucgr.F00710.1	cel_C
Eucgr.D01896.1	57.7	55.3	10	Eucgr.E00858.1		Eucgr.I02356.1	398.2	385.9	525.8	487.6	481.5	480.8		Eucgr.I02356.1	392.05	506.7	481.15		Eucgr.F02941.1	3.85304	0.292309	2.88053	0.680204	3.99376		Eucgr.F02941.1	cel_B
Eucgr.E00858.1	826.5	710.9	11	Eucgr.E01715.1		Eucgr.D01675.1	379.5	395.2	876.3	769.1	594.7	566.5		Eucgr.D01675.1	387.35	822.7	580.6		Eucgr.G00035.1	7.77923	4.12965	3.64482	0.00476227	9.595		Eucgr.G00035.1	cel_C
Eucgr.E01715.1	677.1	616.4	12	Eucgr.E01717.1		Eucgr.D01733.1	400.8	408.2	655.3	596.7	1208	1064.9		Eucgr.D01733.1	404.5	626	1136.45		Eucgr.H01095.1	3.96622	0.484979	3.01324	0.468007	4.66901		Eucgr.H01095.1	cel_B
Eucgr.E01717.1	695.6	627.2	13	Eucgr.E01718.1		Eucgr.A00393.1	941.6	751.1	445.2	411.9	384.7	373.2		Eucgr.A00393.1	846.35	428.55	378.95		Eucgr.K00765.1	3.46674	2.61334	0.548038	0.305362	11.329		Eucgr.K00765.1	cel_C
Eucgr.E01718.1	468.4	627.2	14	Eucgr.F00694.1		Eucgr.E00858.1	393.3	404	650	596.7	1210.6	1067.1		Eucgr.E00858.1	398.65	623.35	1138.85		Eucgr.B02944.1	4.3553	0.575291	3.30606	0.473946	4.81262		Eucgr.B02944.1	cel_B
Eucgr.E01718.1	468.4	417.1	15	Eucgr.F00710.1		Eucgr.F00710.1	402.8	404.4	619.5	573.2	780	741.1		Eucgr.F00710.1	403.6	596.35	760.55		Eucgr.I01325.1	3.63713	0.627544	2.72457	0.285018	6.30034		Eucgr.I01325.1	cel_B
Eucgr.F00694.1	20.2	19.9	16	Eucgr.F01640.1		Eucgr.F00694.1	0	0	18.1	16.9	26.9	28.1		Eucgr.F00694.1	0	17.5	27.5
Eucgr.F00710.1	736.2	650.3	17	Eucgr.F02731.1		Eucgr.F01640.1	378.9	385.8	530.4	498.2	483.2	483		Eucgr.F01640.1	382.35	514.3	483.1		Eucgr.E01715.1	2.71852	1.85409	0.789058	0.0753737
Eucgr.F01640.1	592.3	542.9	18	Eucgr.F02941.1		Eucgr.F02731.1	362.7	354.3	241.6	235.7	216.3	217.4		Eucgr.F02731.1	358.5	238.65	216.85		Eucgr.E01717.1	2.72564	1.83166	0.82856	0.065425
Eucgr.F02731.1	345.8	326.4	19	Eucgr.G00035.1		Eucgr.F02941.1	363.3	381.2	829.8	744	554.6	525.8		Eucgr.F02941.1	372.25	786.9	540.2		Eucgr.E01718.1	2.19248	1.47912	0.658697	0.0546682
Eucgr.F02941.1	760.5	671.1	20	Eucgr.G00830.1		Eucgr.G00035.1	1369.1	1048.4	462.3	434	421	410.6		Eucgr.G00035.1	1208.75	448.15	415.8		Eucgr.L02852.1	1.52956	0.935019	0.581098	0.0134388
Eucgr.G00035.1	766.2	674.1	21	Eucgr.G01728.1		Eucgr.G00830.1	0	0	28	26.6	13.5	13.5		Eucgr.G00830.1	0	27.3	13.5		Eucgr.I02356.1	1.06947	0.33793	0.709056	0.0224792
Eucgr.G00830.1	23.1	21.4	22	Eucgr.H01095.1		Eucgr.G01728.1	198.7	206	520.7	441.9	359	333.4		Eucgr.G01728.1	202.35	481.3	346.2		Eucgr.F01640.1	1.22902	0.374315	0.825388	0.0293176
Eucgr.G01728.1	474.9	407.5	23	Eucgr.H04579.1		Eucgr.H01095.1	387.9	397.1	867.8	769.5	613.2	601.4		Eucgr.H01095.1	392.5	818.65	607.3		Eucgr.F02731.1	1.33749	0.823563	0.501125	0.0128063
Eucgr.H01095.1	799.5	713.6	24	Eucgr.I01325.1		Eucgr.H04579.1	44.4	48.2	63.4	56.3	125.7	106.5		Eucgr.H04579.1	46.3	59.85	116.1		Eucgr.G01728.1	2.59609	0.333816	1.9715	0.29077
Eucgr.H04579.1	80.3	713.6	25	Eucgr.I02356.1		Eucgr.K00765.1	379.9	399	625.4	575.6	786.6	737.9		Eucgr.K00765.1	389.45	600.5	762.25		Eucgr.C00736.1	2.02983	0.395746	1.50158	0.132505
Eucgr.H04579.1	80.3	69.5	26	Eucgr.J00862.1		Eucgr.B02944.1	327.9	338.7	849	753.6	589.5	565.7		Eucgr.B02944.1	333.3	801.3	577.6		Eucgr.D01896.1	1.28195	0.724685	0.00363675	0.553631
Eucgr.I01325.1	720	643.5	27	Eucgr.K00765.1		Eucgr.C00736.1	255.1	269.6	502	459.9	406.3	390.4		Eucgr.C00736.1	262.35	480.95	398.35		Eucgr.L02930.1	0.983079	0.702738	0.236903	0.0434377
Eucgr.I02356.1	589.2	540.3	28	Eucgr.L02852.1		Eucgr.I01325.1	325.5	341.2	766.6	682.8	577	550.6		Eucgr.I01325.1	333.35	724.7	563.8		Eucgr.F00694.1	0.255271	0.187603	0.0523294	0.0153393
Eucgr.J00862.1	702.8	628.9	29	Eucgr.L02930.1		Eucgr.D01896.1	22.6	26.2	36.1	35.6	184.4	130.5		Eucgr.D01896.1	24.4	35.85	157.45		Eucgr.G00830.1	0.254083	0.0297894	0.193028	0.0312652
Eucgr.K00765.1	735.7	644.3																	Eucgr.H04579.1	0.653766	0.421027	0.0102406	0.222498
Eucgr.L02852.1	473.4	644.3
Eucgr.L02852.1	473.4	438.1
Eucgr.L02852.1	473.4	438.1
Eucgr.L02930.1	179.1	438.1
Eucgr.L02930.1	179.1	170.2
Eutrema salsugineum (N = 15/(22+2) )
Sequence_ID	E5Tx1D	E5Tx3D				Sequence_ID	E4TA1D	E4TA3D	E4TB1D	E4TB3D	E4TC1D	E4TC3D		Sequence_ID	E4TA	E4TB	E4TC		Sequence_ID	β-score	Group12	Group23	Group13	ANN score		Sequence_ID	Prediction
Thhalv10016495m	741.1	649.5	1	Thhalv10016495m		Thhalv10023353m	389.9	402.5	642.5	590.6	1190	1062.8		Thhalv10023353m	396.2	616.55	1126.4		Thhalv10023353m	6.77649	4.79982	0.272597	1.70407	9.74123		Thhalv10023353m	cel_C		A	2
Thhalv10017694m	690.2	10.7	2	Thhalv10017694m		Thhalv10011318m	380.5	389.3	588.4	536.9	780.3	692.2		Thhalv10011318m	384.9	562.65	736.25		Thhalv10011318m	3.27004	2.48425	0.403103	0.382688	11.2961		Thhalv10011318m	cel_C		B	8
Thhalv10011318m	615.7	599.1	3	Thhalv10011318m		Thhalv10025010m	346.6	369	709	630.9	536.5	505.8		Thhalv10025010m	357.8	669.95	521.15		Thhalv10025010m	2.90489	0.385816	2.20484	0.314234	4.75454		Thhalv10025010m	cel_B		C	5
Thhalv10007364m	806.4	561.8	4	Thhalv10007364m		Thhalv10025071m	368.2	379	767.6	692.5	545.4	518.7		Thhalv10025071m	373.6	730.05	532.05		Thhalv10025071m	3.31548	0.307865	2.50511	0.502511	4.20384		Thhalv10025071m	cel_B
Thhalv10007402m	775.9	719.7	5	Thhalv10007402m		Thhalv10016495m	378.1	398.2	633.5	577.2	790.5	746		Thhalv10016495m	388.15	605.35	768.25		Thhalv10016495m	3.53417	2.6607	0.570395	0.303079	11.3328		Thhalv10016495m	cel_C
Thhalv10007462m	669.6	691	6	Thhalv10007462m		Thhalv10027409m	323.6	336	762.9	676.4	548.6	525.1		Thhalv10027409m	329.8	719.65	536.85		Thhalv10027409m	3.62765	0.497814	2.75134	0.378503	4.88935		Thhalv10027409m	cel_B
Thhalv10001734m	547.7	596.2	7	Thhalv10001734m		Thhalv10027420m	330.2	355.8	660.7	594.9	502.1	488.4		Thhalv10027420m	343	627.8	495.25		Thhalv10003366m	3.41063	1.93254	1.46801	0.0100871	10.2585		Thhalv10003366m	cel_A
Thhalv10001473m	618.2	480.5	8	Thhalv10001473m		Thhalv10027553m	355.4	372.1	619	564.6	631.1	585.4		Thhalv10027553m	363.75	591.8	608.25		Thhalv10012932m	7.34502	3.94526	3.39321	0.00654837	9.60658		Thhalv10012932m	cel_C
Thhalv10018397m	591.6	570.3	9	Thhalv10018397m		Thhalv10003366m	702.4	611.1	350.7	316.6	310.1	295		Thhalv10003366m	656.75	333.65	302.55		Thhalv10028514m	6.58405	4.75415	0.323599	1.50631	9.78669		Thhalv10028514m	cel_C
Thhalv10018270m	785.9	530.2	10	Thhalv10018270m		Thhalv10012932m	1305.9	968.9	437.1	408.7	391.4	380.7		Thhalv10012932m	1137.4	422.9	386.05		Thhalv10028585m	4.04301	0.41716	3.06551	0.560336	4.44046		Thhalv10028585m	cel_B
Thhalv10018439m	744.4	694.5	11	Thhalv10018439m		Thhalv10028514m	381.4	393.4	649.7	595.2	1170	1024		Thhalv10028514m	387.4	622.45	1097		Thhalv10018439m	4.36857	0.491477	3.31773	0.559367	4.58278		Thhalv10018439m	cel_B
Thhalv10018465m	646.4	665.3	12	Thhalv10018465m		Thhalv10028585m	380.9	396.4	873.9	772.4	597.1	585.6		Thhalv10028585m	388.65	823.15	591.35		Thhalv10007402m	4.20468	0.426151	3.18657	0.591967	4.43418		Thhalv10007402m	cel_B
Thhalv10027420m	722.3	587.9	13	Thhalv10027420m		Thhalv10002503m	343.1	358.9	616	575.1	528.3	509.1		Thhalv10002503m	351	595.55	518.7		Thhalv10007462m	4.13776	0.530143	3.14241	0.465205	4.75255		Thhalv10007462m	cel_B
Thhalv10025071m	675.3	645.8	14	Thhalv10025071m		Thhalv10001473m	281.3	295.9	489.6	445.4	514.5	472.5		Thhalv10001473m	288.6	467.5	493.5		Thhalv10018270m	3.83741	2.16982	1.65666	0.0109345	10.1716		Thhalv10018270m	cel_A
Thhalv10027553m	687.1	599.2	15	Thhalv10027553m		Thhalv10001734m	359.2	377.6	608.3	559	616.3	577.5		Thhalv10001734m	368.4	583.65	596.9		Thhalv10018465m	3.74069	0.212517	2.73619	0.791981	3.62504		Thhalv10018465m	cel_B
Thhalv10025010m	712.2	611.3	16	Thhalv10025010m		Thhalv10018439m	340	355.1	867.3	766.6	587.7	563		Thhalv10018439m	347.55	816.95	575.35
Thhalv10027409m	663.3	634.2	17	Thhalv10027409m		Thhalv10007364m	396	393.7	556.2	518.2	504.9	505.3		Thhalv10007364m	394.85	537.2	505.1		Thhalv10027420m	2.65001	0.368951	2.00904	0.272023
Thhalv10024681m	634	588.2	18	Thhalv10024681m		Thhalv10007402m	376	391.6	884.3	787.1	598.9	586.9		Thhalv10007402m	383.8	835.7	592.9		Thhalv10027553m	2.37247	1.30729	1.06113	0.00404675
Thhalv10002503m	810.7	582.3	19	Thhalv10002503m		Thhalv10007462m	343.8	365	846.5	751.5	594.5	572.1		Thhalv10007462m	354.4	799	583.3		Thhalv10002503m	2.26912	0.548553	1.62099	0.0995851
Thhalv10028514m	798.2	697.6	20	Thhalv10028514m		Thhalv10018270m	856.1	677.2	417.5	387.9	374.3	362.4		Thhalv10018270m	766.65	402.7	368.35		Thhalv10001473m	1.9484	1.16119	0.774783	0.012426
Thhalv10028585m	817.2	711.1	21	Thhalv10028585m		Thhalv10018465m	365.9	381.7	816.7	737	527	506.2		Thhalv10018465m	373.8	776.85	516.6		Thhalv10001734m	2.22547	1.21054	1.01214	0.00279631
Thhalv10023353m	725	705.3	22	Thhalv10023353m		Thhalv10018397m	408.1	412	552	519.6	502.8	506.8		Thhalv10018397m	410.05	535.8	504.8		Thhalv10007364m	1.32744	0.416485	0.882342	0.0286143
Thhalv10012932m	725	639.4	23	Thhalv10012932m															Thhalv10018397m	1.1702	0.346585	0.793093	0.0305175
Thhalv10003366m	533.7	639.4	24	Thhalv10003366m
Fragaria vesca h (N = 13/(22+1))
Sequence_ID	E5Tx1D	E5Tx3D				Sequence_ID	E4TA1D	E4TA3D	E4TB1D	E4TB3D	E4TC1D	E4TC3D		Sequence_ID	E4TA	E4TB	E4TC		Sequence_ID	β-score	Group12	Group23	Group13	ANN score		Sequence_ID	Prediction
mrna14858.1-v1.0-hybrid	600.1	552.6	1	mrna14858.1-v1.0-hybrid		mrna15488.1-v1.0-hybrid	324.4	341.2	614.1	571	536.1	518.9		mrna15488.1-v1.0-hybrid	332.8	592.55	527.5		mrna32087.1-v1.0-hybrid	7.13277	5.04276	0.281583	1.80843	9.74935		mrna32087.1-v1.0-hybrid	cel_C		A	0
mrna21253.1-v1.0-hybrid	667.3	597.5	2	mrna21253.1-v1.0-hybrid		mrna32087.1-v1.0-hybrid	388.7	401.5	653.9	596.1	1245	1082.3		mrna32087.1-v1.0-hybrid	395.1	625	1163.65		mrna01234.1-v1.0-hybrid	3.61222	2.72261	0.572422	0.31719	11.3348		mrna01234.1-v1.0-hybrid	cel_C		B	9
mrna21255.1-v1.0-hybrid	687.1	620.8	3	mrna21255.1-v1.0-hybrid		mrna00816.1-v1.0-hybrid	346	364	599.3	550.4	638.1	605.4		mrna00816.1-v1.0-hybrid	355	574.85	621.75		mrna01563.1-v1.0-hybrid	3.65862	0.628504	2.74167	0.288451	6.27208		mrna01563.1-v1.0-hybrid	cel_B		C	4
mrna21252.1-v1.0-hybrid	687.6	610.2	4	mrna21252.1-v1.0-hybrid		mrna01234.1-v1.0-hybrid	367.8	386.7	623.6	571.2	789.2	742.2		mrna01234.1-v1.0-hybrid	377.25	597.4	765.7		mrna01891.1-v1.0-hybrid	4.2309	0.329929	3.16842	0.732548	4.07969		mrna01891.1-v1.0-hybrid	cel_B
mrna21254.1-v1.0-hybrid	573.8	610.2	5	mrna21254.1-v1.0-hybrid		mrna01563.1-v1.0-hybrid	329.6	346.9	774.3	689.5	582.6	556.6		mrna01563.1-v1.0-hybrid	338.25	731.9	569.6		mrna21252.1-v1.0-hybrid	3.46543	0.396764	2.6323	0.436365	4.52693		mrna21252.1-v1.0-hybrid	cel_B
mrna21254.1-v1.0-hybrid	573.8	513.9	6	mrna00816.1-v1.0-hybrid		mrna01891.1-v1.0-hybrid	372.6	396.2	891.6	787.7	582.6	559.7		mrna01891.1-v1.0-hybrid	384.4	839.65	571.15		mrna21253.1-v1.0-hybrid	3.15409	0.572321	2.35185	0.22992	6.50801		mrna21253.1-v1.0-hybrid	cel_B
mrna00816.1-v1.0-hybrid	660.2	591.6	7	mrna01234.1-v1.0-hybrid		mrna21252.1-v1.0-hybrid	316.4	338.1	734.9	664.3	522.8	496		mrna21252.1-v1.0-hybrid	327.25	699.6	509.4		mrna21255.1-v1.0-hybrid	3.18472	0.567306	2.37892	0.238498	6.39949		mrna21255.1-v1.0-hybrid	cel_B
mrna01234.1-v1.0-hybrid	730.7	645.1	8	mrna15488.1-v1.0-hybrid		mrna21253.1-v1.0-hybrid	318.1	334.7	698.6	633.2	539.9	521.9		mrna21253.1-v1.0-hybrid	326.4	665.9	530.9		mrna29283.1-v1.0-hybrid	7.60392	4.01146	3.58876	0.00370127	9.59427		mrna29283.1-v1.0-hybrid	cel_C
mrna15488.1-v1.0-hybrid	632.8	575	9	mrna08501.1-v1.0-hybrid		mrna21254.1-v1.0-hybrid	297.7	307.1	593.3	543.4	452.2	430.3		mrna21254.1-v1.0-hybrid	302.4	568.35	441.25		mrna31222.1-v1.0-hybrid	3.85902	0.236	2.84011	0.782903	3.71145		mrna31222.1-v1.0-hybrid	cel_B
mrna15488.1-v1.0-hybrid	620.4	575	10	mrna31225.1-v1.0-hybrid		mrna21255.1-v1.0-hybrid	329	345.4	707.8	652.1	548.1	535.8		mrna21255.1-v1.0-hybrid	337.2	679.95	541.95		mrna31223.1-v1.0-hybrid	3.76311	0.247466	2.78534	0.730301	3.79168		mrna31223.1-v1.0-hybrid	cel_B
mrna08501.1-v1.0-hybrid	739.3	568.7	11	mrna31223.1-v1.0-hybrid		mrna21630.1-v1.0-hybrid	116.7	113.1	265	216.1	182	162.7		mrna21630.1-v1.0-hybrid	114.9	240.55	172.35		mrna31225.1-v1.0-hybrid	3.78071	0.217128	2.76802	0.795567	3.63761		mrna31225.1-v1.0-hybrid	cel_B
mrna31225.1-v1.0-hybrid	748	652.2	12	mrna01563.1-v1.0-hybrid		mrna21629.1-v1.0-hybrid	206.1	214.4	388.6	373.8	309.4	304.6		mrna21629.1-v1.0-hybrid	210.25	381.2	307		mrna11058.1-v1.0-hybrid	3.53225	2.67883	0.485753	0.367671	11.3235		mrna11058.1-v1.0-hybrid	cel_C
mrna31223.1-v1.0-hybrid	727.8	657.5	13	mrna11076.1-v1.0-hybrid		mrna29283.1-v1.0-hybrid	1331.1	1003	435.7	407.6	399.9	387		mrna29283.1-v1.0-hybrid	1167.05	421.65	393.45		mrna11076.1-v1.0-hybrid	3.81547	0.392586	2.89278	0.530105	4.41149		mrna11076.1-v1.0-hybrid	cel_B
mrna01563.1-v1.0-hybrid	754.3	651.6	14	mrna31222.1-v1.0-hybrid		mrna31222.1-v1.0-hybrid	357.9	374.3	828.7	734.9	533.2	503.8		mrna31222.1-v1.0-hybrid	366.1	781.8	518.5
mrna11076.1-v1.0-hybrid	749.9	671.1	15	mrna32087.1-v1.0-hybrid		mrna31223.1-v1.0-hybrid	360.3	376	819.8	727	533.8	509.8		mrna31223.1-v1.0-hybrid	368.15	773.4	521.8		mrna15488.1-v1.0-hybrid	2.41639	0.707844	1.64337	0.0651762
mrna31222.1-v1.0-hybrid	832.7	659.6	16	mrna29283.1-v1.0-hybrid		mrna31225.1-v1.0-hybrid	355.7	371.6	814.8	727.2	524.7	492.7		mrna31225.1-v1.0-hybrid	363.65	771	508.7		mrna00816.1-v1.0-hybrid	2.50677	1.58266	0.892293	0.0318164
mrna32087.1-v1.0-hybrid	736.1	709.7	17	mrna11058.1-v1.0-hybrid		mrna25126.1-v1.0-hybrid	510.1	466.7	393.3	368.1	354	343.7		mrna25126.1-v1.0-hybrid	488.4	380.7	348.85		mrna21254.1-v1.0-hybrid	2.47498	0.327034	1.87872	0.269227
mrna29283.1-v1.0-hybrid	718.6	640.3	18	mrna31843.1-v1.0-hybrid		mrna14858.1-v1.0-hybrid	388.2	389.2	540	509.7	496.2	498.5		mrna14858.1-v1.0-hybrid	388.7	524.85	497.35		mrna21630.1-v1.0-hybrid	1.169	0.11543	0.885246	0.168327
mrna11058.1-v1.0-hybrid	713.3	625.7	19	mrna25126.1-v1.0-hybrid		mrna08501.1-v1.0-hybrid	419.1	417.6	550.1	516.8	504.1	501.8		mrna08501.1-v1.0-hybrid	418.35	533.45	502.95		mrna21629.1-v1.0-hybrid	1.5897	0.251144	1.19842	0.140143
mrna31843.1-v1.0-hybrid	510.1	642.6	20	mrna01891.1-v1.0-hybrid		mrna03017.1-v1.0-hybrid	373.9	391.5	626.1	577.2	697.5	646.9		mrna03017.1-v1.0-hybrid	382.7	601.65	672.2		mrna25126.1-v1.0-hybrid	1.30093	0.866978	0.405177	0.0287736
mrna25126.1-v1.0-hybrid	804	464.1	21	mrna21629.1-v1.0-hybrid		mrna11058.1-v1.0-hybrid	387.8	398.1	623.2	566.3	812.8	732.3		mrna11058.1-v1.0-hybrid	392.95	594.75	772.55		mrna14858.1-v1.0-hybrid	1.27362	0.424941	0.826974	0.0217078
mrna01891.1-v1.0-hybrid	380	715.2	22	mrna03017.1-v1.0-hybrid		mrna11076.1-v1.0-hybrid	362.7	368.5	823.8	727.5	563.6	549.7		mrna11076.1-v1.0-hybrid	365.6	775.65	556.65		mrna08501.1-v1.0-hybrid	1.06967	0.300538	0.736573	0.0325611
mrna21629.1-v1.0-hybrid	702.4	354.8	23	mrna21630.1-v1.0-hybrid															mrna03017.1-v1.0-hybrid	2.69466	1.82168	0.804422	0.068563
mrna03017.1-v1.0-hybrid	246.7	626.7
mrna21630.1-v1.0-hybrid	726.5	194.9
Gossypium raimondii (N = 19/26)
Sequence_ID	E5Tx1D	E5Tx3D				Sequence_ID	E4TA1D	E4TA3D	E4TB1D	E4TB3D	E4TC1D	E4TC3D		Sequence_ID	E4TA	E4TB	E4TC		Sequence_ID	β-score	Group12	Group23	Group13	ANN score		Sequence_ID	Prediction
Gorai.010G092700.1	633.5	580.4	1	Gorai.010G092700.1		Gorai.004G133700.1	390.7	403	662.3	604.7	1266.1	1108.7		Gorai.004G133700.1	396.85	633.5	1187.4		Gorai.004G133700.1	7.33692	5.18788	0.290087	1.85895	9.75667		Gorai.004G133700.1	cel_C		A	0
Gorai.010G143300.1	767.2	679	2	Gorai.010G143300.1		Gorai.010G005200.1	412.9	398	558.1	520.9	486.6	484.4		Gorai.010G005200.1	405.45	539.5	485.5		Gorai.007G170600.1	3.58385	2.69757	0.580122	0.306156	11.3347		Gorai.007G170600.1	cel_C		B	9
Gorai.010G005200.1	611	559.7	3	Gorai.010G005200.1		Gorai.002G123700.1	409.9	403	545	508.1	479.9	479.8		Gorai.002G123700.1	406.45	526.55	479.85		Gorai.011G089500.1	8.05856	4.34726	3.70318	0.00812895	9.59989		Gorai.011G089500.1	cel_C		C	10
Gorai.009G290800.1	772.5	682.3	4	Gorai.009G290800.1		Gorai.007G170600.1	379.9	395.2	634.6	581.6	797.9	748.1		Gorai.007G170600.1	387.55	608.1	773		Gorai.002G092400.1	3.40389	2.53698	0.62043	0.246486	11.333		Gorai.002G092400.1	cel_C
Gorai.009G195400.1	599	548.3	5	Gorai.009G195400.1		Gorai.011G089500.1	1405.3	1061.9	464.9	437.5	412.6	403.8		Gorai.011G089500.1	1233.6	451.2	408.2		Gorai.013G032600.1	3.7239	0.547904	2.81755	0.358445	5.15181		Gorai.013G032600.1	cel_B
Gorai.004G286200.1	623.2	566.8	6	Gorai.004G286200.1		Gorai.002G092400.1	360.7	379.1	615.8	566.3	759	713.6		Gorai.002G092400.1	369.9	591.05	736.3		Gorai.009G290800.1	3.95169	0.230832	2.89734	0.823516	3.66604		Gorai.009G290800.1	cel_B
Gorai.004G133700.1	839.6	721.3	7	Gorai.004G133700.1		Gorai.013G032600.1	332.9	349.9	785.9	697.5	577	544.6		Gorai.013G032600.1	341.4	741.7	560.8		Gorai.008G254000.1	7.27054	5.15314	0.294417	1.82299	9.76065		Gorai.008G254000.1	cel_C
Gorai.007G126900.1	807.7	720.4	8	Gorai.007G126900.1		Gorai.010G092700.1	348.4	366	607.7	565.4	520.5	504.7		Gorai.010G092700.1	357.2	586.55	512.6		Gorai.008G141900.1	4.30697	2.59376	1.68175	0.0314583	10.8167		Gorai.008G141900.1	cel_C
Gorai.007G170600.1	743.5	651.2	9	Gorai.007G170600.1		Gorai.009G290800.1	368.3	386.3	848.4	757.7	545.9	514.3		Gorai.009G290800.1	377.3	803.05	530.1		Gorai.007G126900.1	4.11699	0.410168	3.11853	0.588292	4.402		Gorai.007G126900.1	cel_B
Gorai.007G195700.1	611.3	558.6	10	Gorai.007G195700.1		Gorai.009G195400.1	406.3	394.3	542.7	506.8	478	479.8		Gorai.009G195400.1	400.3	524.75	478.9		Gorai.005G210200.1	3.35227	2.53972	0.47664	0.335915	11.3162		Gorai.005G210200.1	cel_C
Gorai.013G032600.1	732.8	653.5	11	Gorai.013G032600.1		Gorai.008G254000.1	387.2	405	661.8	604.7	1257.1	1102		Gorai.008G254000.1	396.1	633.25	1179.55		Gorai.005G160300.1	4.47104	0.597367	3.39315	0.480522	4.83595		Gorai.005G160300.1	cel_B
Gorai.002G092400.1	715.5	632.8	12	Gorai.002G092400.1		Gorai.008G141900.1	858.6	764.3	433.4	404.4	360.2	354.7		Gorai.008G141900.1	811.45	418.9	357.45		Gorai.003G080800.1	7.28475	5.16818	0.297881	1.81869	9.76343		Gorai.003G080800.1	cel_C
Gorai.002G123700.1	603.4	555.9	13	Gorai.002G123700.1		Gorai.007G195700.1	411.7	395	552.2	517.3	479.7	477.8		Gorai.007G195700.1	403.35	534.75	478.75		Gorai.002G175700.1	4.46222	0.594873	3.38662	0.480734	4.83153		Gorai.002G175700.1	cel_B
Gorai.002G175700.1	782.9	694.6	14	Gorai.002G175700.1		Gorai.007G126900.1	382.2	399.9	884.4	782.7	599.9	588.5		Gorai.007G126900.1	391.05	833.55	594.2		Gorai.001G048100.1	3.57842	0.487159	2.71456	0.376706	4.86567		Gorai.001G048100.1	cel_B
Gorai.003G077300.1	799	707.7	15	Gorai.003G077300.1		Gorai.005G210200.1	384.5	398.3	612.3	559.4	791.7	711.7		Gorai.005G210200.1	391.4	585.85	751.7		Gorai.010G143300.1	8.12047	4.35346	3.76017	0.00683937	9.59606		Gorai.010G143300.1	cel_C
Gorai.003G089600.1	517.1	479.8	16	Gorai.003G089600.1		Gorai.005G160300.1	330.1	347.3	868.3	770	599.8	581.8		Gorai.005G160300.1	338.7	819.15	590.8		Gorai.001G095700.1	3.52288	2.65114	0.571995	0.299747	11.3326		Gorai.001G095700.1	cel_C
Gorai.003G080800.1	835.5	719.3	17	Gorai.003G080800.1		Gorai.003G089600.1	539.1	495.3	387.1	362.1	375.5	370.7		Gorai.003G089600.1	517.2	374.6	373.1		Gorai.008G250400.1	3.40412	0.347765	2.58042	0.475938	4.35168		Gorai.008G250400.1	cel_B
Gorai.005G160300.1	786.8	697.7	18	Gorai.005G160300.1		Gorai.003G080800.1	381.6	396.3	655	600.3	1247.9	1100		Gorai.003G080800.1	388.95	627.65	1173.95		Gorai.003G077300.1	4.10396	0.357019	3.09185	0.655087	4.21676		Gorai.003G077300.1	cel_B
Gorai.005G210200.1	708.5	619.7	19	Gorai.005G210200.1		Gorai.002G175700.1	327.7	343.3	862.3	767.7	595.6	578.1		Gorai.002G175700.1	335.5	815	586.85		Gorai.008G031800.1	3.68699	0.53225	2.79177	0.362978	5.06515		Gorai.008G031800.1	cel_B
Gorai.011G089500.1	768.3	678.2	20	Gorai.011G089500.1		Gorai.001G048100.1	314	333.4	744.2	672.3	537.6	516.8		Gorai.001G048100.1	323.7	708.25	527.2
Gorai.008G254000.1	839.2	721	21	Gorai.008G254000.1		Gorai.010G143300.1	1410.9	1067.7	462.3	435.1	412.9	405.3		Gorai.010G143300.1	1239.3	448.7	409.1		Gorai.010G005200.1	1.24556	0.221703	0.93047	0.0933821
Gorai.008G250400.1	720.9	645.6	22	Gorai.008G250400.1		Gorai.001G095700.1	377.6	394.8	629.1	577.5	791.2	739		Gorai.001G095700.1	386.2	603.3	765.1		Gorai.002G123700.1	1.11552	0.209047	0.828996	0.0774719
Gorai.008G141900.1	625.6	574.8	23	Gorai.008G141900.1		Gorai.008G250400.1	363.3	374.4	773.6	695.8	557.4	520.1		Gorai.008G250400.1	368.85	734.7	538.75		Gorai.010G092700.1	2.128	0.501067	1.52824	0.0986974
Gorai.008G031800.1	726.1	649	24	Gorai.008G031800.1		Gorai.003G077300.1	374.6	399	880.2	776.1	591.4	563		Gorai.003G077300.1	386.8	828.15	577.2		Gorai.009G195400.1	1.15534	0.232907	0.85102	0.0714104
Gorai.001G095700.1	738.1	648.5	25	Gorai.001G095700.1		Gorai.004G286200.1	338.5	351.5	606.9	563.3	506.3	493.1		Gorai.004G286200.1	345	585.1	499.7		Gorai.007G195700.1	1.22169	0.199011	0.919174	0.103501
Gorai.001G048100.1	692.9	620.2	26	Gorai.001G048100.1		Gorai.008G031800.1	330.9	346.9	778.5	691.9	567.6	540.9		Gorai.008G031800.1	338.9	735.2	554.25		Gorai.003G089600.1	1.43363	0.728039	0.70554	5.54924e-05
																			Gorai.004G286200.1	2.22841	0.469559	1.63118	0.127671
Linum usitatissimum ( N = 30/45)
Sequence_ID	E5Tx1D	E5Tx3D				Sequence_ID	E4TA1D	E4TA3D	E4TB1D	E4TB3D	E4TC1D	E4TC3D		Sequence_ID	E4TA	E4TB	E4TC		Sequence_ID	β-score	Group12	Group23	Group13	ANN score		Sequence_ID	Prediction
Lus10017338	469.4	2	1	Lus10017338		Lus10028619	519.1	493.3	390.1	360.2	334.3	327.3		Lus10028619	506.2	375.15	330.8		Lus10026863	4.03524	2.29955	1.72251	0.0131759	10.2126		Lus10026863	cel_A		A	3
Lus10017338	469.4	443.5	2	Lus10017402		Lus10026863	879.4	713.5	431.6	399.2	380.7	372.8		Lus10026863	796.45	415.4	376.75		Lus10003888	6.70828	4.82359	0.315253	1.56943	9.77748		Lus10003888	cel_C		B	16
Lus10017402	638.7	443.5	3	Lus10026863		Lus10003888	386.4	399.5	656.2	598.8	1180.2	1051.7		Lus10003888	392.95	627.5	1115.95		Lus10017402	3.39222	2.57271	0.465968	0.353545	11.3158		Lus10017402	cel_C		C	11
Lus10017402	617.9	580.9	4	Lus10003888		Lus10034515	400.7	407.2	561.2	527.5	518.2	514.7		Lus10034515	403.95	544.35	516.45		Lus10027201	3.14068	0.371038	2.38606	0.383582	4.54224		Lus10027201	cel_B
Lus10026863	820.8	541.9	5	Lus10018918		Lus10017338	204.5	218.3	522	494.7	349.2	358.3		Lus10017338	211.4	508.35	353.75		Lus10027205	3.27837	0.411131	2.4903	0.376941	4.6634		Lus10027205	cel_B
Lus10003888	512.9	709.4	6	Lus10027201		Lus10017402	336.7	351.3	549.3	526.1	721.3	695.8		Lus10017402	344	537.7	708.55		Lus10018077	3.53455	0.487491	2.68035	0.366703	4.9011		Lus10018077	cel_B
Lus10018918	671.7	476.6	7	Lus10027205		Lus10018918	534.9	510.2	398.9	369	341.4	334.4		Lus10018918	522.55	383.95	337.9		Lus10007584	5.18916	2.85877	2.32157	0.0088117	9.7806		Lus10007584	cel_C
Lus10027201	692.2	594.6	8	Lus10018077		Lus10027201	324	342.3	708.8	632.4	511.9	489.3		Lus10027201	333.15	670.6	500.6		Lus10031139	2.80884	0.294944	2.13064	0.383258	4.3096		Lus10031139	cel_B
Lus10027205	724.6	614.1	9	Lus10007584		Lus10027205	330.4	351.3	729.3	656.9	529.7	511.2		Lus10027205	340.85	693.1	520.45		Lus10029071	4.27247	0.464952	3.24319	0.564329	4.53263		Lus10029071	cel_B
Lus10018077	512.3	644.3	10	Lus10007585		Lus10018077	342.8	354.3	770.5	686.3	561.3	540.2		Lus10018077	348.55	728.4	550.75		Lus10042071	3.55837	0.561795	2.68262	0.313951	5.58021		Lus10042071	cel_B
Lus10007584	512.3	458.9	11	Lus10031139		Lus10007585	345.1	139.2	76.1	71.1	70.2	69.6		Lus10007585	242.15	73.6	69.9		Lus10001666	3.90431	0.328071	2.93627	0.639965	4.14293		Lus10001666	cel_B
Lus10007584	110.8	458.9	12	Lus10029071		Lus10007584	819.5	752.2	292.6	281.4	253.8	248.4		Lus10007584	785.85	287	251.1		Lus10010201	3.56528	2.69755	0.524539	0.3432	11.3292		Lus10010201	cel_C
Lus10007585	624.8	105.7	13	Lus10042071		Lus10031139	315.5	329.4	653.4	595.2	475.5	453.3		Lus10031139	322.45	624.3	464.4		Lus10001833	6.62988	4.76509	0.3101	1.55469	9.77424		Lus10001833	cel_C
Lus10031139	771.7	558.1	14	Lus10001666		Lus10029071	333.8	346.3	847.4	750.9	572.3	546.7		Lus10029071	340.05	799.15	559.5		Lus10033957	5.23284	3.9066	0.388483	0.937752	11.3073		Lus10033957	cel_C
Lus10029071	716.5	678.9	15	Lus10010201		Lus10042071	330.4	342.1	760.8	677	563.5	542		Lus10042071	336.25	718.9	552.75		Lus10012162	7.73788	4.11995	3.61269	0.00524271	9.59653		Lus10012162	cel_C
Lus10042071	771.9	636.4	16	Lus10001833		Lus10001666	369.3	387.8	843.3	753.7	568.2	545.5		Lus10001666	378.55	798.5	556.85		Lus10013418	3.47927	0.550801	2.62256	0.305908	5.59012		Lus10013418	cel_B
Lus10001666	694	693.4	17	Lus10033957		Lus10010201	359.4	374.1	599.4	554.2	781.1	718.9		Lus10010201	366.75	576.8	750		Lus10026275	7.52398	3.93981	3.58149	0.0026861	9.5927		Lus10026275	cel_C
Lus10010201	828.6	608.7	18	Lus10012162		Lus10001833	395.1	402.8	659.8	600.7	1175.9	1051.1		Lus10001833	398.95	630.25	1113.5		Lus10038223	3.91862	0.443295	2.97619	0.499131	4.55272		Lus10038223	cel_B
Lus10001833	784.8	715.1	19	Lus10013418		Lus10033957	371.4	380.9	629	575	966.1	912.6		Lus10033957	376.15	602	939.35		Lus10017525	3.03193	0.234971	2.26969	0.527278	3.91957		Lus10017525	cel_B
Lus10033957	745	675.6	20	Lus10026275		Lus10012162	1351	1027.2	447.4	419.6	404.7	394.6		Lus10012162	1189.1	433.5	399.65		Lus10008208	4.04814	0.485428	3.07556	0.48715	4.64512		Lus10008208	cel_B
Lus10012162	610.2	656.5	21	Lus10038223		Lus10013418	263.8	272.2	666.9	617.4	479.2	480.7		Lus10013418	268	642.15	479.95		Lus10002930	3.69841	0.198414	2.6918	0.808192	3.57612		Lus10002930	cel_B
Lus10013418	610.2	656.5	22	Lus10009794		Lus10026275	1335.6	1015.1	448.9	422.2	417.2	406.1		Lus10026275	1175.35	435.55	411.65		Lus10031090	3.15055	0.457975	2.38493	0.307644	5.07015		Lus10031090	cel_B
Lus10013418	610.2	557.2	23	Lus10030007		Lus10038223	368.1	385.9	844	752.1	594.5	569.2		Lus10038223	377	798.05	581.85		Lus10032377	6.86509	4.93244	0.319933	1.61271	9.77962		Lus10032377	cel_C
Lus10013418	744.5	557.2	24	Lus10030008		Lus10009794	333.1	340.8	599.1	551.6	501.6	483		Lus10009794	336.95	575.35	492.3		Lus10010307	3.24138	0.307829	2.45126	0.482286	4.22544		Lus10010307	cel_B
Lus10026275	774.6	657.7	25	Lus10034515		Lus10030007	148.6	145.2	238.3	202.4	297.9	260.6		Lus10030007	146.9	220.35	279.25		Lus10035316	3.35342	2.52889	0.52671	0.297823	11.3233		Lus10035316	cel_C
Lus10038223	615.6	695.4	26	Lus10017525		Lus10030008	198.7	211.6	338.7	328.7	421.4	414.4		Lus10030008	205.15	333.7	417.9		Lus10009724	3.19353	2.34443	0.659702	0.189397	11.3282		Lus10009724	cel_C
Lus10009794	289.1	556.3	27	Lus10038075		Lus10017525	387.6	391.7	751.8	680	536.7	509.5		Lus10017525	389.65	715.9	523.1		Lus10036331	3.07374	1.76014	1.30272	0.010884	10.3916		Lus10036331	cel_A
Lus10030007	383.7	230.7	28	Lus10028619		Lus10038075	343.5	350.1	593.2	550	501.1	486.4		Lus10038075	346.8	571.6	493.75		Lus10034199	3.89634	0.384143	2.95042	0.561779	4.36245		Lus10034199	cel_B
Lus10030008	625	361.7	29	Lus10014265		Lus10014265	392	389	532.3	500.4	471.1	471.5		Lus10014265	390.5	516.35	471.3		Lus10010029	2.8687	1.62506	1.2352	0.00844626	10.3218		Lus10010029	cel_A
Lus10034515	711.8	573.3	30	Lus10008208		Lus10008208	384.1	399.6	876.8	776.8	614.4	603.9		Lus10008208	391.85	826.8	609.15		Lus10025880	3.5226	0.397079	2.67531	0.45021	4.50931		Lus10025880	cel_B
Lus10017525	613.2	636.5	31	Lus10002930		Lus10002930	315.6	353.1	760.5	705.3	479.4	464.3		Lus10002930	334.35	732.9	471.85
Lus10038075	506	558.5	32	Lus10031090		Lus10031090	225.6	239.8	610.6	532.1	428.6	406		Lus10031090	232.7	571.35	417.3		Lus10028619	1.6314	1.11185	0.474632	0.0449171
Lus10028619	591.4	466.9	33	Lus10031091		Lus10031091	28.5	26.3	58	49	58.3	47.5		Lus10031091	27.4	53.5	52.9		Lus10034515	1.31405	0.442077	0.850337	0.021633
Lus10014265	806.8	548	34	Lus10032377		Lus10032377	386.5	397	657.8	603.9	1195.6	1067.7		Lus10032377	391.75	630.85	1131.65		Lus10017338	2.76351	0.302636	2.09797	0.362901
Lus10008208	686.6	721	35	Lus10010307		Lus10010307	332.5	354.2	729.7	653.9	504	495.7		Lus10010307	343.35	691.8	499.85		Lus10018918	1.7179	1.16726	0.504713	0.0459243
Lus10002930	559.2	640	36	Lus10035475		Lus10035475	39.6	45.1	126.1	113.6	83.2	88.8		Lus10035475	42.35	119.85	86		Lus10007585	1.70469	0.879944	0.824457	0.000284029
Lus10031090	58.3	490.8	37	Lus10035316		Lus10035316	372.6	384.3	605.6	558.4	763.2	714.9		Lus10035316	378.45	582	739.05		Lus10009794	2.21237	0.477985	1.61319	0.121197
Lus10031091	828.1	48.2	38	Lus10009724		Lus10009724	379.8	384.3	637.1	566.4	753.3	698.9		Lus10009724	382.05	601.75	726.1		Lus10030007	1.23105	0.930251	0.186205	0.114597
Lus10032377	670.7	715	39	Lus10025965		Lus10025965	351.3	345.3	447.8	417	396.7	397.8		Lus10025965	348.3	432.4	397.25		Lus10030008	1.97643	1.47271	0.361116	0.142608
Lus10010307	670.7	615.2	40	Lus10036331		Lus10036331	635.9	591.5	334.7	313.8	297.2	290		Lus10036331	613.7	324.25	293.6		Lus10038075	2.0861	0.453856	1.51941	0.112832
Lus10010307	109.3	615.2	41	Lus10034199		Lus10034199	277.2	288.9	749.3	654.4	487.5	461.3		Lus10034199	283.05	701.85	474.4		Lus10014265	1.16808	0.244207	0.856025	0.0678511
Lus10035475	714.6	107.2	42	Lus10010029		Lus10010029	616.2	591.6	338.8	325.4	305.7	306.3		Lus10010029	603.9	332.1	306		Lus10028757	1.50801	0.220798	1.14121	0.146
Lus10035316	727.7	627.7	43	Lus10028757		Lus10028757	153.3	164.8	324.1	318.2	245.2	250.2		Lus10028757	159.05	321.15	247.7		Lus10033156	1.2994	0.41053	0.86154	0.0273247
Lus10009724	508.6	624.7	44	Lus10025880		Lus10025880	318.7	336.8	751.8	660.7	526.8	496.4		Lus10025880	327.75	706.25	511.6		Lus10031091	0.258119	0.124536	0.133534	4.93297e-05
Lus10025965	508.6	461.3	45	Lus10033156		Lus10033156	399.7	406.1	557.3	527.1	512.5	509.8		Lus10033156	402.9	542.2	511.15		Lus10035475	0.720736	0.112648	0.543678	0.0644104
Lus10025965	492.8	461.3																	Lus10025965	0.781751	0.131437	0.586829	0.0634849
Lus10036331	674.7	464.3
Lus10034199	500.6	582.5
Lus10010029	309.3	478.3
Lus10028757	686.9	300.4
Lus10025880	686.9	609.3
Lus10025880	622.5	609.3
Lus10033156	627.8	571
Malus domestica (N = 16/53)
Sequence_ID	E5Tx1D	E5Tx3D				Sequence_ID	E4TA1D	E4TA3D	E4TB1D	E4TB3D	E4TC1D	E4TC3D		Sequence_ID	E4TA	E4TB	E4TC		Sequence_ID	β-score	Group12	Group23	Group13	ANN score		Sequence_ID	Prediction
MDP0000147635	589.3	536.7	1	MDP0000147635		MDP0000287751	34.7	37.4	102.7	101.7	79.5	82		MDP0000287751	36.05	102.2	80.75		MDP0000452189	4.50637	2.57534	1.91559	0.0154351	10.1665		MDP0000452189	cel_A		A	1
MDP0000147635	17.8	536.7	2	MDP0000309637		MDP0000546004	68	72.2	133	97.2	75.3	54.9		MDP0000546004	70.1	115.1	65.1		MDP0000173809	2.95045	0.157843	2.14688	0.645724	3.57663		MDP0000173809	cel_B		B	4
MDP0000309637	17.8	386.4	3	MDP0000518321		MDP0000405831	33.7	35.4	57.5	57.1	48.4	49.7		MDP0000405831	34.55	57.3	49.05		MDP0000285057	3.06685	0.444742	2.32179	0.300318	5.05301		MDP0000285057	cel_B		C	11
MDP0000518321	102.6	386.4	4	MDP0000178787		MDP0000160026	135.6	131.1	116.5	108.4	122.5	117.5		MDP0000160026	133.35	112.45	120		MDP0000286362	3.24095	2.42107	0.576928	0.242949	11.3244		MDP0000286362	cel_C
MDP0000178787	268.2	100.2	5	MDP0000322418		MDP0000452189	892.4	777.6	428.7	391.6	371.5	360.4		MDP0000452189	835	410.15	365.95		MDP0000289626	3.52901	2.64487	0.605323	0.278816	11.3353		MDP0000289626	cel_C
MDP0000322418	268.2	224.9	6	MDP0000620349		MDP0000173809	370.4	375.4	720.3	661.4	492.5	472.4		MDP0000173809	372.9	690.85	482.45		MDP0000276676	7.32047	5.19388	0.299554	1.82703	9.76465		MDP0000276676	cel_C
MDP0000620349	16.7	224.9	7	MDP0000252536		MDP0000276241	289.7	299.4	531	490.9	451.1	437.1		MDP0000276241	294.55	510.95	444.1		MDP0000722052	3.97307	2.59795	0.0727291	1.30238	8.63287		MDP0000722052	cel_C
MDP0000620349	16.7	11.2	8	MDP0000561477		MDP0000271770	38.8	42.3	81.6	50.5	40.4	20.4		MDP0000271770	40.55	66.05	30.4		MDP0000388002	7.05184	3.73489	3.31297	0.00397753	9.60171		MDP0000388002	cel_C
MDP0000620349	743.8	11.2	9	MDP0000173809		MDP0000269126	81.7	86.9	287.7	267.2	193.8	197.7		MDP0000269126	84.3	277.45	195.75		MDP0000561662	3.38325	2.54843	0.54159	0.293238	11.3259		MDP0000561662	cel_C
MDP0000252536	647.1	656.4	10	MDP0000284479		MDP0000161897	24.2	23.6	42.5	36.3	60.2	55.5		MDP0000161897	23.9	39.4	57.85		MDP0000199273	4.34239	0.565719	3.29704	0.479626	4.78719		MDP0000199273	cel_B
MDP0000561477	675.5	583.3	11	MDP0000230169		MDP0000178787	71.8	70.3	98.5	95.2	82.7	82		MDP0000178787	71.05	96.85	82.35		MDP0000740981	3.66433	0.540013	2.77229	0.35203	5.15839		MDP0000740981	cel_B
MDP0000173809	675.5	610.6	12	MDP0000405831		MDP0000322418	125.7	127.6	278.4	227.4	187.8	168.5		MDP0000322418	126.65	252.9	178.15		MDP0000252536	3.50163	2.64319	0.540697	0.317735	11.3293		MDP0000252536	cel_C
MDP0000284479	9.4	9.8	13	MDP0000285057		MDP0000284687	58.5	62.1	142.8	110	78.5	58		MDP0000284687	60.3	126.4	68.25		MDP0000826600	3.39128	2.57191	0.466387	0.35298	11.3159		MDP0000826600	cel_C
MDP0000230169	100.6	98.4	14	MDP0000285589		MDP0000620349	0	0	16.8	13.7	0	0		MDP0000620349	0	15.25	0		MDP0000131267	7.33561	5.18506	0.28897	1.86158	9.75566		MDP0000131267	cel_C
MDP0000405831	57.7	57.9	15	MDP0000140388		MDP0000285057	327.9	347.2	697	637.4	523.8	510.3		MDP0000285057	337.55	667.2	517.05		MDP0000131397	3.38325	2.54843	0.54159	0.293238	11.3259		MDP0000131397	cel_C
MDP0000285057	670	599.1	16	MDP0000293915		MDP0000286362	370.1	385.1	612.9	558.9	750.3	702.5		MDP0000286362	377.6	585.9	726.4		MDP0000225700	7.85913	4.14502	3.71032	0.0037871	9.59239		MDP0000225700	cel_C
MDP0000285589	685.1	599.1	17	MDP0000286362		MDP0000289626	366.5	388.5	625.2	575.8	778.1	736.3		MDP0000289626	377.5	600.5	757.2
MDP0000285589	68.2	623	18	MDP0000561662		MDP0000276676	379.7	394.2	654.3	599.5	1256.7	1094.9		MDP0000276676	386.95	626.9	1175.8		MDP0000276241	2.00804	0.493734	1.42936	0.0849451
MDP0000140388	112.2	55.1	19	MDP0000826600		MDP0000284479	0	0	11.1	10	0	0		MDP0000284479	0	10.55	0		MDP0000269126	1.79566	0.296138	1.34986	0.149663
MDP0000293915	711.8	83	20	MDP0000417704		MDP0000147635	394.7	395.3	526.5	492.7	467.4	463		MDP0000147635	395	509.6	465.2		MDP0000322418	1.17324	0.090385	0.877959	0.204898
MDP0000286362	734.4	622.6	21	MDP0000151410		MDP0000896140	403.1	355.6	153.3	130.1	127	120		MDP0000896140	379.35	141.7	123.5		MDP0000147635	1.06439	0.200489	0.790558	0.0733437
MDP0000561662	716.4	647.2	22	MDP0000220092		MDP0000188750	340.5	359.1	601.8	559	645.7	603.4		MDP0000188750	349.8	580.4	624.55		MDP0000896140	2.47888	1.3732	1.10094	0.00474292
MDP0000826600	60.6	628	23	MDP0000199273		MDP0000722052	136.6	135.8	245	205	632.5	490.2		MDP0000722052	136.2	225	561.35		MDP0000188750	2.5902	1.60757	0.955465	0.0271708
MDP0000417704	302.1	58.9	24	MDP0000131397		MDP0000285589	366.3	390.5	613.8	568.1	686	647.5		MDP0000285589	378.4	590.95	666.75		MDP0000285589	2.6801	1.84227	0.757639	0.0801966
MDP0000151410	302.1	244.1	25	MDP0000221017		MDP0000250849	377.7	373.7	513.1	482.4	469.1	474.8		MDP0000250849	375.7	497.75	471.95		MDP0000250849	1.14017	0.371314	0.747442	0.0214121
MDP0000220092	72.2	244.1	26	MDP0000896140		MDP0000140066	388	387.6	494.2	463.4	440.3	436.6		MDP0000140066	387.8	478.8	438.45		MDP0000140388	1.12703	0.559008	0.568008	1.12936e-05
MDP0000220092	72.2	64.1	27	MDP0000740981		MDP0000388002	1219.1	944.1	406.5	376.4	370.1	356.5		MDP0000388002	1081.6	391.45	363.3		MDP0000308015	1.5592	0.817904	0.740696	0.000601883
MDP0000199273	772.2	681.2	28	MDP0000250849		MDP0000561662	384.2	400.8	624.6	574.7	781.6	731.1		MDP0000561662	392.5	599.65	756.35		MDP0000548943	1.69882	0.97674	0.00642291	0.715661
MDP0000131397	734.5	647.2	29	MDP0000548943		MDP0000242327	41	33.3	0	0	0	11.1		MDP0000242327	37.15	0	5.55		MDP0000151410	1.48016	0.0972109	1.09547	0.287487
MDP0000221017	133.9	137.2	30	MDP0000269126		MDP0000293915	51.9	55.4	127	95.1	64.7	44.8		MDP0000293915	53.65	111.05	54.75		MDP0000518321	2.7023	1.50741	1.18892	0.00596272
MDP0000896140	255.1	206.1	31	MDP0000276676		MDP0000299199	68	72.3	133.1	97.2	75.4	54.9		MDP0000299199	70.15	115.15	65.15		MDP0000130290	2.21815	1.43542	0.746209	0.0365236
MDP0000740981	727.6	651	32	MDP0000299199		MDP0000199273	329	343.8	852.8	753.2	589.6	567.3		MDP0000199273	336.4	803	578.45		MDP0000561477	2.34015	1.42044	0.900841	0.0188645
MDP0000250849	575	529.6	33	MDP0000242327		MDP0000740981	332.8	349.5	779.5	690.6	569.5	544.9		MDP0000740981	341.15	735.05	557.2		MDP0000313820	1.26995	0.844937	0.397372	0.027636
MDP0000548943	30.1	27.7	34	MDP0000308015		MDP0000140388	145	131.7	26.2	24.5	25.6	26.3		MDP0000140388	138.35	25.35	25.95		MDP0000287751	0.613766	0.143663	0.441288	0.0288152
MDP0000269126	251.6	237.2	35	MDP0000144703		MDP0000308015	296.7	264.8	138.6	116.5	126.4	118.4		MDP0000308015	280.75	127.55	122.4		MDP0000546004	0.479432	0.00185824	0.201495	0.276079
MDP0000276676	830.9	713.2	36	MDP0000388002		MDP0000548943	0	0	17.9	17.1	216.1	138.1		MDP0000548943	0	17.5	177.1		MDP0000405831	0.211175	0.0434406	0.15512	0.0126144
MDP0000299199	121.5	91.5	37	MDP0000131267		MDP0000151410	135.6	138.4	334.6	258.2	206.5	188.3		MDP0000151410	137	296.4	197.4		MDP0000160026	0.193997	0.0401007	0.142404	0.0114925
MDP0000242327	25.3	91.5	38	MDP0000722052		MDP0000518321	501.7	510.3	250.9	244.8	226.1	227		MDP0000518321	506	247.85	226.55		MDP0000271770	0.330999	0.0117522	0.0877133	0.231533
MDP0000242327	25.3	18.8	39	MDP0000130290		MDP0000252536	386.4	403.4	630.2	581.4	795.1	747.7		MDP0000252536	394.9	605.8	771.4		MDP0000161897	0.315855	0.239162	0.0310887	0.0456048
MDP0000308015	216.4	176.5	40	MDP0000452189		MDP0000306441	54.6	58	138.3	106.2	72.8	53		MDP0000306441	56.3	122.25	62.9		MDP0000178787	0.239942	0.0215726	0.181046	0.0373232
MDP0000144703	115.8	116	41	MDP0000161897		MDP0000826600	391.8	403.6	618.1	564.8	793.8	730.5		MDP0000826600	397.7	591.45	762.15		MDP0000284687	0.629762	0.00358951	0.372222	0.253951
MDP0000388002	674.5	116	42	MDP0000289626		MDP0000130290	311.6	330.7	534.1	488	576.9	539.4		MDP0000130290	321.15	511.05	558.15		MDP0000620349	0.1525	0	0.07625	0.07625
MDP0000388002	674.5	600.5	43	MDP0000284687		MDP0000561477	344.3	365	590.7	542.7	619.7	583.8		MDP0000561477	354.65	566.7	601.75		MDP0000284479	0.1055	0	0.05275	0.05275
MDP0000131267	827.9	710.1	44	MDP0000271770		MDP0000309637	0	0	21.3	21.2	10.4	11.3		MDP0000309637	0	21.25	10.85		MDP0000140066	0.846408	0.128858	0.639385	0.0781653
MDP0000722052	333.5	253.6	45	MDP0000160026		MDP0000131267	377	392.7	648.7	593.4	1254.3	1096.2		MDP0000131267	384.85	621.05	1175.25		MDP0000242327	0.35116	0.132921	0.215082	0.00315782
MDP0000130290	592.8	530	46	MDP0000287751		MDP0000131397	384.2	400.8	624.6	574.7	781.6	731.1		MDP0000131397	392.5	599.65	756.35		MDP0000293915	0.568682	7.52471e-05	0.292552	0.276055
MDP0000452189	629.9	572.2	47	MDP0000188750		MDP0000221017	141.3	142.4	98.1	98.1	82	85		MDP0000221017	141.85	98.1	83.5		MDP0000299199	0.479432	0.00185824	0.201495	0.276079
MDP0000161897	54.5	40.3	48	MDP0000313820		MDP0000313820	421.5	394.1	315.2	289.7	274.5	268.7		MDP0000313820	407.8	302.45	271.6		MDP0000306441	0.632355	0.00245482	0.364175	0.265725
MDP0000289626	728	40.3	49	MDP0000306441		MDP0000144703	98.7	104.2	92.1	91	97	99.3		MDP0000144703	101.45	91.55	98.15		MDP0000309637	0.197772	0.0248796	0.150227	0.0226658
MDP0000289626	127.4	650.9	50	MDP0000546004		MDP0000225700	1364.3	1031.1	441.2	413.2	403.8	392.6		MDP0000225700	1197.7	427.2	398.2		MDP0000221017	0.542826	0.369101	0.159111	0.014614
MDP0000284687	75.1	98.6	51	MDP0000276241		MDP0000417704	19.5	22.1	66.2	64.6	42.9	45.3		MDP0000417704	20.8	65.4	44.1		MDP0000144703	0.0918585	0.00457628	0.0664112	0.020871
MDP0000271770	148.5	46.6	52	MDP0000225700		MDP0000220092	21.6	23.1	75.4	66.4	59.1	51		MDP0000220092	22.35	70.9	55.05		MDP0000417704	0.415054	0.0549204	0.315053	0.045081
MDP0000160026	94.8	139.8	53	MDP0000140066		MDP0000230169	68.7	69	96.6	93.5	80.8	79.8		MDP0000230169	68.85	95.05	80.3		MDP0000220092	0.450467	0.104685	0.324323	0.021459
MDP0000287751	658.1	93.2																	MDP0000230169	0.243657	0.021802	0.18381	0.0380451
MDP0000188750	16.9	595.6
MDP0000313820	416.5	595.6
MDP0000313820	416.5	375.1
MDP0000306441	121.9	92.7
MDP0000546004	121.5	91.5
MDP0000276241	543.5	493.5
MDP0000225700	746.9	658.7
MDP0000140066	561.8	658.7
MDP0000140066	561.8	515.2
MDP0000140066	561.8	515.2
Manihot esculenta (N = 16/28)
Sequence_ID	E5Tx1D	E5Tx3D				Sequence_ID	E4TA1D	E4TA3D	E4TB1D	E4TB3D	E4TC1D	E4TC3D		Sequence_ID	E4TA	E4TB	E4TC		Sequence_ID	β-score	Group12	Group23	Group13	ANN score		Sequence_ID	Prediction
cassava4.1_023270m	758.3	668.3	1	cassava4.1_023270m		cassava4.1_025464m	0	0	10.6	11.1	12.6	14		cassava4.1_025464m	0	10.85	13.3		cassava4.1_023270m	3.95457	0.317944	2.96684	0.669785	4.08774		cassava4.1_023270m	cel_B		A	0
cassava4.1_029045m	699.3	624.9	2	cassava4.1_029045m		cassava4.1_031262m	0	0	0	10.3	12	13.6		cassava4.1_031262m	0	5.15	12.8		cassava4.1_029045m	3.37849	0.452974	2.56381	0.361712	4.81671		cassava4.1_029045m	cel_B		B	8
cassava4.1_033958m	739.9	653.7	3	cassava4.1_033958m		cassava4.1_023270m	349	370.1	835.4	734.6	550.7	522.4		cassava4.1_023270m	359.55	785	536.55		cassava4.1_033958m	3.21794	2.39178	0.602183	0.22397	11.3256		cassava4.1_033958m	cel_C		C	8
cassava4.1_023568m	344.5	328.3	4	cassava4.1_023568m		cassava4.1_029045m	334.7	354.5	742.7	672.6	541.2	529.6		cassava4.1_029045m	344.6	707.65	535.4		cassava4.1_029944m	3.27163	2.36356	0.746364	0.161698	11.334		cassava4.1_029944m	cel_C
cassava4.1_005180m	610.8	560.4	5	cassava4.1_005180m		cassava4.1_033958m	388.4	410.2	636.9	584.9	765.9	725.6		cassava4.1_033958m	399.3	610.9	745.75		cassava4.1_013066m	3.45923	2.61058	0.312224	0.536421	11.2544		cassava4.1_013066m	cel_C
cassava4.1_029944m	737.9	648.6	6	cassava4.1_029944m		cassava4.1_023568m	184.4	196.8	342.3	325.3	291.8	290		cassava4.1_023568m	190.6	333.8	290.9		cassava4.1_006236m	3.80101	0.636995	2.85398	0.310042	6.10363		cassava4.1_006236m	cel_B
cassava4.1_026565m	519.7	475.3	7	cassava4.1_026565m		cassava4.1_029944m	374.7	389.2	642	592.9	755	714.1		cassava4.1_029944m	381.95	617.45	734.55		cassava4.1_006262m	4.15021	0.356747	3.12485	0.668613	4.20604		cassava4.1_006262m	cel_B
cassava4.1_006175m	784.4	694.5	8	cassava4.1_006175m		cassava4.1_026565m	527.4	497.9	396.4	364.6	364.7	353.6		cassava4.1_026565m	512.65	380.5	359.15		cassava4.1_003712m	4.31876	2.3963	1.91391	0.00854904	9.93894		cassava4.1_003712m	cel_C
cassava4.1_005517m	602.8	549	9	cassava4.1_005517m		cassava4.1_023334m	330.3	349	589.2	541.5	503.2	484.6		cassava4.1_023334m	339.65	565.35	493.9		cassava4.1_004404m	3.09384	2.31269	0.54684	0.234305	11.315		cassava4.1_004404m	cel_C
cassava4.1_023334m	607	554.3	10	cassava4.1_023334m		cassava4.1_031999m	165.6	168	270.5	231.2	229.5	218.4		cassava4.1_031999m	166.8	250.85	223.95		cassava4.1_023327m	3.32569	0.43107	2.52529	0.369329	4.73437		cassava4.1_023327m	cel_B
cassava4.1_031999m	291.2	243.1	11	cassava4.1_031999m		cassava4.1_013066m	229	246	408.5	392.9	615	603.9		cassava4.1_013066m	237.5	400.7	609.45		cassava4.1_006175m	4.29078	0.476604	3.25812	0.556055	4.56035		cassava4.1_006175m	cel_B
cassava4.1_013066m	497.8	458.3	12	cassava4.1_013066m		cassava4.1_023731m	207.6	206.6	406.7	342.4	256.9	223.1		cassava4.1_023731m	207.1	374.55	240		cassava4.1_003698m	7.25043	5.12015	0.282992	1.84729	9.75028		cassava4.1_003698m	cel_C
cassava4.1_023731m	374.7	458.3	13	cassava4.1_023731m		cassava4.1_006236m	319.4	332.8	780.7	689.3	577.6	549.9		cassava4.1_006236m	326.1	735	563.75		cassava4.1_003705m	8.0142	4.30465	3.70241	0.00714238	9.59796		cassava4.1_003705m	cel_C
cassava4.1_023731m	374.7	314	14	cassava4.1_006236m		cassava4.1_006262m	381.8	402	891.2	785.3	597	569.8		cassava4.1_006262m	391.9	838.25	583.4		cassava4.1_005953m	4.05267	0.41461	3.07216	0.565908	4.43015		cassava4.1_005953m	cel_B
cassava4.1_006236m	728.1	648.8	15	cassava4.1_006449m		cassava4.1_003712m	952.4	741.1	449.1	417	403.8	397.8		cassava4.1_003712m	846.75	433.05	400.8		cassava4.1_008304m	3.05956	2.32344	0.393763	0.342354	11.2816		cassava4.1_008304m	cel_C
cassava4.1_006449m	756.6	668.9	16	cassava4.1_025464m		cassava4.1_004404m	330.7	343.9	559.4	511.6	701.4	639.1		cassava4.1_004404m	337.3	535.5	670.25		cassava4.1_006449m	4.00412	0.241919	2.944	0.818206	3.70878		cassava4.1_006449m	cel_B
cassava4.1_025464m	10.9	10.6	17	cassava4.1_031262m		cassava4.1_023327m	333.8	351.3	733.2	666.6	540	515		cassava4.1_023327m	342.55	699.9	527.5
cassava4.1_031262m	12.1	10.1	18	cassava4.1_003698m		cassava4.1_021748m	218.1	224.8	351.5	341.3	317.7	323.6		cassava4.1_021748m	221.45	346.4	320.65		cassava4.1_023568m	1.329	0.336485	0.939882	0.0526336
cassava4.1_003698m	833.8	713.6	19	cassava4.1_006262m		cassava4.1_023588m	0	0	11.5	11.9	12.3	13.8		cassava4.1_023588m	0	11.7	13.05		cassava4.1_026565m	1.45476	0.880085	0.563424	0.0112522
cassava4.1_006262m	809.9	716.4	20	cassava4.1_005953m		cassava4.1_027398m	120.2	129.9	277.6	270.7	215.4	219.8		cassava4.1_027398m	125.05	274.15	217.6		cassava4.1_023334m	2.09418	0.502516	1.4983	0.093372
cassava4.1_005953m	812.4	722.6	21	cassava4.1_003712m		cassava4.1_006175m	345.2	361	862.3	766	589.4	561.7		cassava4.1_006175m	353.1	814.15	575.55		cassava4.1_023731m	1.56778	0.0251946	1.01215	0.530429
cassava4.1_003712m	638.2	564.7	22	cassava4.1_004404m		cassava4.1_003698m	386.7	397.4	653.6	595.4	1251.9	1094.6		cassava4.1_003698m	392.05	624.5	1173.25		cassava4.1_021748m	1.16814	0.385678	0.761678	0.0207804
cassava4.1_004404m	640.5	564.7	23	cassava4.1_023327m		cassava4.1_003705m	1378.1	1037.2	440.5	415.6	393.8	381.9		cassava4.1_003705m	1207.65	428.05	387.85		cassava4.1_027398m	1.38453	0.268572	1.02485	0.0911142
cassava4.1_004404m	640.5	564.6	24	cassava4.1_021748m		cassava4.1_005953m	391.3	408.9	887.7	783.6	608.2	596.8		cassava4.1_005953m	400.1	835.65	602.5		cassava4.1_005180m	1.17427	0.405351	0.751654	0.0172639
cassava4.1_023327m	693.7	620.1	25	cassava4.1_023588m		cassava4.1_008304m	304.8	319.3	502	461.3	663.1	618.5		cassava4.1_008304m	312.05	481.65	640.8		cassava4.1_005517m	1.0918	0.235783	0.796162	0.0598577
cassava4.1_021748m	382.3	359.7	26	cassava4.1_003705m		cassava4.1_005180m	407.5	401.4	547.9	511.5	506.1	506.1		cassava4.1_005180m	404.45	529.7	506.1		cassava4.1_025464m	0.124787	0.0795142	0.0435243	0.00174854
cassava4.1_023588m	12.6	12.2	27	cassava4.1_027398m		cassava4.1_005517m	403.7	401.6	536.2	504.4	480.6	478		cassava4.1_005517m	402.65	520.3	479.3		cassava4.1_031262m	0.118932	0.0888312	0.00889311	0.0212081
cassava4.1_003705m	746.5	655.5	28	cassava4.1_008304m		cassava4.1_006449m	350.4	369.2	836.4	745.9	529.6	504.5		cassava4.1_006449m	359.8	791.15	517.05		cassava4.1_031999m	0.779855	0.18505	0.559208	0.035597
cassava4.1_027398m	260.3	250.7																	cassava4.1_023588m	0.124989	0.0722992	0.0521699	0.000519915
cassava4.1_008304m	612.6	530.2
Mimulus guttatus (N = 17/23)
Sequence_ID	E5Tx1D	E5Tx3D				Sequence_ID	E4TA1D	E4TA3D	E4TB1D	E4TB3D	E4TC1D	E4TC3D		Sequence_ID	E4TA	E4TB	E4TC		Sequence_ID	β-score	Group12	Group23	Group13	ANN score		Sequence_ID	Prediction
Migut.O00297.1.p	697.6	626.3	1	Migut.O00297.1.p		Migut.A00660.1.p	393	396.7	659.8	603	1063.6	978.1		Migut.A00660.1.p	394.85	631.4	1020.85		Migut.A00660.1.p	5.81279	4.30008	0.379487	1.13322	11.0955		Migut.A00660.1.p	cel_C		A	1
Migut.N01000.1.p	728.5	643.5	2	Migut.N01000.1.p		Migut.A00717.1.p	383	394.3	784.1	713.2	576.1	543.6		Migut.A00717.1.p	388.65	748.65	559.85		Migut.A00717.1.p	3.35015	0.360506	2.54255	0.447094	4.42061		Migut.A00717.1.p	cel_B		B	8
Migut.N01515.1.p	795.8	709.8	3	Migut.N01515.1.p		Migut.L00414.1.p	349.5	361.1	853.4	759.8	603.7	582.7		Migut.L00414.1.p	355.3	806.6	593.2		Migut.L00414.1.p	4.19966	0.566859	3.18648	0.446322	4.85608		Migut.L00414.1.p	cel_B		C	8
Migut.N03152.1.p	607.8	554.6	4	Migut.N03152.1.p		Migut.M01726.1.p	364.5	378.6	617.1	565.9	767.4	722.2		Migut.M01726.1.p	371.55	591.5	744.8		Migut.M01726.1.p	3.46888	2.59818	0.599472	0.271225	11.3334		Migut.M01726.1.p	cel_C
Migut.D01909.1.p	706.3	618.5	5	Migut.D01909.1.p		Migut.N01000.1.p	1288.6	966.6	452.5	424.8	396.1	388.5		Migut.N01000.1.p	1127.6	438.65	392.3		Migut.N01000.1.p	7.14687	3.91499	3.22122	0.0106603	9.63579		Migut.N01000.1.p	cel_C
Migut.O00849.1.p	744.9	662.2	6	Migut.O00849.1.p		Migut.N01515.1.p	373.6	392.1	867.6	771.4	594.8	582.1		Migut.N01515.1.p	382.85	819.5	588.45		Migut.N01515.1.p	4.06324	0.427838	3.08235	0.553051	4.46956		Migut.N01515.1.p	cel_B
Migut.F01403.1.p	659.1	662.2	7	Migut.F01403.1.p		Migut.N03152.1.p	412.3	409.8	536.8	504.9	497.5	494.5		Migut.N03152.1.p	411.05	520.85	496		Migut.O00849.1.p	3.7743	0.311866	2.83594	0.626491	4.10249		Migut.O00849.1.p	cel_B
Migut.F01403.1.p	659.1	589.5	8	Migut.F01402.1.p		Migut.O00849.1.p	355	377.7	815.1	729.6	549.9	524.9		Migut.O00849.1.p	366.35	772.35	537.4		Migut.F01403.1.p	2.80858	1.82216	0.938946	0.047475	11.1871		Migut.F01403.1.p	cel_C
Migut.F01402.1.p	641.1	589.5	9	Migut.F02075.1.p		Migut.C01032.1.p	515.8	480.8	362.6	342	336.1	327.5		Migut.C01032.1.p	498.3	352.3	331.8		Migut.H01799.1.p	3.62184	2.70497	0.646365	0.270509	11.3396		Migut.H01799.1.p	cel_C
Migut.F01402.1.p	641.1	573.4	10	Migut.F00670.1.p		Migut.F01403.1.p	326.9	346.2	604.6	548.1	659.8	613.7		Migut.F01403.1.p	336.55	576.35	636.75		Migut.C01389.1.p	3.71071	0.300568	2.78508	0.625069	4.06642		Migut.C01389.1.p	cel_B
Migut.F02075.1.p	613.3	544.4	11	Migut.L00414.1.p		Migut.H01799.1.p	350.1	368.4	618	566.6	774.9	723.2		Migut.H01799.1.p	359.25	592.3	749.05		Migut.D01909.1.p	3.26286	2.44653	0.556516	0.259814	11.3233		Migut.D01909.1.p	cel_C
Migut.F00670.1.p	697.8	621.6	12	Migut.A00066.1.p		Migut.A00066.1.p	333.6	348.6	633.5	583.7	532.4	515.4		Migut.A00066.1.p	341.1	608.6	523.9		Migut.F00670.1.p	2.88287	1.91121	0.911106	0.0605532	11.2497		Migut.F00670.1.p	cel_C
Migut.L00414.1.p	784.5	697.6	13	Migut.A00717.1.p		Migut.B00687.1.p	462.8	439.4	226.8	225.3	196.8	203.1		Migut.B00687.1.p	451.1	226.05	199.95		Migut.F02075.1.p	4.24723	2.44264	1.78846	0.0161307	10.275		Migut.F02075.1.p	cel_A
Migut.A00066.1.p	638.9	583.1	14	Migut.A00660.1.p		Migut.C01389.1.p	367.1	388.5	813.5	740.5	553.3	535.6		Migut.C01389.1.p	377.8	777	544.45		Migut.O00297.1.p	3.65332	0.620985	2.74005	0.292281	6.18831		Migut.O00297.1.p	cel_B
Migut.A00717.1.p	741.5	671.6	15	Migut.A01075.1.p		Migut.D01909.1.p	371.9	385.7	612.4	556.5	760.2	699.5		Migut.D01909.1.p	378.8	584.45	729.85		Migut.B00688.1.p	4.771	2.82074	1.92295	0.0273051	10.558		Migut.B00688.1.p	cel_C
Migut.A00660.1.p	833.4	717.3	16	Migut.C00809.1.p		Migut.F00670.1.p	355.5	372	631.1	576.8	697	648.6		Migut.F00670.1.p	363.75	603.95	672.8		Migut.B00179.1.p	3.59487	0.585495	2.70474	0.304627	5.82874		Migut.B00179.1.p	cel_B
Migut.A01075.1.p	773.1	693.7	17	Migut.C01389.1.p		Migut.F02075.1.p	923	714	432.1	407	379.5	371.9		Migut.F02075.1.p	818.5	419.55	375.7		Migut.A01075.1.p	3.90355	0.339164	2.94069	0.623696	4.1894		Migut.A01075.1.p	cel_B
Migut.C00809.1.p	589.6	539	18	Migut.C01032.1.p		Migut.F01402.1.p	336.2	351.5	579.6	525.2	625.9	581.2		Migut.F01402.1.p	343.85	552.4	603.55
Migut.C01389.1.p	747.3	672.8	19	Migut.B00688.1.p		Migut.C00809.1.p	401.1	397.6	522.6	493.9	473.7	471.7		Migut.C00809.1.p	399.35	508.25	472.7		Migut.N03152.1.p	1.02381	0.320514	0.681055	0.0222409
Migut.C01032.1.p	489.5	448.4	20	Migut.B00179.1.p		Migut.O00297.1.p	311.8	328.6	745.3	681.2	561.8	538.4		Migut.O00297.1.p	320.2	713.25	550.1		Migut.C01032.1.p	1.58498	0.94017	0.635323	0.00948878
Migut.B00688.1.p	619.8	552.7	21	Migut.B00687.1.p		Migut.B00688.1.p	888.5	772.7	403.4	376.9	331.9	327.7		Migut.B00688.1.p	830.6	390.15	329.8		Migut.A00066.1.p	2.48203	0.595458	1.77586	0.110713
Migut.B00179.1.p	719.8	643.9	22	Migut.M01726.1.p		Migut.B00179.1.p	327.5	341.8	764.9	677.7	569.5	543.5		Migut.B00179.1.p	334.65	721.3	556.5		Migut.B00687.1.p	2.40507	1.39205	1.00291	0.0101001
Migut.B00687.1.p	353.4	339.4	23	Migut.H01799.1.p		Migut.A01075.1.p	372	391.6	847.9	755.3	575.5	550.1		Migut.A01075.1.p	381.8	801.6	562.8		Migut.F01402.1.p	2.4313	1.57043	0.821588	0.0392756
Migut.M01726.1.p	719.2	631.8																	Migut.C00809.1.p	1.01042	0.23483	0.727462	0.0481269
Migut.H01799.1.p	722.1	630.4
Medicago truncatula (N = 17/32)
Sequence_ID	E5Tx1D	E5Tx3D				Sequence_ID	E4TA1D	E4TA3D	E4TB1D	E4TB3D	E4TC1D	E4TC3D		Sequence_ID	E4TA	E4TB	E4TC		Sequence_ID	β-score	Group12	Group23	Group13	ANN score		Sequence_ID	Prediction
Medtr3g117500.1	742.4	663.4	1	Medtr3g117500.1		Medtr3g080810.1	383.4	400.1	879.5	772.4	576.6	548.6		Medtr3g080810.1	391.75	825.95	562.6		Medtr3g080810.1	4.03344	0.287401	3.00287	0.74317	3.92869		Medtr3g080810.1	cel_B		A	1
Medtr3g082460.1	70.2	663.4	2	Medtr3g082460.1		Medtr1g037340.1	347.1	363.4	618.4	571.3	655.8	613.5		Medtr1g037340.1	355.25	594.85	634.65		Medtr4g035955.1	3.42033	0.397474	2.59833	0.424531	4.54545		Medtr4g035955.1	cel_B		B	10
Medtr3g082460.1	70.2	63	3	Medtr3g077600.1		Medtr3g023740.1	328.6	343.3	601.7	554	512.7	494.9		Medtr3g023740.1	335.95	577.85	503.8		Medtr4g074960.1	3.49889	2.64812	0.511008	0.339762	11.3259		Medtr4g074960.1	cel_C		C	6
Medtr3g082460.1	23.1	63	4	Medtr3g090540.1		Medtr4g035955.1	331.7	348.2	740.1	674.8	529.2	512.7		Medtr4g035955.1	339.95	707.45	520.95		Medtr3g117500.1	3.63527	0.542681	2.74872	0.343863	5.22403		Medtr3g117500.1	cel_B
Medtr3g077600.1	24.4	15.7	5	Medtr3g023740.1		Medtr4g074960.1	380.7	390.6	618.5	563.7	797.3	726.2		Medtr4g074960.1	385.65	591.1	761.75		Medtr2g028480.1	7.55606	4.00772	3.54386	0.00448757	9.59664		Medtr2g028480.1	cel_C
Medtr3g090540.1	507.6	460	6	Medtr3g080190.1		Medtr1g111340.1	26.3	22.9	51.9	43.3	46.6	46.6		Medtr1g111340.1	24.6	47.6	46.6		Medtr5g010000.1	3.34703	0.225905	2.4822	0.638928	3.78245		Medtr5g010000.1	cel_B
Medtr3g023740.1	615.4	562.2	7	Medtr3g010330.1		Medtr3g117500.1	344.9	362.5	790.6	698.4	583	555.6		Medtr3g117500.1	353.7	744.5	569.3		Medtr5g085730.1	3.49276	2.6255	0.576412	0.290847	11.3322		Medtr5g085730.1	cel_C
Medtr3g080190.1	754.5	562.2	8	Medtr3g113720.1		Medtr2g028480.1	1354.8	1016.8	461.4	432.1	419.5	412.1		Medtr2g028480.1	1185.8	446.75	415.8		Medtr5g093590.1	3.52634	2.63555	0.624448	0.266346	11.3364		Medtr5g093590.1	cel_C
Medtr3g080190.1	754.5	663.1	9	Medtr3g080810.1		Medtr8g075990.1	399.9	390.3	526.6	490.1	465.2	463		Medtr8g075990.1	395.1	508.35	464.1		Medtr1g088190.1	3.8692	0.406575	2.93502	0.527606	4.44632		Medtr1g088190.1	cel_B
Medtr3g010330.1	766.3	676.2	10	Medtr3g082440.1		Medtr5g010000.1	384.5	393.9	787.1	712.1	541.6	513.4		Medtr5g010000.1	389.2	749.6	527.5		Medtr8g099410.1	6.7465	4.82583	0.30016	1.62051	9.76631		Medtr8g099410.1	cel_C
Medtr3g113720.1	595	546.8	11	Medtr3g105230.1		Medtr4g047570.1	0	13.1	42.5	31.1	48.6	44.8		Medtr4g047570.1	6.55	36.8	46.7		Medtr3g082440.1	4.26649	2.43863	1.81321	0.0146507	10.2059		Medtr3g082440.1	cel_A
Medtr3g080810.1	795.4	702.2	12	Medtr2g028480.1		Medtr5g085730.1	376.8	392.2	628.5	574.2	782.9	737.5		Medtr5g085730.1	384.5	601.35	760.2		Medtr3g080190.1	3.52031	2.64727	0.577701	0.295344	11.333		Medtr3g080190.1	cel_C
Medtr3g082440.1	615.6	546.6	13	Medtr8g099410.1		Medtr5g093590.1	365.2	378.6	621.6	574.4	771	731.8		Medtr5g093590.1	371.9	598	751.4		Medtr3g010330.1	4.02243	0.206561	2.91617	0.899694	3.55271		Medtr3g010330.1	cel_B
Medtr3g105230.1	614.5	562.7	14	Medtr8g104820.1		Medtr1g088190.1	325.1	343	797.9	701.8	535.7	523.6		Medtr1g088190.1	334.05	749.85	529.65		Medtr4g035930.1	3.35406	0.43563	2.54676	0.371675	4.74075		Medtr4g035930.1	cel_B
Medtr2g028480.1	754.6	662.5	15	Medtr8g075990.1		Medtr3g077600.1	18	0	0	0	18.3	16.5		Medtr3g077600.1	9	0	17.4		Medtr8g104820.1	4.21421	0.584512	3.19525	0.434447	4.9257		Medtr8g104820.1	cel_B
Medtr8g099410.1	827.1	712.2	16	Medtr7g108925.1		Medtr3g113720.1	413.4	412.4	522.5	492.6	482.5	481.2		Medtr3g113720.1	412.9	507.55	481.85		Medtr4g035975.1	3.31572	0.356845	2.51642	0.442449	4.41655		Medtr4g035975.1	cel_B
Medtr8g104820.1	773	683.7	17	Medtr7g108920.1		Medtr7g108920.1	31.3	38.5	90.7	80.5	47.5	51.6		Medtr7g108920.1	34.9	85.6	49.55		Medtr5g009970.1	3.28209	0.306674	2.48049	0.494919	4.20805		Medtr5g009970.1	cel_B
Medtr8g075990.1	584	533.4	18	Medtr5g085730.1		Medtr8g099410.1	392.6	406.5	659.4	599.6	1199.1	1054.2		Medtr8g099410.1	399.55	629.5	1126.65
Medtr7g108925.1	260	206.6	19	Medtr5g009970.1		Medtr3g082440.1	897.5	723.7	423.6	393.2	369.1	363.9		Medtr3g082440.1	810.6	408.4	366.5		Medtr1g037340.1	2.64563	1.60704	1.01708	0.0215184
Medtr7g108920.1	79.1	81	20	Medtr5g010000.1		Medtr3g080190.1	389.7	408.3	643.4	590.6	802.1	753.2		Medtr3g080190.1	399	617	777.65		Medtr3g023740.1	2.24474	0.556834	1.59479	0.0931188
Medtr5g085730.1	734.9	643.3	21	Medtr5g093590.1		Medtr3g090540.1	525	472.1	389.3	361.8	335.8	327.8		Medtr3g090540.1	498.55	375.55	331.8		Medtr8g075990.1	1.05194	0.195784	0.782334	0.0738254
Medtr5g009970.1	716.5	643.2	22	Medtr0393s0050.1		Medtr3g010330.1	361.7	377	850.4	755.3	531.1	500.7		Medtr3g010330.1	369.35	802.85	515.9		Medtr3g090540.1	1.54993	1.06495	0.438792	0.0461873
Medtr5g010000.1	729.6	657.5	23	Medtr1g088190.1		Medtr7g108925.1	137.4	135.1	278.9	220.7	187.7	163		Medtr7g108925.1	136.25	249.8	175.35		Medtr7g108925.1	1.0537	0.056297	0.766629	0.230771
Medtr5g093590.1	726.7	638.2	24	Medtr1g111340.1		Medtr4g128810.1	328.9	307.4	173.4	158.1	137.2	130.6		Medtr4g128810.1	318.15	165.75	133.9		Medtr4g128810.1	1.73251	1.09023	0.621067	0.0212124
Medtr0393s0050.1	215.9	162.9	25	Medtr1g037340.1		Medtr0393s0050.1	115.8	110.8	234.8	177.6	151.6	119.6		Medtr0393s0050.1	113.3	206.2	135.6		Medtr3g105230.1	2.25647	0.565789	1.59931	0.0913708
Medtr1g088190.1	723.5	642.8	26	Medtr1g037320.1		Medtr4g035930.1	327.2	345.2	728.7	664.5	530.8	515		Medtr4g035930.1	336.2	696.6	522.9		Medtr1g037320.1	1.43387	0.938211	0.469241	0.0264214
Medtr1g088190.1	62.5	642.8	27	Medtr4g074960.1		Medtr3g082460.1	109.9	87.8	27.9	36.2	21.7	28.8		Medtr3g082460.1	98.85	32.05	25.25		Medtr1g111340.1	0.225378	0.105118	0.120103	0.000157096
Medtr1g111340.1	62.5	44.4	28	Medtr4g035930.1		Medtr8g104820.1	334.4	351.1	843.3	748	597.3	571.6		Medtr8g104820.1	342.75	795.65	584.45		Medtr4g047570.1	0.373623	0.253233	0.110642	0.00974834
Medtr1g111340.1	674.5	44.4	29	Medtr4g128810.1		Medtr3g105230.1	325.6	344	601.4	554.5	512.3	496.4		Medtr3g105230.1	334.8	577.95	504.35		Medtr3g077600.1	0.161934	0.0180094	0.0209611	0.122963
Medtr1g037340.1	386.9	607.2	30	Medtr4g047570.1		Medtr4g035975.1	327.9	347.9	726.1	662.3	521	493.7		Medtr4g035975.1	337.9	694.2	507.35		Medtr3g113720.1	0.879302	0.242366	0.608735	0.0282016
Medtr1g037320.1	386.9	347.4	31	Medtr4g035955.1		Medtr5g009970.1	370.2	380.2	766.5	689.6	548.1	516.9		Medtr5g009970.1	375.2	728.05	532.5		Medtr7g108920.1	0.470665	0.0172498	0.330286	0.123129
Medtr1g037320.1	715.5	347.4	32	Medtr4g035975.1		Medtr1g037320.1	200.3	213.2	343.9	312.2	379	341.4		Medtr1g037320.1	206.75	328.05	360.2		Medtr0393s0050.1	0.865	0.0213096	0.582835	0.260855
Medtr4g074960.1	689.7	622.4																	Medtr3g082460.1	0.707558	0.403376	0.301856	0.00232609
Medtr4g035930.1	255.2	619.6
Medtr4g128810.1	255.2	619.6
Medtr4g128810.1	255.2	227.4
Medtr4g128810.1	255.2	227.4
Medtr4g128810.1	51.1	227.4
Medtr4g047570.1	51.1	34.1
Medtr4g035955.1	697.2	629.1
Medtr4g035975.1	684.1	611.8
Physcomitrella patens (N = 10/21)
Sequence_ID	E5Tx1D	E5Tx3D				Sequence_ID	E4TA1D	E4TA3D	E4TB1D	E4TB3D	E4TC1D	E4TC3D		Sequence_ID	E4TA	E4TB	E4TC		Sequence_ID	β-score	Group12	Group23	Group13	ANN score		Sequence_ID	Prediction
Phpat.022G079200.1.p	642.6	2	1	Phpat.022G079200.1.p		Phpat.019G043300.1.p	183.3	197.7	446.2	412.1	350.9	351.1		Phpat.019G043300.1.p	190.5	429.15	351		Phpat.006G094200.1.p	2.90843	2.20635	0.395692	0.306395	11.2717		Phpat.006G094200.1.p	cel_C		A	0
Phpat.022G079200.1.p	642.6	569.2	2	Phpat.022G079300.1.p		Phpat.004G090300.1.p	388	384.4	496.5	467.7	482.2	477		Phpat.004G090300.1.p	386.2	482.1	479.6		Phpat.008G018700.1.p	3.67839	2.3101	1.32424	0.0440573	11.142		Phpat.008G018700.1.p	cel_C		B	2
Phpat.022G079300.1.p	712.1	633.8	3	Phpat.022G078400.1.p		Phpat.005G035800.1.p	713.7	581.9	396	366.9	372.1	361.9		Phpat.005G035800.1.p	647.8	381.45	367		Phpat.013G004100.1.p	4.21227	3.19935	0.478418	0.5345	11.336		Phpat.013G004100.1.p	cel_C		C	8
Phpat.022G078400.1.p	668.7	602.1	4	Phpat.019G043300.1.p		Phpat.006G094200.1.p	329	344.8	510.8	493.7	673.8	625.1		Phpat.006G094200.1.p	336.9	502.25	649.45		Phpat.013G084100.1.p	3.34408	2.50652	0.572924	0.26464	11.3277		Phpat.013G084100.1.p	cel_C
Phpat.019G043300.1.p	431.8	602.1	5	Phpat.019G063700.1.p		Phpat.008G018700.1.p	848.1	691.8	461.2	430.4	381.5	376.3		Phpat.008G018700.1.p	769.95	445.8	378.9		Phpat.022G079300.1.p	3.03301	0.642385	2.21842	0.172201	7.20252		Phpat.022G079300.1.p	cel_B
Phpat.019G043300.1.p	638.7	391.8	6	Phpat.003G106800.1.p		Phpat.013G004100.1.p	346.7	363	599.7	551.2	848.6	766.3		Phpat.013G004100.1.p	354.85	575.45	807.45		Phpat.003G106800.1.p	3.08761	0.899706	2.10329	0.0846127	8.38127		Phpat.003G106800.1.p	cel_C
Phpat.019G063700.1.p	638.7	582.6	7	Phpat.003G110600.1.p		Phpat.013G084100.1.p	349.4	362.5	584.2	550.1	732.5	699		Phpat.013G084100.1.p	355.95	567.15	715.75		Phpat.003G110600.1.p	3.81555	2.30697	1.47928	0.029302	10.8643		Phpat.003G110600.1.p	cel_C
Phpat.019G063700.1.p	705.7	582.6	8	Phpat.003G028700.1.p		Phpat.019G063700.1.p	325.7	334.1	651.2	594.3	516.4	490.5		Phpat.019G063700.1.p	329.9	622.75	503.45		Phpat.011G065400.1.p	2.80946	0.731289	1.97394	0.104228	7.85934		Phpat.011G065400.1.p	cel_B
Phpat.003G106800.1.p	628.9	621.8	9	Phpat.021G014000.1.p		Phpat.021G014000.1.p	0	0	0	0	0	11.7		Phpat.021G014000.1.p	0	0	5.85		Phpat.026G000800.1.p	3.3494	2.53049	0.508623	0.310284	11.3209		Phpat.026G000800.1.p	cel_C
Phpat.003G110600.1.p	565.1	563.4	10	Phpat.005G035800.1.p		Phpat.022G078400.1.p	354.7	374.5	671.3	612.9	551.9	513.2		Phpat.022G078400.1.p	364.6	642.1	532.55		Phpat.004G033800.1.p	3.62233	2.29858	1.2752	0.0485559	11.1886		Phpat.004G033800.1.p	cel_C
Phpat.003G028700.1.p	565.1	511.9	11	Phpat.011G065400.1.p		Phpat.022G079300.1.p	352.9	373.3	726.1	653.7	587.3	561		Phpat.022G079300.1.p	363.1	689.9	574.15
Phpat.021G014000.1.p	11.1	13	12	Phpat.026G000800.1.p		Phpat.022G079200.1.p	314.6	338.4	652.4	579.4	516.3	489.7		Phpat.022G079200.1.p	326.5	615.9	503		Phpat.019G043300.1.p	2.2143	0.512907	1.59521	0.106179
Phpat.005G035800.1.p	551.2	494.9	13	Phpat.008G018700.1.p		Phpat.003G106800.1.p	337.2	358.9	720.4	639.6	611	581.5		Phpat.003G106800.1.p	348.05	680	596.25		Phpat.005G035800.1.p	2.74224	1.478	1.26155	0.00269751
Phpat.011G065400.1.p	692.5	613.8	14	Phpat.004G090300.1.p		Phpat.003G110600.1.p	877.4	704.6	459.6	428.9	390.7	386.2		Phpat.003G110600.1.p	791	444.25	388.45		Phpat.019G063700.1.p	2.72142	0.476248	2.03612	0.209048
Phpat.026G000800.1.p	671.4	610.9	15	Phpat.004G033800.1.p		Phpat.003G028700.1.p	401.1	386.4	490.8	460.7	453	451.3		Phpat.003G028700.1.p	393.75	475.75	452.15		Phpat.022G078400.1.p	2.57789	0.472734	1.92016	0.184995
Phpat.008G018700.1.p	626.7	563.6	16	Phpat.007G050100.1.p		Phpat.011G065400.1.p	351.6	364.1	695.9	625.1	582.4	562.7		Phpat.011G065400.1.p	357.85	660.5	572.55		Phpat.022G079200.1.p	2.6881	0.501416	1.99867	0.188014
Phpat.004G090300.1.p	573.8	519.2	17	Phpat.006G094200.1.p		Phpat.026G000800.1.p	357.3	369.1	579.1	547.7	741.6	705		Phpat.026G000800.1.p	363.2	563.4	723.3		Phpat.007G050100.1.p	2.44169	0.588086	1.74559	0.108009
Phpat.004G033800.1.p	635.4	572	18	Phpat.013G084100.1.p		Phpat.004G033800.1.p	851.7	699.9	476.8	442.4	391	389		Phpat.004G033800.1.p	775.8	459.6	390		Phpat.018G029500.1.p	2.39341	0.699083	1.6292	0.0651227
Phpat.007G050100.1.p	682.7	609.5	19	Phpat.013G004100.1.p		Phpat.007G050100.1.p	370.9	382.9	672.3	607.8	577.1	537		Phpat.007G050100.1.p	376.9	640.05	557.05		Phpat.016G019900.1.p	2.65037	1.51117	1.13047	0.00873277
Phpat.006G094200.1.p	603	609.5	20	Phpat.018G029500.1.p		Phpat.018G029500.1.p	310.9	323.2	609.2	539.5	523.6	495.7		Phpat.018G029500.1.p	317.05	574.35	509.65		Phpat.004G090300.1.p	0.947063	0.454671	0.492158	0.000233441
Phpat.006G094200.1.p	603	553.3	21	Phpat.016G019900.1.p		Phpat.016G019900.1.p	702.4	580.9	408.4	374.5	376	355.9		Phpat.016G019900.1.p	641.65	391.45	365.95		Phpat.021G014000.1.p	0.0585	0.02925	0	0.02925
Phpat.013G084100.1.p	669.2	606.1																	Phpat.003G028700.1.p	0.761262	0.199849	0.53375	0.0276625
Phpat.013G004100.1.p	706.5	616.6
Phpat.018G029500.1.p	617.2	616.6
Phpat.018G029500.1.p	617.2	543.4
Phpat.016G019900.1.p	560.5	497.7
Prunus persica (N = 15/19)
Sequence_ID	E5Tx1D	E5Tx3D				Sequence_ID	E4TA1D	E4TA3D	E4TB1D	E4TB3D	E4TC1D	E4TC3D		Sequence_ID	E4TA	E4TB	E4TC		Sequence_ID	β-score	Group12	Group23	Group13	ANN score		Sequence_ID	Prediction
ppa014845m	680.9	616.1	1	ppa014845m		ppa002911m	1360.2	1032.3	449.7	421.9	398.8	390.4		ppa002911m	1196.25	435.8	394.6		ppa002911m	7.82899	4.21922	3.60208	0.00768103	9.602		ppa002911m	cel_C		A	1
ppa004387m	797.4	711.8	2	ppa004387m		ppa004644m	336.1	351.8	869.7	769.2	599.9	575.2		ppa004644m	343.95	819.45	587.55		ppa004644m	4.4254	0.560842	3.36128	0.503284	4.74466		ppa004644m	cel_B		B	8
ppa026228m	635.2	574	3	ppa026228m		ppa004970m	349.5	358.1	620.5	572.4	518.8	502.9		ppa004970m	353.8	596.45	510.85		ppa025159m	3.70129	0.53847	2.80175	0.361075	5.0988		ppa025159m	cel_B		C	6
ppa005285m	637.4	574	4	ppa005285m		ppa025159m	333.8	351.5	782.4	698.6	568.5	550.7		ppa025159m	342.65	740.5	559.6		ppa026228m	4.40833	2.52151	1.87151	0.0153193	10.1911		ppa026228m	cel_A
ppa005285m	637.4	579.6	5	ppa004970m		ppa026228m	879.4	780.4	432.4	396.6	373.7	368.2		ppa026228m	829.9	414.5	370.95		ppa004387m	4.06048	0.398292	3.0742	0.587987	4.37481		ppa004387m	cel_B
ppa004970m	634.2	577	6	ppa002939m		ppa004387m	378.1	395.7	873.1	773.6	591.5	580.2		ppa004387m	386.9	823.35	585.85		ppa004719m	3.97586	0.232951	2.91581	0.827103	3.67108		ppa004719m	cel_B
ppa002939m	831.8	712.9	7	ppa025159m		ppa004719m	344.8	361.2	825.8	736.9	518.7	495.2		ppa004719m	353	781.35	506.95		ppa022524m	3.15904	2.36288	0.554587	0.241574	11.3189		ppa022524m	cel_C
ppa025159m	730	658	8	ppa019691m		ppa022524m	394.6	404.6	629.6	573.1	771.6	707.5		ppa022524m	399.6	601.35	739.55		ppa014785m	3.55906	0.475634	2.70102	0.382404	4.8175		ppa014785m	cel_B
ppa019691m	681.7	607.9	9	ppa021556m		ppa014785m	315.8	335.8	742.1	674.4	535.2	517.8		ppa014785m	325.8	708.25	526.5		ppa004172m	3.43006	2.58604	0.541007	0.303009	11.3273		ppa004172m	cel_C
ppa021556m	704.9	638	10	ppa004644m		ppa004172m	383.3	401.6	627.3	574.8	785.5	737.1		ppa004172m	392.45	601.05	761.3		ppa019691m	3.33099	0.561383	2.49998	0.269627	6.04266		ppa019691m	cel_B
ppa004644m	789.2	698.4	11	ppa019140m		ppa019691m	313.3	328.7	712.1	646.6	534.2	525.4		ppa019691m	321	679.35	529.8		ppa026537m	3.15017	0.576854	2.34677	0.226545	6.56247		ppa026537m	cel_B
ppa019140m	248.7	236.3	12	ppa014785m		ppa021556m	382.2	401.8	633.1	588.6	699.7	658		ppa021556m	392	610.85	678.85		ppa014845m	5.61963	3.09572	2.51438	0.00952883	9.73869		ppa014845m	cel_C
ppa014785m	693.2	617	13	ppa026537m		ppa026537m	333	352.1	709	654.3	550	545.3		ppa026537m	342.55	681.65	547.65		ppa002939m	7.34642	5.17058	0.277284	1.89856	9.74381		ppa002939m	cel_C
ppa026537m	688.5	623.3	14	ppa004172m		ppa014845m	980.6	910.4	420.4	390.1	369.6	363.2		ppa014845m	945.5	405.25	366.4		ppa004653m	4.19374	0.313219	3.13209	0.748434	4.01397		ppa004653m	cel_B
ppa004172m	738	648.4	15	ppa022524m		ppa002939m	382	395.1	646.9	593.9	1260.2	1099.8		ppa002939m	388.55	620.4	1180		ppa016852m	3.49411	2.60039	0.646046	0.247669	11.3369		ppa016852m	cel_C
ppa022524m	721.6	634.2	16	ppa002911m		ppa004653m	374.9	397.7	891	784.3	580.1	555.5		ppa004653m	386.3	837.65	567.8
ppa002911m	753	663.8	17	ppa004653m		ppa005285m	350.5	364.9	676.1	612.1	486.9	452.6		ppa005285m	357.7	644.1	469.75		ppa004970m	2.25196	0.479287	1.64592	0.126754
ppa004653m	805	710.1	18	ppa004719m		ppa019140m	237.7	226.5	192.9	186	184.1	181.9		ppa019140m	232.1	189.45	183		ppa021556m	2.67165	1.79523	0.812336	0.0640794
ppa004719m	746.1	656.1	19	ppa016852m		ppa016852m	377.6	394.6	641.2	588	784.3	740.2		ppa016852m	386.1	614.6	762.25		ppa005285m	2.66032	0.187226	1.97888	0.494213
ppa016852m	744	654.9																	ppa019140m	0.466307	0.27945	0.183659	0.00319836
Populus trichocarpa (N = 20/32)
Sequence_ID	E5Tx1D	E5Tx3D				Sequence_ID	E4TA1D	E4TA3D	E4TB1D	E4TB3D	E4TC1D	E4TC3D		Sequence_ID	E4TA	E4TB	E4TC		Sequence_ID	β-score	Group12	Group23	Group13	ANN score		Sequence_ID	Prediction
Potri.010G177300.1	638.1	566.5	1	Potri.010G177300.1		Potri.001G078900.1	1386.3	1049	448.4	418.9	405.3	395.3		Potri.001G078900.1	1217.65	433.65	400.3		Potri.001G078900.1	8.01858	4.25674	3.75693	0.00491017	9.5932		Potri.001G078900.1	cel_C		A	1
Potri.010G109200.1	779.7	689.6	2	Potri.010G109200.1		Potri.001G083200.1	370.8	395.7	900.3	792.6	588	562.1		Potri.001G083200.1	383.25	846.45	575.05		Potri.001G083200.1	4.30523	0.342619	3.228	0.734611	4.11765		Potri.001G083200.1	cel_B		B	11
Potri.009G123900.1	735.8	657	3	Potri.009G123900.1		Potri.003G151700.1	1412.2	1067.9	451.5	422.2	402.9	391.3		Potri.003G151700.1	1240.05	436.85	397.1		Potri.003G151700.1	8.24709	4.41793	3.82237	0.00678521	9.5947		Potri.003G151700.1	cel_C		C	8
Potri.004G161900.1	345.2	329.6	4	Potri.004G161900.1		Potri.010G177300.1	929.3	745.8	449.7	415.7	385.5	380.6		Potri.010G177300.1	837.55	432.7	383.05		Potri.010G177300.1	4.34493	2.53222	1.79246	0.0202502	10.4159		Potri.010G177300.1	cel_C
Potri.004G162200.1	723.5	646.4	5	Potri.004G162200.1		Potri.014G157600.1	385.2	404.2	636.7	586.6	797.8	749.4		Potri.014G157600.1	394.7	611.65	773.6		Potri.014G157600.1	3.52292	2.65144	0.571123	0.300354	11.3326		Potri.014G157600.1	cel_C
Potri.003G147600.1	550	646.4	6	Potri.003G147600.1		Potri.016G075400.1	0	0	11.1	11.6	12.8	13.6		Potri.016G075400.1	0	11.35	13.2		Potri.019G069300.1	4.17817	0.22435	3.04122	0.912598	3.59247		Potri.019G069300.1	cel_B
Potri.003G147600.1	550	471.9	7	Potri.003G151700.1		Potri.018G048400.1	51.6	56.6	77.5	64.5	84.6	56		Potri.018G048400.1	54.1	71	70.3		Potri.001G092200.1	7.11646	5.05905	0.297074	1.76034	9.7632		Potri.001G092200.1	cel_C
Potri.003G151700.1	764.3	670.4	8	Potri.003G139600.1		Potri.019G069300.1	346.6	366.3	854.5	758.9	523.9	499.8		Potri.019G069300.1	356.45	806.7	511.85		Potri.001G356000.1	3.10324	2.29555	0.605221	0.20247	11.3209		Potri.001G356000.1	cel_C
Potri.003G139600.1	829.4	714.3	9	Potri.006G219700.1		Potri.005G188500.1	327.4	293.9	220.6	210.2	208.3	206.5		Potri.005G188500.1	310.65	215.4	207.4		Potri.002G202400.1	4.03727	0.397282	3.05694	0.583039	4.37641		Potri.002G202400.1	cel_B
Potri.006G219700.1	628	573.7	10	Potri.018G048400.1		Potri.001G092200.1	392.1	404.2	660.4	606.8	1239.1	1091		Potri.001G092200.1	398.15	633.6	1165.05		Potri.003G139600.1	7.13814	5.03097	0.273189	1.83397	9.74033		Potri.003G139600.1	cel_C
Potri.018G048400.1	89.6	73.3	11	Potri.016G075400.1		Potri.001G356000.1	364.8	383.8	607.7	556.8	727.2	689.8		Potri.001G356000.1	374.3	582.25	708.5		Potri.003G147600.1	3.0908	0.180341	2.26593	0.644527	3.62262		Potri.003G147600.1	cel_B
Potri.016G075400.1	11	10.6	12	Potri.007G071200.1		Potri.002G071200.1	116.7	119.4	104.9	94	91.5	84.3		Potri.002G071200.1	118.05	99.45	87.9		Potri.015G127900.1	3.31003	0.413169	2.51444	0.382423	4.65726		Potri.015G127900.1	cel_B
Potri.007G071200.1	702.3	614.9	13	Potri.015G127900.1		Potri.002G202400.1	385.4	402	876.8	778.5	598.5	585.1		Potri.002G202400.1	393.7	827.65	591.8		Potri.015G128000.1	3.43415	0.504293	2.59853	0.331321	5.13302		Potri.015G128000.1	cel_B
Potri.015G127900.1	699.5	618	14	Potri.015G128000.1		Potri.002G225200.1	240.2	254.4	404.4	388.9	488.7	483.3		Potri.002G225200.1	247.3	396.65	486		Potri.008G079500.1	4.36535	2.49639	1.85384	0.0151165	10.1956		Potri.008G079500.1	cel_A
Potri.015G128000.1	706	622.5	15	Potri.002G202400.1		Potri.002G225400.1	134.6	131.5	223	186.6	264.4	228.5		Potri.002G225400.1	133.05	204.8	246.45		Potri.008G132700.1	4.40542	0.555276	3.34627	0.503868	4.73583		Potri.008G132700.1	cel_B
Potri.002G202400.1	803.9	718.7	16	Potri.002G023900.1		Potri.003G139600.1	389.8	401.9	649.7	595.5	1241.8	1088		Potri.003G139600.1	395.85	622.6	1164.9		Potri.014G126900.1	4.06961	0.4439	3.08932	0.53639	4.51703		Potri.014G126900.1	cel_B
Potri.002G023900.1	609.1	556.2	17	Potri.002G225400.1		Potri.003G147600.1	235.6	250.8	622.6	529.8	374.6	350.7		Potri.003G147600.1	243.2	576.2	362.65		Potri.009G123900.1	3.7964	0.612051	2.85832	0.326029	5.77602		Potri.009G123900.1	cel_B
Potri.002G225400.1	261.5	210.4	18	Potri.002G071200.1		Potri.004G161900.1	155.7	167.6	360	346.4	295.7	296.4		Potri.004G161900.1	161.65	353.2	296.05		Potri.004G162200.1	3.73768	0.617961	2.80924	0.310482	5.97851		Potri.004G162200.1	cel_B
Potri.002G071200.1	134.9	210.4	19	Potri.002G225200.1		Potri.005G115400.1	406.4	395.2	558.5	527.8	479.4	476.5		Potri.005G115400.1	400.8	543.15	477.95		Potri.007G071200.1	3.39654	2.57059	0.496385	0.329567	11.3208		Potri.007G071200.1	cel_C
Potri.002G071200.1	459.5	120.3	20	Potri.019G069300.1		Potri.006G219700.1	327.6	348.1	612.3	567.5	538.3	523.4		Potri.006G219700.1	337.85	589.9	530.85		Potri.010G109200.1	4.33294	0.520378	3.29194	0.520624	4.66468		Potri.010G109200.1	cel_B
Potri.002G225200.1	764.8	428.1	21	Potri.005G188500.1		Potri.015G127900.1	339.7	358.8	743.5	666.3	542.2	518.2		Potri.015G127900.1	349.25	704.9	530.2
Potri.019G069300.1	306	675.7	22	Potri.005G115400.1		Potri.015G128000.1	332.9	342.9	741.4	672.7	553.8	526.3		Potri.015G128000.1	337.9	707.05	540.05		Potri.002G225200.1	2.21628	1.63694	0.437576	0.141765
Potri.005G188500.1	306	284.9	23	Potri.005G237700.1		Potri.008G079500.1	939.5	751.2	449.7	418.2	394.3	387.5		Potri.008G079500.1	845.35	433.95	390.9		Potri.002G225400.1	1.05273	0.775022	0.21307	0.0646356
Potri.005G188500.1	611.2	284.9	24	Potri.014G126900.1		Potri.008G132700.1	327.9	343.1	857	760.7	590.7	564.1		Potri.008G132700.1	335.5	808.85	577.4		Potri.004G161900.1	1.77777	0.451824	1.25616	0.0697897
Potri.005G115400.1	607.4	561	25	Potri.014G044400.1		Potri.014G044400.1	159.3	172.6	287.6	280.9	312	320.7		Potri.014G044400.1	165.95	284.25	316.35		Potri.005G115400.1	1.32439	0.190077	1.00304	0.131276
Potri.005G237700.1	803.5	550.3	26	Potri.014G157600.1		Potri.014G126900.1	379	400.5	877.5	776.6	604.8	593.2		Potri.014G126900.1	389.75	827.05	599		Potri.006G219700.1	2.34818	0.719441	1.57382	0.0549195
Potri.014G126900.1	311.7	719.4	27	Potri.008G132700.1		Potri.009G123900.1	323.6	340.7	785.8	695.1	580.5	550.2		Potri.009G123900.1	332.15	740.45	565.35		Potri.014G044400.1	1.40462	0.922686	0.455008	0.0269247
Potri.014G044400.1	750.1	305.4	28	Potri.008G079500.1		Potri.002G023900.1	401.1	408.6	542.7	508.1	495.2	489.2		Potri.002G023900.1	404.85	525.4	492.2		Potri.002G023900.1	1.1197	0.305108	0.777573	0.0370202
Potri.014G157600.1	779	660.8	29	Potri.001G083200.1		Potri.004G162200.1	317.1	335	772.7	683.5	570.4	546.2		Potri.004G162200.1	326.05	728.1	558.3		Potri.005G237700.1	1.01468	0.265688	0.711885	0.0371052
Potri.008G132700.1	639.5	688.9	30	Potri.001G078900.1		Potri.005G237700.1	411.2	407.6	535	502.4	489.7	484.6		Potri.005G237700.1	409.4	518.7	487.15		Potri.016G075400.1	0.125065	0.075758	0.0483241	0.000982986
Potri.008G079500.1	811	568.8	31	Potri.001G092200.1		Potri.007G071200.1	375.7	387.2	605.3	556.6	781.9	711.2		Potri.007G071200.1	381.45	580.95	746.55		Potri.018G048400.1	0.165752	0.0775785	0.0880691	0.000104654
Potri.001G083200.1	759.4	717.1	32	Potri.001G356000.1		Potri.010G109200.1	335.5	350.3	855.4	761.5	590	561.3		Potri.010G109200.1	342.9	808.45	575.65		Potri.005G188500.1	0.997961	0.557646	0.438036	0.00227799
Potri.001G078900.1	835.8	666.9																	Potri.002G071200.1	0.279998	0.207593	0.0535764	0.0188285
Potri.001G092200.1	695	721.2
Potri.001G356000.1	709	623.4
Panicum virgatum (N = 35/50)
Sequence_ID	E5Tx1D	E5Tx3D				Sequence_ID	E4TA1D	E4TA3D	E4TB1D	E4TB3D	E4TC1D	E4TC3D		Sequence_ID	E4TA	E4TB	E4TC		Sequence_ID	β-score	Group12	Group23	Group13	ANN score		Sequence_ID	Prediction
Pavir.Fa02209.1.p	706.1	630	1	Pavir.Fa02209.1.p		Pavir.Fa01564.1.p	336.6	356.5	699.4	641.8	536.7	510		Pavir.Fa01564.1.p	346.55	670.6	523.35		Pavir.Fa01564.1.p	3.0147	0.439098	2.28191	0.293688	5.06624		Pavir.Fa01564.1.p	cel_B		A	3
Pavir.Fa01623.1.p	700.9	624.1	2	Pavir.Fa01623.1.p		Pavir.Db01736.1.p	307.5	327.8	808.8	715.3	570.5	548.4		Pavir.Db01736.1.p	317.65	762.05	559.45		Pavir.Db01736.1.p	4.13444	0.598555	3.13023	0.405662	5.07815		Pavir.Db01736.1.p	cel_B		B	15
Pavir.Fa01564.1.p	674.8	608.9	3	Pavir.Fa01564.1.p		Pavir.J09205.1.p	317.6	333.1	721.5	650.1	525.1	522.8		Pavir.J09205.1.p	325.35	685.8	523.95		Pavir.J09205.1.p	3.353	0.499114	2.53562	0.31826	5.19474		Pavir.J09205.1.p	cel_B		C	17
Pavir.J01061.1.p	715.1	642.5	4	Pavir.J01061.1.p		Pavir.Ba02164.1.p	118.4	113.7	176.1	151.5	215.4	175.1		Pavir.Ba02164.1.p	116.05	163.8	195.25		Pavir.J06476.1.p	2.89217	0.511916	2.16166	0.218588	6.2454		Pavir.J06476.1.p	cel_B
Pavir.Da01211.1.p	625.2	556.2	5	Pavir.Da01211.1.p		Pavir.J06476.1.p	229.3	248	582.1	517.7	427.6	420.5		Pavir.J06476.1.p	238.65	549.9	424.05		Pavir.Aa00400.1.p	4.18569	0.646042	3.15963	0.380013	5.45568		Pavir.Aa00400.1.p	cel_B
Pavir.Ca00745.1.p	586	529.9	6	Pavir.Ca00745.1.p		Pavir.Aa00400.1.p	320.6	340.7	831	730.4	595.7	569.7		Pavir.Aa00400.1.p	330.65	780.7	582.7		Pavir.Aa00742.1.p	3.64735	2.75101	0.571226	0.325115	11.3354		Pavir.Aa00742.1.p	cel_C
Pavir.Ca00497.1.p	731.5	635.9	7	Pavir.Ca00497.1.p		Pavir.Aa00742.1.p	383.3	389.2	633.1	581.6	801.3	755.6		Pavir.Aa00742.1.p	386.25	607.35	778.45		Pavir.Aa03559.1.p	3.04956	2.22701	0.652563	0.16999	11.3211		Pavir.Aa03559.1.p	cel_C
Pavir.J05363.1.p	41.9	40.5	8	Pavir.J05363.1.p		Pavir.Aa03559.1.p	340.2	356.3	580.2	542.7	698.2	655.5		Pavir.Aa03559.1.p	348.25	561.45	676.85		Pavir.Ab00278.1.p	3.05735	2.25625	0.607631	0.193469	11.3188		Pavir.Ab00278.1.p	cel_C
Pavir.Ia03435.1.p	665.8	597.3	9	Pavir.Ia03435.1.p		Pavir.Ab00278.1.p	346.8	358.1	577.7	540.5	702.6	660.9		Pavir.Ab00278.1.p	352.45	559.1	681.75		Pavir.Ab02908.1.p	4.19626	0.651125	3.16668	0.378445	5.49703		Pavir.Ab02908.1.p	cel_B
Pavir.Ia00651.1.p	694.4	614.3	10	Pavir.Ia00651.1.p		Pavir.Aa00303.1.p	334.8	350.1	586.8	557.6	494.4	473.7		Pavir.Aa00303.1.p	342.45	572.2	484.05		Pavir.Ab02962.1.p	3.56466	2.69599	0.529315	0.339359	11.3297		Pavir.Ab02962.1.p	cel_C
Pavir.J03155.1.p	680.7	601.5	11	Pavir.J03155.1.p		Pavir.Ab02908.1.p	323.1	343.3	833.9	734.9	599.2	573.8		Pavir.Ab02908.1.p	333.2	784.4	586.5		Pavir.Bb02635.1.p	3.72378	0.518763	2.82304	0.381981	4.93654		Pavir.Bb02635.1.p	cel_B
Pavir.J03155.1.p	543.6	601.5	12	Pavir.J06476.1.p		Pavir.Ab02962.1.p	380.5	391.4	619.7	574	789.8	748.5		Pavir.Ab02962.1.p	385.95	596.85	769.15		Pavir.Cb01721.1.p	6.01866	4.42026	0.358751	1.23965	10.4034		Pavir.Cb01721.1.p	cel_C
Pavir.J06476.1.p	543.6	478.7	13	Pavir.Gb01448.1.p		Pavir.Ba01232.1.p	337	332.7	471.9	447.3	436.4	439.8		Pavir.Ba01232.1.p	334.85	459.6	438.1		Pavir.Ca00497.1.p	5.94142	4.35984	0.350556	1.23102	10.3081		Pavir.Ca00497.1.p	cel_C
Pavir.J06476.1.p	591.8	478.7	14	Pavir.Gb00020.1.p		Pavir.Bb01897.1.p	233.7	245.3	378.2	366.7	483.2	484.9		Pavir.Bb01897.1.p	239.5	372.45	484.05		Pavir.Da01211.1.p	3.1425	2.38413	0.425924	0.332446	11.2962		Pavir.Da01211.1.p	cel_C
Pavir.Gb01448.1.p	859.8	533.5	15	Pavir.Ea00142.1.p		Pavir.Bb02635.1.p	309.1	326.7	763.2	673	542.7	521.1		Pavir.Bb02635.1.p	317.9	718.1	531.9		Pavir.Ea00142.1.p	6.13777	4.45817	0.321868	1.35773	9.82043		Pavir.Ea00142.1.p	cel_C
Pavir.Gb00020.1.p	859.8	746.7	16	Pavir.Ea01014.1.p		Pavir.Bb02664.1.p	380	376.7	532.9	505.1	480	488.3		Pavir.Bb02664.1.p	378.35	519	484.15		Pavir.Ea01014.1.p	3.74481	0.49462	2.84265	0.407541	4.79777		Pavir.Ea01014.1.p	cel_B
Pavir.Gb00020.1.p	771.3	746.7	17	Pavir.Ab02908.1.p		Pavir.Cb01721.1.p	348.5	357.9	612	564.2	1054.7	948.5		Pavir.Cb01721.1.p	353.2	588.1	1001.6		Pavir.Eb00189.1.p	6.21217	4.49908	0.315432	1.39767	9.79369		Pavir.Eb00189.1.p	cel_C
Pavir.Ea00142.1.p	745.1	668.2	18	Pavir.Ab02962.1.p		Pavir.Ca00497.1.p	322.9	330.2	581.8	532.9	1022.3	911		Pavir.Ca00497.1.p	326.55	557.35	966.65		Pavir.Gb01448.1.p	3.3402	1.92669	1.40021	0.0132971	10.4287		Pavir.Gb01448.1.p	cel_A
Pavir.Ea01014.1.p	761.3	667.8	19	Pavir.Ab00278.1.p		Pavir.Ca00745.1.p	312.8	331	544.4	501.8	537.8	512.6		Pavir.Ca00745.1.p	321.9	523.1	525.2		Pavir.Fa01623.1.p	3.30839	2.48833	0.54161	0.278458	11.3234		Pavir.Fa01623.1.p	cel_C
Pavir.Ab02908.1.p	733.2	674.7	20	Pavir.Ib04298.1.p		Pavir.Da01211.1.p	317.3	331.8	519.6	486.2	678.2	646.3		Pavir.Da01211.1.p	324.55	502.9	662.25		Pavir.Fa02209.1.p	3.22491	0.380546	2.45005	0.39432	4.54971		Pavir.Fa02209.1.p	cel_B
Pavir.Ab02962.1.p	664.9	649.7	21	Pavir.Ib01536.1.p		Pavir.Db00162.1.p	377.8	379.7	513.8	492.1	463.4	467.9		Pavir.Db00162.1.p	378.75	502.95	465.65		Pavir.Fb00818.1.p	3.0339	2.3005	0.419714	0.313685	11.2882		Pavir.Fb00818.1.p	cel_C
Pavir.Ab00278.1.p	696.7	598.6	22	Pavir.J35848.1.p		Pavir.Ea00142.1.p	366.5	368.3	620	566.4	1093.8	963.9		Pavir.Ea00142.1.p	367.4	593.2	1028.85		Pavir.Fb01149.1.p	3.06034	0.443968	2.31682	0.299544	5.054		Pavir.Fb01149.1.p	cel_B
Pavir.Ib04298.1.p	696.7	186.4	23	Pavir.Aa00400.1.p		Pavir.Ea01014.1.p	349.2	366.4	803.4	717	576.8	558.9		Pavir.Ea01014.1.p	357.8	760.2	567.85		Pavir.Ga00244.1.p	3.1596	2.30894	0.673144	0.177519	11.3274		Pavir.Ga00244.1.p	cel_C
Pavir.Ib01536.1.p	693.3	186.4	24	Pavir.Aa00742.1.p		Pavir.Eb00189.1.p	372.9	372.3	624	571.5	1106.3	977.9		Pavir.Eb00189.1.p	372.6	597.75	1042.1		Pavir.Ga01268.1.p	4.29494	2.46206	1.8174	0.015476	10.2324		Pavir.Ga01268.1.p	cel_A
Pavir.J35848.1.p	759.3	615.4	25	Pavir.Aa03559.1.p		Pavir.Eb02381.1.p	29	32.3	77.2	42.2	53.4	29.2		Pavir.Eb02381.1.p	30.65	59.7	41.3		Pavir.Ga01270.1.p	3.91461	2.26172	1.6369	0.0159886	10.3729		Pavir.Ga01270.1.p	cel_A
Pavir.Aa00400.1.p	746.4	670.6	26	Pavir.Aa00303.1.p		Pavir.Gb01448.1.p	757.8	680.9	418.1	394.2	372.6	369.1		Pavir.Gb01448.1.p	719.35	406.15	370.85		Pavir.Gb00020.1.p	3.89417	2.84593	0.829293	0.218954	11.349		Pavir.Gb00020.1.p	cel_C
Pavir.Aa00742.1.p	664.3	654.7	27	Pavir.J36442.1.p		Pavir.Fa01623.1.p	361.2	373.7	591.6	552.6	743.2	703.4		Pavir.Fa01623.1.p	367.45	572.1	723.3		Pavir.Ib04298.1.p	6.59102	3.68664	2.88904	0.0153406	9.73198		Pavir.Ib04298.1.p	cel_C
Pavir.Aa03559.1.p	599.8	597.1	28	Pavir.J35890.1.p		Pavir.Fa02209.1.p	356.6	375	755.5	669.1	548.1	527.2		Pavir.Fa02209.1.p	365.8	712.3	537.65		Pavir.J01061.1.p	3.3259	0.402611	2.52683	0.396461	4.60341		Pavir.J01061.1.p	cel_B
Pavir.Aa00303.1.p	635.7	561.5	29	Pavir.Db01736.1.p		Pavir.Fb00818.1.p	280.6	295	467.6	455.6	620.7	607		Pavir.Fb00818.1.p	287.8	461.6	613.85		Pavir.J03155.1.p	3.91613	0.512039	2.97322	0.430865	4.78257		Pavir.J03155.1.p	cel_B
Pavir.J36442.1.p	722	557.4	30	Pavir.Db00162.1.p		Pavir.Fb01149.1.p	338.3	358.5	707.1	647.6	542.8	512.3		Pavir.Fb01149.1.p	348.4	677.35	527.55		Pavir.J07817.1.p	3.1792	0.542382	2.38375	0.253066	6.09125		Pavir.J07817.1.p	cel_B
Pavir.J35890.1.p	738.2	649.9	31	Pavir.Cb01721.1.p		Pavir.Ga00244.1.p	379.8	392.4	635	578.1	764.8	688.3		Pavir.Ga00244.1.p	386.1	606.55	726.55		Pavir.Ia00651.1.p	6.48738	3.57807	2.89801	0.0112981	9.68173		Pavir.Ia00651.1.p	cel_C
Pavir.Db01736.1.p	577.2	658.1	32	Pavir.J22089.1.p		Pavir.Ga01268.1.p	934.7	729.1	440.2	415.2	387.1	381.9		Pavir.Ga01268.1.p	831.9	427.7	384.5		Pavir.Ia03435.1.p	6.08865	3.46925	2.59957	0.0198343	9.91438		Pavir.Ia03435.1.p	cel_C
Pavir.Db00162.1.p	763.1	536.6	33	Pavir.J07817.1.p		Pavir.Ga01270.1.p	858.8	693.6	420.9	398.1	368.5	366.7		Pavir.Ga01270.1.p	776.2	409.5	367.6		Pavir.J35848.1.p	3.23138	0.342505	2.45166	0.437213	4.38318		Pavir.J35848.1.p	cel_B
Pavir.Cb01721.1.p	615.6	669.4	34	Pavir.J31800.1.p		Pavir.Ga01737.1.p	171.3	185.9	389.8	333.7	263.3	238.9		Pavir.Ga01737.1.p	178.6	361.75	251.1		Pavir.J35890.1.p	3.76027	0.550285	2.84571	0.364275	5.12668		Pavir.J35890.1.p	cel_B
Pavir.J22089.1.p	703.3	566.6	35	Pavir.Fb01149.1.p		Pavir.Gb00020.1.p	446.8	466	764	692.1	910.2	841.8		Pavir.Gb00020.1.p	456.4	728.05	876		Pavir.J36442.1.p	3.18856	2.41909	0.432092	0.337384	11.3001		Pavir.J36442.1.p	cel_C
Pavir.J07817.1.p	334.4	623.7	36	Pavir.Fb00818.1.p		Pavir.Ib01536.1.p	392.5	241.6	128.6	125.4	127.2	129.3		Pavir.Ib01536.1.p	317.05	127	128.25
Pavir.J31800.1.p	682.3	326.2	37	Pavir.J32907.1.p		Pavir.Ib04298.1.p	1188.6	919.1	437.8	412.4	374.6	368.9		Pavir.Ib04298.1.p	1053.85	425.1	371.75		Pavir.Aa00303.1.p	2.13368	0.407399	1.58232	0.14396
Pavir.Fb01149.1.p	566.9	613.9	38	Pavir.J05126.1.p		Pavir.J01061.1.p	356	377.8	767.1	681.4	556.8	535.6		Pavir.J01061.1.p	366.9	724.25	546.2		Pavir.Ba01232.1.p	1.17315	0.421069	0.737809	0.0142727
Pavir.Fb00818.1.p	197.7	523.1	39	Pavir.Ba02164.1.p		Pavir.J03155.1.p	274.5	296.7	752	660.8	515.1	493.4		Pavir.J03155.1.p	285.6	706.4	504.25		Pavir.Bb01897.1.p	2.27517	1.72268	0.328776	0.223719
Pavir.J32907.1.p	603.1	192.4	40	Pavir.Ba01232.1.p		Pavir.J05126.1.p	335	351.4	591.1	561.3	495	475		Pavir.J05126.1.p	343.2	576.2	485		Pavir.Bb02664.1.p	1.30871	0.386245	0.887965	0.0345034
Pavir.J05126.1.p	207	565	41	Pavir.J09205.1.p		Pavir.J05363.1.p	12.9	14.8	45.3	44.7	23.7	24.4		Pavir.J05363.1.p	13.85	45	24.05		Pavir.Ca00745.1.p	2.02269	1.02705	0.995555	7.70902e-05
Pavir.Ba02164.1.p	528.7	170.3	42	Pavir.Bb02635.1.p		Pavir.J07817.1.p	344.8	360.2	734.8	654.3	565.5	540.3		Pavir.J07817.1.p	352.5	694.55	552.9		Pavir.Db00162.1.p	1.15265	0.291163	0.815594	0.0458922
Pavir.Ba01232.1.p	672.3	488	43	Pavir.Bb01897.1.p		Pavir.Ia00651.1.p	1179	913.4	435.6	410.2	380.2	374.7		Pavir.Ia00651.1.p	1046.2	422.9	377.45		Pavir.Ga01737.1.p	1.70146	0.122821	1.26785	0.310782
Pavir.J09205.1.p	702	608.3	44	Pavir.Bb02664.1.p		Pavir.Ia03435.1.p	1117.5	861.8	426.7	402.6	359.9	352.9		Pavir.Ia03435.1.p	989.65	414.65	356.4		Pavir.Ib01536.1.p	1.89432	0.937771	0.95652	2.91632e-05
Pavir.Bb02635.1.p	443.5	627.8	45	Pavir.Ga01737.1.p		Pavir.J22089.1.p	341.4	365	571	534.4	559.5	540.7		Pavir.J22089.1.p	353.2	552.7	550.1		Pavir.J05126.1.p	2.1643	0.401803	1.61003	0.15247
Pavir.Bb01897.1.p	593.5	414.2	46	Pavir.Ga01270.1.p		Pavir.J31800.1.p	507.1	395.1	246.4	240.1	225.5	226.2		Pavir.J31800.1.p	451.1	243.25	225.85		Pavir.J22089.1.p	1.98229	0.971587	1.01058	0.000120584
Pavir.Bb02664.1.p	363.4	548.5	47	Pavir.Ga00244.1.p		Pavir.J32907.1.p	127.5	133.8	175.5	168.8	204.5	205.1		Pavir.J32907.1.p	130.65	172.15	204.8		Pavir.J31800.1.p	2.17734	1.21628	0.956122	0.00493907
Pavir.Ga01737.1.p	601.1	307.1	48	Pavir.Ga01268.1.p		Pavir.J35848.1.p	342.4	361.2	737.2	660.9	532.3	499.3		Pavir.J35848.1.p	351.8	699.05	515.8		Pavir.Ba02164.1.p	0.73579	0.548532	0.133782	0.0534761
Pavir.Ga01270.1.p	716.6	538	49	Pavir.Eb02381.1.p		Pavir.J35890.1.p	323.4	343	781.6	693.2	564.7	543.7		Pavir.J35890.1.p	333.2	737.4	554.2		Pavir.Eb02381.1.p	0.269676	0.0164921	0.198473	0.0547112
Pavir.Ga00244.1.p	630.4	622	50	Pavir.Eb00189.1.p		Pavir.J36442.1.p	322.8	334.7	530.9	488.5	689.6	653.2		Pavir.J36442.1.p	328.75	509.7	671.4		Pavir.J05363.1.p	0.289023	0.0138573	0.208214	0.0669519
Pavir.Ga01268.1.p	71.2	561.1																	Pavir.J32907.1.p	0.689637	0.520625	0.106285	0.0627269
Pavir.Eb02381.1.p	777.6	41.9
Pavir.Eb00189.1.p	509.6	674.3
Phaseolus vulgaris (N = 17/23)
Sequence_ID	E5Tx1D	E5Tx3D				Sequence_ID	E4TA1D	E4TA3D	E4TB1D	E4TB3D	E4TC1D	E4TC3D		Sequence_ID	E4TA	E4TB	E4TC		Sequence_ID	β-score	Group12	Group23	Group13	ANN score		Sequence_ID	Prediction
Phvul.003G262600.1	583.1	530.1	1	Phvul.003G262600.1		Phvul.003G005700.1	333.2	346.5	612.2	559.3	642.2	598.2		Phvul.003G005700.1	339.85	585.75	620.2		Phvul.003G089600.1	7.66043	4.04635	3.61017	0.00391241	9.59423		Phvul.003G089600.1	cel_C		A	1
Phvul.003G089600.1	738.7	647.3	2	Phvul.003G089600.1		Phvul.003G089600.1	1326.3	1020.5	437.3	408.4	398.7	388.8		Phvul.003G089600.1	1173.4	422.85	393.75		Phvul.002G297600.1	6.87832	4.9156	0.303112	1.65962	9.76821		Phvul.002G297600.1	cel_C		B	11
Phvul.003G005700.1	661.1	591.9	3	Phvul.003G005700.1		Phvul.002G297600.1	390	406.6	661.7	601.7	1206.8	1072.4		Phvul.002G297600.1	398.3	631.7	1139.6		Phvul.002G318800.1	4.31709	0.530607	3.27974	0.506748	4.69569		Phvul.002G318800.1	cel_B		C	5
Phvul.009G016100.1	613.3	561.7	4	Phvul.009G016100.1		Phvul.002G318800.1	330.1	346.7	850.4	754.1	584.7	560.8		Phvul.002G318800.1	338.4	802.25	572.75		Phvul.006G004900.1	4.10649	2.3547	1.73692	0.014866	10.2645		Phvul.006G004900.1	cel_A
Phvul.009G082800.1	595.1	540.3	5	Phvul.009G082800.1		Phvul.003G262600.1	394.1	380.4	532.5	490.9	459	456.6		Phvul.003G262600.1	387.25	511.7	457.8		Phvul.008G270900.1	3.44957	2.56268	0.64845	0.238438	11.3359		Phvul.008G270900.1	cel_C
Phvul.009G003200.1	732.6	656	6	Phvul.009G003200.1		Phvul.006G004900.1	890	715.3	433.7	398.8	378.6	371.1		Phvul.006G004900.1	802.65	416.25	374.85		Phvul.011G005400.1	2.89484	0.398444	2.19537	0.301027	4.8521		Phvul.011G005400.1	cel_B
Phvul.009G135900.1	507.4	457.2	7	Phvul.009G135900.1		Phvul.008G270900.1	367.6	381.6	626.5	577.3	768.2	723.8		Phvul.008G270900.1	374.6	601.9	746		Phvul.001G239900.1	4.02981	0.346421	3.0342	0.64918	4.19085		Phvul.001G239900.1	cel_B
Phvul.005G003100.1	759.8	670.9	8	Phvul.005G003100.1		Phvul.011G005400.1	288.4	301.4	637.2	574.8	467.1	453.6		Phvul.011G005400.1	294.9	606	460.35		Phvul.011G005500.1	2.90657	0.362335	2.20798	0.336262	4.61311		Phvul.011G005500.1	cel_B
Phvul.011G005500.1	601	532	9	Phvul.011G005500.1		Phvul.001G239900.1	379.6	396.1	873	769.5	587.6	560		Phvul.001G239900.1	387.85	821.25	573.8		Phvul.001G209500.1	3.97485	0.443537	3.01841	0.512903	4.53889		Phvul.001G209500.1	cel_B
Phvul.011G039400.1	728.3	650.9	10	Phvul.011G039400.1		Phvul.011G005500.1	282.6	296	634.1	569.1	456.2	440		Phvul.011G005500.1	289.3	601.6	448.1		Phvul.002G160200.1	3.57904	0.188557	2.60072	0.789767	3.56274		Phvul.002G160200.1	cel_B
Phvul.011G005400.1	607.4	540.4	11	Phvul.011G005400.1		Phvul.001G209500.1	365.8	374.4	824.2	770.2	562.6	590.6		Phvul.001G209500.1	370.1	797.2	576.6		Phvul.007G218400.1	4.13986	0.450806	3.14256	0.546494	4.52138		Phvul.007G218400.1	cel_B
Phvul.011G030300.1	711	619.8	12	Phvul.011G030300.1		Phvul.002G160200.1	370.3	382.7	803.8	720.6	522.9	494		Phvul.002G160200.1	376.5	762.2	508.45		Phvul.005G003100.1	4.1298	0.255454	3.04219	0.832153	3.74857		Phvul.005G003100.1	cel_B
Phvul.011G005600.1	682.2	610.5	13	Phvul.011G005600.1		Phvul.007G218400.1	377.1	395	880.5	781.3	605.3	592.2		Phvul.007G218400.1	386.05	830.9	598.75		Phvul.006G133700.1	7.84878	4.17617	3.6674	0.00519905	9.59528		Phvul.006G133700.1	cel_C
Phvul.008G270900.1	728.1	641	14	Phvul.008G270900.1		Phvul.005G003100.1	347	365.2	848	753.9	533	507.1		Phvul.005G003100.1	356.1	800.95	520.05		Phvul.009G003200.1	3.72732	0.596	2.8078	0.323528	5.69955		Phvul.009G003200.1	cel_B
Phvul.008G212700.1	477.5	431.9	15	Phvul.008G212700.1		Phvul.006G133700.1	1375.8	1040.1	456	426.6	412	402.7		Phvul.006G133700.1	1207.95	441.3	407.35		Phvul.011G005600.1	3.33304	0.438147	2.5303	0.364598	4.76628		Phvul.011G005600.1	cel_B
Phvul.007G218400.1	803.5	719.2	16	Phvul.007G218400.1		Phvul.008G212700.1	244.6	258.8	412.8	390.6	510.7	505.6		Phvul.008G212700.1	251.7	401.7	508.15		Phvul.011G030300.1	3.42242	2.57877	0.545012	0.298635	11.3275		Phvul.011G030300.1	cel_C
Phvul.001G239900.1	791	702.3	17	Phvul.001G239900.1		Phvul.009G003200.1	329.1	350.1	784.2	696.7	582.2	553.2		Phvul.009G003200.1	339.6	740.45	567.7		Phvul.011G039400.1	3.56123	0.57239	2.68179	0.307049	5.71734		Phvul.011G039400.1	cel_B
Phvul.001G209500.1	752.5	709.8	18	Phvul.001G209500.1		Phvul.009G016100.1	420.4	421.9	538.2	509.7	499.3	497.4		Phvul.009G016100.1	421.15	523.95	498.35
Phvul.006G133700.1	759.3	666.7	19	Phvul.006G133700.1		Phvul.009G082800.1	327.1	340.9	577.2	530.2	486.7	467.6		Phvul.009G082800.1	334	553.7	477.15		Phvul.003G005700.1	2.66895	1.58268	1.07037	0.0159127
Phvul.006G004900.1	611.6	547.7	20	Phvul.006G004900.1		Phvul.009G135900.1	502.3	457.4	391.7	363.3	337.2	328.7		Phvul.009G135900.1	479.85	377.5	332.95		Phvul.003G262600.1	1.15726	0.183501	0.872223	0.101541
Phvul.002G297600.1	834.9	718.1	21	Phvul.002G297600.1		Phvul.011G005600.1	319.3	341	721.6	655	525.8	507.6		Phvul.011G005600.1	330.15	688.3	516.7		Phvul.008G212700.1	2.38365	1.78778	0.405164	0.190705
Phvul.002G160200.1	732.7	655.8	22	Phvul.002G160200.1		Phvul.011G030300.1	377.7	388.4	619.4	564.8	785	717.2		Phvul.011G030300.1	383.05	592.1	751.1		Phvul.009G082800.1	2.03884	0.440394	1.4867	0.111736
Phvul.002G318800.1	773	684.3	23	Phvul.002G318800.1		Phvul.011G039400.1	337.2	355.9	773.9	685.2	579.4	550.6		Phvul.011G039400.1	346.55	729.55	565		Phvul.009G135900.1	1.36324	0.966609	0.341207	0.0554264
																			Phvul.009G016100.1	0.956431	0.281285	0.649658	0.0254885
Ricinus communis (N = 13/21)
Sequence_ID	E5Tx1D	E5Tx3D				Sequence_ID	E4TA1D	E4TA3D	E4TB1D	E4TB3D	E4TC1D	E4TC3D		Sequence_ID	E4TA	E4TB	E4TC		Sequence_ID	β-score	Group12	Group23	Group13	ANN score		Sequence_ID	Prediction
27471.m000417	375.5	2	1	27471.m000417		29970.m001029	57.4	18.6	0	0	0	0		29970.m001029	38	0	0		29675.m000388	3.44955	2.61055	0.504878	0.334123	11.3237		29675.m000388	cel_C		A	1
27471.m000417	523.6	332.8	2	27985.m000864		27985.m000864	537.3	512.8	392.6	364.9	376	374.5		27985.m000864	525.05	378.75	375.25		29692.m000525	4.40132	0.517715	3.34376	0.539852	4.64151		29692.m000525	cel_B		B	7
27985.m000864	411.6	483.7	3	28865.m000016		28865.m000016	178.6	188.3	473.6	395.4	255.1	227.5		28865.m000016	183.45	434.5	241.3		29762.m000498	3.35702	2.45765	0.706711	0.19265	11.3359		29762.m000498	cel_C		C	5
28865.m000016	706.5	341	4	29675.m000388		29675.m000388	382.3	389.4	612.4	564.8	789.5	723.8		29675.m000388	385.85	588.6	756.65		29929.m004502	4.43781	2.51303	1.9118	0.0129842	10.0856		29929.m004502	cel_A
29675.m000388	787.9	620.4	5	29692.m000525		29692.m000525	336.8	353.2	867.1	768.7	591.3	567.1		29692.m000525	345	817.9	579.2		29948.m000704	3.42695	2.58484	0.536484	0.305632	11.3267		29948.m000704	cel_C
29692.m000525	612.5	694.8	6	29739.m003631		29739.m003631	318	336.9	598.3	550	519.5	495.9		29739.m003631	327.45	574.15	507.7		29986.m001645	4.01426	0.367874	3.03144	0.614946	4.27708		29986.m001645	cel_B
29739.m003631	747.2	558.4	7	29762.m000498		29762.m000498	382.1	398.3	649	597.3	773	730.8		29762.m000498	390.2	623.15	751.9		30063.m001436	8.00427	4.30223	3.69476	0.00727657	9.59841		30063.m001436	cel_C
29762.m000498	747.2	11.7	8	29929.m004502		29929.m004502	948.5	748.4	443.8	412	392	383.3		29929.m004502	848.45	427.9	387.65		30068.m002585	4.11346	0.337411	3.08954	0.686513	4.13613		30068.m002585	cel_B
29929.m004502	635.6	560.6	9	29948.m000704		29948.m000704	377.3	395.8	618.2	570.3	781.1	729		29948.m000704	386.55	594.25	755.05		30076.m004696	4.28734	2.50945	1.75661	0.021286	10.4752		30076.m004696	cel_C
29948.m000704	730.4	643.1	10	29970.m001029		29986.m001645	393.2	409.4	883.9	781.9	597.4	586.6		29986.m001645	401.3	832.9	592		30131.m007125	3.19409	0.555708	2.39099	0.247393	6.23924		30131.m007125	cel_B
29970.m001029	21.3	11.8	11	29986.m001645		30032.m000471	0	0	10.6	11.3	13.2	14.3		30032.m000471	0	10.95	13.75		30147.m014206	3.49988	0.438734	2.65857	0.402576	4.68025		30147.m014206	cel_B
29986.m001645	806.8	722	12	30032.m000471		30063.m001436	1384.3	1041.6	447.4	421.7	398.3	389.7		30063.m001436	1212.95	434.55	394		30147.m014207	3.42103	0.446753	2.59739	0.376894	4.75702		30147.m014207	cel_B
30032.m000471	11.3	10.8	13	30063.m001436		30068.m002585	378.6	400.3	885	778.9	587.4	563.1		30068.m002585	389.45	831.95	575.25		30190.m011277	3.27591	0.313854	2.47818	0.483877	4.24271		30190.m011277	cel_B
30063.m001436	755	661.9	14	30068.m002585		30076.m004696	850.7	751.4	417.2	388.1	358.1	346.1		30076.m004696	801.05	402.65	352.1
30068.m002585	802.2	712	15	30076.m004696		30131.m007125	276.7	298.6	666.5	596.2	504.3	477.3		30131.m007125	287.65	631.35	490.8		27985.m000864	1.48121	0.766699	0.714214	0.000292518
30076.m004696	613.3	553.1	16	30131.m007125		30147.m014206	312.2	325.9	732.9	657.3	524	497.5		30147.m014206	319.05	695.1	510.75		28865.m000016	2.33981	0.0528218	1.56256	0.724418
30131.m007125	624.7	553.1	17	30147.m014206		30147.m014207	338.9	359.4	755.6	677.9	549.2	530.9		30147.m014207	349.15	716.75	540.05		29739.m003631	2.29212	0.635832	1.58402	0.0722604
30131.m007125	624.7	571.5	18	30147.m014207		30170.m013790	418.6	418.6	553.2	519.7	492.2	487.9		30170.m013790	418.6	536.45	490.05		30170.m013790	1.09476	0.201535	0.815115	0.078109
30147.m014206	687.7	609	19	30170.m013790		27471.m000417	281.1	263.3	325.9	303	280.8	277.8		27471.m000417	272.2	314.45	279.3		30190.m010828	2.1924	1.66333	0.232062	0.297004
30147.m014207	709.6	628	20	30190.m010828		30190.m010828	175.4	191	300.2	288.6	420.1	417.5		30190.m010828	183.2	294.4	418.8		29970.m001029	0.38	0.19	0.19	0
30170.m013790	621	565.5	21	30190.m011277		30190.m011277	360.4	370.8	754.8	680.7	540.3	508.5		30190.m011277	365.6	717.75	524.4		30032.m000471	0.128593	0.0836388	0.0427241	0.00223014
30190.m010828	352.2	337.6																	27471.m000417	0.397674	0.00458608	0.248894	0.144194
30190.m011277	705.2	632.4
Setaria italica (N = 19/25)
Sequence_ID	E5Tx1D	E5Tx3D				Sequence_ID	E4TA1D	E4TA3D	E4TB1D	E4TB3D	E4TC1D	E4TC3D		Sequence_ID	E4TA	E4TB	E4TC		Sequence_ID	β-score	Group12	Group23	Group13	ANN score		Sequence_ID	Prediction
Si001159m	767.1	689	1	Si001159m		Si030063m	199.6	215.5	552.3	501.3	403.3	408.4		Si030063m	207.55	526.8	405.85		Si030063m	2.9645	0.575918	2.19396	0.194625	6.81379		Si030063m	cel_B		A	2
Si000642m	791.4	682.7	2	Si000642m		Si030488m	230	242.4	376.8	366.1	475.6	477		Si030488m	236.2	371.45	476.3		Si012680m	3.81461	2.15625	1.64756	0.0108082	10.1726		Si012680m	cel_A		B	8
Si034713m	698.7	618.1	3	Si034713m		Si012680m	869.3	692	430.7	406.9	387.7	381.8		Si012680m	780.65	418.8	384.75		Si016804m	3.58299	2.70102	0.566262	0.31571	11.3336		Si016804m	cel_C		C	9
Si035386m	520.5	465.8	4	Si035386m		Si016804m	378.5	388.2	626.2	576.7	790.9	746.4		Si016804m	383.35	601.45	768.65		Si016857m	3.02558	2.2297	0.607754	0.188125	11.3171		Si016857m	cel_C
Si016976m	765.3	675.4	5	Si016976m		Si016857m	346.7	360.8	580.5	538	699.6	659.7		Si016857m	353.75	559.25	679.65		Si016909m	3.32495	0.629159	2.46829	0.227502	6.7974		Si016909m	cel_B
Si016909m	721.9	641.1	6	Si016909m		Si016909m	344.7	366.2	753.8	673.1	586.6	563.8		Si016909m	355.45	713.45	575.2		Si016976m	4.16325	0.645679	3.14187	0.375706	5.49172		Si016976m	cel_B
Si019460m	605.2	564.7	7	Si019460m		Si016976m	327.4	346.3	834.9	734.1	601.8	574.4		Si016976m	336.85	784.5	588.1		Si006152m	3.43288	2.58483	0.552756	0.295288	11.3285		Si006152m	cel_C
Si016804m	737.5	650.8	8	Si016804m		Si019460m	337.7	352.1	591.4	561.3	498.4	475.1		Si019460m	344.9	576.35	486.75		Si006281m	4.15616	0.571847	3.15195	0.432363	4.90354		Si006281m	cel_B
Si016857m	669.7	598.5	9	Si016857m		Si029476m	379.1	377.1	530.8	503.4	481.7	487.6		Si029476m	378.1	517.1	484.65		Si021474m	5.98913	4.38392	0.343057	1.26216	10.0944		Si021474m	cel_C
Si015134m	713.8	637.3	10	Si015134m		Si024756m	315.4	337.7	537	499.3	513.1	492.6		Si024756m	326.55	518.15	502.85		Si021476m	3.08405	2.25558	0.653518	0.174944	11.323		Si021476m	cel_C
Si013572m	672.8	605.7	11	Si013572m		Si006152m	360.7	377.8	599.4	560.6	756.8	720.1		Si006152m	369.25	580	738.45		Si009616m	4.27713	2.41358	1.85179	0.0117522	10.0798		Si009616m	cel_A
Si013602m	717.7	638.6	12	Si013602m		Si006241m	380.5	379.2	521.1	499.3	462.7	467.8		Si006241m	379.85	510.2	465.25		Si000642m	6.29958	4.53631	0.300663	1.4626	9.76979		Si000642m	cel_C
Si012639m	699.7	621	13	Si012639m		Si006281m	312.2	331.6	815.5	721.6	571.9	546.9		Si006281m	321.9	768.55	559.4		Si001159m	3.82631	0.5254	2.90196	0.398954	4.89548		Si001159m	cel_B
Si009616m	631.7	559.1	14	Si009616m		Si033660m	60.8	64.5	103.1	82.4	125.3	87.5		Si033660m	62.65	92.75	106.4		Si013572m	2.96683	0.471197	2.23586	0.259773	5.52232		Si013572m	cel_B
Si012680m	610	542	15	Si012680m		Si021474m	329.2	336.5	585.9	538.8	1035	921.3		Si021474m	332.85	562.35	978.15		Si013602m	3.37614	0.395431	2.56486	0.415847	4.55345		Si013602m	cel_B
Si021476m	708.4	616.5	16	Si021476m		Si021476m	379.1	391	627.9	571.5	750.2	684.5		Si021476m	385.05	599.7	717.35		Si015134m	3.4025	2.57445	0.500264	0.327784	11.3215		Si015134m	cel_C
Si021474m	738.5	641.8	17	Si021474m		Si009616m	932.8	731.1	438.9	412.8	391	385.5		Si009616m	831.95	425.85	388.25		Si012639m	3.21665	0.315278	2.43527	0.466099	4.2671		Si012639m	cel_B
Si024756m	575.5	524.8	18	Si024756m		Si000642m	378.2	380.6	630.6	571.9	1122.6	994.1		Si000642m	379.4	601.25	1058.35		Si034713m	6.52321	3.6412	2.86742	0.0145815	9.72681		Si034713m	cel_C
Si006241m	582.9	540.1	19	Si006241m		Si001159m	363	379.9	828.9	736.4	597.5	582.3		Si001159m	371.45	782.65	589.9		Si035386m	5.34236	2.82232	2.5173	0.00274353	9.6451		Si035386m	cel_C
Si006281m	743.7	659.4	20	Si006281m		Si013572m	337	354	693.7	635.4	543	510		Si013572m	345.5	664.55	526.5
Si006152m	709.6	632.4	21	Si006152m		Si013602m	355.5	369	767	683	553.7	529.4		Si013602m	362.25	725	541.55		Si030488m	2.23288	1.68432	0.349101	0.199466
Si030063m	504.1	464	22	Si030063m		Si015134m	372.1	387.9	600.1	560.7	768.8	722.7		Si015134m	380	580.4	745.75		Si019460m	2.14966	0.405367	1.59642	0.14787
Si030488m	439.5	410.7	23	Si030488m		Si012639m	349	369.9	742.8	667.6	533.2	500.8		Si012639m	359.45	705.2	517		Si029476m	1.29508	0.397685	0.867332	0.0300618
Si029476m	596.8	547.4	24	Si029476m		Si034713m	1185.1	916.3	440.4	415.1	378.7	373.3		Si034713m	1050.7	427.75	376		Si024756m	1.85027	0.808535	1.03724	0.00449534
Si033660m	122.4	96.9	25	Si033660m		Si035386m	955.7	688.1	303.6	293.4	277.9	278.4		Si035386m	821.9	298.5	278.15		Si006241m	1.2096	0.26447	0.880302	0.0648286
																			Si033660m	0.405955	0.289567	0.0988447	0.0175431
Selaginella moellendorffii (N = 6/14)
Sequence_ID	E5Tx1D	E5Tx3D				Sequence_ID	E4TA1D	E4TA3D	E4TB1D	E4TB3D	E4TC1D	E4TC3D		Sequence_ID	E4TA	E4TB	E4TC		Sequence_ID	β-score	Group12	Group23	Group13	ANN score		Sequence_ID	Prediction
234337	712.8	625.3	1	234337		93949	27	29.7	37.7	33.4	28.5	13.3		93949	28.35	35.55	20.9		117027	2.85543	0.661614	2.05698	0.136841	7.46977		117027	cel_B		A	0
117027	712.7	641.7	2	117027		117027	372.7	387.2	718	657.4	598.1	575.8		117027	379.95	687.7	586.95		109529	4.2018	3.18988	0.460204	0.55171	11.3335		109529	cel_C		B	1
93949	42.9	33.8	3	93949		234337	373.7	385.7	708.5	626.6	613	581.5		234337	379.7	667.55	597.25		234652	4.75592	3.57676	0.399666	0.779503	11.3263		234652	cel_C		C	5
234652	744.9	643.9	4	234652		85183	367.6	372.3	647.9	594.1	572.8	551.8		85183	369.95	621	562.3		266522	4.91803	2.69986	2.21045	0.00771182	9.79323		266522	cel_C
109529	728.8	638.7	5	109529		266914	332.2	348.6	657.4	609.1	577.8	554.4		266914	340.4	633.25	566.1		75214	4.62596	2.50508	2.1157	0.00517844	9.76532		75214	cel_C
110264	98.4	73.9	6	110264		77612	355.3	362	518.6	486.2	463.9	462.4		77612	358.65	502.4	463.15		99802	4.87349	3.66103	0.401032	0.81143	11.3268		99802	cel_C
266522	667.9	594.7	7	266522		144066	381.1	387.4	503.7	471.6	477.7	468.7		144066	384.25	487.65	473.2
75214	658	596.2	8	75214		109529	366	377.5	611.7	564.7	855.5	791		109529	371.75	588.2	823.25		234337	2.67918	0.798623	1.81207	0.0684856
266914	661.1	601.9	9	266914		110264	31.6	29	103.2	80.5	80.1	79.3		110264	30.3	91.85	79.7		85183	2.33897	0.717523	1.56698	0.0544744
144066	574.4	524.2	10	144066		234652	370	378	615.6	566.8	928.7	842.4		234652	374	591.2	885.55		266914	2.72972	0.847736	1.82101	0.0609783
85183	659.9	600.4	11	85183		266522	1017	809.1	455.4	423.5	414.2	399.3		266522	913.05	439.45	406.75		77612	1.33534	0.366421	0.925577	0.0433425
415162	679.3	603.4	12	415162		75214	986.2	792.5	453.3	428.7	415.4	414.6		75214	889.35	441	415		415162	2.72625	0.545239	2.01027	0.170745
99802	748.3	648.2	13	99802		99802	369.9	384	623.5	571.3	952.3	850.1		99802	376.95	597.4	901.2		93949	0.136347	0.0170006	0.0157708	0.103576
77612	574.1	530.9	14	77612		415162	350.3	371.3	692.7	616.2	561.7	529.5		415162	360.8	654.45	545.6		144066	0.97978	0.378915	0.593211	0.00765432
																			110264	0.576186	0.194489	0.372345	0.00935237
Salix purpurea (N = 24/34)
Sequence_ID	E5Tx1D	E5Tx3D				Sequence_ID	E4TA1D	E4TA3D	E4TB1D	E4TB3D	E4TC1D	E4TC3D		Sequence_ID	E4TA	E4TB	E4TC		Sequence_ID	β-score	Group12	Group23	Group13	ANN score		Sequence_ID	Prediction
SapurV1A.0379s0140.1.p	739.3	662	1	SapurV1A.0379s0140.1.p		SapurV1A.0035s0560.1.p	390.3	403.7	652	598.9	1231.3	1081		SapurV1A.0035s0560.1.p	397	625.45	1156.15		SapurV1A.0035s0560.1.p	7.04527	4.98725	0.281722	1.7763	9.74982		SapurV1A.0035s0560.1.p	cel_C		A	3
SapurV1A.0052s0310.1.p	807.1	721.5	2	SapurV1A.0052s0310.1.p		SapurV1A.0094s0310.1.p	370	393.9	890	784.6	578.5	552.7		SapurV1A.0094s0310.1.p	381.95	837.3	565.6		SapurV1A.0094s0310.1.p	4.23104	0.318033	3.16125	0.751756	4.02758		SapurV1A.0094s0310.1.p	cel_B		B	14
SapurV1A.0142s0430.1.p	747.2	656.1	3	SapurV1A.0142s0430.1.p		SapurV1A.0098s0410.1.p	364.3	374.2	757.4	685.3	543.6	512.7		SapurV1A.0098s0410.1.p	369.25	721.35	528.15		SapurV1A.0098s0410.1.p	3.27546	0.31434	2.47799	0.483132	4.24504		SapurV1A.0098s0410.1.p	cel_B		C	7
SapurV1A.0267s0070.1.p	747.2	82.8	4	SapurV1A.0267s0070.1.p		SapurV1A.1065s0090.1.p	482.3	392.1	145.1	124	109.8	102.1		SapurV1A.1065s0090.1.p	437.2	134.55	105.95		SapurV1A.1065s0090.1.p	3.19131	1.80472	1.37747	0.00911496	10.2731		SapurV1A.1065s0090.1.p	cel_A
SapurV1A.0267s0070.1.p	82.4	82.8	5	SapurV1A.0025s0520.1.p		SapurV1A.0025s0520.1.p	390.1	398.4	543.5	508.8	497.5	490.2		SapurV1A.0025s0520.1.p	394.25	526.15	493.85		SapurV1A.0494s0020.1.p	4.16434	0.426364	3.15687	0.581106	4.44316		SapurV1A.0494s0020.1.p	cel_B
SapurV1A.0267s0070.1.p	82.4	82.8	6	SapurV1A.0494s0020.1.p		SapurV1A.0267s0070.1.p	91.7	86	36.6	37.3	32.4	34.7		SapurV1A.0267s0070.1.p	88.85	36.95	33.55		SapurV1A.0059s0410.1.p	4.22782	0.339596	3.17167	0.716553	4.12111		SapurV1A.0059s0410.1.p	cel_B
SapurV1A.0267s0070.1.p	606.7	82.8	7	SapurV1A.2078s0060.1.p		SapurV1A.0494s0020.1.p	376.5	393.8	882.2	783.2	600.1	586.3		SapurV1A.0494s0020.1.p	385.15	832.7	593.2		SapurV1A.0059s0720.1.p	8.19104	4.34524	3.84091	0.0048935	9.5919		SapurV1A.0059s0720.1.p	cel_C
SapurV1A.0025s0520.1.p	805	554.4	8	SapurV1A.0057s0140.1.p		SapurV1A.0059s0410.1.p	372.5	394.5	889	787.7	585.4	559.9		SapurV1A.0059s0410.1.p	383.5	838.35	572.65		SapurV1A.0237s0330.1.p	7.09325	5.00629	0.275275	1.81169	9.74289		SapurV1A.0237s0330.1.p	cel_C
SapurV1A.0494s0020.1.p	744.1	719.3	9	SapurV1A.0093s0510.1.p		SapurV1A.0059s0720.1.p	1409.7	1062.8	450.1	420.2	407.2	395.8		SapurV1A.0059s0720.1.p	1236.25	435.15	401.5		SapurV1A.0015s0290.1.p	3.77536	0.545487	2.85858	0.371294	5.07007		SapurV1A.0015s0290.1.p	cel_B
SapurV1A.2078s0060.1.p	634.4	653.1	10	SapurV1A.0164s0120.1.p		SapurV1A.0237s0330.1.p	388.7	401.9	649.7	594.5	1236.5	1082.6		SapurV1A.0237s0330.1.p	395.3	622.1	1159.55		SapurV1A.0164s0110.1.p	3.89474	2.17724	1.70853	0.00896395	10.0651		SapurV1A.0164s0110.1.p	cel_A
SapurV1A.0057s0140.1.p	632.8	576.7	11	SapurV1A.0015s0290.1.p		SapurV1A.0256s0190.1.p	491.5	451	361.7	331.6	323.6	313.2		SapurV1A.0256s0190.1.p	471.25	346.65	318.4		SapurV1A.0164s0120.1.p	4.20502	2.35749	1.8373	0.0102332	10.0359		SapurV1A.0164s0120.1.p	cel_A
SapurV1A.0093s0510.1.p	630.5	561	12	SapurV1A.0164s0110.1.p		SapurV1A.0389s0240.1.p	410.6	404.6	520.8	487.7	486.4	482.6		SapurV1A.0389s0240.1.p	407.6	504.25	484.5		SapurV1A.0379s0140.1.p	3.76817	0.616063	2.8344	0.317712	5.88944		SapurV1A.0379s0140.1.p	cel_B
SapurV1A.0164s0120.1.p	681	556.7	13	SapurV1A.0035s0560.1.p		SapurV1A.0057s0140.1.p	324.2	344.6	620.3	573.6	544.3	525.3		SapurV1A.0057s0140.1.p	334.4	596.95	534.8		SapurV1A.0093s0510.1.p	4.45257	2.59475	1.83709	0.0207272	10.4016		SapurV1A.0093s0510.1.p	cel_C
SapurV1A.0015s0290.1.p	613.1	611	14	SapurV1A.0094s0310.1.p		SapurV1A.0015s0290.1.p	298.1	308.9	746.1	672.5	529.6	518.6		SapurV1A.0015s0290.1.p	303.5	709.3	524.1		SapurV1A.0052s0310.1.p	4.03499	0.430516	3.06179	0.542688	4.48427		SapurV1A.0052s0310.1.p	cel_B
SapurV1A.0164s0110.1.p	830.4	553	15	SapurV1A.0098s0410.1.p		SapurV1A.0164s0110.1.p	868	707.8	430.2	402.3	386.3	383.5		SapurV1A.0164s0110.1.p	787.9	416.25	384.9		SapurV1A.0142s0430.1.p	3.35728	2.5219	0.559372	0.276006	11.3268		SapurV1A.0142s0430.1.p	cel_C
SapurV1A.0035s0560.1.p	801.6	715.7	16	SapurV1A.1065s0090.1.p		SapurV1A.0164s0120.1.p	899.4	744.5	438.4	404.2	388.7	384.3		SapurV1A.0164s0120.1.p	821.95	421.3	386.5		SapurV1A.0367s0140.1.p	3.29795	0.444781	2.50235	0.350811	4.82724		SapurV1A.0367s0140.1.p	cel_B
SapurV1A.0094s0310.1.p	710.3	710	17	SapurV1A.0389s0240.1.p		SapurV1A.0379s0140.1.p	329.3	347.4	788	699.3	586.2	556.4		SapurV1A.0379s0140.1.p	338.35	743.65	571.3		SapurV1A.0367s0150.1.p	2.79742	0.284796	2.12032	0.392304	4.26171		SapurV1A.0367s0150.1.p	cel_B
SapurV1A.0098s0410.1.p	268.8	636.7	18	SapurV1A.0256s0190.1.p		SapurV1A.0093s0510.1.p	935.6	751.5	445.6	411.7	380.7	374.9		SapurV1A.0093s0510.1.p	843.55	428.65	377.8		SapurV1A.2662s0020.1.p	3.37473	0.418303	2.56371	0.392722	4.64978		SapurV1A.2662s0020.1.p	cel_B
SapurV1A.1065s0090.1.p	599	204.8	19	SapurV1A.0827s0040.1.p		SapurV1A.0052s0310.1.p	386.2	404.1	879.5	778	606.7	594.4		SapurV1A.0052s0310.1.p	395.15	828.75	600.55		SapurV1A.2662s0030.1.p	3.31613	0.445249	2.5164	0.354478	4.81674		SapurV1A.2662s0030.1.p	cel_B
SapurV1A.0389s0240.1.p	475.9	540.2	20	SapurV1A.2662s0020.1.p		SapurV1A.0142s0430.1.p	392.2	406.9	633.3	584.5	786	735.4		SapurV1A.0142s0430.1.p	399.55	608.9	760.7		SapurV1A.0126s0300.1.p	3.36506	2.53775	0.528218	0.299086	11.3238		SapurV1A.0126s0300.1.p	cel_C
SapurV1A.0256s0190.1.p	475.9	431.4	21	SapurV1A.0367s0140.1.p		SapurV1A.0367s0140.1.p	327.4	340	719.4	656.8	532.4	508.5		SapurV1A.0367s0140.1.p	333.7	688.1	520.45		SapurV1A.0227s0020.1.p	4.32968	0.521833	3.28946	0.518389	4.66928		SapurV1A.0227s0020.1.p	cel_B
SapurV1A.0256s0190.1.p	165.6	431.4	22	SapurV1A.0367s0150.1.p		SapurV1A.0367s0150.1.p	288.3	308.5	625.4	572.7	447.5	428.1		SapurV1A.0367s0150.1.p	298.4	599.05	437.8		SapurV1A.1136s0010.1.p	3.08515	0.153897	2.23075	0.700508	3.55553		SapurV1A.1136s0010.1.p	cel_B
SapurV1A.0827s0040.1.p	165.6	156	23	SapurV1A.2662s0030.1.p		SapurV1A.2662s0020.1.p	329.7	348.4	737.3	666	532.4	513.5		SapurV1A.2662s0020.1.p	339.05	701.65	522.95		SapurV1A.2078s0060.1.p	3.35223	2.51071	0.579589	0.26193	11.3285		SapurV1A.2078s0060.1.p	cel_C
SapurV1A.0827s0040.1.p	691	156	24	SapurV1A.0227s0020.1.p		SapurV1A.2662s0030.1.p	328.3	340.7	722.2	659.5	533.9	509.9		SapurV1A.2662s0030.1.p	334.5	690.85	521.9		SapurV1A.4721s0010.1.p	3.33061	0.465828	2.52467	0.340116	4.93647		SapurV1A.4721s0010.1.p	cel_B
SapurV1A.2662s0020.1.p	682.2	617.4	25	SapurV1A.1136s0010.1.p		SapurV1A.0126s0300.1.p	363	380.7	602.9	549.2	756.8	710.6		SapurV1A.0126s0300.1.p	371.85	576.05	733.7
SapurV1A.0367s0140.1.p	587.4	609.6	26	SapurV1A.3761s0020.1.p		SapurV1A.0571s0160.1.p	335.1	363.3	575.7	527.8	644.3	600.3		SapurV1A.0571s0160.1.p	349.2	551.75	622.3		SapurV1A.0025s0520.1.p	1.2276	0.365256	0.83078	0.0315611
SapurV1A.0367s0150.1.p	587.4	532.2	27	SapurV1A.0126s0300.1.p		SapurV1A.0974s0050.1.p	0	0	11.3	11.5	14.3	14.9		SapurV1A.0974s0050.1.p	0	11.4	14.6		SapurV1A.0256s0190.1.p	1.43395	0.914319	0.499398	0.0202347
SapurV1A.0367s0150.1.p	684.8	532.2	28	SapurV1A.0571s0160.1.p		SapurV1A.0227s0020.1.p	337.3	352.5	857.2	763	590.4	565.3		SapurV1A.0227s0020.1.p	344.9	810.1	577.85		SapurV1A.0057s0140.1.p	2.4454	0.744242	1.64269	0.0584729
SapurV1A.2662s0030.1.p	781.4	612.2	29	SapurV1A.0974s0050.1.p		SapurV1A.0827s0040.1.p	93.5	98.3	176.9	164.6	134.1	133.3		SapurV1A.0827s0040.1.p	95.9	170.75	133.7		SapurV1A.0571s0160.1.p	2.53911	1.73867	0.727251	0.0731924
SapurV1A.0227s0020.1.p	573.3	692.2	30	SapurV1A.4721s0010.1.p		SapurV1A.1136s0010.1.p	262.4	281.1	637.5	571	394.4	370.9		SapurV1A.1136s0010.1.p	271.75	604.25	382.65		SapurV1A.2811s0010.1.p	1.23905	0.929767	0.0999821	0.2093
SapurV1A.1136s0010.1.p	573.3	514.2	31	SapurV1A.0059s0720.1.p		SapurV1A.2078s0060.1.p	387.8	402.7	632.3	583.4	781.4	730.5		SapurV1A.2078s0060.1.p	395.25	607.85	755.95		SapurV1A.3761s0020.1.p	2.66674	1.48422	1.17689	0.00562309
SapurV1A.1136s0010.1.p	267.2	514.2	32	SapurV1A.0059s0410.1.p		SapurV1A.2811s0010.1.p	122.9	129.9	186.8	177.1	264.4	255		SapurV1A.2811s0010.1.p	126.4	181.95	259.7		SapurV1A.0267s0070.1.p	0.537832	0.293984	0.243086	0.000762131
SapurV1A.3761s0020.1.p	710.9	211.9	33	SapurV1A.0237s0330.1.p		SapurV1A.3761s0020.1.p	434.8	379.2	163.5	140.4	134.9	127.9		SapurV1A.3761s0020.1.p	407	151.95	131.4		SapurV1A.0389s0240.1.p	0.903796	0.299735	0.58827	0.0157907
SapurV1A.0126s0300.1.p	645.6	623.4	34	SapurV1A.2811s0010.1.p		SapurV1A.4721s0010.1.p	247	260.8	652.7	571	457.8	433.5		SapurV1A.4721s0010.1.p	253.9	611.85	445.65		SapurV1A.0974s0050.1.p	0.136251	0.0900123	0.0434749	0.00276406
SapurV1A.0571s0160.1.p	10.7	579.4																	SapurV1A.0827s0040.1.p	0.696635	0.085541	0.529243	0.0818515
SapurV1A.0974s0050.1.p	600.1	10.9
SapurV1A.4721s0010.1.p	762.7	530.3
SapurV1A.0059s0720.1.p	801.2	667.8
SapurV1A.0059s0410.1.p	828.5	713.8
SapurV1A.0237s0330.1.p	219	713.6
SapurV1A.2811s0010.1.p	698.7	209.9
Solanum tuberosum (N = 15/24)
Sequence_ID	E5Tx1D	E5Tx3D				Sequence_ID	E4TA1D	E4TA3D	E4TB1D	E4TB3D	E4TC1D	E4TC3D		Sequence_ID	E4TA	E4TB	E4TC		Sequence_ID	β-score	Group12	Group23	Group13	ANN score		Sequence_ID	Prediction
PGSC0003DMP400008898	679.4	2	1	PGSC0003DMP400008898		PGSC0003DMP400023924	1347.6	1023.3	461.5	432.6	397.4	388.8		PGSC0003DMP400023924	1185.45	447.05	393.1		PGSC0003DMP400023924	7.68601	4.23991	3.43267	0.0134367	9.63257		PGSC0003DMP400023924	cel_C		A	1
PGSC0003DMP400008898	679.4	564.6	2	PGSC0003DMP400020397		PGSC0003DMP400034548	377.8	391.2	607.1	557	787.5	716.6		PGSC0003DMP400034548	384.5	582.05	752.05		PGSC0003DMP400034548	3.41984	2.5917	0.48185	0.346294	11.3194		PGSC0003DMP400034548	cel_C		B	6
PGSC0003DMP400020397	50.1	51.7	3	PGSC0003DMP400027810		PGSC0003DMP400031750	1393.9	1050.5	449.5	421.3	402.1	396.5		PGSC0003DMP400031750	1222.2	435.4	399.3		PGSC0003DMP400031750	8.06229	4.29876	3.7578	0.00572328	9.59435		PGSC0003DMP400031750	cel_C		C	8
PGSC0003DMP400027810	46.5	45.1	4	PGSC0003DMP400006740		PGSC0003DMP400005642	325.7	343.1	779.3	690.6	562	537.3		PGSC0003DMP400005642	334.4	734.95	549.65		PGSC0003DMP400005642	3.7269	0.524914	2.82443	0.37755	4.97249		PGSC0003DMP400005642	cel_B
PGSC0003DMP400006740	604.9	551.5	5	PGSC0003DMP400059602		PGSC0003DMP400006502	408.3	401.2	550.6	516.2	494.5	492		PGSC0003DMP400006502	404.75	533.4	493.25		PGSC0003DMP400047220	2.97349	1.96565	0.947131	0.0607072	11.2548		PGSC0003DMP400047220	cel_C
PGSC0003DMP400059602	31.1	31	6	PGSC0003DMP400023924		PGSC0003DMP400067593	15.2	17.2	0	0	0	0		PGSC0003DMP400067593	16.2	0	0		PGSC0003DMP400001315	3.49336	2.6152	0.607273	0.270887	11.3345		PGSC0003DMP400001315	cel_C
PGSC0003DMP400023924	748.1	659.3	7	PGSC0003DMP400047220		PGSC0003DMP400004685	15.5	17	83.1	80.2	53.7	55.3		PGSC0003DMP400004685	16.25	81.65	54.5		PGSC0003DMP400038445	2.91737	2.21064	0.412531	0.294195	11.278		PGSC0003DMP400038445	cel_C
PGSC0003DMP400047220	707.7	633	8	PGSC0003DMP400021534		PGSC0003DMP400020397	65.8	68.8	31.3	31.3	33.3	34.1		PGSC0003DMP400020397	67.3	31.3	33.7		PGSC0003DMP400021647	4.21564	0.368462	3.17671	0.670463	4.23723		PGSC0003DMP400021647	cel_B
PGSC0003DMP400021534	731.8	652.4	9	PGSC0003DMP400021750		PGSC0003DMP400027810	0	0	49.5	49.1	38.5	39.6		PGSC0003DMP400027810	0	49.3	39.05		PGSC0003DMP400021750	7.49151	5.17625	0.235752	2.07951	9.67595		PGSC0003DMP400021750	cel_C
PGSC0003DMP400021750	845.8	722.2	10	PGSC0003DMP400021647		PGSC0003DMP400059602	45.9	49	13.3	13.7	22.2	22.6		PGSC0003DMP400059602	47.45	13.5	22.4		PGSC0003DMP400021534	3.63412	0.25388	2.70183	0.678406	3.85584		PGSC0003DMP400021534	cel_B
PGSC0003DMP400021647	801.7	708.2	11	PGSC0003DMP400035559		PGSC0003DMP400006740	412.6	404.3	537.6	504.4	492.7	492.4		PGSC0003DMP400006740	408.45	521	492.55		PGSC0003DMP400015724	4.51238	0.41474	3.40802	0.689617	4.34061		PGSC0003DMP400015724	cel_B
PGSC0003DMP400035559	646.7	596	12	PGSC0003DMP400061152		PGSC0003DMP400047220	359	376.3	641.1	591.4	708.8	663.8		PGSC0003DMP400047220	367.65	616.25	686.3		PGSC0003DMP400055022	4.17562	0.513117	3.17226	0.490242	4.6883		PGSC0003DMP400055022	cel_B
PGSC0003DMP400061152	100.5	66.1	13	PGSC0003DMP400015724		PGSC0003DMP400035559	361.2	381.7	627.5	580.3	538	521.4		PGSC0003DMP400035559	371.45	603.9	529.7		PGSC0003DMP400028249	4.58869	2.62304	1.94987	0.0157822	10.1562		PGSC0003DMP400028249	cel_A
PGSC0003DMP400015724	782	697.4	14	PGSC0003DMP400055022		PGSC0003DMP400001315	380.2	398.1	635.5	587	788.9	741.2		PGSC0003DMP400001315	389.15	611.25	765.05		PGSC0003DMP400014770	4.02452	0.185068	2.88789	0.951565	3.51647		PGSC0003DMP400014770	cel_B
PGSC0003DMP400055022	812.4	716.1	15	PGSC0003DMP400067593		PGSC0003DMP400038445	304	312	498.7	454.9	641.5	601.6		PGSC0003DMP400038445	308	476.8	621.55		PGSC0003DMP400008898	6.32091	4.28066	0.16361	1.87664	9.442		PGSC0003DMP400008898	cel_C
PGSC0003DMP400067593	12.1	12.7	16	PGSC0003DMP400004685		PGSC0003DMP400021647	369.2	390.4	888.2	778.1	587.8	563.8		PGSC0003DMP400021647	379.8	833.15	575.8
PGSC0003DMP400004685	73.9	68.3	17	PGSC0003DMP400028249		PGSC0003DMP400021750	402.2	412.7	652.7	596.2	1296.7	1130.8		PGSC0003DMP400021750	407.45	624.45	1213.75		PGSC0003DMP400006502	1.19374	0.290579	0.851541	0.0516175
PGSC0003DMP400028249	613.5	541.6	18	PGSC0003DMP400014770		PGSC0003DMP400021534	360	374.7	798.6	718.6	537	502.8		PGSC0003DMP400021534	367.35	758.6	519.9		PGSC0003DMP400006740	1.04684	0.304626	0.713406	0.0288043
PGSC0003DMP400014770	772.4	688.2	19	PGSC0003DMP400038445		PGSC0003DMP400015724	330.6	350.1	871.9	779.1	567.6	542.4		PGSC0003DMP400015724	340.35	825.5	555		PGSC0003DMP400035559	2.15679	0.513166	1.54573	0.0978938
PGSC0003DMP400038445	600.4	518.1	20	PGSC0003DMP400001315		PGSC0003DMP400061152	25.7	20.9	66.8	51.7	155.2	151.9		PGSC0003DMP400061152	23.3	59.25	153.55		PGSC0003DMP400061152	1.20976	0.840518	0.0401859	0.329059
PGSC0003DMP400001315	738.4	653.5	21	PGSC0003DMP400031750		PGSC0003DMP400055022	376.8	392.4	888.4	778.1	620.4	602.1		PGSC0003DMP400055022	384.6	833.25	611.25		PGSC0003DMP400067593	0.162	0.081	0.081	0
PGSC0003DMP400031750	752.1	662.7	22	PGSC0003DMP400005642		PGSC0003DMP400028249	936.9	740.2	420.9	391.1	361.3	360.5		PGSC0003DMP400028249	838.55	406	360.9		PGSC0003DMP400004685	0.60788	0.103307	0.455928	0.0486458
PGSC0003DMP400005642	726.7	650.1	23	PGSC0003DMP400034548		PGSC0003DMP400014770	366.9	390.7	856.5	768.6	530.8	505.4		PGSC0003DMP400014770	378.8	812.55	518.1		PGSC0003DMP400020397	0.349405	0.156453	0.192367	0.000584844
PGSC0003DMP400034548	702.1	617.1	24	PGSC0003DMP400006502		PGSC0003DMP400008898	315.5	322.2	512	459.4	1075.4	920.7		PGSC0003DMP400008898	318.85	485.7	998.05		PGSC0003DMP400027810	0.460776	0.151417	0.301006	0.00835262
PGSC0003DMP400006502	612.6	561.6																	PGSC0003DMP400059602	0.315566	0.089395	0.216784	0.00938701
Sorghum bicolor (N = 19/25)
Sequence_ID	E5Tx1D	E5Tx3D				Sequence_ID	E4TA1D	E4TA3D	E4TB1D	E4TB3D	E4TC1D	E4TC3D		Sequence_ID	E4TA	E4TB	E4TC		Sequence_ID	β-score	Group12	Group23	Group13	ANN score		Sequence_ID	Prediction
Sobic.010G266100.1.p	575.4	534.2	1	Sobic.010G266100.1.p		Sobic.007G131300.1.p	365.8	376.5	596.7	554.6	757	709.6		Sobic.007G131300.1.p	371.15	575.65	733.3		Sobic.007G131300.1.p	3.36782	2.53962	0.529402	0.298792	11.3241		Sobic.007G131300.1.p	cel_C		A	1
Sobic.010G106100.1.p	732.3	646	2	Sobic.010G106100.1.p		Sobic.001G384600.1.p	1232.4	951.6	438.1	412.2	384.3	377		Sobic.001G384600.1.p	1092	425.15	380.65		Sobic.001G384600.1.p	6.9154	3.78568	3.11957	0.0101547	9.64249		Sobic.001G384600.1.p	cel_C		B	8
Sobic.010G101900.1.p	455.1	388.9	3	Sobic.010G101900.1.p		Sobic.002G193600.1.p	357.1	370.7	590.5	553.7	759.6	712.3		Sobic.002G193600.1.p	363.9	572.1	735.95		Sobic.002G193600.1.p	3.46028	2.6123	0.533135	0.31485	11.3273		Sobic.002G193600.1.p	cel_C		C	10
Sobic.009G079900.1.p	760.6	665.8	4	Sobic.009G079900.1.p		Sobic.003G148500.1.p	369.4	383.6	833.5	738.5	597.5	582.2		Sobic.003G148500.1.p	376.5	786	589.85		Sobic.003G148500.1.p	3.81092	0.501242	2.89305	0.416624	4.79112		Sobic.003G148500.1.p	cel_B
Sobic.009G029800.1.p	495.9	442.7	5	Sobic.009G029800.1.p		Sobic.004G042700.1.p	333.8	352.2	574.4	536.7	689.2	650.6		Sobic.004G042700.1.p	343	555.55	669.9		Sobic.004G042700.1.p	3.03372	2.2138	0.652245	0.167672	11.3202		Sobic.004G042700.1.p	cel_C
Sobic.K000600.1.p	50	43.5	6	Sobic.K000600.1.p		Sobic.004G248100.1.p	320.3	339.9	832.6	731.5	596.1	571.5		Sobic.004G248100.1.p	330.1	782.05	583.8		Sobic.004G248100.1.p	4.20323	0.652088	3.17198	0.379162	5.49588		Sobic.004G248100.1.p	cel_B
Sobic.004G244600.1.p	734.3	646.8	7	Sobic.004G244600.1.p		Sobic.004G318300.1.p	338.6	354	596.6	563.8	498.7	479.2		Sobic.004G318300.1.p	346.3	580.2	488.95		Sobic.006G265100.1.p	2.99623	2.18885	0.639667	0.167714	11.3174		Sobic.006G265100.1.p	cel_C
Sobic.004G021400.1.p	705.1	618.3	8	Sobic.004G021400.1.p		Sobic.006G265100.1.p	377.4	385.2	617.2	563.9	742	666.3		Sobic.006G265100.1.p	381.3	590.55	704.15		Sobic.007G017300.1.p	3.32092	0.507379	2.5082	0.305343	5.3356		Sobic.007G017300.1.p	cel_B
Sobic.004G318300.1.p	607.5	566.9	9	Sobic.004G318300.1.p		Sobic.007G017300.1.p	339.9	358.6	745.4	667.2	566.6	530		Sobic.007G017300.1.p	349.25	706.3	548.3		Sobic.010G106100.1.p	4.0605	0.52164	3.08363	0.455227	4.75445		Sobic.010G106100.1.p	cel_B
Sobic.004G248100.1.p	759.7	670.3	10	Sobic.004G248100.1.p		Sobic.009G029800.1.p	265.4	282.9	447.5	412.9	448.2	430.9		Sobic.009G029800.1.p	274.15	430.2	439.55		Sobic.009G079900.1.p	6.07023	4.44078	0.345412	1.28404	10.058		Sobic.009G079900.1.p	cel_C
Sobic.004G042700.1.p	659.6	593.6	11	Sobic.004G042700.1.p		Sobic.010G101900.1.p	205.3	211.6	377.4	346.1	499.6	464.1		Sobic.010G101900.1.p	208.45	361.75	481.85		Sobic.004G244600.1.p	3.63084	2.74692	0.535213	0.348706	11.3319		Sobic.004G244600.1.p	cel_C
Sobic.007G119300.1.p	680.1	612.8	12	Sobic.007G119300.1.p		Sobic.010G266100.1.p	378.3	376.7	518.5	498.2	458.1	463.2		Sobic.010G266100.1.p	377.5	508.35	460.65		Sobic.004G021400.1.p	3.28394	0.521011	2.475	0.28793	5.57647		Sobic.004G021400.1.p	cel_B
Sobic.007G131300.1.p	708.8	629.3	13	Sobic.007G131300.1.p		Sobic.010G106100.1.p	312.8	330.1	803.6	711.9	558.5	534.2		Sobic.010G106100.1.p	321.45	757.75	546.35		Sobic.007G119300.1.p	2.95345	0.501386	2.21536	0.236701	5.9798		Sobic.007G119300.1.p	cel_B
Sobic.007G017300.1.p	708.5	626.4	14	Sobic.007G017300.1.p		Sobic.009G079900.1.p	350.3	358.5	610.5	562.1	1062.7	954.2		Sobic.009G079900.1.p	354.4	586.3	1008.45		Sobic.002G273500.1.p	3.83568	0.559509	2.90316	0.373008	5.11253		Sobic.002G273500.1.p	cel_B
Sobic.002G273500.1.p	721.2	649.4	15	Sobic.002G273500.1.p		Sobic.K000600.1.p	92.7	81.1	30.5	29	23	24.3		Sobic.K000600.1.p	86.9	29.75	23.65		Sobic.003G015800.1.p	4.0313	2.69549	0.0921134	1.2437	8.91908		Sobic.003G015800.1.p	cel_C
Sobic.002G276600.1.p	595.9	546.4	16	Sobic.002G276600.1.p		Sobic.004G244600.1.p	376.2	386.1	618.3	572.2	793.4	749.5		Sobic.004G244600.1.p	381.15	595.25	771.45		Sobic.003G015700.1.p	6.03949	4.3899	0.319232	1.33036	9.82909		Sobic.003G015700.1.p	cel_C
Sobic.002G193600.1.p	697.6	623.8	17	Sobic.002G193600.1.p		Sobic.004G021400.1.p	338	354.2	743.3	655.2	558.2	534.5		Sobic.004G021400.1.p	346.1	699.25	546.35		Sobic.001G099100.1.p	6.63271	3.71361	2.90336	0.0157352	9.73393		Sobic.001G099100.1.p	cel_C
Sobic.003G015800.1.p	368.2	285.2	18	Sobic.003G015800.1.p		Sobic.007G119300.1.p	341.6	361.7	698.8	640	553.4	521.4		Sobic.007G119300.1.p	351.65	669.4	537.4		Sobic.006G134700.1.p	4.02975	2.34334	1.66824	0.0181702	10.429		Sobic.006G134700.1.p	cel_A
Sobic.003G015700.1.p	775.9	679.2	19	Sobic.003G015700.1.p		Sobic.002G273500.1.p	316.5	335.8	781.2	695.7	560.5	542		Sobic.002G273500.1.p	326.15	738.45	551.25		Sobic.006G090900.1.p	3.01346	0.335059	2.28824	0.390158	4.42741		Sobic.006G090900.1.p	cel_B
Sobic.003G148500.1.p	773.8	691.1	20	Sobic.003G148500.1.p		Sobic.002G276600.1.p	384.5	379.7	530.5	502.8	478.7	484.7		Sobic.002G276600.1.p	382.1	516.65	481.7
Sobic.001G099100.1.p	700	618.8	21	Sobic.001G099100.1.p		Sobic.003G015800.1.p	147.5	142.5	264.6	225.9	633.6	521.6		Sobic.003G015800.1.p	145	245.25	577.6		Sobic.004G318300.1.p	2.17259	0.405247	1.61538	0.151963
Sobic.001G384600.1.p	712.3	633.7	22	Sobic.001G384600.1.p		Sobic.003G015700.1.p	373.6	378	625.4	572.2	1090.6	962.7		Sobic.003G015700.1.p	375.8	598.8	1026.65		Sobic.009G029800.1.p	1.61187	0.874982	0.734969	0.00192226
Sobic.006G134700.1.p	611	542.7	23	Sobic.006G134700.1.p		Sobic.001G099100.1.p	1196	925.1	441.4	414.9	378.5	369.4		Sobic.001G099100.1.p	1060.55	428.15	373.95		Sobic.010G101900.1.p	2.54272	1.91913	0.393497	0.230088
Sobic.006G090900.1.p	689.3	613.7	24	Sobic.006G090900.1.p		Sobic.006G134700.1.p	878.7	702	427.1	401.6	372.8	365.3		Sobic.006G134700.1.p	790.35	414.35	369.05		Sobic.010G266100.1.p	1.21465	0.248214	0.893055	0.0733802
Sobic.006G265100.1.p	701	613.2	25	Sobic.006G265100.1.p		Sobic.006G090900.1.p	348.9	371.1	721.5	646.1	530.8	501.8		Sobic.006G090900.1.p	360	683.8	516.3		Sobic.002G276600.1.p	1.25084	0.356801	0.857556	0.0364838
																			Sobic.K000600.1.p	0.60721	0.348029	0.256999	0.00218254
Volvox carteri (N = 0/3)
Sequence_ID	E5Tx1D	E5Tx3D				Sequence_ID	E4TA1D	E4TA3D	E4TB1D	E4TB3D	E4TC1D	E4TC3D		Sequence_ID	E4TA	E4TB	E4TC		Sequence_ID	β-score	Group12	Group23	Group13	ANN score		Interprofile HMM
Vocar20000673m	263.4	258.7	1	Vocar20000673m		Vocar20000570m	178.8	202.7	214.2	217.7	209	211.2		Vocar20000570m	190.75	215.95	210.1		Vocar20000570m	0.234823	0.0723659	0.157072	0.00538563			25.2	5.85	19.35
Vocar20000570m	261.5	257.8	2	Vocar20000570m		Vocar20012279m	98.7	121.3	146.2	150.9	134.2	146.6		Vocar20012279m	110	148.55	140.4		Vocar20012279m	0.360125	0.117273	0.236088	0.00676477			38.55	8.15	30.4
Vocar20012279m	180.7	186.1	3	Vocar20012279m		Vocar20000673m	170.3	199.4	214.4	219.2	213.2	213.6		Vocar20000673m	184.85	216.8	213.4		Vocar20000673m	0.305712	0.126843	0.17752	0.00134897			31.95	3.4	28.55
Vitis vinifera (N = 16/(22+1))
Sequence_ID	E5Tx1D	E5Tx3D				Sequence_ID	E4TA1D	E4TA3D	E4TB1D	E4TB3D	E4TC1D	E4TC3D		Sequence_ID	E4TA	E4TB	E4TC		Sequence_ID	β-score	Group12	Group23	Group13	ANN score		Sequence_ID	Prediction
GSVIVT01006152001	214.7	213.3	1	GSVIVT01006152001		GSVIVT01016522001	0	0	11.8	0	0	0		GSVIVT01016522001	0	5.9	0		GSVIVT01035481001	4.45183	1.10006	3.1655	0.186272	8.07605		GSVIVT01035481001	cel_B		A	0
GSVIVT01006265001	432.8	363.9	2	GSVIVT01006265001		GSVIVT01035481001	677.1	709.6	1216.4	1129.8	1042.5	1008.8		GSVIVT01035481001	693.35	1173.1	1025.65		GSVIVT01006265001	3.4663	2.05179	1.39434	0.0201631	10.6666		GSVIVT01006265001	cel_C		B	8
GSVIVT01009881001	619.8	571	3	GSVIVT01009881001		GSVIVT01006152001	239.9	249.3	165.8	164.2	152.5	156.1		GSVIVT01006152001	244.6	165	154.3		GSVIVT01012043001	3.55086	2.68979	0.506928	0.354145	11.3268		GSVIVT01012043001	cel_C		C	8
GSVIVT01010049001	352.1	327	4	GSVIVT01010049001		GSVIVT01006265001	638.7	542.3	282	259.5	228.3	224.8		GSVIVT01006265001	590.5	270.75	226.55		GSVIVT01018617001	3.35763	0.468246	2.54537	0.34401	4.9283		GSVIVT01018617001	cel_B
GSVIVT01012043001	717	626.5	5	GSVIVT01012043001		GSVIVT01012043001	382.5	390.4	620.5	565.1	805.6	730.6		GSVIVT01012043001	386.45	592.8	768.1		GSVIVT01024179001	3.57939	0.586478	2.69198	0.300923	5.87466		GSVIVT01024179001	cel_B
GSVIVT01016522001	692.6	626.5	6	GSVIVT01016522001		GSVIVT01018617001	322.1	345.7	733.8	655.7	538	515.9		GSVIVT01018617001	333.9	694.75	526.95		GSVIVT01032798001	2.86414	1.96053	0.821329	0.0822761	11.2902		GSVIVT01032798001	cel_C
GSVIVT01018617001	669.5	620.6	7	GSVIVT01018617001		GSVIVT01018793001	389	382.8	540	505.7	473.8	474.5		GSVIVT01018793001	385.9	522.85	474.15		GSVIVT01032799001	2.79823	1.8869	0.841871	0.0694574	11.2662		GSVIVT01032799001	cel_C
GSVIVT01018619001	596.1	609.1	8	GSVIVT01018619001		GSVIVT01019379001	107.9	119.1	249.1	223.8	177.1	156.9		GSVIVT01019379001	113.5	236.45	167		GSVIVT01037210001	3.77445	0.201163	2.74554	0.827748	3.57321		GSVIVT01037210001	cel_B
GSVIVT01018793001	234.8	547.9	9	GSVIVT01018793001		GSVIVT01024179001	290.3	302.6	713.8	649.1	519.5	516.4		GSVIVT01024179001	296.45	681.45	517.95		GSVIVT01037709001	3.43891	2.58181	0.577131	0.279966	11.3309		GSVIVT01037709001	cel_C
GSVIVT01019379001	234.8	211.7	10	GSVIVT01019379001		GSVIVT01032798001	326.6	352	572.1	563.7	639.7	655		GSVIVT01032798001	339.3	567.9	647.35		GSVIVT01018619001	3.39961	0.502966	2.57157	0.325069	5.16704		GSVIVT01018619001	cel_B
GSVIVT01019379001	714.5	211.7	11	GSVIVT01019420001		GSVIVT01032799001	350.2	367.6	609.3	564.8	679	639.9		GSVIVT01032799001	358.9	587.05	659.45		GSVIVT01023102001	6.71924	3.57287	3.14202	0.00435501	9.60977		GSVIVT01023102001	cel_C
GSVIVT01019420001	838	641.5	12	GSVIVT01019523001		GSVIVT01037210001	373.2	394.6	833.4	747.9	537.6	510		GSVIVT01037210001	383.9	790.65	523.8		GSVIVT01030494001	3.44821	2.60997	0.502655	0.335593	11.3233		GSVIVT01030494001	cel_C
GSVIVT01019523001	673.1	718	13	GSVIVT01019664001		GSVIVT01037709001	324.3	337.6	562.2	530	703.9	697.9		GSVIVT01037709001	330.95	546.1	700.9		GSVIVT01019420001	3.26097	0.338094	2.47285	0.450026	4.35451		GSVIVT01019420001	cel_B
GSVIVT01019664001	737.2	612.6	14	GSVIVT01023102001		GSVIVT01018619001	307.5	329	712.7	654.7	526.9	511.2		GSVIVT01018619001	318.25	683.7	519.05		GSVIVT01019523001	6.74031	4.83793	0.310808	1.59157	9.77408		GSVIVT01019523001	cel_C
GSVIVT01023102001	665.4	654.5	15	GSVIVT01024179001		GSVIVT01009881001	413.7	407	552.9	520.9	510.2	510		GSVIVT01009881001	410.35	536.9	510.1		GSVIVT01019664001	3.65956	0.360703	2.7711	0.527759	4.33323		GSVIVT01019664001	cel_B
GSVIVT01024179001	665.4	608.7	16	GSVIVT01028042001		GSVIVT01010049001	362.7	322.5	254.8	248.2	259	260.5		GSVIVT01010049001	342.6	251.5	259.75		GSVIVT01028042001	3.73462	0.372598	2.82901	0.533007	4.35937		GSVIVT01028042001	cel_B
GSVIVT01028042001	739.6	659	17	GSVIVT01030494001		GSVIVT01023102001	1141	1030.7	440.3	418.4	401.9	399.3		GSVIVT01023102001	1085.85	429.35	400.6
GSVIVT01030494001	660.8	659	18	GSVIVT01032798001		GSVIVT01030494001	331.2	344.3	555.5	524.6	713.7	703.1		GSVIVT01030494001	337.75	540.05	708.4		GSVIVT01018793001	1.27105	0.267905	0.930363	0.0727863
GSVIVT01030494001	634.8	596.9	19	GSVIVT01032799001		GSVIVT01019420001	369.3	377.3	758.3	689.2	551.7	522.6		GSVIVT01019420001	373.3	723.75	537.15		GSVIVT01019379001	1.14337	0.101348	0.862163	0.179859
GSVIVT01032798001	680	610.7	20	GSVIVT01035481001		GSVIVT01019523001	401.7	408.9	669.1	608.7	1206.9	1056.6		GSVIVT01019523001	405.3	638.9	1131.75		GSVIVT01009881001	1.18214	0.384598	0.775259	0.0222867
GSVIVT01032799001	1243.4	613.9	21	GSVIVT01036085001		GSVIVT01019664001	308.7	326.2	744.2	677.4	500.3	494		GSVIVT01019664001	317.45	710.8	497.15		GSVIVT01016522001	0.059	0	0.0295	0.0295
GSVIVT01035481001	1243.4	1144.4	22	GSVIVT01037210001		GSVIVT01028042001	348.3	369.2	807.7	712.6	547.7	538.6		GSVIVT01028042001	358.75	760.15	543.15		GSVIVT01006152001	0.860783	0.507626	0.348402	0.00475554
GSVIVT01035481001	10.7	1144.4	23	GSVIVT01037709001															GSVIVT01010049001	0.876357	0.3752	0.498393	0.00276363
GSVIVT01036085001	760.2	10.9
GSVIVT01037210001	659.3	677.4
GSVIVT01037709001	659.3	590.9
Bradipodium distachyon (N = 17/23)
Sequence_ID	E5Tx1D	E5Tx3D				Sequence_ID	E4TA1D	E4TA3D	E4TB1D	E4TB3D	E4TC1D	E4TC3D		Sequence_ID	E4TA	E4TB	E4TC		Sequence_ID	β-score	Group12	Group23	Group13	ANN score		Sequence_ID	Prediction
Bradi2g11870.1.p	778.1	694.2	1	Bradi2g11870.1.p		Bradi1g09460.1.p	1176.3	930.7	450.9	425.3	390.2	387		Bradi1g09460.1.p	1053.5	438.1	388.6		Bradi1g09460.1.p	6.43393	3.58034	2.84007	0.0135226	10.791		Bradi1g09460.1.p	cel_C		A	0
Bradi2g32270.1.p	770.8	671.2	2	Bradi2g32270.1.p		Bradi1g35220.1.p	380.9	378.9	524.9	503.2	474.3	477.7		Bradi1g35220.1.p	379.9	514.05	476		Bradi1g44110.1.p	4.19662	0.62735	3.17298	0.396296	6.07002		Bradi1g44110.1.p	cel_B		B	6
Bradi2g07150.1.p	776.9	677.5	3	Bradi2g07150.1.p		Bradi1g44110.1.p	316.2	338.2	824.4	732.3	585.3	567.2		Bradi1g44110.1.p	327.2	778.35	576.25		Bradi1g44430.1.p	3.36713	2.5374	0.535221	0.294507	10.7119		Bradi1g44430.1.p	cel_C		C	11
Bradi2g38357.1.p	618.2	551.2	4	Bradi2g38357.1.p		Bradi1g44430.1.p	374.9	395.1	611.6	569.4	763.3	730.9		Bradi1g44430.1.p	385	590.5	747.1		Bradi1g54580.1.p	3.37197	0.407034	2.56184	0.403099	5.23269		Bradi1g54580.1.p	cel_B
Bradi1g09460.1.p	709.7	628.7	5	Bradi1g09460.1.p		Bradi1g54580.1.p	345.9	366.5	759.1	677.9	545.9	529.6		Bradi1g54580.1.p	356.2	718.5	537.75		Bradi1g63560.1.p	6.51546	3.59934	2.90437	0.0117513	10.7919		Bradi1g63560.1.p	cel_C
Bradi1g44430.1.p	722.4	642.2	6	Bradi1g44430.1.p		Bradi1g63560.1.p	1172.6	895.2	424.1	392.7	365.7	358.2		Bradi1g63560.1.p	1033.9	408.4	361.95		Bradi2g07150.1.p	6.01257	4.43011	0.372951	1.20951	10.4247		Bradi2g07150.1.p	cel_C
Bradi1g35220.1.p	583.8	545.3	7	Bradi1g35220.1.p		Bradi2g07150.1.p	356.8	370.1	628.4	576.5	1072	950.2		Bradi2g07150.1.p	363.45	602.45	1011.1		Bradi2g11870.1.p	3.94749	0.500817	2.99825	0.448425	5.55023		Bradi2g11870.1.p	cel_B
Bradi1g44110.1.p	750.4	666.6	8	Bradi1g44110.1.p		Bradi2g11870.1.p	363	379.9	844.5	746.7	598.2	579.5		Bradi2g11870.1.p	371.45	795.6	588.85		Bradi2g32270.1.p	5.888	4.34282	0.370002	1.17519	10.4345		Bradi2g32270.1.p	cel_C
Bradi1g63560.1.p	679.6	600.1	9	Bradi1g63560.1.p		Bradi2g32270.1.p	355.9	362.4	620.9	568.3	1045.1	941.6		Bradi2g32270.1.p	359.15	594.6	993.35		Bradi3g04080.1.p	3.15493	2.29095	0.699043	0.164937	10.7374		Bradi3g04080.1.p	cel_C
Bradi1g54580.1.p	707.5	630	10	Bradi1g54580.1.p		Bradi2g38357.1.p	341.8	359.2	586.2	522.7	558.8	526.4		Bradi2g38357.1.p	350.5	554.45	542.6		Bradi3g36210.1.p	3.08124	2.31108	0.523452	0.246701	10.699		Bradi3g36210.1.p	cel_C
Bradi4g36240.2.p	583.5	538.7	11	Bradi4g36240.2.p		Bradi3g04080.1.p	314	335.5	566.4	531.3	678.6	650.9		Bradi3g04080.1.p	324.75	548.85	664.75		Bradi3g59810.1.p	3.38034	2.54523	0.544442	0.290667	10.7148		Bradi3g59810.1.p	cel_C
Bradi4g35970.1.p	708.6	637.5	12	Bradi4g35970.1.p		Bradi3g34787.2.p	228.3	241.2	515.4	486.6	396.7	397.8		Bradi3g34787.2.p	234.75	501	397.25		Bradi4g29640.1.p	3.42789	2.58901	0.523659	0.315225	10.71		Bradi4g29640.1.p	cel_C
Bradi4g29640.1.p	697.3	619.8	13	Bradi4g29640.1.p		Bradi3g36210.1.p	368.2	382.3	590.4	547.8	731.1	682.4		Bradi3g36210.1.p	375.25	569.1	706.75		Bradi4g33760.1.p	3.60642	0.507186	2.73326	0.365973	5.74719		Bradi4g33760.1.p	cel_B
Bradi4g33760.1.p	739.8	657.1	14	Bradi4g33760.1.p		Bradi3g56870.1.p	86.5	92.1	173.3	138.5	116.1	95.4		Bradi3g56870.1.p	89.3	155.9	105.75		Bradi4g35970.1.p	3.61005	0.491734	2.73852	0.379805	5.65709		Bradi4g35970.1.p	cel_B
Bradi5g26010.1.p	678	597.7	15	Bradi5g26010.1.p		Bradi3g57190.1.p	333.4	345.8	601.6	560.7	505.7	483.9		Bradi3g57190.1.p	339.6	581.15	494.8		Bradi5g11310.1.p	2.88344	0.249504	2.17177	0.462168	4.18592		Bradi5g11310.1.p	cel_B
Bradi5g14580.1.p	627.9	558.1	16	Bradi5g14580.1.p		Bradi3g59810.1.p	371	382.2	606.7	561.6	760.4	719.9		Bradi3g59810.1.p	376.6	584.15	740.15		Bradi5g14580.1.p	4.14834	2.41797	1.71099	0.0193723	10.8154		Bradi5g14580.1.p	cel_C
Bradi5g11310.1.p	687.2	618.2	17	Bradi5g11310.1.p		Bradi4g29640.1.p	356.4	370.7	588	550	753.9	710.3		Bradi4g29640.1.p	363.55	569	732.1		Bradi5g26010.1.p	2.82731	2.0162	0.689251	0.121859	10.7222		Bradi5g26010.1.p	cel_C
Bradi3g04080.1.p	653.8	585.8	18	Bradi3g04080.1.p		Bradi4g33760.1.p	350.4	367.7	791.2	702.1	578.4	556		Bradi4g33760.1.p	359.05	746.65	567.2
Bradi3g59810.1.p	713.4	637.2	19	Bradi3g59810.1.p		Bradi4g35970.1.p	328.9	345.1	766.5	683.4	551.2	533.5		Bradi4g35970.1.p	337	724.95	542.35		Bradi1g35220.1.p	1.24559	0.331149	0.870572	0.0438676
Bradi3g56870.1.p	163.9	133.3	20	Bradi3g56870.1.p		Bradi4g36240.2.p	373.4	370.5	517.4	493.2	477.7	485.1		Bradi4g36240.2.p	371.95	505.3	481.4		Bradi2g38357.1.p	1.98628	0.903169	1.0806	0.00250598
Bradi3g34787.2.p	491	453.3	21	Bradi3g34787.2.p		Bradi5g11310.1.p	365	386.7	721.8	650.1	521.1	497.5		Bradi5g11310.1.p	375.85	685.95	509.3		Bradi3g34787.2.p	2.47304	0.462051	1.83845	0.172544
Bradi3g57190.1.p	611.9	564.4	22	Bradi3g57190.1.p		Bradi5g14580.1.p	913.3	718.2	440.8	417.7	383.3	380.3		Bradi5g14580.1.p	815.75	429.25	381.8		Bradi3g57190.1.p	2.24194	0.469496	1.64259	0.12985
Bradi3g36210.1.p	698.7	619.5	23	Bradi3g36210.1.p		Bradi5g26010.1.p	356.4	373.5	599.9	549.5	704.5	634.8		Bradi5g26010.1.p	364.95	574.7	669.65		Bradi4g36240.2.p	1.25232	0.442123	0.793643	0.0165553
																			Bradi3g56870.1.p	0.619737	0.016229	0.420201	0.183307
Abbreviations
E5TxyD	1D and 3D HMMs for GH9-homolog identification (Egen_HMM= 10)
E4TxyD	1D and 3D HMMs for class prediction in GH9-homologs (EABC_HMM= 10-6)
E4Tx	Average scores (P)
β-score	Filter
Group12	ABvBC
Group23	BCvAC
Group13	ABvAC
ANN score	Training netwrok (Threshold = 0.01, hidden = 10)
clus3A	absolute value of difference between cluster mean 3 with ANN score
clus2B	absolute value of difference between cluster mean 2 with ANN score
clus1C	absolute value of difference between cluster mean 1 with ANN score
	β-score < 1.0
	1.0 < β-score < 2.78
