# Supplementary material for: In silico Identification and Taxonomic Distribution of Plant Class C GH9 Endoglucanases
Source: Front Plant Sci. 2016 Aug 12;7:1185. doi: 10.3389/fpls.2016.01185 (PMC4981690; doi:10.3389/fpls.2016.01185)
Supplement: Supplementary file 15 [file Table6.XLSX]

## Sheet: Sheet1
Table S6A: Sample details for O. sativa expression analysis (anatomy & development)
No.	Gene ID	Main ProbeSet	Other ProbeSets	Gene Annotation
1	LOC_Os04g41970	OsAffx.26423.1.S1_at		endoglucanase, putative, expressed
2	LOC_Os03g21210	Os.13910.1.S1_at		endoglucanase, putative, expressed
3	LOC_Os03g52630	Os.10701.1.S1_at		endoglucanase, putative, expressed
4	LOC_Os04g36610	OsAffx.14171.1.S1_at		endoglucanase, putative
5	LOC_Os01g21070	Os.28032.1.A1_at		endoglucanase, putative, expressed
6	LOC_Os02g03120	Os.54770.1.S1_at		endoglucanase, putative, expressed
7	LOC_Os02g50040	Os.53973.1.S1_at		endoglucanase, putative, expressed
8	LOC_Os06g14540	Os.51106.1.S1_at		endoglucanase, putative, expressed
9	LOC_Os08g02220	Os.54829.1.S1_at		endoglucanase, putative, expressed
10	LOC_Os08g29770	Os.54411.1.A1_at	Os.53285.1.S1_x_at	endoglucanase, putative, expressed
			OsAffx.17231.1.S1_at
11	LOC_Os09g36060	Os.50334.1.S1_at	Os.54812.1.S1_at	endoglucanase, putative, expressed
12	LOC_Os01g12030	Os.37822.2.S2_at		endoglucanase precursor, putative, expressed
13	LOC_Os08g32940	OsAffx.22010.1.S1_x_at	OsAffx.22010.1.S1_at	endoglucanase, putative
14	LOC_Os04g57860	Os.50125.1.S1_at		endoglucanase precursor, putative, expressed
15	LOC_Os05g12150	Os.51700.1.S1_at		endoglucanase precursor, putative, expressed
16	LOC_Os09g23084	Os.54551.1.S1_at		endoglucanase, putative, expressed
17	LOC_Os02g50490	Os.17509.1.S1_at		endoglucanase, putative, expressed
ANATOMY
No.	Tissue	Number of samples	Raw data
1	Whole_plant	6	Download raw data
2	Callus	41	Download raw data
3	Suspension_cell	1	Download raw data
4	Dry_seed	3	Download raw data
5	Germinating_seed	16	Download raw data
6	Plumule	8	Download raw data
7	Radicle	8	Download raw data
8	Coleoptile	4	Download raw data
9	Seedling	166	Download raw data
10	Shoot	164	Download raw data
11	Leaf	242	Download raw data
12	Stem	8	Download raw data
13	Whole_internode	3	Download raw data
14	Internode_pith_parenchyma	6	Download raw data
15	Root	130	Download raw data
16	Root_tip	12	Download raw data
17	SAM	27	Download raw data
18	Flag_leaf	20	Download raw data
19	Spikelet	4	Download raw data
20	Palea_lemma	4	Download raw data
21	Stigma	8	Download raw data
22	Ovary	9	Download raw data
23	Developing_anther	86	Download raw data
24	Mature_anther	37	Download raw data
25	Embryosac	27	Download raw data
26	Embryo	3	Download raw data
27	Endosperm	15	Download raw data
DEVELOPMENT
No.	Developmental Stage	Number of samples	Raw data
1	Callus_suspension_cell	42	Download raw data
2	Pregermination	3	Download raw data
3	Germinating_seedling	68	Download raw data
4	1st_leaf	53	Download raw data
5	2nd_leaf	244	Download raw data
6	3rd_leaf	123	Download raw data
7	Tiller_initiation	57	Download raw data
8	Tillering_stage	27	Download raw data
9	P1	33	Download raw data
10	P2	21	Download raw data
11	P3	19	Download raw data
12	P4	13	Download raw data
13	P5	7	Download raw data
14	P6	3	Download raw data
15	S1	3	Download raw data
16	S2	3	Download raw data
17	S3	10	Download raw data
18	S4	3	Download raw data
19	S5	3	Download raw data
Table S6B: Sample details for A.thaliana expression analysis (anatomy & development)
ANATOMY (N = 127 parts)
roots	1081
shoot	4580
inflorescence	801
seedling	2345
cell culture/primary cell	714
callus	31
DEVELOPMENT (N = 10)
Germinated seed	515
Seedling	2785
Young rosette	836
Developed rosette	2196
Bolting	369
Young Flower	720
Developed flowers	1038
Flowers and Siliques	274
Siliques	93
Senescence	18
DATASET (AT_AFFY_ATH1_0)
